# Supplementary material for: Mixed model-based deconvolution of cell-state abundances (MeDuSA) along a one-dimensional trajectory
Source: Nat Comput Sci. 2023 Jul 13;3(7):630–43. doi: 10.1038/s43588-023-00487-2 (PMC10766563; doi:10.1038/s43588-023-00487-2)
Supplement: Supplementary file 4 — Statistical source data. [file 43588_2023_487_MOESM4_ESM.xlsx]

## Sheet: panel_a
State	Cell-state abundance	Pattern
0.01	0.0492529	Decreasing
0.02	0.0472928	Decreasing
0.03	0.0453919	Decreasing
0.04	0.0435488	Decreasing
0.05	0.0417624	Decreasing
0.06	0.0400316	Decreasing
0.07	0.0383551	Decreasing
0.08	0.0367318	Decreasing
0.09	0.0351606	Decreasing
0.1	0.0336404	Decreasing
0.11	0.03217	Decreasing
0.12	0.0307484	Decreasing
0.13	0.0293743	Decreasing
0.14	0.0280469	Decreasing
0.15	0.026765	Decreasing
0.16	0.0255275	Decreasing
0.17	0.0243334	Decreasing
0.18	0.0231818	Decreasing
0.19	0.0220715	Decreasing
0.2	0.0210015	Decreasing
0.21	0.019971	Decreasing
0.22	0.0189788	Decreasing
0.23	0.0180241	Decreasing
0.24	0.0171059	Decreasing
0.25	0.0162232	Decreasing
0.26	0.0153751	Decreasing
0.27	0.0145607	Decreasing
0.28	0.0137791	Decreasing
0.29	0.0130294	Decreasing
0.3	0.0123107	Decreasing
0.31	0.0116222	Decreasing
0.32	0.0109629	Decreasing
0.33	0.0103321	Decreasing
0.34	0.00972897	Decreasing
0.35	0.0091526	Decreasing
0.36	0.00860223	Decreasing
0.37	0.00807706	Decreasing
0.38	0.00757631	Decreasing
0.39	0.00709922	Decreasing
0.4	0.00664502	Decreasing
0.41	0.00621297	Decreasing
0.42	0.00580234	Decreasing
0.43	0.00541241	Decreasing
0.44	0.00504247	Decreasing
0.45	0.00469183	Decreasing
0.46	0.0043598	Decreasing
0.47	0.00404571	Decreasing
0.48	0.00374891	Decreasing
0.49	0.00346874	Decreasing
0.5	0.00320458	Decreasing
0.51	0.0029558	Decreasing
0.52	0.0027218	Decreasing
0.53	0.00250197	Decreasing
0.54	0.00229574	Decreasing
0.55	0.00210253	Decreasing
0.56	0.00192177	Decreasing
0.57	0.00175293	Decreasing
0.58	0.00159547	Decreasing
0.59	0.00144886	Decreasing
0.6	0.0013126	Decreasing
0.61	0.00118618	Decreasing
0.62	0.00106912	Decreasing
0.63	0.000960944	Decreasing
0.64	0.000861194	Decreasing
0.65	0.00076942	Decreasing
0.66	0.000685183	Decreasing
0.67	0.000608061	Decreasing
0.68	0.000537639	Decreasing
0.69	0.00047352	Decreasing
0.7	0.000415314	Decreasing
0.71	0.000362646	Decreasing
0.72	0.000315154	Decreasing
0.73	0.000272487	Decreasing
0.74	0.000234307	Decreasing
0.75	0.000200286	Decreasing
0.76	0.000170112	Decreasing
0.77	0.000143484	Decreasing
0.78	0.000120111	Decreasing
0.79	9.97168e-05	Decreasing
0.8	8.20373e-05	Decreasing
0.81	6.68199e-05	Decreasing
0.82	5.38246e-05	Decreasing
0.83	4.2824e-05	Decreasing
0.84	3.36025e-05	Decreasing
0.85	2.59571e-05	Decreasing
0.86	1.96971e-05	Decreasing
0.87	1.46442e-05	Decreasing
0.88	1.0632e-05	Decreasing
0.89	7.50692e-06	Decreasing
0.9	5.12733e-06	Decreasing
0.91	3.36404e-06	Decreasing
0.92	2.10015e-06	Decreasing
0.93	1.23107e-06	Decreasing
0.94	6.64502e-07	Decreasing
0.95	3.20458e-07	Decreasing
0.96	1.3126e-07	Decreasing
0.97	4.15314e-08	Decreasing
0.98	8.20373e-09	Decreasing
0.99	5.12733e-10	Decreasing
1	0	Decreasing
0.01	4.87726e-10	Increasing
0.02	7.80361e-09	Increasing
0.03	3.95058e-08	Increasing
0.04	1.24858e-07	Increasing
0.05	3.04828e-07	Increasing
0.06	6.32092e-07	Increasing
0.07	1.17103e-06	Increasing
0.08	1.99772e-06	Increasing
0.09	3.19997e-06	Increasing
0.1	4.87726e-06	Increasing
0.11	7.14079e-06	Increasing
0.12	1.01135e-05	Increasing
0.13	1.39299e-05	Increasing
0.14	1.87365e-05	Increasing
0.15	2.46911e-05	Increasing
0.16	3.19636e-05	Increasing
0.17	4.07353e-05	Increasing
0.18	5.11995e-05	Increasing
0.19	6.35609e-05	Increasing
0.2	7.80361e-05	Increasing
0.21	9.48534e-05	Increasing
0.22	0.000114253	Increasing
0.23	0.000136486	Increasing
0.24	0.000161816	Increasing
0.25	0.000190518	Increasing
0.26	0.000222879	Increasing
0.27	0.000259197	Increasing
0.28	0.000299783	Increasing
0.29	0.000344959	Increasing
0.3	0.000395058	Increasing
0.31	0.000450425	Increasing
0.32	0.000511417	Increasing
0.33	0.000578404	Increasing
0.34	0.000651765	Increasing
0.35	0.000731893	Increasing
0.36	0.000819192	Increasing
0.37	0.000914076	Increasing
0.38	0.00101697	Increasing
0.39	0.00112832	Increasing
0.4	0.00124858	Increasing
0.41	0.0013782	Increasing
0.42	0.00151765	Increasing
0.43	0.00166744	Increasing
0.44	0.00182804	Increasing
0.45	0.00199998	Increasing
0.46	0.00218377	Increasing
0.47	0.00237995	Increasing
0.48	0.00258905	Increasing
0.49	0.00281164	Increasing
0.5	0.00304828	Increasing
0.51	0.00329956	Increasing
0.52	0.00356606	Increasing
0.53	0.00384839	Increasing
0.54	0.00414716	Increasing
0.55	0.00446299	Increasing
0.56	0.00479654	Increasing
0.57	0.00514843	Increasing
0.58	0.00551934	Increasing
0.59	0.00590995	Increasing
0.6	0.00632092	Increasing
0.61	0.00675297	Increasing
0.62	0.0072068	Increasing
0.63	0.00768312	Increasing
0.64	0.00818268	Increasing
0.65	0.00870621	Increasing
0.66	0.00925446	Increasing
0.67	0.00982822	Increasing
0.68	0.0104282	Increasing
0.69	0.0110553	Increasing
0.7	0.0117103	Increasing
0.71	0.0123939	Increasing
0.72	0.0131071	Increasing
0.73	0.0138505	Increasing
0.74	0.0146252	Increasing
0.75	0.0154319	Increasing
0.76	0.0162716	Increasing
0.77	0.017145	Increasing
0.78	0.0180532	Increasing
0.79	0.018997	Increasing
0.8	0.0199772	Increasing
0.81	0.020995	Increasing
0.82	0.0220511	Increasing
0.83	0.0231466	Increasing
0.84	0.0242825	Increasing
0.85	0.0254596	Increasing
0.86	0.026679	Increasing
0.87	0.0279417	Increasing
0.88	0.0292487	Increasing
0.89	0.030601	Increasing
0.9	0.0319997	Increasing
0.91	0.0334458	Increasing
0.92	0.0349403	Increasing
0.93	0.0364844	Increasing
0.94	0.0380791	Increasing
0.95	0.0397256	Increasing
0.96	0.0414248	Increasing
0.97	0.043178	Increasing
0.98	0.0449863	Increasing
0.99	0.0468507	Increasing
1	0.0487726	Increasing
0.01	6.05175e-08	Unimodal
0.02	9.29747e-07	Unimodal
0.03	4.51765e-06	Unimodal
0.04	1.36983e-05	Unimodal
0.05	3.20712e-05	Unimodal
0.06	6.37466e-05	Unimodal
0.07	0.000113153	Unimodal
0.08	0.000184864	Unimodal
0.09	0.00028345	Unimodal
0.1	0.000413343	Unimodal
0.11	0.000578724	Unimodal
0.12	0.000783423	Unimodal
0.13	0.00103084	Unimodal
0.14	0.00132387	Unimodal
0.15	0.00166487	Unimodal
0.16	0.0020556	Unimodal
0.17	0.00249717	Unimodal
0.18	0.0029901	Unimodal
0.19	0.00353423	Unimodal
0.2	0.00412877	Unimodal
0.21	0.00477228	Unimodal
0.22	0.00546273	Unimodal
0.23	0.00619748	Unimodal
0.24	0.00697332	Unimodal
0.25	0.00778656	Unimodal
0.26	0.00863298	Unimodal
0.27	0.00950795	Unimodal
0.28	0.0104065	Unimodal
0.29	0.0113231	Unimodal
0.3	0.0122523	Unimodal
0.31	0.0131881	Unimodal
0.32	0.0141246	Unimodal
0.33	0.0150555	Unimodal
0.34	0.0159747	Unimodal
0.35	0.0168759	Unimodal
0.36	0.0177529	Unimodal
0.37	0.0185999	Unimodal
0.38	0.0194107	Unimodal
0.39	0.0201799	Unimodal
0.4	0.0209019	Unimodal
0.41	0.0215717	Unimodal
0.42	0.0221845	Unimodal
0.43	0.022736	Unimodal
0.44	0.0232222	Unimodal
0.45	0.0236397	Unimodal
0.46	0.0239854	Unimodal
0.47	0.0242569	Unimodal
0.48	0.0244523	Unimodal
0.49	0.02457	Unimodal
0.5	0.0246094	Unimodal
0.51	0.02457	Unimodal
0.52	0.0244523	Unimodal
0.53	0.0242569	Unimodal
0.54	0.0239854	Unimodal
0.55	0.0236397	Unimodal
0.56	0.0232222	Unimodal
0.57	0.022736	Unimodal
0.58	0.0221845	Unimodal
0.59	0.0215717	Unimodal
0.6	0.0209019	Unimodal
0.61	0.0201799	Unimodal
0.62	0.0194107	Unimodal
0.63	0.0185999	Unimodal
0.64	0.0177529	Unimodal
0.65	0.0168759	Unimodal
0.66	0.0159747	Unimodal
0.67	0.0150555	Unimodal
0.68	0.0141246	Unimodal
0.69	0.0131881	Unimodal
0.7	0.0122523	Unimodal
0.71	0.0113231	Unimodal
0.72	0.0104065	Unimodal
0.73	0.00950795	Unimodal
0.74	0.00863298	Unimodal
0.75	0.00778656	Unimodal
0.76	0.00697332	Unimodal
0.77	0.00619748	Unimodal
0.78	0.00546273	Unimodal
0.79	0.00477228	Unimodal
0.8	0.00412877	Unimodal
0.81	0.00353423	Unimodal
0.82	0.0029901	Unimodal
0.83	0.00249717	Unimodal
0.84	0.0020556	Unimodal
0.85	0.00166487	Unimodal
0.86	0.00132387	Unimodal
0.87	0.00103084	Unimodal
0.88	0.000783423	Unimodal
0.89	0.000578724	Unimodal
0.9	0.000413343	Unimodal
0.91	0.00028345	Unimodal
0.92	0.000184864	Unimodal
0.93	0.000113153	Unimodal
0.94	6.37466e-05	Unimodal
0.95	3.20712e-05	Unimodal
0.96	1.36983e-05	Unimodal
0.97	4.51765e-06	Unimodal
0.98	9.29747e-07	Unimodal
0.99	6.05175e-08	Unimodal
1	0	Unimodal
0.01	0.00902693	Bimodal
0.02	0.00979648	Bimodal
0.03	0.0105523	Bimodal
0.04	0.0112877	Bimodal
0.05	0.0119961	Bimodal
0.06	0.0126713	Bimodal
0.07	0.0133073	Bimodal
0.08	0.0138983	Bimodal
0.09	0.0144393	Bimodal
0.1	0.0149253	Bimodal
0.11	0.015352	Bimodal
0.12	0.0157158	Bimodal
0.13	0.0160132	Bimodal
0.14	0.0162418	Bimodal
0.15	0.0163994	Bimodal
0.16	0.0164847	Bimodal
0.17	0.0164969	Bimodal
0.18	0.0164359	Bimodal
0.19	0.0163023	Bimodal
0.2	0.0160972	Bimodal
0.21	0.0158224	Bimodal
0.22	0.0154804	Bimodal
0.23	0.0150743	Bimodal
0.24	0.0146076	Bimodal
0.25	0.0140845	Bimodal
0.26	0.0135095	Bimodal
0.27	0.012888	Bimodal
0.28	0.0122252	Bimodal
0.29	0.0115272	Bimodal
0.3	0.0108	Bimodal
0.31	0.0100503	Bimodal
0.32	0.00928455	Bimodal
0.33	0.00850964	Bimodal
0.34	0.00773244	Bimodal
0.35	0.00695983	Bimodal
0.36	0.00619868	Bimodal
0.37	0.00545573	Bimodal
0.38	0.0047376	Bimodal
0.39	0.00405065	Bimodal
0.4	0.00340097	Bimodal
0.41	0.00279434	Bimodal
0.42	0.00223614	Bimodal
0.43	0.00173132	Bimodal
0.44	0.00128437	Bimodal
0.45	0.000899249	Bimodal
0.46	0.000579378	Bimodal
0.47	0.000327596	Bimodal
0.48	0.000146139	Bimodal
0.49	3.6616e-05	Bimodal
0.5	0	Bimodal
0.51	3.6616e-05	Bimodal
0.52	0.000146139	Bimodal
0.53	0.000327596	Bimodal
0.54	0.000579378	Bimodal
0.55	0.000899249	Bimodal
0.56	0.00128437	Bimodal
0.57	0.00173132	Bimodal
0.58	0.00223614	Bimodal
0.59	0.00279434	Bimodal
0.6	0.00340097	Bimodal
0.61	0.00405065	Bimodal
0.62	0.0047376	Bimodal
0.63	0.00545573	Bimodal
0.64	0.00619868	Bimodal
0.65	0.00695983	Bimodal
0.66	0.00773244	Bimodal
0.67	0.00850964	Bimodal
0.68	0.00928455	Bimodal
0.69	0.0100503	Bimodal
0.7	0.0108	Bimodal
0.71	0.0115272	Bimodal
0.72	0.0122252	Bimodal
0.73	0.012888	Bimodal
0.74	0.0135095	Bimodal
0.75	0.0140845	Bimodal
0.76	0.0146076	Bimodal
0.77	0.0150743	Bimodal
0.78	0.0154804	Bimodal
0.79	0.0158224	Bimodal
0.8	0.0160972	Bimodal
0.81	0.0163023	Bimodal
0.82	0.0164359	Bimodal
0.83	0.0164969	Bimodal
0.84	0.0164847	Bimodal
0.85	0.0163994	Bimodal
0.86	0.0162418	Bimodal
0.87	0.0160132	Bimodal
0.88	0.0157158	Bimodal
0.89	0.015352	Bimodal
0.9	0.0149253	Bimodal
0.91	0.0144393	Bimodal
0.92	0.0138983	Bimodal
0.93	0.0133073	Bimodal
0.94	0.0126713	Bimodal
0.95	0.0119961	Bimodal
0.96	0.0112877	Bimodal
0.97	0.0105523	Bimodal
0.98	0.00979648	Bimodal
0.99	0.00902693	Bimodal
1	0.00825049	Bimodal

## Sheet: panel_b
Method	Datasets	Cell size (exact)	Pattern	CCC	Cell size
MeDuSA	Bone_marrow_10x_matrix	1714	Decreasing	0.927453	<5k
ssGSEA	Bone_marrow_10x_matrix	1714	Decreasing	0.656197	<5k
MuSiC	Bone_marrow_10x_matrix	1714	Decreasing	0.613231	<5k
BayesPrism	Bone_marrow_10x_matrix	1714	Decreasing	0.334613	<5k
CIBERSORT	Bone_marrow_10x_matrix	1714	Decreasing	0.591751	<5k
CPM	Bone_marrow_10x_matrix	1714	Decreasing	0.34476	<5k
Scaden	Bone_marrow_10x_matrix	1714	Decreasing	0.0976614	<5k
TAPE	Bone_marrow_10x_matrix	1714	Decreasing	0.107004	<5k
MeDuSA	Bone_marrow_smartseq2_matrix	2221	Decreasing	0.957083	<5k
ssGSEA	Bone_marrow_smartseq2_matrix	2221	Decreasing	0.513668	<5k
MuSiC	Bone_marrow_smartseq2_matrix	2221	Decreasing	0.635996	<5k
BayesPrism	Bone_marrow_smartseq2_matrix	2221	Decreasing	0.844818	<5k
CIBERSORT	Bone_marrow_smartseq2_matrix	2221	Decreasing	0.513247	<5k
CPM	Bone_marrow_smartseq2_matrix	2221	Decreasing	0.423303	<5k
Scaden	Bone_marrow_smartseq2_matrix	2221	Decreasing	0.192322	<5k
TAPE	Bone_marrow_smartseq2_matrix	2221	Decreasing	-0.0126276	<5k
MeDuSA	Ciliated_neurons_celegans_matrix	5388	Decreasing	0.903465	<15k
ssGSEA	Ciliated_neurons_celegans_matrix	5388	Decreasing	0.300277	<15k
MuSiC	Ciliated_neurons_celegans_matrix	5388	Decreasing	0.672625	<15k
BayesPrism	Ciliated_neurons_celegans_matrix	5388	Decreasing	0.560695	<15k
CIBERSORT	Ciliated_neurons_celegans_matrix	5388	Decreasing	0.621257	<15k
CPM	Ciliated_neurons_celegans_matrix	5388	Decreasing	0.424308	<15k
Scaden	Ciliated_neurons_celegans_matrix	5388	Decreasing	0.120563	<15k
TAPE	Ciliated_neurons_celegans_matrix	5388	Decreasing	0.0309354	<15k
MeDuSA	GSE107122_Neural_stem_cell	2998	Decreasing	0.79981	<10k
ssGSEA	GSE107122_Neural_stem_cell	2998	Decreasing	0.189056	<10k
MuSiC	GSE107122_Neural_stem_cell	2998	Decreasing	0.655123	<10k
BayesPrism	GSE107122_Neural_stem_cell	2998	Decreasing	0.271925	<10k
CIBERSORT	GSE107122_Neural_stem_cell	2998	Decreasing	0.560557	<10k
CPM	GSE107122_Neural_stem_cell	2998	Decreasing	0.367074	<10k
Scaden	GSE107122_Neural_stem_cell	2998	Decreasing	0.0840844	<10k
TAPE	GSE107122_Neural_stem_cell	2998	Decreasing	0.128933	<10k
MeDuSA	GSE107910_Thymus	5354	Decreasing	0.851215	<15k
ssGSEA	GSE107910_Thymus	5354	Decreasing	0.000434112	<15k
MuSiC	GSE107910_Thymus	5354	Decreasing	0.603637	<15k
BayesPrism	GSE107910_Thymus	5354	Decreasing	-0.124742	<15k
CIBERSORT	GSE107910_Thymus	5354	Decreasing	0.0421504	<15k
CPM	GSE107910_Thymus	5354	Decreasing	-0.486405	<15k
Scaden	GSE107910_Thymus	5354	Decreasing	0.0310389	<15k
TAPE	GSE107910_Thymus	5354	Decreasing	-9.73789e-05	<15k
MeDuSA	GSE75330_Oligodendrocyte	2526	Decreasing	0.930843	<10k
ssGSEA	GSE75330_Oligodendrocyte	2526	Decreasing	0.194194	<10k
MuSiC	GSE75330_Oligodendrocyte	2526	Decreasing	0.661447	<10k
BayesPrism	GSE75330_Oligodendrocyte	2526	Decreasing	0.0447974	<10k
CIBERSORT	GSE75330_Oligodendrocyte	2526	Decreasing	0.474889	<10k
CPM	GSE75330_Oligodendrocyte	2526	Decreasing	-0.332536	<10k
Scaden	GSE75330_Oligodendrocyte	2526	Decreasing	0.0808832	<10k
TAPE	GSE75330_Oligodendrocyte	2526	Decreasing	-0.0583277	<10k
MeDuSA	GSE75748_hESC	509	Decreasing	0.858441	<5k
ssGSEA	GSE75748_hESC	509	Decreasing	0.278933	<5k
MuSiC	GSE75748_hESC	509	Decreasing	0.450654	<5k
BayesPrism	GSE75748_hESC	509	Decreasing	0.894438	<5k
CIBERSORT	GSE75748_hESC	509	Decreasing	0.372356	<5k
CPM	GSE75748_hESC	509	Decreasing	0.331983	<5k
Scaden	GSE75748_hESC	509	Decreasing	0.0555983	<5k
TAPE	GSE75748_hESC	509	Decreasing	0.0170693	<5k
MeDuSA	GSE86146_Germ_Cell	910	Decreasing	0.727504	<5k
ssGSEA	GSE86146_Germ_Cell	910	Decreasing	0.282979	<5k
MuSiC	GSE86146_Germ_Cell	910	Decreasing	0.471223	<5k
BayesPrism	GSE86146_Germ_Cell	910	Decreasing	0.586767	<5k
CIBERSORT	GSE86146_Germ_Cell	910	Decreasing	0.193786	<5k
CPM	GSE86146_Germ_Cell	910	Decreasing	0.147209	<5k
Scaden	GSE86146_Germ_Cell	910	Decreasing	0.0805111	<5k
TAPE	GSE86146_Germ_Cell	910	Decreasing	0.0631601	<5k
MeDuSA	GSE92332_Intestine	2290	Decreasing	0.919762	<5k
ssGSEA	GSE92332_Intestine	2290	Decreasing	0.543012	<5k
MuSiC	GSE92332_Intestine	2290	Decreasing	0.597663	<5k
BayesPrism	GSE92332_Intestine	2290	Decreasing	0.158954	<5k
CIBERSORT	GSE92332_Intestine	2290	Decreasing	0.452913	<5k
CPM	GSE92332_Intestine	2290	Decreasing	0.351924	<5k
Scaden	GSE92332_Intestine	2290	Decreasing	0.163203	<5k
TAPE	GSE92332_Intestine	2290	Decreasing	0.110078	<5k
MeDuSA	GSE95753_Dentate_gyrus	12092	Decreasing	0.858998	<25k
ssGSEA	GSE95753_Dentate_gyrus	12092	Decreasing	0.151134	<25k
MuSiC	GSE95753_Dentate_gyrus	12092	Decreasing	0.672074	<25k
BayesPrism	GSE95753_Dentate_gyrus	12092	Decreasing	0.260183	<25k
CIBERSORT	GSE95753_Dentate_gyrus	12092	Decreasing	0.660401	<25k
CPM	GSE95753_Dentate_gyrus	12092	Decreasing	0.470133	<25k
Scaden	GSE95753_Dentate_gyrus	12092	Decreasing	0.149431	<25k
TAPE	GSE95753_Dentate_gyrus	12092	Decreasing	-0.0187945	<25k
MeDuSA	GSE97391_Direct_in_vitro_neuron	1183	Decreasing	0.839142	<5k
ssGSEA	GSE97391_Direct_in_vitro_neuron	1183	Decreasing	0.330911	<5k
MuSiC	GSE97391_Direct_in_vitro_neuron	1183	Decreasing	0.510857	<5k
BayesPrism	GSE97391_Direct_in_vitro_neuron	1183	Decreasing	0.0581441	<5k
CIBERSORT	GSE97391_Direct_in_vitro_neuron	1183	Decreasing	0.2678	<5k
CPM	GSE97391_Direct_in_vitro_neuron	1183	Decreasing	0.504147	<5k
Scaden	GSE97391_Direct_in_vitro_neuron	1183	Decreasing	0.1209	<5k
TAPE	GSE97391_Direct_in_vitro_neuron	1183	Decreasing	0.0323441	<5k
MeDuSA	GSE97391_Standard_in_vitro_neuron	1206	Decreasing	0.871562	<5k
ssGSEA	GSE97391_Standard_in_vitro_neuron	1206	Decreasing	0.380483	<5k
MuSiC	GSE97391_Standard_in_vitro_neuron	1206	Decreasing	0.58949	<5k
BayesPrism	GSE97391_Standard_in_vitro_neuron	1206	Decreasing	0.244304	<5k
CIBERSORT	GSE97391_Standard_in_vitro_neuron	1206	Decreasing	0.315805	<5k
CPM	GSE97391_Standard_in_vitro_neuron	1206	Decreasing	0.418411	<5k
Scaden	GSE97391_Standard_in_vitro_neuron	1206	Decreasing	0.160694	<5k
TAPE	GSE97391_Standard_in_vitro_neuron	1206	Decreasing	0.0726974	<5k
MeDuSA	Hypodermis_and_seam_celegans_matrix	6127	Decreasing	0.812783	<15k
ssGSEA	Hypodermis_and_seam_celegans_matrix	6127	Decreasing	0.31518	<15k
MuSiC	Hypodermis_and_seam_celegans_matrix	6127	Decreasing	0.639122	<15k
BayesPrism	Hypodermis_and_seam_celegans_matrix	6127	Decreasing	0.554931	<15k
CIBERSORT	Hypodermis_and_seam_celegans_matrix	6127	Decreasing	0.534709	<15k
CPM	Hypodermis_and_seam_celegans_matrix	6127	Decreasing	0.799508	<15k
Scaden	Hypodermis_and_seam_celegans_matrix	6127	Decreasing	0.16743	<15k
TAPE	Hypodermis_and_seam_celegans_matrix	6127	Decreasing	0.0614142	<15k
MeDuSA	IPSC	14747	Decreasing	0.814482	<30k
ssGSEA	IPSC	14747	Decreasing	0.496071	<30k
MuSiC	IPSC	14747	Decreasing	0.731785	<30k
BayesPrism	IPSC	14747	Decreasing	0.172954	<30k
CIBERSORT	IPSC	14747	Decreasing	0.15651	<30k
CPM	IPSC	14747	Decreasing	0.0489507	<30k
Scaden	IPSC	14747	Decreasing	0.0819552	<30k
TAPE	IPSC	14747	Decreasing	0.0504666	<30k
MeDuSA	Muscle_and_mesoderm_celegans_matrix	11185	Decreasing	0.868041	<25k
ssGSEA	Muscle_and_mesoderm_celegans_matrix	11185	Decreasing	0.212443	<25k
MuSiC	Muscle_and_mesoderm_celegans_matrix	11185	Decreasing	0.626707	<25k
BayesPrism	Muscle_and_mesoderm_celegans_matrix	11185	Decreasing	0.268708	<25k
CIBERSORT	Muscle_and_mesoderm_celegans_matrix	11185	Decreasing	0.53606	<25k
CPM	Muscle_and_mesoderm_celegans_matrix	11185	Decreasing	0.686356	<25k
Scaden	Muscle_and_mesoderm_celegans_matrix	11185	Decreasing	0.10325	<25k
TAPE	Muscle_and_mesoderm_celegans_matrix	11185	Decreasing	0.0420355	<25k
MeDuSA	Whole_intestine_smartseq2_matrix	761	Decreasing	0.949297	<5k
ssGSEA	Whole_intestine_smartseq2_matrix	761	Decreasing	0.487653	<5k
MuSiC	Whole_intestine_smartseq2_matrix	761	Decreasing	0.544228	<5k
BayesPrism	Whole_intestine_smartseq2_matrix	761	Decreasing	0.708101	<5k
CIBERSORT	Whole_intestine_smartseq2_matrix	761	Decreasing	0.354522	<5k
CPM	Whole_intestine_smartseq2_matrix	761	Decreasing	0.377719	<5k
Scaden	Whole_intestine_smartseq2_matrix	761	Decreasing	0.088335	<5k
TAPE	Whole_intestine_smartseq2_matrix	761	Decreasing	-0.0379455	<5k
MeDuSA	Zebrafish_matrix	19752	Decreasing	0.756787	<40k
ssGSEA	Zebrafish_matrix	19752	Decreasing	0.0406067	<40k
MuSiC	Zebrafish_matrix	19752	Decreasing	0.668688	<40k
BayesPrism	Zebrafish_matrix	19752	Decreasing	0.23843	<40k
CIBERSORT	Zebrafish_matrix	19752	Decreasing	0.607635	<40k
CPM	Zebrafish_matrix	19752	Decreasing	-0.203137	<40k
Scaden	Zebrafish_matrix	19752	Decreasing	0.104397	<40k
TAPE	Zebrafish_matrix	19752	Decreasing	-0.0137274	<40k
MeDuSA	Bone_marrow_10x_matrix	1714	Increasing	0.873386	<5k
ssGSEA	Bone_marrow_10x_matrix	1714	Increasing	0.183973	<5k
MuSiC	Bone_marrow_10x_matrix	1714	Increasing	0.562567	<5k
BayesPrism	Bone_marrow_10x_matrix	1714	Increasing	0.12507	<5k
CIBERSORT	Bone_marrow_10x_matrix	1714	Increasing	0.410928	<5k
CPM	Bone_marrow_10x_matrix	1714	Increasing	0.259585	<5k
Scaden	Bone_marrow_10x_matrix	1714	Increasing	-0.00597303	<5k
TAPE	Bone_marrow_10x_matrix	1714	Increasing	-0.176574	<5k
MeDuSA	Bone_marrow_smartseq2_matrix	2221	Increasing	0.91017	<5k
ssGSEA	Bone_marrow_smartseq2_matrix	2221	Increasing	0.52707	<5k
MuSiC	Bone_marrow_smartseq2_matrix	2221	Increasing	0.668754	<5k
BayesPrism	Bone_marrow_smartseq2_matrix	2221	Increasing	0.901967	<5k
CIBERSORT	Bone_marrow_smartseq2_matrix	2221	Increasing	0.41771	<5k
CPM	Bone_marrow_smartseq2_matrix	2221	Increasing	0.362039	<5k
Scaden	Bone_marrow_smartseq2_matrix	2221	Increasing	0.143098	<5k
TAPE	Bone_marrow_smartseq2_matrix	2221	Increasing	0.0283959	<5k
MeDuSA	Ciliated_neurons_celegans_matrix	5388	Increasing	0.888354	<15k
ssGSEA	Ciliated_neurons_celegans_matrix	5388	Increasing	0.350411	<15k
MuSiC	Ciliated_neurons_celegans_matrix	5388	Increasing	0.626	<15k
BayesPrism	Ciliated_neurons_celegans_matrix	5388	Increasing	0.526944	<15k
CIBERSORT	Ciliated_neurons_celegans_matrix	5388	Increasing	0.498693	<15k
CPM	Ciliated_neurons_celegans_matrix	5388	Increasing	0.453353	<15k
Scaden	Ciliated_neurons_celegans_matrix	5388	Increasing	0.0957859	<15k
TAPE	Ciliated_neurons_celegans_matrix	5388	Increasing	-0.000961455	<15k
MeDuSA	GSE107122_Neural_stem_cell	2998	Increasing	0.904945	<10k
ssGSEA	GSE107122_Neural_stem_cell	2998	Increasing	0.558997	<10k
MuSiC	GSE107122_Neural_stem_cell	2998	Increasing	0.628794	<10k
BayesPrism	GSE107122_Neural_stem_cell	2998	Increasing	0.132253	<10k
CIBERSORT	GSE107122_Neural_stem_cell	2998	Increasing	0.557647	<10k
CPM	GSE107122_Neural_stem_cell	2998	Increasing	0.229411	<10k
Scaden	GSE107122_Neural_stem_cell	2998	Increasing	0.106123	<10k
TAPE	GSE107122_Neural_stem_cell	2998	Increasing	-0.0616743	<10k
MeDuSA	GSE107910_Thymus	5354	Increasing	0.877802	<15k
ssGSEA	GSE107910_Thymus	5354	Increasing	0.791999	<15k
MuSiC	GSE107910_Thymus	5354	Increasing	0.612409	<15k
BayesPrism	GSE107910_Thymus	5354	Increasing	0.132431	<15k
CIBERSORT	GSE107910_Thymus	5354	Increasing	0.039074	<15k
CPM	GSE107910_Thymus	5354	Increasing	0.475321	<15k
Scaden	GSE107910_Thymus	5354	Increasing	0.176409	<15k
TAPE	GSE107910_Thymus	5354	Increasing	0.00361956	<15k
MeDuSA	GSE75330_Oligodendrocyte	2526	Increasing	0.863856	<10k
ssGSEA	GSE75330_Oligodendrocyte	2526	Increasing	0.493176	<10k
MuSiC	GSE75330_Oligodendrocyte	2526	Increasing	0.60573	<10k
BayesPrism	GSE75330_Oligodendrocyte	2526	Increasing	0.104689	<10k
CIBERSORT	GSE75330_Oligodendrocyte	2526	Increasing	0.3337	<10k
CPM	GSE75330_Oligodendrocyte	2526	Increasing	0.244665	<10k
Scaden	GSE75330_Oligodendrocyte	2526	Increasing	0.0789501	<10k
TAPE	GSE75330_Oligodendrocyte	2526	Increasing	0.0145942	<10k
MeDuSA	GSE75748_hESC	509	Increasing	0.7384	<5k
ssGSEA	GSE75748_hESC	509	Increasing	0.0662138	<5k
MuSiC	GSE75748_hESC	509	Increasing	0.409743	<5k
BayesPrism	GSE75748_hESC	509	Increasing	0.809674	<5k
CIBERSORT	GSE75748_hESC	509	Increasing	0.34305	<5k
CPM	GSE75748_hESC	509	Increasing	0.128471	<5k
Scaden	GSE75748_hESC	509	Increasing	0.182513	<5k
TAPE	GSE75748_hESC	509	Increasing	0.0284068	<5k
MeDuSA	GSE86146_Germ_Cell	910	Increasing	0.714916	<5k
ssGSEA	GSE86146_Germ_Cell	910	Increasing	0.013597	<5k
MuSiC	GSE86146_Germ_Cell	910	Increasing	0.498485	<5k
BayesPrism	GSE86146_Germ_Cell	910	Increasing	0.796153	<5k
CIBERSORT	GSE86146_Germ_Cell	910	Increasing	0.341312	<5k
CPM	GSE86146_Germ_Cell	910	Increasing	0.0990208	<5k
Scaden	GSE86146_Germ_Cell	910	Increasing	0.0141989	<5k
TAPE	GSE86146_Germ_Cell	910	Increasing	0.021887	<5k
MeDuSA	GSE92332_Intestine	2290	Increasing	0.817078	<5k
ssGSEA	GSE92332_Intestine	2290	Increasing	0.5268	<5k
MuSiC	GSE92332_Intestine	2290	Increasing	0.580081	<5k
BayesPrism	GSE92332_Intestine	2290	Increasing	0.0893978	<5k
CIBERSORT	GSE92332_Intestine	2290	Increasing	0.332511	<5k
CPM	GSE92332_Intestine	2290	Increasing	0.433189	<5k
Scaden	GSE92332_Intestine	2290	Increasing	-0.0239256	<5k
TAPE	GSE92332_Intestine	2290	Increasing	-0.0718244	<5k
MeDuSA	GSE95753_Dentate_gyrus	12092	Increasing	0.802237	<25k
ssGSEA	GSE95753_Dentate_gyrus	12092	Increasing	0.483167	<25k
MuSiC	GSE95753_Dentate_gyrus	12092	Increasing	0.622291	<25k
BayesPrism	GSE95753_Dentate_gyrus	12092	Increasing	0.0624814	<25k
CIBERSORT	GSE95753_Dentate_gyrus	12092	Increasing	0.365419	<25k
CPM	GSE95753_Dentate_gyrus	12092	Increasing	0.620638	<25k
Scaden	GSE95753_Dentate_gyrus	12092	Increasing	0.16941	<25k
TAPE	GSE95753_Dentate_gyrus	12092	Increasing	0.10607	<25k
MeDuSA	GSE97391_Direct_in_vitro_neuron	1183	Increasing	0.775497	<5k
ssGSEA	GSE97391_Direct_in_vitro_neuron	1183	Increasing	0.184098	<5k
MuSiC	GSE97391_Direct_in_vitro_neuron	1183	Increasing	0.438712	<5k
BayesPrism	GSE97391_Direct_in_vitro_neuron	1183	Increasing	0.0396687	<5k
CIBERSORT	GSE97391_Direct_in_vitro_neuron	1183	Increasing	0.453952	<5k
CPM	GSE97391_Direct_in_vitro_neuron	1183	Increasing	0.259057	<5k
Scaden	GSE97391_Direct_in_vitro_neuron	1183	Increasing	0.0478382	<5k
TAPE	GSE97391_Direct_in_vitro_neuron	1183	Increasing	0.0506753	<5k
MeDuSA	GSE97391_Standard_in_vitro_neuron	1206	Increasing	0.76164	<5k
ssGSEA	GSE97391_Standard_in_vitro_neuron	1206	Increasing	0.0765958	<5k
MuSiC	GSE97391_Standard_in_vitro_neuron	1206	Increasing	0.48707	<5k
BayesPrism	GSE97391_Standard_in_vitro_neuron	1206	Increasing	0.0549271	<5k
CIBERSORT	GSE97391_Standard_in_vitro_neuron	1206	Increasing	0.459468	<5k
CPM	GSE97391_Standard_in_vitro_neuron	1206	Increasing	0.224267	<5k
Scaden	GSE97391_Standard_in_vitro_neuron	1206	Increasing	0.167243	<5k
TAPE	GSE97391_Standard_in_vitro_neuron	1206	Increasing	0.0239292	<5k
MeDuSA	Hypodermis_and_seam_celegans_matrix	6127	Increasing	0.812462	<15k
ssGSEA	Hypodermis_and_seam_celegans_matrix	6127	Increasing	0.498423	<15k
MuSiC	Hypodermis_and_seam_celegans_matrix	6127	Increasing	0.53387	<15k
BayesPrism	Hypodermis_and_seam_celegans_matrix	6127	Increasing	0.0890356	<15k
CIBERSORT	Hypodermis_and_seam_celegans_matrix	6127	Increasing	0.462724	<15k
CPM	Hypodermis_and_seam_celegans_matrix	6127	Increasing	0.360217	<15k
Scaden	Hypodermis_and_seam_celegans_matrix	6127	Increasing	0.0518968	<15k
TAPE	Hypodermis_and_seam_celegans_matrix	6127	Increasing	0.00543647	<15k
MeDuSA	IPSC	14747	Increasing	0.849213	<30k
ssGSEA	IPSC	14747	Increasing	0.290665	<30k
MuSiC	IPSC	14747	Increasing	0.717987	<30k
BayesPrism	IPSC	14747	Increasing	0.131848	<30k
CIBERSORT	IPSC	14747	Increasing	0.00286276	<30k
CPM	IPSC	14747	Increasing	0.131016	<30k
Scaden	IPSC	14747	Increasing	0.0969777	<30k
TAPE	IPSC	14747	Increasing	0.0661631	<30k
MeDuSA	Muscle_and_mesoderm_celegans_matrix	11185	Increasing	0.877737	<25k
ssGSEA	Muscle_and_mesoderm_celegans_matrix	11185	Increasing	0.427721	<25k
MuSiC	Muscle_and_mesoderm_celegans_matrix	11185	Increasing	0.570842	<25k
BayesPrism	Muscle_and_mesoderm_celegans_matrix	11185	Increasing	0.433174	<25k
CIBERSORT	Muscle_and_mesoderm_celegans_matrix	11185	Increasing	0.475147	<25k
CPM	Muscle_and_mesoderm_celegans_matrix	11185	Increasing	0.505385	<25k
Scaden	Muscle_and_mesoderm_celegans_matrix	11185	Increasing	0.14901	<25k
TAPE	Muscle_and_mesoderm_celegans_matrix	11185	Increasing	0.0878704	<25k
MeDuSA	Whole_intestine_smartseq2_matrix	761	Increasing	0.829094	<5k
ssGSEA	Whole_intestine_smartseq2_matrix	761	Increasing	0.103496	<5k
MuSiC	Whole_intestine_smartseq2_matrix	761	Increasing	0.57321	<5k
BayesPrism	Whole_intestine_smartseq2_matrix	761	Increasing	0.896357	<5k
CIBERSORT	Whole_intestine_smartseq2_matrix	761	Increasing	0.332914	<5k
CPM	Whole_intestine_smartseq2_matrix	761	Increasing	0.0671609	<5k
Scaden	Whole_intestine_smartseq2_matrix	761	Increasing	0.0991216	<5k
TAPE	Whole_intestine_smartseq2_matrix	761	Increasing	-0.034461	<5k
MeDuSA	Zebrafish_matrix	19752	Increasing	0.795898	<40k
ssGSEA	Zebrafish_matrix	19752	Increasing	0.270998	<40k
MuSiC	Zebrafish_matrix	19752	Increasing	0.659875	<40k
BayesPrism	Zebrafish_matrix	19752	Increasing	0.0548806	<40k
CIBERSORT	Zebrafish_matrix	19752	Increasing	0.490161	<40k
CPM	Zebrafish_matrix	19752	Increasing	0.243984	<40k
Scaden	Zebrafish_matrix	19752	Increasing	0.0658819	<40k
TAPE	Zebrafish_matrix	19752	Increasing	-0.0335728	<40k
MeDuSA	Bone_marrow_10x_matrix	1714	Unimodal	0.984093	<5k
ssGSEA	Bone_marrow_10x_matrix	1714	Unimodal	0.245258	<5k
MuSiC	Bone_marrow_10x_matrix	1714	Unimodal	0.495862	<5k
BayesPrism	Bone_marrow_10x_matrix	1714	Unimodal	0.0586693	<5k
CIBERSORT	Bone_marrow_10x_matrix	1714	Unimodal	0.415416	<5k
CPM	Bone_marrow_10x_matrix	1714	Unimodal	0.573984	<5k
Scaden	Bone_marrow_10x_matrix	1714	Unimodal	0.0351782	<5k
TAPE	Bone_marrow_10x_matrix	1714	Unimodal	0.0405761	<5k
MeDuSA	Bone_marrow_smartseq2_matrix	2221	Unimodal	0.951749	<5k
ssGSEA	Bone_marrow_smartseq2_matrix	2221	Unimodal	-0.211099	<5k
MuSiC	Bone_marrow_smartseq2_matrix	2221	Unimodal	0.430513	<5k
BayesPrism	Bone_marrow_smartseq2_matrix	2221	Unimodal	0.697407	<5k
CIBERSORT	Bone_marrow_smartseq2_matrix	2221	Unimodal	0.397446	<5k
CPM	Bone_marrow_smartseq2_matrix	2221	Unimodal	0.195849	<5k
Scaden	Bone_marrow_smartseq2_matrix	2221	Unimodal	0.0636355	<5k
TAPE	Bone_marrow_smartseq2_matrix	2221	Unimodal	-0.00399352	<5k
MeDuSA	Ciliated_neurons_celegans_matrix	5388	Unimodal	0.983537	<15k
ssGSEA	Ciliated_neurons_celegans_matrix	5388	Unimodal	0.205264	<15k
MuSiC	Ciliated_neurons_celegans_matrix	5388	Unimodal	0.533473	<15k
BayesPrism	Ciliated_neurons_celegans_matrix	5388	Unimodal	0.585347	<15k
CIBERSORT	Ciliated_neurons_celegans_matrix	5388	Unimodal	0.424714	<15k
CPM	Ciliated_neurons_celegans_matrix	5388	Unimodal	0.413642	<15k
Scaden	Ciliated_neurons_celegans_matrix	5388	Unimodal	0.141911	<15k
TAPE	Ciliated_neurons_celegans_matrix	5388	Unimodal	-0.000512749	<15k
MeDuSA	GSE107122_Neural_stem_cell	2998	Unimodal	0.891048	<10k
ssGSEA	GSE107122_Neural_stem_cell	2998	Unimodal	0.358894	<10k
MuSiC	GSE107122_Neural_stem_cell	2998	Unimodal	0.433004	<10k
BayesPrism	GSE107122_Neural_stem_cell	2998	Unimodal	0.511864	<10k
CIBERSORT	GSE107122_Neural_stem_cell	2998	Unimodal	0.373136	<10k
CPM	GSE107122_Neural_stem_cell	2998	Unimodal	0.313321	<10k
Scaden	GSE107122_Neural_stem_cell	2998	Unimodal	0.0980654	<10k
TAPE	GSE107122_Neural_stem_cell	2998	Unimodal	-0.0329407	<10k
MeDuSA	GSE107910_Thymus	5354	Unimodal	0.78772	<15k
ssGSEA	GSE107910_Thymus	5354	Unimodal	-0.369383	<15k
MuSiC	GSE107910_Thymus	5354	Unimodal	0.412664	<15k
BayesPrism	GSE107910_Thymus	5354	Unimodal	-0.046806	<15k
CIBERSORT	GSE107910_Thymus	5354	Unimodal	0.078746	<15k
CPM	GSE107910_Thymus	5354	Unimodal	0.146953	<15k
Scaden	GSE107910_Thymus	5354	Unimodal	-0.0777876	<15k
TAPE	GSE107910_Thymus	5354	Unimodal	-0.0290597	<15k
MeDuSA	GSE75330_Oligodendrocyte	2526	Unimodal	0.837969	<10k
ssGSEA	GSE75330_Oligodendrocyte	2526	Unimodal	-0.0899088	<10k
MuSiC	GSE75330_Oligodendrocyte	2526	Unimodal	0.385637	<10k
BayesPrism	GSE75330_Oligodendrocyte	2526	Unimodal	0.0249933	<10k
CIBERSORT	GSE75330_Oligodendrocyte	2526	Unimodal	0.277671	<10k
CPM	GSE75330_Oligodendrocyte	2526	Unimodal	0.34452	<10k
Scaden	GSE75330_Oligodendrocyte	2526	Unimodal	-0.0202156	<10k
TAPE	GSE75330_Oligodendrocyte	2526	Unimodal	0.0673236	<10k
MeDuSA	GSE75748_hESC	509	Unimodal	0.850512	<5k
ssGSEA	GSE75748_hESC	509	Unimodal	0.14509	<5k
MuSiC	GSE75748_hESC	509	Unimodal	0.340281	<5k
BayesPrism	GSE75748_hESC	509	Unimodal	0.752906	<5k
CIBERSORT	GSE75748_hESC	509	Unimodal	0.320595	<5k
CPM	GSE75748_hESC	509	Unimodal	0.0181713	<5k
Scaden	GSE75748_hESC	509	Unimodal	0.0668491	<5k
TAPE	GSE75748_hESC	509	Unimodal	-0.017512	<5k
MeDuSA	GSE86146_Germ_Cell	910	Unimodal	0.733064	<5k
ssGSEA	GSE86146_Germ_Cell	910	Unimodal	0.0383261	<5k
MuSiC	GSE86146_Germ_Cell	910	Unimodal	0.296409	<5k
BayesPrism	GSE86146_Germ_Cell	910	Unimodal	0.432274	<5k
CIBERSORT	GSE86146_Germ_Cell	910	Unimodal	0.148643	<5k
CPM	GSE86146_Germ_Cell	910	Unimodal	0.218922	<5k
Scaden	GSE86146_Germ_Cell	910	Unimodal	0.0732643	<5k
TAPE	GSE86146_Germ_Cell	910	Unimodal	0.00306308	<5k
MeDuSA	GSE92332_Intestine	2290	Unimodal	0.916634	<5k
ssGSEA	GSE92332_Intestine	2290	Unimodal	-0.23676	<5k
MuSiC	GSE92332_Intestine	2290	Unimodal	0.420775	<5k
BayesPrism	GSE92332_Intestine	2290	Unimodal	0.018773	<5k
CIBERSORT	GSE92332_Intestine	2290	Unimodal	0.29539	<5k
CPM	GSE92332_Intestine	2290	Unimodal	-0.164615	<5k
Scaden	GSE92332_Intestine	2290	Unimodal	0.0550536	<5k
TAPE	GSE92332_Intestine	2290	Unimodal	0.0192931	<5k
MeDuSA	GSE95753_Dentate_gyrus	12092	Unimodal	0.882597	<25k
ssGSEA	GSE95753_Dentate_gyrus	12092	Unimodal	0.189073	<25k
MuSiC	GSE95753_Dentate_gyrus	12092	Unimodal	0.506835	<25k
BayesPrism	GSE95753_Dentate_gyrus	12092	Unimodal	-0.0475252	<25k
CIBERSORT	GSE95753_Dentate_gyrus	12092	Unimodal	0.400078	<25k
CPM	GSE95753_Dentate_gyrus	12092	Unimodal	0.31758	<25k
Scaden	GSE95753_Dentate_gyrus	12092	Unimodal	0.0494058	<25k
TAPE	GSE95753_Dentate_gyrus	12092	Unimodal	-0.00278702	<25k
MeDuSA	GSE97391_Direct_in_vitro_neuron	1183	Unimodal	0.888485	<5k
ssGSEA	GSE97391_Direct_in_vitro_neuron	1183	Unimodal	0.0236476	<5k
MuSiC	GSE97391_Direct_in_vitro_neuron	1183	Unimodal	0.363926	<5k
BayesPrism	GSE97391_Direct_in_vitro_neuron	1183	Unimodal	0.0794704	<5k
CIBERSORT	GSE97391_Direct_in_vitro_neuron	1183	Unimodal	0.281711	<5k
CPM	GSE97391_Direct_in_vitro_neuron	1183	Unimodal	0.803699	<5k
Scaden	GSE97391_Direct_in_vitro_neuron	1183	Unimodal	0.00181648	<5k
TAPE	GSE97391_Direct_in_vitro_neuron	1183	Unimodal	0.0203795	<5k
MeDuSA	GSE97391_Standard_in_vitro_neuron	1206	Unimodal	0.885587	<5k
ssGSEA	GSE97391_Standard_in_vitro_neuron	1206	Unimodal	0.0537826	<5k
MuSiC	GSE97391_Standard_in_vitro_neuron	1206	Unimodal	0.45024	<5k
BayesPrism	GSE97391_Standard_in_vitro_neuron	1206	Unimodal	0.0918811	<5k
CIBERSORT	GSE97391_Standard_in_vitro_neuron	1206	Unimodal	0.321229	<5k
CPM	GSE97391_Standard_in_vitro_neuron	1206	Unimodal	0.300287	<5k
Scaden	GSE97391_Standard_in_vitro_neuron	1206	Unimodal	0.0347329	<5k
TAPE	GSE97391_Standard_in_vitro_neuron	1206	Unimodal	-0.0263641	<5k
MeDuSA	Hypodermis_and_seam_celegans_matrix	6127	Unimodal	0.971064	<15k
ssGSEA	Hypodermis_and_seam_celegans_matrix	6127	Unimodal	-0.0235514	<15k
MuSiC	Hypodermis_and_seam_celegans_matrix	6127	Unimodal	0.465099	<15k
BayesPrism	Hypodermis_and_seam_celegans_matrix	6127	Unimodal	0.107873	<15k
CIBERSORT	Hypodermis_and_seam_celegans_matrix	6127	Unimodal	0.416125	<15k
CPM	Hypodermis_and_seam_celegans_matrix	6127	Unimodal	0.15533	<15k
Scaden	Hypodermis_and_seam_celegans_matrix	6127	Unimodal	0.0429322	<15k
TAPE	Hypodermis_and_seam_celegans_matrix	6127	Unimodal	-0.0508315	<15k
MeDuSA	IPSC	14747	Unimodal	0.961386	<30k
ssGSEA	IPSC	14747	Unimodal	0.423611	<30k
MuSiC	IPSC	14747	Unimodal	0.547145	<30k
BayesPrism	IPSC	14747	Unimodal	0.0791628	<30k
CIBERSORT	IPSC	14747	Unimodal	-0.00342871	<30k
CPM	IPSC	14747	Unimodal	0.420531	<30k
Scaden	IPSC	14747	Unimodal	-0.0708558	<30k
TAPE	IPSC	14747	Unimodal	-0.0909843	<30k
MeDuSA	Muscle_and_mesoderm_celegans_matrix	11185	Unimodal	0.976571	<25k
ssGSEA	Muscle_and_mesoderm_celegans_matrix	11185	Unimodal	0.119883	<25k
MuSiC	Muscle_and_mesoderm_celegans_matrix	11185	Unimodal	0.536049	<25k
BayesPrism	Muscle_and_mesoderm_celegans_matrix	11185	Unimodal	0.60995	<25k
CIBERSORT	Muscle_and_mesoderm_celegans_matrix	11185	Unimodal	0.446904	<25k
CPM	Muscle_and_mesoderm_celegans_matrix	11185	Unimodal	0.378557	<25k
Scaden	Muscle_and_mesoderm_celegans_matrix	11185	Unimodal	0.0733909	<25k
TAPE	Muscle_and_mesoderm_celegans_matrix	11185	Unimodal	-0.0527728	<25k
MeDuSA	Whole_intestine_smartseq2_matrix	761	Unimodal	0.785038	<5k
ssGSEA	Whole_intestine_smartseq2_matrix	761	Unimodal	0.00110118	<5k
MuSiC	Whole_intestine_smartseq2_matrix	761	Unimodal	0.302695	<5k
BayesPrism	Whole_intestine_smartseq2_matrix	761	Unimodal	0.701696	<5k
CIBERSORT	Whole_intestine_smartseq2_matrix	761	Unimodal	0.295474	<5k
CPM	Whole_intestine_smartseq2_matrix	761	Unimodal	0.136546	<5k
Scaden	Whole_intestine_smartseq2_matrix	761	Unimodal	0.0905183	<5k
TAPE	Whole_intestine_smartseq2_matrix	761	Unimodal	0.0769147	<5k
MeDuSA	Zebrafish_matrix	19752	Unimodal	0.960548	<40k
ssGSEA	Zebrafish_matrix	19752	Unimodal	0.251434	<40k
MuSiC	Zebrafish_matrix	19752	Unimodal	0.48709	<40k
BayesPrism	Zebrafish_matrix	19752	Unimodal	0.237222	<40k
CIBERSORT	Zebrafish_matrix	19752	Unimodal	0.360643	<40k
CPM	Zebrafish_matrix	19752	Unimodal	0.438535	<40k
Scaden	Zebrafish_matrix	19752	Unimodal	-0.0399106	<40k
TAPE	Zebrafish_matrix	19752	Unimodal	0.0416647	<40k
MeDuSA	Bone_marrow_10x_matrix	1714	Bimodal	0.940872	<5k
ssGSEA	Bone_marrow_10x_matrix	1714	Bimodal	0.193771	<5k
MuSiC	Bone_marrow_10x_matrix	1714	Bimodal	0.279393	<5k
BayesPrism	Bone_marrow_10x_matrix	1714	Bimodal	0.00649404	<5k
CIBERSORT	Bone_marrow_10x_matrix	1714	Bimodal	0.236309	<5k
CPM	Bone_marrow_10x_matrix	1714	Bimodal	-0.26737	<5k
Scaden	Bone_marrow_10x_matrix	1714	Bimodal	0.0151485	<5k
TAPE	Bone_marrow_10x_matrix	1714	Bimodal	-0.0148125	<5k
MeDuSA	Bone_marrow_smartseq2_matrix	2221	Bimodal	0.921315	<5k
ssGSEA	Bone_marrow_smartseq2_matrix	2221	Bimodal	0.480863	<5k
MuSiC	Bone_marrow_smartseq2_matrix	2221	Bimodal	0.312951	<5k
BayesPrism	Bone_marrow_smartseq2_matrix	2221	Bimodal	0.598354	<5k
CIBERSORT	Bone_marrow_smartseq2_matrix	2221	Bimodal	0.122026	<5k
CPM	Bone_marrow_smartseq2_matrix	2221	Bimodal	0.56395	<5k
Scaden	Bone_marrow_smartseq2_matrix	2221	Bimodal	0.00456742	<5k
TAPE	Bone_marrow_smartseq2_matrix	2221	Bimodal	0.00056016	<5k
MeDuSA	Ciliated_neurons_celegans_matrix	5388	Bimodal	0.9839	<15k
ssGSEA	Ciliated_neurons_celegans_matrix	5388	Bimodal	0.252697	<15k
MuSiC	Ciliated_neurons_celegans_matrix	5388	Bimodal	0.319364	<15k
BayesPrism	Ciliated_neurons_celegans_matrix	5388	Bimodal	0.114938	<15k
CIBERSORT	Ciliated_neurons_celegans_matrix	5388	Bimodal	0.18696	<15k
CPM	Ciliated_neurons_celegans_matrix	5388	Bimodal	-0.0584696	<15k
Scaden	Ciliated_neurons_celegans_matrix	5388	Bimodal	0.0384688	<15k
TAPE	Ciliated_neurons_celegans_matrix	5388	Bimodal	0.0119588	<15k
MeDuSA	GSE107122_Neural_stem_cell	2998	Bimodal	0.903396	<10k
ssGSEA	GSE107122_Neural_stem_cell	2998	Bimodal	-0.0379855	<10k
MuSiC	GSE107122_Neural_stem_cell	2998	Bimodal	0.273765	<10k
BayesPrism	GSE107122_Neural_stem_cell	2998	Bimodal	0.00113026	<10k
CIBERSORT	GSE107122_Neural_stem_cell	2998	Bimodal	0.230752	<10k
CPM	GSE107122_Neural_stem_cell	2998	Bimodal	-0.419812	<10k
Scaden	GSE107122_Neural_stem_cell	2998	Bimodal	0.0390215	<10k
TAPE	GSE107122_Neural_stem_cell	2998	Bimodal	-0.000972912	<10k
MeDuSA	GSE107910_Thymus	5354	Bimodal	0.628309	<15k
ssGSEA	GSE107910_Thymus	5354	Bimodal	0.346677	<15k
MuSiC	GSE107910_Thymus	5354	Bimodal	0.108402	<15k
BayesPrism	GSE107910_Thymus	5354	Bimodal	-0.00642293	<15k
CIBERSORT	GSE107910_Thymus	5354	Bimodal	-0.00134358	<15k
CPM	GSE107910_Thymus	5354	Bimodal	-0.09926	<15k
Scaden	GSE107910_Thymus	5354	Bimodal	0.0129095	<15k
TAPE	GSE107910_Thymus	5354	Bimodal	0.0374909	<15k
MeDuSA	GSE75330_Oligodendrocyte	2526	Bimodal	0.736164	<10k
ssGSEA	GSE75330_Oligodendrocyte	2526	Bimodal	0.199051	<10k
MuSiC	GSE75330_Oligodendrocyte	2526	Bimodal	0.134337	<10k
BayesPrism	GSE75330_Oligodendrocyte	2526	Bimodal	0.00422767	<10k
CIBERSORT	GSE75330_Oligodendrocyte	2526	Bimodal	0.0526023	<10k
CPM	GSE75330_Oligodendrocyte	2526	Bimodal	-0.204095	<10k
Scaden	GSE75330_Oligodendrocyte	2526	Bimodal	0.00906472	<10k
TAPE	GSE75330_Oligodendrocyte	2526	Bimodal	-0.0418639	<10k
MeDuSA	GSE75748_hESC	509	Bimodal	0.900644	<5k
ssGSEA	GSE75748_hESC	509	Bimodal	0.164873	<5k
MuSiC	GSE75748_hESC	509	Bimodal	0.232267	<5k
BayesPrism	GSE75748_hESC	509	Bimodal	0.717848	<5k
CIBERSORT	GSE75748_hESC	509	Bimodal	0.185929	<5k
CPM	GSE75748_hESC	509	Bimodal	0.138909	<5k
Scaden	GSE75748_hESC	509	Bimodal	0.044361	<5k
TAPE	GSE75748_hESC	509	Bimodal	0.0178935	<5k
MeDuSA	GSE86146_Germ_Cell	910	Bimodal	0.706545	<5k
ssGSEA	GSE86146_Germ_Cell	910	Bimodal	0.10685	<5k
MuSiC	GSE86146_Germ_Cell	910	Bimodal	0.150445	<5k
BayesPrism	GSE86146_Germ_Cell	910	Bimodal	0.501726	<5k
CIBERSORT	GSE86146_Germ_Cell	910	Bimodal	0.0828498	<5k
CPM	GSE86146_Germ_Cell	910	Bimodal	-0.0285494	<5k
Scaden	GSE86146_Germ_Cell	910	Bimodal	0.0081116	<5k
TAPE	GSE86146_Germ_Cell	910	Bimodal	0.0107604	<5k
MeDuSA	GSE92332_Intestine	2290	Bimodal	0.809188	<5k
ssGSEA	GSE92332_Intestine	2290	Bimodal	0.367223	<5k
MuSiC	GSE92332_Intestine	2290	Bimodal	0.139942	<5k
BayesPrism	GSE92332_Intestine	2290	Bimodal	0.0535866	<5k
CIBERSORT	GSE92332_Intestine	2290	Bimodal	0.0424794	<5k
CPM	GSE92332_Intestine	2290	Bimodal	0.387755	<5k
Scaden	GSE92332_Intestine	2290	Bimodal	0.0263538	<5k
TAPE	GSE92332_Intestine	2290	Bimodal	-0.00751339	<5k
MeDuSA	GSE95753_Dentate_gyrus	12092	Bimodal	0.842117	<25k
ssGSEA	GSE95753_Dentate_gyrus	12092	Bimodal	0.220405	<25k
MuSiC	GSE95753_Dentate_gyrus	12092	Bimodal	0.333142	<25k
BayesPrism	GSE95753_Dentate_gyrus	12092	Bimodal	0.0355322	<25k
CIBERSORT	GSE95753_Dentate_gyrus	12092	Bimodal	0.199912	<25k
CPM	GSE95753_Dentate_gyrus	12092	Bimodal	-0.112237	<25k
Scaden	GSE95753_Dentate_gyrus	12092	Bimodal	0.0524903	<25k
TAPE	GSE95753_Dentate_gyrus	12092	Bimodal	-0.0225516	<25k
MeDuSA	GSE97391_Direct_in_vitro_neuron	1183	Bimodal	0.919788	<5k
ssGSEA	GSE97391_Direct_in_vitro_neuron	1183	Bimodal	0.214254	<5k
MuSiC	GSE97391_Direct_in_vitro_neuron	1183	Bimodal	0.265128	<5k
BayesPrism	GSE97391_Direct_in_vitro_neuron	1183	Bimodal	0.00381864	<5k
CIBERSORT	GSE97391_Direct_in_vitro_neuron	1183	Bimodal	0.123403	<5k
CPM	GSE97391_Direct_in_vitro_neuron	1183	Bimodal	-0.424899	<5k
Scaden	GSE97391_Direct_in_vitro_neuron	1183	Bimodal	0.065555	<5k
TAPE	GSE97391_Direct_in_vitro_neuron	1183	Bimodal	0.00280726	<5k
MeDuSA	GSE97391_Standard_in_vitro_neuron	1206	Bimodal	0.875634	<5k
ssGSEA	GSE97391_Standard_in_vitro_neuron	1206	Bimodal	0.135571	<5k
MuSiC	GSE97391_Standard_in_vitro_neuron	1206	Bimodal	0.207075	<5k
BayesPrism	GSE97391_Standard_in_vitro_neuron	1206	Bimodal	0.0193544	<5k
CIBERSORT	GSE97391_Standard_in_vitro_neuron	1206	Bimodal	0.120938	<5k
CPM	GSE97391_Standard_in_vitro_neuron	1206	Bimodal	0.039169	<5k
Scaden	GSE97391_Standard_in_vitro_neuron	1206	Bimodal	0.0626591	<5k
TAPE	GSE97391_Standard_in_vitro_neuron	1206	Bimodal	0.0430977	<5k
MeDuSA	Hypodermis_and_seam_celegans_matrix	6127	Bimodal	0.955412	<15k
ssGSEA	Hypodermis_and_seam_celegans_matrix	6127	Bimodal	0.498282	<15k
MuSiC	Hypodermis_and_seam_celegans_matrix	6127	Bimodal	0.268643	<15k
BayesPrism	Hypodermis_and_seam_celegans_matrix	6127	Bimodal	0.0512309	<15k
CIBERSORT	Hypodermis_and_seam_celegans_matrix	6127	Bimodal	0.21076	<15k
CPM	Hypodermis_and_seam_celegans_matrix	6127	Bimodal	0.13582	<15k
Scaden	Hypodermis_and_seam_celegans_matrix	6127	Bimodal	0.0315851	<15k
TAPE	Hypodermis_and_seam_celegans_matrix	6127	Bimodal	0.0532282	<15k
MeDuSA	IPSC	14747	Bimodal	0.935857	<30k
ssGSEA	IPSC	14747	Bimodal	0.3967	<30k
MuSiC	IPSC	14747	Bimodal	0.350576	<30k
BayesPrism	IPSC	14747	Bimodal	-0.0764503	<30k
CIBERSORT	IPSC	14747	Bimodal	-0.00188436	<30k
CPM	IPSC	14747	Bimodal	-0.212528	<30k
Scaden	IPSC	14747	Bimodal	0.0754133	<30k
TAPE	IPSC	14747	Bimodal	0.0668822	<30k
MeDuSA	Muscle_and_mesoderm_celegans_matrix	11185	Bimodal	0.982981	<25k
ssGSEA	Muscle_and_mesoderm_celegans_matrix	11185	Bimodal	0.261016	<25k
MuSiC	Muscle_and_mesoderm_celegans_matrix	11185	Bimodal	0.30835	<25k
BayesPrism	Muscle_and_mesoderm_celegans_matrix	11185	Bimodal	0.138307	<25k
CIBERSORT	Muscle_and_mesoderm_celegans_matrix	11185	Bimodal	0.208952	<25k
CPM	Muscle_and_mesoderm_celegans_matrix	11185	Bimodal	0.209131	<25k
Scaden	Muscle_and_mesoderm_celegans_matrix	11185	Bimodal	0.0507087	<25k
TAPE	Muscle_and_mesoderm_celegans_matrix	11185	Bimodal	0.00858406	<25k
MeDuSA	Whole_intestine_smartseq2_matrix	761	Bimodal	0.835121	<5k
ssGSEA	Whole_intestine_smartseq2_matrix	761	Bimodal	0.132479	<5k
MuSiC	Whole_intestine_smartseq2_matrix	761	Bimodal	0.173572	<5k
BayesPrism	Whole_intestine_smartseq2_matrix	761	Bimodal	0.433538	<5k
CIBERSORT	Whole_intestine_smartseq2_matrix	761	Bimodal	0.0340683	<5k
CPM	Whole_intestine_smartseq2_matrix	761	Bimodal	-0.125561	<5k
Scaden	Whole_intestine_smartseq2_matrix	761	Bimodal	-0.0246169	<5k
TAPE	Whole_intestine_smartseq2_matrix	761	Bimodal	-0.0434723	<5k
MeDuSA	Zebrafish_matrix	19752	Bimodal	0.932225	<40k
ssGSEA	Zebrafish_matrix	19752	Bimodal	-0.0627825	<40k
MuSiC	Zebrafish_matrix	19752	Bimodal	0.283979	<40k
BayesPrism	Zebrafish_matrix	19752	Bimodal	-0.00334396	<40k
CIBERSORT	Zebrafish_matrix	19752	Bimodal	0.232116	<40k
CPM	Zebrafish_matrix	19752	Bimodal	-0.363117	<40k
Scaden	Zebrafish_matrix	19752	Bimodal	0.0477617	<40k
TAPE	Zebrafish_matrix	19752	Bimodal	-0.00211333	<40k
