# Supplementary material for: Mixed model-based deconvolution of cell-state abundances (MeDuSA) along a one-dimensional trajectory
Source: Nat Comput Sci. 2023 Jul 13;3(7):630–43. doi: 10.1038/s43588-023-00487-2 (PMC10766563; doi:10.1038/s43588-023-00487-2)
Supplement: Supplementary file 5 — Statistical source data. [file 43588_2023_487_MOESM5_ESM.xlsx]

## Sheet: panel_c
Method	Sample	CCC	Dataset
MeDuSA	328C_0h	0.73826	Epithelia
ssGSEA	328C_0h	0.0701333	Epithelia
MuSiC	328C_0h	0.085478	Epithelia
BayesPrism	328C_0h	0.743624	Epithelia
CIBERSORT	328C_0h	0.173142	Epithelia
CPM	328C_0h	0.729482	Epithelia
Scaden	328C_0h	0.0950328	Epithelia
TAPE	328C_0h	-0.0553426	Epithelia
MeDuSA	328C_12h	0.723387	Epithelia
ssGSEA	328C_12h	0.175436	Epithelia
MuSiC	328C_12h	0.0654575	Epithelia
BayesPrism	328C_12h	0.648996	Epithelia
CIBERSORT	328C_12h	0.189607	Epithelia
CPM	328C_12h	0.69369	Epithelia
Scaden	328C_12h	0.282508	Epithelia
TAPE	328C_12h	-0.0548346	Epithelia
MeDuSA	328C_24h	0.718864	Epithelia
ssGSEA	328C_24h	0.195256	Epithelia
MuSiC	328C_24h	0.130713	Epithelia
BayesPrism	328C_24h	0.715567	Epithelia
CIBERSORT	328C_24h	0.214449	Epithelia
CPM	328C_24h	0.767042	Epithelia
Scaden	328C_24h	0.229649	Epithelia
TAPE	328C_24h	-0.0478293	Epithelia
MeDuSA	356C_0h	0.697369	Epithelia
ssGSEA	356C_0h	0.0553194	Epithelia
MuSiC	356C_0h	-0.0112989	Epithelia
BayesPrism	356C_0h	0.0680002	Epithelia
CIBERSORT	356C_0h	-0.0786487	Epithelia
CPM	356C_0h	0.230907	Epithelia
Scaden	356C_0h	0.13014	Epithelia
TAPE	356C_0h	0.241292	Epithelia
MeDuSA	356C_12h	0.623252	Epithelia
ssGSEA	356C_12h	0.0541431	Epithelia
MuSiC	356C_12h	0.00360884	Epithelia
BayesPrism	356C_12h	-0.00695054	Epithelia
CIBERSORT	356C_12h	-0.0629662	Epithelia
CPM	356C_12h	0.187724	Epithelia
Scaden	356C_12h	0.16869	Epithelia
TAPE	356C_12h	0.170516	Epithelia
MeDuSA	356C_24h	0.719691	Epithelia
ssGSEA	356C_24h	0.168045	Epithelia
MuSiC	356C_24h	0.0852797	Epithelia
BayesPrism	356C_24h	0.239526	Epithelia
CIBERSORT	356C_24h	0.0310597	Epithelia
CPM	356C_24h	0.319065	Epithelia
Scaden	356C_24h	0.252708	Epithelia
TAPE	356C_24h	0.19703	Epithelia
MeDuSA	362C_0h	0.738158	Epithelia
ssGSEA	362C_0h	0.144559	Epithelia
MuSiC	362C_0h	-0.0534432	Epithelia
BayesPrism	362C_0h	0.310192	Epithelia
CIBERSORT	362C_0h	0.0360043	Epithelia
CPM	362C_0h	0.355596	Epithelia
Scaden	362C_0h	-0.0398701	Epithelia
TAPE	362C_0h	0.236652	Epithelia
MeDuSA	362C_12h	0.591018	Epithelia
ssGSEA	362C_12h	0.258199	Epithelia
MuSiC	362C_12h	-0.0401176	Epithelia
BayesPrism	362C_12h	0.513864	Epithelia
CIBERSORT	362C_12h	0.0253447	Epithelia
CPM	362C_12h	0.530068	Epithelia
Scaden	362C_12h	-0.0546551	Epithelia
TAPE	362C_12h	0.188025	Epithelia
MeDuSA	362C_24h	0.563172	Epithelia
ssGSEA	362C_24h	0.137281	Epithelia
MuSiC	362C_24h	-0.0564752	Epithelia
BayesPrism	362C_24h	0.256601	Epithelia
CIBERSORT	362C_24h	0.0815058	Epithelia
CPM	362C_24h	0.35029	Epithelia
Scaden	362C_24h	-0.0286798	Epithelia
TAPE	362C_24h	0.0953609	Epithelia
MeDuSA	367C_0h	0.799073	Epithelia
ssGSEA	367C_0h	0.0533372	Epithelia
MuSiC	367C_0h	-0.0452322	Epithelia
BayesPrism	367C_0h	0.0668955	Epithelia
CIBERSORT	367C_0h	0.0238474	Epithelia
CPM	367C_0h	0.288691	Epithelia
Scaden	367C_0h	0.338572	Epithelia
TAPE	367C_0h	0.171267	Epithelia
MeDuSA	367C_12h	0.791956	Epithelia
ssGSEA	367C_12h	0.0333794	Epithelia
MuSiC	367C_12h	-0.0594901	Epithelia
BayesPrism	367C_12h	-0.0557455	Epithelia
CIBERSORT	367C_12h	0.0908269	Epithelia
CPM	367C_12h	-0.0162422	Epithelia
Scaden	367C_12h	0.150936	Epithelia
TAPE	367C_12h	0.217646	Epithelia
MeDuSA	367C_24h	0.773971	Epithelia
ssGSEA	367C_24h	0.0489786	Epithelia
MuSiC	367C_24h	-0.0462114	Epithelia
BayesPrism	367C_24h	0.173814	Epithelia
CIBERSORT	367C_24h	0.0925111	Epithelia
CPM	367C_24h	0.37036	Epithelia
Scaden	367C_24h	0.319316	Epithelia
TAPE	367C_24h	0.148253	Epithelia
MeDuSA	325C_0h	0.806638	Epithelia
ssGSEA	325C_0h	0.0546667	Epithelia
MuSiC	325C_0h	-0.040187	Epithelia
BayesPrism	325C_0h	-0.00112184	Epithelia
CIBERSORT	325C_0h	0.0484429	Epithelia
CPM	325C_0h	0.101584	Epithelia
Scaden	325C_0h	0.0606218	Epithelia
TAPE	325C_0h	0.144129	Epithelia
MeDuSA	325C_12h	0.763934	Epithelia
ssGSEA	325C_12h	0.0390691	Epithelia
MuSiC	325C_12h	-0.0492331	Epithelia
BayesPrism	325C_12h	-1.11282e-05	Epithelia
CIBERSORT	325C_12h	0.0645112	Epithelia
CPM	325C_12h	0.113319	Epithelia
Scaden	325C_12h	0.14601	Epithelia
TAPE	325C_12h	0.177953	Epithelia
MeDuSA	325C_24h	0.847787	Epithelia
ssGSEA	325C_24h	0.0500037	Epithelia
MuSiC	325C_24h	-0.0589405	Epithelia
BayesPrism	325C_24h	-0.00684856	Epithelia
CIBERSORT	325C_24h	0.0565858	Epithelia
CPM	325C_24h	0.0766056	Epithelia
Scaden	325C_24h	0.0622531	Epithelia
TAPE	325C_24h	0.200667	Epithelia
MeDuSA	A	0.744645	Monocytes
ssGSEA	A	0.183299	Monocytes
MuSiC	A	0.0766133	Monocytes
BayesPrism	A	0.132235	Monocytes
CIBERSORT	A	0.0822583	Monocytes
CPM	A	0.359102	Monocytes
Scaden	A	0.0881063	Monocytes
TAPE	A	0.051598	Monocytes
MeDuSA	B	0.807819	Monocytes
ssGSEA	B	0.149145	Monocytes
MuSiC	B	-0.0832466	Monocytes
BayesPrism	B	0.107715	Monocytes
CIBERSORT	B	-0.0604188	Monocytes
CPM	B	0.283594	Monocytes
Scaden	B	0.0538275	Monocytes
TAPE	B	0.019968	Monocytes
MeDuSA	C	0.634969	Monocytes
ssGSEA	C	0.183907	Monocytes
MuSiC	C	0.0506834	Monocytes
BayesPrism	C	0.00910831	Monocytes
CIBERSORT	C	0.0546394	Monocytes
CPM	C	0.221695	Monocytes
Scaden	C	0.0126292	Monocytes
TAPE	C	0.159526	Monocytes
MeDuSA	H	0.710387	Monocytes
ssGSEA	H	0.130679	Monocytes
MuSiC	H	-0.0772834	Monocytes
BayesPrism	H	0.0294167	Monocytes
CIBERSORT	H	-0.0787368	Monocytes
CPM	H	0.319368	Monocytes
Scaden	H	-0.00521234	Monocytes
TAPE	H	-0.141642	Monocytes
MeDuSA	J	0.47622	Monocytes
ssGSEA	J	0.05828	Monocytes
MuSiC	J	-0.0135259	Monocytes
BayesPrism	J	0.0518215	Monocytes
CIBERSORT	J	-0.0138596	Monocytes
CPM	J	0.0741032	Monocytes
Scaden	J	-0.0390436	Monocytes
TAPE	J	0.119278	Monocytes
MeDuSA	O	0.815538	Monocytes
ssGSEA	O	0.196901	Monocytes
MuSiC	O	0.0427843	Monocytes
BayesPrism	O	0.265398	Monocytes
CIBERSORT	O	0.0234285	Monocytes
CPM	O	0.435165	Monocytes
Scaden	O	-0.0180057	Monocytes
TAPE	O	-0.0843179	Monocytes
MeDuSA	T	0.738054	Monocytes
ssGSEA	T	0.215707	Monocytes
MuSiC	T	-0.075077	Monocytes
BayesPrism	T	0.0640524	Monocytes
CIBERSORT	T	-0.0223848	Monocytes
CPM	T	0.386728	Monocytes
Scaden	T	-0.0329811	Monocytes
TAPE	T	-0.0330146	Monocytes
MeDuSA	U	0.673665	Monocytes
ssGSEA	U	0.165983	Monocytes
MuSiC	U	-0.0556805	Monocytes
BayesPrism	U	0.146877	Monocytes
CIBERSORT	U	-0.0105732	Monocytes
CPM	U	0.352891	Monocytes
Scaden	U	-0.108926	Monocytes
TAPE	U	0.00148016	Monocytes
MeDuSA	guss_1	0.656417	iPSC
ssGSEA	guss_1	0.0773232	iPSC
MuSiC	guss_1	-0.0725811	iPSC
BayesPrism	guss_1	0.0140019	iPSC
CIBERSORT	guss_1	0.270635	iPSC
CPM	guss_1	0.0940902	iPSC
Scaden	guss_1	0.0205747	iPSC
TAPE	guss_1	-0.218839	iPSC
MeDuSA	pelm_3	0.528993	iPSC
ssGSEA	pelm_3	-0.0253375	iPSC
MuSiC	pelm_3	-0.0403106	iPSC
BayesPrism	pelm_3	-0.0460806	iPSC
CIBERSORT	pelm_3	0.0813344	iPSC
CPM	pelm_3	0.110682	iPSC
Scaden	pelm_3	0.00874335	iPSC
TAPE	pelm_3	-0.0602225	iPSC
MeDuSA	sojd_3	0.637709	iPSC
ssGSEA	sojd_3	0.132029	iPSC
MuSiC	sojd_3	-0.0403967	iPSC
BayesPrism	sojd_3	-0.00825283	iPSC
CIBERSORT	sojd_3	0.100714	iPSC
CPM	sojd_3	0.166334	iPSC
Scaden	sojd_3	0.0396555	iPSC
TAPE	sojd_3	0.0436221	iPSC
MeDuSA	nudd_1	0.931702	iPSC
ssGSEA	nudd_1	0.433606	iPSC
MuSiC	nudd_1	0.036618	iPSC
BayesPrism	nudd_1	0.00570276	iPSC
CIBERSORT	nudd_1	0.0326801	iPSC
CPM	nudd_1	0.401219	iPSC
Scaden	nudd_1	-0.097454	iPSC
TAPE	nudd_1	0.237105	iPSC
MeDuSA	zapk_3	0.488067	iPSC
ssGSEA	zapk_3	-0.0127766	iPSC
MuSiC	zapk_3	0.136747	iPSC
BayesPrism	zapk_3	-0.00719532	iPSC
CIBERSORT	zapk_3	0.00870554	iPSC
CPM	zapk_3	0.276953	iPSC
Scaden	zapk_3	-0.0385955	iPSC
TAPE	zapk_3	0.134422	iPSC
MeDuSA	joxm_1	0.557434	iPSC
ssGSEA	joxm_1	0.0738625	iPSC
MuSiC	joxm_1	-0.02859	iPSC
BayesPrism	joxm_1	0.211507	iPSC
CIBERSORT	joxm_1	0.0261697	iPSC
CPM	joxm_1	-0.393743	iPSC
Scaden	joxm_1	0.0249274	iPSC
TAPE	joxm_1	-0.189356	iPSC
MeDuSA	H1	0.830572	hPSC
ssGSEA	H1	0.476299	hPSC
MuSiC	H1	0.181122	hPSC
BayesPrism	H1	0.398184	hPSC
CIBERSORT	H1	0.338011	hPSC
CPM	H1	0.467224	hPSC
Scaden	H1	0.0542141	hPSC
TAPE	H1	-0.136296	hPSC
MeDuSA	H9	0.769692	hPSC
ssGSEA	H9	0.512649	hPSC
MuSiC	H9	0.217284	hPSC
BayesPrism	H9	0.400263	hPSC
CIBERSORT	H9	0.335592	hPSC
CPM	H9	0.431255	hPSC
Scaden	H9	0.0825874	hPSC
TAPE	H9	-0.0687991	hPSC
MeDuSA	DEC	0.743978	hPSC
ssGSEA	DEC	0.0767609	hPSC
MuSiC	DEC	0.488944	hPSC
BayesPrism	DEC	0.371759	hPSC
CIBERSORT	DEC	0.404059	hPSC
CPM	DEC	0.499115	hPSC
Scaden	DEC	0.22948	hPSC
TAPE	DEC	0.150564	hPSC
MeDuSA	EC	0.689309	hPSC
ssGSEA	EC	0.0109047	hPSC
MuSiC	EC	-0.104294	hPSC
BayesPrism	EC	0.0606984	hPSC
CIBERSORT	EC	0.0855881	hPSC
CPM	EC	0.148297	hPSC
Scaden	EC	0.123137	hPSC
TAPE	EC	0.291387	hPSC
MeDuSA	HFF	0.641128	hPSC
ssGSEA	HFF	0.268343	hPSC
MuSiC	HFF	0.290219	hPSC
BayesPrism	HFF	0.313333	hPSC
CIBERSORT	HFF	-0.136927	hPSC
CPM	HFF	0.448998	hPSC
Scaden	HFF	0.340052	hPSC
TAPE	HFF	-0.125211	hPSC
MeDuSA	NPC	0.653698	hPSC
ssGSEA	NPC	0.248578	hPSC
MuSiC	NPC	0.166709	hPSC
BayesPrism	NPC	0.0894638	hPSC
CIBERSORT	NPC	0.405293	hPSC
CPM	NPC	0.431486	hPSC
Scaden	NPC	0.30386	hPSC
TAPE	NPC	0.229912	hPSC

## Sheet: panel_d
Pseudotime (bin)	Tissue	Cell-state bundance
0.01	Heart	0.00468533
0.02	Heart	0.00387374
0.03	Heart	0.00356918
0.04	Heart	0.00296326
0.05	Heart	0.00255794
0.06	Heart	0.0023258
0.07	Heart	0.00186399
0.08	Heart	0.00150719
0.09	Heart	0.00118575
0.1	Heart	0.000835673
0.11	Heart	0.000474649
0.12	Heart	0.000133489
0.13	Heart	-0.000116004
0.14	Heart	-0.00042052
0.15	Heart	-0.000703104
0.16	Heart	-0.000953848
0.17	Heart	-0.00121596
0.18	Heart	-0.00143884
0.19	Heart	-0.00166603
0.2	Heart	-0.00185282
0.21	Heart	-0.0020366
0.22	Heart	-0.00220721
0.23	Heart	-0.00235678
0.24	Heart	-0.00251017
0.25	Heart	-0.00263279
0.26	Heart	-0.00273681
0.27	Heart	-0.00283595
0.28	Heart	-0.00292693
0.29	Heart	-0.00301304
0.3	Heart	-0.00307551
0.31	Heart	-0.00312595
0.32	Heart	-0.00316481
0.33	Heart	-0.00318765
0.34	Heart	-0.00319477
0.35	Heart	-0.00318995
0.36	Heart	-0.00317139
0.37	Heart	-0.00313465
0.38	Heart	-0.00308029
0.39	Heart	-0.00297875
0.4	Heart	-0.00279263
0.41	Heart	-0.00254895
0.42	Heart	-0.00223121
0.43	Heart	-0.00192
0.44	Heart	-0.00156002
0.45	Heart	-0.00122265
0.46	Heart	-0.000886603
0.47	Heart	-0.000574292
0.48	Heart	-0.000315727
0.49	Heart	-8.62996e-05
0.5	Heart	3.80567e-05
0.51	Heart	0.000125023
0.52	Heart	0.000191713
0.53	Heart	0.000239747
0.54	Heart	0.00026877
0.55	Heart	0.000289153
0.56	Heart	0.000295437
0.57	Heart	0.000293026
0.58	Heart	0.000282133
0.59	Heart	0.000268568
0.6	Heart	0.000251525
0.61	Heart	0.00023045
0.62	Heart	0.000212189
0.63	Heart	0.000197709
0.64	Heart	0.00018038
0.65	Heart	0.000158512
0.66	Heart	0.000127003
0.67	Heart	9.05422e-05
0.68	Heart	4.76945e-05
0.69	Heart	-9.47529e-07
0.7	Heart	-5.00508e-05
0.71	Heart	-0.000106896
0.72	Heart	-0.000172132
0.73	Heart	-0.000230277
0.74	Heart	-0.000304113
0.75	Heart	-0.000370484
0.76	Heart	-0.000450021
0.77	Heart	-0.000532255
0.78	Heart	-0.000629919
0.79	Heart	-0.000715127
0.8	Heart	-0.000820379
0.81	Heart	-0.000925842
0.82	Heart	-0.00103822
0.83	Heart	-0.00115524
0.84	Heart	-0.00125191
0.85	Heart	-0.00137885
0.86	Heart	-0.0015176
0.87	Heart	-0.00163272
0.88	Heart	-0.00178158
0.89	Heart	-0.00187116
0.9	Heart	-0.00202039
0.91	Heart	-0.0021362
0.92	Heart	-0.00226822
0.93	Heart	-0.00239736
0.94	Heart	-0.00254775
0.95	Heart	-0.00270224
0.96	Heart	-0.00285842
0.97	Heart	-0.00300333
0.98	Heart	-0.00313883
0.99	Heart	-0.00328855
1	Heart	-0.00355454
0.01	Spleen	0.016089
0.02	Spleen	0.0129196
0.03	Spleen	0.0117239
0.04	Spleen	0.00933078
0.05	Spleen	0.00771636
0.06	Spleen	0.00678573
0.07	Spleen	0.00491849
0.08	Spleen	0.00345864
0.09	Spleen	0.00212797
0.1	Spleen	0.000658746
0.11	Spleen	-0.000882508
0.12	Spleen	-0.00236837
0.13	Spleen	-0.00347657
0.14	Spleen	-0.00486386
0.15	Spleen	-0.00619272
0.16	Spleen	-0.00740749
0.17	Spleen	-0.00871565
0.18	Spleen	-0.00986103
0.19	Spleen	-0.0110622
0.2	Spleen	-0.0120771
0.21	Spleen	-0.0131018
0.22	Spleen	-0.0140782
0.23	Spleen	-0.014956
0.24	Spleen	-0.0158793
0.25	Spleen	-0.0166361
0.26	Spleen	-0.0173263
0.27	Spleen	-0.0180703
0.28	Spleen	-0.0188471
0.29	Spleen	-0.0196968
0.3	Spleen	-0.0204198
0.31	Spleen	-0.021118
0.32	Spleen	-0.0218061
0.33	Spleen	-0.0224091
0.34	Spleen	-0.0228107
0.35	Spleen	-0.023276
0.36	Spleen	-0.023588
0.37	Spleen	-0.0238149
0.38	Spleen	-0.0239005
0.39	Spleen	-0.0237923
0.4	Spleen	-0.0234558
0.41	Spleen	-0.0229452
0.42	Spleen	-0.0222233
0.43	Spleen	-0.0214751
0.44	Spleen	-0.0205663
0.45	Spleen	-0.0196713
0.46	Spleen	-0.0187296
0.47	Spleen	-0.0177916
0.48	Spleen	-0.0169389
0.49	Spleen	-0.0160576
0.5	Spleen	-0.0154234
0.51	Spleen	-0.0146739
0.52	Spleen	-0.0137204
0.53	Spleen	-0.0126088
0.54	Spleen	-0.0115175
0.55	Spleen	-0.0100912
0.56	Spleen	-0.00878573
0.57	Spleen	-0.00752355
0.58	Spleen	-0.00608741
0.59	Spleen	-0.00496982
0.6	Spleen	-0.00387991
0.61	Spleen	-0.00276565
0.62	Spleen	-0.00192816
0.63	Spleen	-0.00132794
0.64	Spleen	-0.000833045
0.65	Spleen	-0.000457029
0.66	Spleen	-0.000104334
0.67	Spleen	0.000168842
0.68	Spleen	0.00039043
0.69	Spleen	0.000566099
0.7	Spleen	0.00069336
0.71	Spleen	0.000801853
0.72	Spleen	0.000895808
0.73	Spleen	0.000964739
0.74	Spleen	0.00104493
0.75	Spleen	0.00111888
0.76	Spleen	0.00118324
0.77	Spleen	0.00120188
0.78	Spleen	0.00117699
0.79	Spleen	0.00112273
0.8	Spleen	0.00102217
0.81	Spleen	0.000890657
0.82	Spleen	0.000722085
0.83	Spleen	0.000519792
0.84	Spleen	0.000334506
0.85	Spleen	6.88276e-05
0.86	Spleen	-0.000247922
0.87	Spleen	-0.000529998
0.88	Spleen	-0.000919006
0.89	Spleen	-0.00116536
0.9	Spleen	-0.00159426
0.91	Spleen	-0.00194235
0.92	Spleen	-0.00235469
0.93	Spleen	-0.00277318
0.94	Spleen	-0.00327849
0.95	Spleen	-0.00381648
0.96	Spleen	-0.00437862
0.97	Spleen	-0.00491562
0.98	Spleen	-0.00543039
0.99	Spleen	-0.00601247
1	Spleen	-0.00707855
0.01	Pancreas	0.00258784
0.02	Pancreas	0.0019243
0.03	Pancreas	0.00167312
0.04	Pancreas	0.00116763
0.05	Pancreas	0.000823602
0.06	Pancreas	0.000623802
0.07	Pancreas	0.000218806
0.08	Pancreas	-0.00010251
0.09	Pancreas	-0.000399771
0.1	Pancreas	-0.000733744
0.11	Pancreas	-0.00109175
0.12	Pancreas	-0.0014456
0.13	Pancreas	-0.00171592
0.14	Pancreas	-0.00206409
0.15	Pancreas	-0.00240843
0.16	Pancreas	-0.00273185
0.17	Pancreas	-0.0030887
0.18	Pancreas	-0.00340782
0.19	Pancreas	-0.00374849
0.2	Pancreas	-0.00404055
0.21	Pancreas	-0.00433863
0.22	Pancreas	-0.0046249
0.23	Pancreas	-0.00488322
0.24	Pancreas	-0.00515473
0.25	Pancreas	-0.00537571
0.26	Pancreas	-0.00558223
0.27	Pancreas	-0.00581708
0.28	Pancreas	-0.00607395
0.29	Pancreas	-0.0063672
0.3	Pancreas	-0.00662633
0.31	Pancreas	-0.00688516
0.32	Pancreas	-0.0071494
0.33	Pancreas	-0.00739014
0.34	Pancreas	-0.00755685
0.35	Pancreas	-0.00776017
0.36	Pancreas	-0.00790808
0.37	Pancreas	-0.00803292
0.38	Pancreas	-0.0081099
0.39	Pancreas	-0.00813465
0.4	Pancreas	-0.00811728
0.41	Pancreas	-0.00806358
0.42	Pancreas	-0.00796991
0.43	Pancreas	-0.00786173
0.44	Pancreas	-0.00772032
0.45	Pancreas	-0.00757235
0.46	Pancreas	-0.00740785
0.47	Pancreas	-0.0072342
0.48	Pancreas	-0.00706588
0.49	Pancreas	-0.00687684
0.5	Pancreas	-0.006725
0.51	Pancreas	-0.00650381
0.52	Pancreas	-0.00617685
0.53	Pancreas	-0.00576558
0.54	Pancreas	-0.005344
0.55	Pancreas	-0.00477663
0.56	Pancreas	-0.00424682
0.57	Pancreas	-0.00372838
0.58	Pancreas	-0.00313417
0.59	Pancreas	-0.00267066
0.6	Pancreas	-0.00221984
0.61	Pancreas	-0.00176365
0.62	Pancreas	-0.0014289
0.63	Pancreas	-0.00120069
0.64	Pancreas	-0.00102899
0.65	Pancreas	-0.000911292
0.66	Pancreas	-0.000814627
0.67	Pancreas	-0.000752252
0.68	Pancreas	-0.000712523
0.69	Pancreas	-0.000689794
0.7	Pancreas	-0.000678417
0.71	Pancreas	-0.000670272
0.72	Pancreas	-0.000659284
0.73	Pancreas	-0.00064285
0.74	Pancreas	-0.000607588
0.75	Pancreas	-0.000558214
0.76	Pancreas	-0.000499935
0.77	Pancreas	-0.00046
0.78	Pancreas	-0.000431616
0.79	Pancreas	-0.000419336
0.8	Pancreas	-0.000416164
0.81	Pancreas	-0.000423099
0.82	Pancreas	-0.000438854
0.83	Pancreas	-0.000462083
0.84	Pancreas	-0.000485147
0.85	Pancreas	-0.000519148
0.86	Pancreas	-0.000559269
0.87	Pancreas	-0.000593536
0.88	Pancreas	-0.000637383
0.89	Pancreas	-0.000663408
0.9	Pancreas	-0.000707881
0.91	Pancreas	-0.000743743
0.92	Pancreas	-0.000786475
0.93	Pancreas	-0.000830507
0.94	Pancreas	-0.000884953
0.95	Pancreas	-0.000944793
0.96	Pancreas	-0.00100963
0.97	Pancreas	-0.00107392
0.98	Pancreas	-0.00113776
0.99	Pancreas	-0.00121259
1	Pancreas	-0.00135688
0.01	Esophagus	0.0101
0.02	Esophagus	0.00756812
0.03	Esophagus	0.00665718
0.04	Esophagus	0.00491132
0.05	Esophagus	0.00379452
0.06	Esophagus	0.003174
0.07	Esophagus	0.00198218
0.08	Esophagus	0.00110151
0.09	Esophagus	0.000339191
0.1	Esophagus	-0.00045643
0.11	Esophagus	-0.00123772
0.12	Esophagus	-0.00193802
0.13	Esophagus	-0.00242594
0.14	Esophagus	-0.00300397
0.15	Esophagus	-0.00352437
0.16	Esophagus	-0.00396208
0.17	Esophagus	-0.00438066
0.18	Esophagus	-0.00468981
0.19	Esophagus	-0.00494053
0.2	Esophagus	-0.0050783
0.21	Esophagus	-0.0051299
0.22	Esophagus	-0.00507468
0.23	Esophagus	-0.00491254
0.24	Esophagus	-0.00458921
0.25	Esophagus	-0.00416578
0.26	Esophagus	-0.00374922
0.27	Esophagus	-0.00338438
0.28	Esophagus	-0.00305361
0.29	Esophagus	-0.00270186
0.3	Esophagus	-0.00236852
0.31	Esophagus	-0.00197125
0.32	Esophagus	-0.00144531
0.33	Esophagus	-0.000789971
0.34	Esophagus	-0.000178368
0.35	Esophagus	0.000864382
0.36	Esophagus	0.00200125
0.37	Esophagus	0.00354627
0.38	Esophagus	0.00543476
0.39	Esophagus	0.0078769
0.4	Esophagus	0.0113935
0.41	Esophagus	0.01556
0.42	Esophagus	0.0207044
0.43	Esophagus	0.0255835
0.44	Esophagus	0.0311165
0.45	Esophagus	0.0362385
0.46	Esophagus	0.0413102
0.47	Esophagus	0.0460243
0.48	Esophagus	0.0499588
0.49	Esophagus	0.0535347
0.5	Esophagus	0.0556012
0.51	Esophagus	0.0573089
0.52	Esophagus	0.0589341
0.53	Esophagus	0.0604473
0.54	Esophagus	0.0616896
0.55	Esophagus	0.0630612
0.56	Esophagus	0.0641213
0.57	Esophagus	0.064993
0.58	Esophagus	0.0658083
0.59	Esophagus	0.0663035
0.6	Esophagus	0.0666451
0.61	Esophagus	0.0667943
0.62	Esophagus	0.0666827
0.63	Esophagus	0.0663459
0.64	Esophagus	0.0656378
0.65	Esophagus	0.0646594
0.66	Esophagus	0.063222
0.67	Esophagus	0.0615786
0.68	Esophagus	0.0597064
0.69	Esophagus	0.0576763
0.7	Esophagus	0.0557391
0.71	Esophagus	0.0536443
0.72	Esophagus	0.051443
0.73	Esophagus	0.0496693
0.74	Esophagus	0.0476816
0.75	Esophagus	0.0461568
0.76	Esophagus	0.0444753
0.77	Esophagus	0.0427279
0.78	Esophagus	0.0406484
0.79	Esophagus	0.0388347
0.8	Esophagus	0.0365996
0.81	Esophagus	0.0343691
0.82	Esophagus	0.0320059
0.83	Esophagus	0.0295632
0.84	Esophagus	0.0275613
0.85	Esophagus	0.0249575
0.86	Esophagus	0.0221486
0.87	Esophagus	0.019851
0.88	Esophagus	0.0169302
0.89	Esophagus	0.0152107
0.9	Esophagus	0.0124275
0.91	Esophagus	0.0103293
0.92	Esophagus	0.00799344
0.93	Esophagus	0.00575853
0.94	Esophagus	0.00320762
0.95	Esophagus	0.00063479
0.96	Esophagus	-0.00192755
0.97	Esophagus	-0.00427845
0.98	Esophagus	-0.00645945
0.99	Esophagus	-0.00885542
1	Esophagus	-0.013093
0.01	Colon	0.0135772
0.02	Colon	0.0113471
0.03	Colon	0.0105077
0.04	Colon	0.00883188
0.05	Colon	0.00770491
0.06	Colon	0.00705674
0.07	Colon	0.00575996
0.08	Colon	0.00474996
0.09	Colon	0.00383265
0.1	Colon	0.00282393
0.11	Colon	0.00177091
0.12	Colon	0.000761296
0.13	Colon	1.2218e-05
0.14	Colon	-0.000918234
0.15	Colon	-0.00180013
0.16	Colon	-0.00259837
0.17	Colon	-0.00344946
0.18	Colon	-0.00418735
0.19	Colon	-0.00495366
0.2	Colon	-0.00559501
0.21	Colon	-0.00623651
0.22	Colon	-0.00684182
0.23	Colon	-0.00738051
0.24	Colon	-0.00794101
0.25	Colon	-0.00839499
0.26	Colon	-0.00880618
0.27	Colon	-0.00924815
0.28	Colon	-0.00970734
0.29	Colon	-0.0102057
0.3	Colon	-0.010625
0.31	Colon	-0.011024
0.32	Colon	-0.0114091
0.33	Colon	-0.0117361
0.34	Colon	-0.011945
0.35	Colon	-0.0121712
0.36	Colon	-0.0123024
0.37	Colon	-0.012365
0.38	Colon	-0.0123295
0.39	Colon	-0.0121314
0.4	Colon	-0.0117048
0.41	Colon	-0.0111137
0.42	Colon	-0.0103167
0.43	Colon	-0.0095165
0.44	Colon	-0.00857011
0.45	Colon	-0.00766211
0.46	Colon	-0.00673308
0.47	Colon	-0.00583865
0.48	Colon	-0.00506053
0.49	Colon	-0.00430822
0.5	Colon	-0.00382274
0.51	Colon	-0.00332766
0.52	Colon	-0.00275347
0.53	Colon	-0.00212345
0.54	Colon	-0.00153047
0.55	Colon	-0.000782493
0.56	Colon	-0.000119597
0.57	Colon	0.000503695
0.58	Colon	0.00119169
0.59	Colon	0.00170964
0.6	Colon	0.00219632
0.61	Colon	0.00266686
0.62	Colon	0.0029894
0.63	Colon	0.00318412
0.64	Colon	0.00329078
0.65	Colon	0.00332183
0.66	Colon	0.00329152
0.67	Colon	0.00320691
0.68	Colon	0.00307547
0.69	Colon	0.0029069
0.7	Colon	0.00272897
0.71	Colon	0.00252312
0.72	Colon	0.00229574
0.73	Colon	0.0021065
0.74	Colon	0.00189019
0.75	Colon	0.001723
0.76	Colon	0.00153119
0.77	Colon	0.00131852
0.78	Colon	0.00105169
0.79	Colon	0.000808894
0.8	Colon	0.000498545
0.81	Colon	0.000177836
0.82	Colon	-0.000173076
0.83	Colon	-0.000547283
0.84	Colon	-0.000862551
0.85	Colon	-0.00128428
0.86	Colon	-0.00175456
0.87	Colon	-0.0021518
0.88	Colon	-0.00267462
0.89	Colon	-0.00299341
0.9	Colon	-0.00352921
0.91	Colon	-0.00394894
0.92	Colon	-0.00443151
0.93	Colon	-0.00490756
0.94	Colon	-0.0054668
0.95	Colon	-0.00604642
0.96	Colon	-0.00663743
0.97	Colon	-0.00719013
0.98	Colon	-0.00771054
0.99	Colon	-0.00828933
1	Colon	-0.00932695
0.01	Intestine	-0.00427117
0.02	Intestine	-0.00329799
0.03	Intestine	-0.00292643
0.04	Intestine	-0.00217315
0.05	Intestine	-0.00165611
0.06	Intestine	-0.00135419
0.07	Intestine	-0.000738439
0.08	Intestine	-0.000246367
0.09	Intestine	0.000211618
0.1	Intestine	0.000729227
0.11	Intestine	0.00128752
0.12	Intestine	0.00184263
0.13	Intestine	0.00226873
0.14	Intestine	0.00282091
0.15	Intestine	0.00337168
0.16	Intestine	0.00389347
0.17	Intestine	0.00447461
0.18	Intestine	0.00499969
0.19	Intestine	0.00556659
0.2	Intestine	0.0060587
0.21	Intestine	0.00656789
0.22	Intestine	0.00706496
0.23	Intestine	0.00752206
0.24	Intestine	0.00801402
0.25	Intestine	0.00842643
0.26	Intestine	0.00882745
0.27	Intestine	0.00930122
0.28	Intestine	0.00983561
0.29	Intestine	0.0104623
0.3	Intestine	0.0110289
0.31	Intestine	0.0116062
0.32	Intestine	0.0122077
0.33	Intestine	0.0127678
0.34	Intestine	0.0131642
0.35	Intestine	0.013661
0.36	Intestine	0.0140373
0.37	Intestine	0.014376
0.38	Intestine	0.0146166
0.39	Intestine	0.0147608
0.4	Intestine	0.0148548
0.41	Intestine	0.0148955
0.42	Intestine	0.0148878
0.43	Intestine	0.0148398
0.44	Intestine	0.0147462
0.45	Intestine	0.0146245
0.46	Intestine	0.0144671
0.47	Intestine	0.0142789
0.48	Intestine	0.0140747
0.49	Intestine	0.0138168
0.5	Intestine	0.0135828
0.51	Intestine	0.013233
0.52	Intestine	0.0127309
0.53	Intestine	0.0121054
0.54	Intestine	0.011465
0.55	Intestine	0.0106001
0.56	Intestine	0.00978619
0.57	Intestine	0.00898088
0.58	Intestine	0.00804247
0.59	Intestine	0.00729392
0.6	Intestine	0.00654451
0.61	Intestine	0.00574982
0.62	Intestine	0.00511959
0.63	Intestine	0.00462923
0.64	Intestine	0.00416253
0.65	Intestine	0.00374623
0.66	Intestine	0.00328301
0.67	Intestine	0.00285011
0.68	Intestine	0.00242366
0.69	Intestine	0.00200946
0.7	Intestine	0.00164446
0.71	Intestine	0.00127173
0.72	Intestine	0.000895451
0.73	Intestine	0.000597802
0.74	Intestine	0.000262836
0.75	Intestine	-2.49559e-06
0.76	Intestine	-0.000278279
0.77	Intestine	-0.000523478
0.78	Intestine	-0.000775373
0.79	Intestine	-0.000967833
0.8	Intestine	-0.00117732
0.81	Intestine	-0.00136121
0.82	Intestine	-0.00153298
0.83	Intestine	-0.00168893
0.84	Intestine	-0.00180212
0.85	Intestine	-0.00193138
0.86	Intestine	-0.00204961
0.87	Intestine	-0.00213071
0.88	Intestine	-0.00221395
0.89	Intestine	-0.00225281
0.9	Intestine	-0.0023
0.91	Intestine	-0.00232228
0.92	Intestine	-0.00233328
0.93	Intestine	-0.00233004
0.94	Intestine	-0.00230992
0.95	Intestine	-0.00227217
0.96	Intestine	-0.00221769
0.97	Intestine	-0.00215351
0.98	Intestine	-0.00208246
0.99	Intestine	-0.0019924
1	Intestine	-0.00180504
0.01	Colon	0.00532604
0.02	Colon	0.00561367
0.03	Colon	0.00572559
0.04	Colon	0.00595173
0.05	Colon	0.00610345
0.06	Colon	0.00618963
0.07	Colon	0.00635741
0.08	Colon	0.00648152
0.09	Colon	0.00658704
0.1	Colon	0.00669261
0.11	Colon	0.00678774
0.12	Colon	0.00686061
0.13	Colon	0.00690054
0.14	Colon	0.00693002
0.15	Colon	0.00693802
0.16	Colon	0.00693075
0.17	Colon	0.00691059
0.18	Colon	0.00688555
0.19	Colon	0.00685566
0.2	Colon	0.00683103
0.21	Colon	0.00681087
0.22	Colon	0.00680099
0.23	Colon	0.00680538
0.24	Colon	0.00683168
0.25	Colon	0.00687872
0.26	Colon	0.0068908
0.27	Colon	0.00681861
0.28	Colon	0.00666856
0.29	Colon	0.006435
0.3	Colon	0.00619077
0.31	Colon	0.0059239
0.32	Colon	0.00563942
0.33	Colon	0.00538141
0.34	Colon	0.00521186
0.35	Colon	0.00503129
0.36	Colon	0.00494016
0.37	Colon	0.00493253
0.38	Colon	0.00504487
0.39	Colon	0.00529985
0.4	Colon	0.00573341
0.41	Colon	0.00628968
0.42	Colon	0.00701312
0.43	Colon	0.00772646
0.44	Colon	0.0085633
0.45	Colon	0.00936483
0.46	Colon	0.0101883
0.47	Colon	0.0109896
0.48	Colon	0.0117
0.49	Colon	0.0124115
0.5	Colon	0.0129015
0.51	Colon	0.0134858
0.52	Colon	0.0142573
0.53	Colon	0.0151661
0.54	Colon	0.0160556
0.55	Colon	0.0172021
0.56	Colon	0.0182255
0.57	Colon	0.0191816
0.58	Colon	0.0202134
0.59	Colon	0.0209576
0.6	Colon	0.0216092
0.61	Colon	0.0221514
0.62	Colon	0.0224024
0.63	Colon	0.0223877
0.64	Colon	0.0221133
0.65	Colon	0.0216896
0.66	Colon	0.0210402
0.67	Colon	0.0202827
0.68	Colon	0.0194124
0.69	Colon	0.0184669
0.7	Colon	0.0175674
0.71	Colon	0.016602
0.72	Colon	0.0156009
0.73	Colon	0.0148097
0.74	Colon	0.0139487
0.75	Colon	0.0133181
0.76	Colon	0.0126517
0.77	Colon	0.0119724
0.78	Colon	0.0111751
0.79	Colon	0.0104863
0.8	Colon	0.00964243
0.81	Colon	0.00880354
0.82	Colon	0.00791594
0.83	Colon	0.00699784
0.84	Colon	0.00624362
0.85	Colon	0.0052586
0.86	Colon	0.00418865
0.87	Colon	0.00330595
0.88	Colon	0.00217118
0.89	Colon	0.00149531
0.9	Colon	0.000389114
0.91	Colon	-0.000454037
0.92	Colon	-0.00140102
0.93	Colon	-0.00231428
0.94	Colon	-0.00336391
0.95	Colon	-0.00442875
0.96	Colon	-0.00549373
0.97	Colon	-0.00647334
0.98	Colon	-0.00738323
0.99	Colon	-0.00838292
1	Colon	-0.0101482
0.01	Heart	-0.00874046
0.02	Heart	-0.00788601
0.03	Heart	-0.00755828
0.04	Heart	-0.0068904
0.05	Heart	-0.00642877
0.06	Heart	-0.00615779
0.07	Heart	-0.00560153
0.08	Heart	-0.00515312
0.09	Heart	-0.00473237
0.1	Heart	-0.00425259
0.11	Heart	-0.00372973
0.12	Heart	-0.00320404
0.13	Heart	-0.00279646
0.14	Heart	-0.00226308
0.15	Heart	-0.00172591
0.16	Heart	-0.00121287
0.17	Heart	-0.000637282
0.18	Heart	-0.000113811
0.19	Heart	0.000454649
0.2	Heart	0.000950659
0.21	Heart	0.00146622
0.22	Heart	0.00197167
0.23	Heart	0.00243828
0.24	Heart	0.00294235
0.25	Heart	0.00336641
0.26	Heart	0.00378464
0.27	Heart	0.00428847
0.28	Heart	0.00486513
0.29	Heart	0.00554934
0.3	Heart	0.00617356
0.31	Heart	0.00681412
0.32	Heart	0.00748585
0.33	Heart	0.00811527
0.34	Heart	0.00856306
0.35	Heart	0.00912745
0.36	Heart	0.00955821
0.37	Heart	0.00994976
0.38	Heart	0.0102331
0.39	Heart	0.010398
0.4	Heart	0.0104896
0.41	Heart	0.0105096
0.42	Heart	0.0104648
0.43	Heart	0.0103766
0.44	Heart	0.010236
0.45	Heart	0.0100727
0.46	Heart	0.0098798
0.47	Heart	0.00966815
0.48	Heart	0.00945833
0.49	Heart	0.00922014
0.5	Heart	0.00902904
0.51	Heart	0.00874691
0.52	Heart	0.00832246
0.53	Heart	0.00778318
0.54	Heart	0.00722631
0.55	Heart	0.00647148
0.56	Heart	0.00576122
0.57	Heart	0.00506066
0.58	Heart	0.00424958
0.59	Heart	0.00360895
0.6	Heart	0.00297621
0.61	Heart	0.00232008
0.62	Heart	0.00181856
0.63	Heart	0.00145115
0.64	Heart	0.0011274
0.65	Heart	0.000854129
0.66	Heart	0.00056564
0.67	Heart	0.000309397
0.68	Heart	6.82239e-05
0.69	Heart	-0.000156677
0.7	Heart	-0.000348369
0.71	Heart	-0.000539074
0.72	Heart	-0.000727973
0.73	Heart	-0.000876182
0.74	Heart	-0.00104369
0.75	Heart	-0.00117893
0.76	Heart	-0.00131604
0.77	Heart	-0.00142783
0.78	Heart	-0.00153126
0.79	Heart	-0.00160126
0.8	Heart	-0.00166693
0.81	Heart	-0.00171376
0.82	Heart	-0.00174619
0.83	Heart	-0.00176361
0.84	Heart	-0.00176697
0.85	Heart	-0.00175789
0.86	Heart	-0.00173219
0.87	Heart	-0.00169944
0.88	Heart	-0.00164285
0.89	Heart	-0.00160174
0.9	Heart	-0.00152278
0.91	Heart	-0.00145279
0.92	Heart	-0.00136408
0.93	Heart	-0.00126848
0.94	Heart	-0.00114664
0.95	Heart	-0.00101029
0.96	Heart	-0.000861548
0.97	Heart	-0.000714252
0.98	Heart	-0.000568859
0.99	Heart	-0.000400069
1	Heart	-8.04694e-05
0.01	Heart	-0.00409528
0.02	Heart	-0.00401032
0.03	Heart	-0.00397278
0.04	Heart	-0.0038852
0.05	Heart	-0.00381441
0.06	Heart	-0.0037684
0.07	Heart	-0.00366257
0.08	Heart	-0.00356521
0.09	Heart	-0.00346339
0.1	Heart	-0.00333436
0.11	Heart	-0.00317755
0.12	Heart	-0.00300258
0.13	Heart	-0.00285497
0.14	Heart	-0.00264505
0.15	Heart	-0.00241588
0.16	Heart	-0.00218297
0.17	Heart	-0.00190769
0.18	Heart	-0.00164617
0.19	Heart	-0.00135159
0.2	Heart	-0.00108653
0.21	Heart	-0.000803868
0.22	Heart	-0.000520335
0.23	Heart	-0.000253445
0.24	Heart	3.99295e-05
0.25	Heart	0.000290417
0.26	Heart	0.000551923
0.27	Heart	0.000890916
0.28	Heart	0.00129924
0.29	Heart	0.00180315
0.3	Heart	0.00227684
0.31	Heart	0.00277448
0.32	Heart	0.00330776
0.33	Heart	0.00381806
0.34	Heart	0.00418797
0.35	Heart	0.00466418
0.36	Heart	0.00503802
0.37	Heart	0.00539128
0.38	Heart	0.00566521
0.39	Heart	0.00586449
0.4	Heart	0.00604616
0.41	Heart	0.00619764
0.42	Heart	0.00633467
0.43	Heart	0.00643166
0.44	Heart	0.00651261
0.45	Heart	0.00656377
0.46	Heart	0.00659211
0.47	Heart	0.00659541
0.48	Heart	0.0065746
0.49	Heart	0.006522
0.5	Heart	0.00645378
0.51	Heart	0.00630183
0.52	Heart	0.00603287
0.53	Heart	0.00566836
0.54	Heart	0.00527947
0.55	Heart	0.00474129
0.56	Heart	0.00422783
0.57	Heart	0.00371721
0.58	Heart	0.00312287
0.59	Heart	0.0026523
0.6	Heart	0.00218768
0.61	Heart	0.00170779
0.62	Heart	0.0013447
0.63	Heart	0.00108424
0.64	Heart	0.000855082
0.65	Heart	0.000655478
0.66	Heart	0.000438702
0.67	Heart	0.000241245
0.68	Heart	5.1741e-05
0.69	Heart	-0.000127323
0.7	Heart	-0.00028074
0.71	Heart	-0.000432766
0.72	Heart	-0.000580898
0.73	Heart	-0.000693682
0.74	Heart	-0.000815045
0.75	Heart	-0.000906028
0.76	Heart	-0.000994091
0.77	Heart	-0.0010654
0.78	Heart	-0.00113038
0.79	Heart	-0.00117319
0.8	Heart	-0.00121146
0.81	Heart	-0.00123609
0.82	Heart	-0.00124931
0.83	Heart	-0.00125043
0.84	Heart	-0.00124252
0.85	Heart	-0.00122086
0.86	Heart	-0.0011834
0.87	Heart	-0.00114183
0.88	Heart	-0.00107426
0.89	Heart	-0.00102669
0.9	Heart	-0.000937885
0.91	Heart	-0.000861205
0.92	Heart	-0.00076604
0.93	Heart	-0.000665481
0.94	Heart	-0.000539694
0.95	Heart	-0.000401487
0.96	Heart	-0.000253241
0.97	Heart	-0.000108622
0.98	Heart	3.22929e-05
0.99	Heart	0.000193889
1	Heart	0.00049484
0.01	Spleen	0.00816517
0.02	Spleen	0.00760407
0.03	Spleen	0.00739792
0.04	Spleen	0.00699748
0.05	Spleen	0.00673853
0.06	Spleen	0.00659416
0.07	Spleen	0.00631709
0.08	Spleen	0.00611396
0.09	Spleen	0.00594078
0.1	Spleen	0.00576467
0.11	Spleen	0.00559933
0.12	Spleen	0.00546131
0.13	Spleen	0.0053737
0.14	Spleen	0.00528939
0.15	Spleen	0.00523914
0.16	Spleen	0.00521863
0.17	Spleen	0.00522316
0.18	Spleen	0.00524943
0.19	Spleen	0.00529914
0.2	Spleen	0.00535877
0.21	Spleen	0.00543543
0.22	Spleen	0.00552403
0.23	Spleen	0.00561689
0.24	Spleen	0.00572852
0.25	Spleen	0.00583114
0.26	Spleen	0.00596091
0.27	Spleen	0.00616295
0.28	Spleen	0.00643285
0.29	Spleen	0.0067898
0.3	Spleen	0.00714164
0.31	Spleen	0.00752409
0.32	Spleen	0.00794607
0.33	Spleen	0.0083606
0.34	Spleen	0.00866767
0.35	Spleen	0.00907206
0.36	Spleen	0.00939848
0.37	Spleen	0.00971786
0.38	Spleen	0.0099795
0.39	Spleen	0.0102288
0.4	Spleen	0.0105572
0.41	Spleen	0.0109243
0.42	Spleen	0.0113562
0.43	Spleen	0.0117473
0.44	Spleen	0.0121694
0.45	Spleen	0.012537
0.46	Spleen	0.012873
0.47	Spleen	0.0131495
0.48	Spleen	0.0133368
0.49	Spleen	0.0134364
0.5	Spleen	0.0134081
0.51	Spleen	0.0132471
0.52	Spleen	0.0129633
0.53	Spleen	0.0125772
0.54	Spleen	0.0121624
0.55	Spleen	0.011583
0.56	Spleen	0.0110232
0.57	Spleen	0.0104583
0.58	Spleen	0.00978773
0.59	Spleen	0.00924338
0.6	Spleen	0.00868911
0.61	Spleen	0.00808864
0.62	Spleen	0.00759886
0.63	Spleen	0.00720312
0.64	Spleen	0.00679636
0.65	Spleen	0.0064013
0.66	Spleen	0.00592912
0.67	Spleen	0.0054595
0.68	Spleen	0.00497268
0.69	Spleen	0.0044792
0.7	Spleen	0.00402949
0.71	Spleen	0.00355804
0.72	Spleen	0.00307211
0.73	Spleen	0.00268288
0.74	Spleen	0.00224299
0.75	Spleen	0.00189644
0.76	Spleen	0.00152681
0.77	Spleen	0.00117687
0.78	Spleen	0.000793537
0.79	Spleen	0.000481926
0.8	Spleen	0.000121161
0.81	Spleen	-0.000217565
0.82	Spleen	-0.000556747
0.83	Spleen	-0.00088869
0.84	Spleen	-0.00114798
0.85	Spleen	-0.00146933
0.86	Spleen	-0.00179695
0.87	Spleen	-0.00205071
0.88	Spleen	-0.00235485
0.89	Spleen	-0.00252619
0.9	Spleen	-0.00279641
0.91	Spleen	-0.00299371
0.92	Spleen	-0.00320629
0.93	Spleen	-0.00340224
0.94	Spleen	-0.00361653
0.95	Spleen	-0.0038222
0.96	Spleen	-0.00401637
0.97	Spleen	-0.00418512
0.98	Spleen	-0.00433371
0.99	Spleen	-0.0044883
1	Spleen	-0.00474041
0.01	Heart	-0.00298595
0.02	Heart	-0.00266665
0.03	Heart	-0.00254396
0.04	Heart	-0.00229341
0.05	Heart	-0.00211971
0.06	Heart	-0.00201752
0.07	Heart	-0.00180711
0.08	Heart	-0.00163682
0.09	Heart	-0.00147645
0.1	Heart	-0.00129283
0.11	Heart	-0.00109178
0.12	Heart	-0.000888613
0.13	Heart	-0.000730371
0.14	Heart	-0.000522229
0.15	Heart	-0.000311465
0.16	Heart	-0.00010929
0.17	Heart	0.000118374
0.18	Heart	0.000326062
0.19	Heart	0.000552163
0.2	Heart	0.000749836
0.21	Heart	0.000955596
0.22	Heart	0.00115753
0.23	Heart	0.00134405
0.24	Heart	0.00154556
0.25	Heart	0.00171497
0.26	Heart	0.0018828
0.27	Heart	0.0020865
0.28	Heart	0.00232091
0.29	Heart	0.00260019
0.3	Heart	0.00285578
0.31	Heart	0.00311868
0.32	Heart	0.00339492
0.33	Heart	0.00365421
0.34	Heart	0.00383894
0.35	Heart	0.00407207
0.36	Heart	0.00425026
0.37	Heart	0.00441251
0.38	Heart	0.00453019
0.39	Heart	0.00460044
0.4	Heart	0.00464312
0.41	Heart	0.00465817
0.42	Heart	0.00464877
0.43	Heart	0.00462126
0.44	Heart	0.00457354
0.45	Heart	0.00451565
0.46	Heart	0.00444526
0.47	Heart	0.00436612
0.48	Heart	0.00428584
0.49	Heart	0.00419228
0.5	Heart	0.00411485
0.51	Heart	0.00399774
0.52	Heart	0.00382039
0.53	Heart	0.00359433
0.54	Heart	0.00336044
0.55	Heart	0.00304291
0.56	Heart	0.0027437
0.57	Heart	0.00244821
0.58	Heart	0.0021056
0.59	Heart	0.00183456
0.6	Heart	0.00156635
0.61	Heart	0.00128745
0.62	Heart	0.00107334
0.63	Heart	0.00091537
0.64	Heart	0.000774577
0.65	Heart	0.000654456
0.66	Heart	0.000526285
0.67	Heart	0.000411212
0.68	Heart	0.000301821
0.69	Heart	0.000198869
0.7	Heart	0.000110439
0.71	Heart	2.19224e-05
0.72	Heart	-6.6152e-05
0.73	Heart	-0.000135384
0.74	Heart	-0.000213532
0.75	Heart	-0.000276324
0.76	Heart	-0.000340285
0.77	Heart	-0.000393464
0.78	Heart	-0.000443943
0.79	Heart	-0.000479233
0.8	Heart	-0.00051384
0.81	Heart	-0.000540313
0.82	Heart	-0.000560973
0.83	Heart	-0.000575417
0.84	Heart	-0.000582582
0.85	Heart	-0.000586162
0.86	Heart	-0.000583251
0.87	Heart	-0.000575897
0.88	Heart	-0.000560229
0.89	Heart	-0.000547724
0.9	Heart	-0.000522255
0.91	Heart	-0.000498641
0.92	Heart	-0.000467786
0.93	Heart	-0.000433724
0.94	Heart	-0.000389444
0.95	Heart	-0.000339058
0.96	Heart	-0.000283355
0.97	Heart	-0.000227625
0.98	Heart	-0.000172181
0.99	Heart	-0.000107381
1	Heart	1.62876e-05
0.01	Colon	0.0194294
0.02	Colon	0.0151448
0.03	Colon	0.0135287
0.04	Colon	0.0102954
0.05	Colon	0.00811589
0.06	Colon	0.00686036
0.07	Colon	0.00434374
0.08	Colon	0.00237906
0.09	Colon	0.000590953
0.1	Colon	-0.0013797
0.11	Colon	-0.00344206
0.12	Colon	-0.00542468
0.13	Colon	-0.00689921
0.14	Colon	-0.00873915
0.15	Colon	-0.0104954
0.16	Colon	-0.0120959
0.17	Colon	-0.0138148
0.18	Colon	-0.0153162
0.19	Colon	-0.0168877
0.2	Colon	-0.0182137
0.21	Colon	-0.0195511
0.22	Colon	-0.020825
0.23	Colon	-0.0219704
0.24	Colon	-0.0231765
0.25	Colon	-0.0241674
0.26	Colon	-0.0250724
0.27	Colon	-0.0260479
0.28	Colon	-0.027066
0.29	Colon	-0.028179
0.3	Colon	-0.0291248
0.31	Colon	-0.0300366
0.32	Colon	-0.0309331
0.33	Colon	-0.0317157
0.34	Colon	-0.0322344
0.35	Colon	-0.0328309
0.36	Colon	-0.0332249
0.37	Colon	-0.0335019
0.38	Colon	-0.0335892
0.39	Colon	-0.0334159
0.4	Colon	-0.0329299
0.41	Colon	-0.0322069
0.42	Colon	-0.031193
0.43	Colon	-0.0301461
0.44	Colon	-0.0288771
0.45	Colon	-0.0276281
0.46	Colon	-0.0263138
0.47	Colon	-0.0250031
0.48	Colon	-0.0238093
0.49	Colon	-0.0225707
0.5	Colon	-0.021674
0.51	Colon	-0.020636
0.52	Colon	-0.0193556
0.53	Colon	-0.0178893
0.54	Colon	-0.0164649
0.55	Colon	-0.0146163
0.56	Colon	-0.0129322
0.57	Colon	-0.0113074
0.58	Colon	-0.00945965
0.59	Colon	-0.00801971
0.6	Colon	-0.00661069
0.61	Colon	-0.00515993
0.62	Colon	-0.00405473
0.63	Colon	-0.00324285
0.64	Colon	-0.00254549
0.65	Colon	-0.00199228
0.66	Colon	-0.00144635
0.67	Colon	-0.000996532
0.68	Colon	-0.000604947
0.69	Colon	-0.000268343
0.7	Colon	-3.08053e-06
0.71	Colon	0.000242116
0.72	Colon	0.000469016
0.73	Colon	0.000638784
0.74	Colon	0.000826768
0.75	Colon	0.000980657
0.76	Colon	0.00112277
0.77	Colon	0.00120588
0.78	Colon	0.00124123
0.79	Colon	0.00122766
0.8	Colon	0.00116442
0.81	Colon	0.00105776
0.82	Colon	0.000903275
0.83	Colon	0.000703141
0.84	Colon	0.000510547
0.85	Colon	0.00022324
0.86	Colon	-0.000132477
0.87	Colon	-0.000459025
0.88	Colon	-0.00092218
0.89	Colon	-0.00122145
0.9	Colon	-0.00174917
0.91	Colon	-0.00218245
0.92	Colon	-0.00270022
0.93	Colon	-0.00322971
0.94	Colon	-0.00387322
0.95	Colon	-0.00456222
0.96	Colon	-0.00528539
0.97	Colon	-0.00597856
0.98	Colon	-0.00664464
0.99	Colon	-0.00739923
1	Colon	-0.00878393
0.01	Whole Blood	0.0034223
0.02	Whole Blood	0.000886352
0.03	Whole Blood	-7.18795e-05
0.04	Whole Blood	-0.00199123
0.05	Whole Blood	-0.00328645
0.06	Whole Blood	-0.00403295
0.07	Whole Blood	-0.00552982
0.08	Whole Blood	-0.00669857
0.09	Whole Blood	-0.0077621
0.1	Whole Blood	-0.00893362
0.11	Whole Blood	-0.0101585
0.12	Whole Blood	-0.0113344
0.13	Whole Blood	-0.0122076
0.14	Whole Blood	-0.0133025
0.15	Whole Blood	-0.0143595
0.16	Whole Blood	-0.015333
0.17	Whole Blood	-0.0163894
0.18	Whole Blood	-0.0173217
0.19	Whole Blood	-0.0183074
0.2	Whole Blood	-0.0191471
0.21	Whole Blood	-0.0200022
0.22	Whole Blood	-0.0208247
0.23	Whole Blood	-0.0215716
0.24	Whole Blood	-0.0223666
0.25	Whole Blood	-0.0230272
0.26	Whole Blood	-0.0236271
0.27	Whole Blood	-0.0242612
0.28	Whole Blood	-0.0249126
0.29	Whole Blood	-0.025616
0.3	Whole Blood	-0.0262094
0.31	Whole Blood	-0.0267799
0.32	Whole Blood	-0.0273421
0.33	Whole Blood	-0.0278376
0.34	Whole Blood	-0.0281713
0.35	Whole Blood	-0.0285668
0.36	Whole Blood	-0.0288447
0.37	Whole Blood	-0.0290686
0.38	Whole Blood	-0.0291942
0.39	Whole Blood	-0.0292696
0.4	Whole Blood	-0.0293561
0.41	Whole Blood	-0.0294344
0.42	Whole Blood	-0.029498
0.43	Whole Blood	-0.0295225
0.44	Whole Blood	-0.0295013
0.45	Whole Blood	-0.0294235
0.46	Whole Blood	-0.0292712
0.47	Whole Blood	-0.0290292
0.48	Whole Blood	-0.0287019
0.49	Whole Blood	-0.0281976
0.5	Whole Blood	-0.0276521
0.51	Whole Blood	-0.0268015
0.52	Whole Blood	-0.0256204
0.53	Whole Blood	-0.0241737
0.54	Whole Blood	-0.0227078
0.55	Whole Blood	-0.020743
0.56	Whole Blood	-0.0189056
0.57	Whole Blood	-0.0170966
0.58	Whole Blood	-0.0149992
0.59	Whole Blood	-0.0133344
0.6	Whole Blood	-0.0116762
0.61	Whole Blood	-0.00992959
0.62	Whole Blood	-0.0085575
0.63	Whole Blood	-0.00750432
0.64	Whole Blood	-0.00649572
0.65	Whole Blood	-0.00557347
0.66	Whole Blood	-0.00453001
0.67	Whole Blood	-0.00354613
0.68	Whole Blood	-0.00257708
0.69	Whole Blood	-0.00164507
0.7	Whole Blood	-0.000839975
0.71	Whole Blood	-4.38732e-05
0.72	Whole Blood	0.000719294
0.73	Whole Blood	0.00128116
0.74	Whole Blood	0.00184968
0.75	Whole Blood	0.00223175
0.76	Whole Blood	0.00257637
0.77	Whole Blood	0.00285759
0.78	Whole Blood	0.00311312
0.79	Whole Blood	0.00327801
0.8	Whole Blood	0.00341728
0.81	Whole Blood	0.00349306
0.82	Whole Blood	0.00350961
0.83	Whole Blood	0.00346082
0.84	Whole Blood	0.00337168
0.85	Whole Blood	0.00318892
0.86	Whole Blood	0.00290411
0.87	Whole Blood	0.00259938
0.88	Whole Blood	0.00211016
0.89	Whole Blood	0.00176817
0.9	Whole Blood	0.00113835
0.91	Whole Blood	0.000602023
0.92	Whole Blood	-5.55248e-05
0.93	Whole Blood	-0.000741941
0.94	Whole Blood	-0.00158998
0.95	Whole Blood	-0.00250979
0.96	Whole Blood	-0.00348409
0.97	Whole Blood	-0.00442348
0.98	Whole Blood	-0.00532923
0.99	Whole Blood	-0.00635718
1	Whole Blood	-0.0082439
0.01	Heart	0.010052
0.02	Heart	0.00664787
0.03	Heart	0.00536189
0.04	Heart	0.00278416
0.05	Heart	0.00104152
0.06	Heart	3.53242e-05
0.07	Heart	-0.00198782
0.08	Heart	-0.00357423
0.09	Heart	-0.00502445
0.1	Heart	-0.00663101
0.11	Heart	-0.00832323
0.12	Heart	-0.0099623
0.13	Heart	-0.0111903
0.14	Heart	-0.0127367
0.15	Heart	-0.0142288
0.16	Heart	-0.0156017
0.17	Heart	-0.0170894
0.18	Heart	-0.0183996
0.19	Heart	-0.0197809
0.2	Heart	-0.0209538
0.21	Heart	-0.0221432
0.22	Heart	-0.0232811
0.23	Heart	-0.0243077
0.24	Heart	-0.0253912
0.25	Heart	-0.0262818
0.26	Heart	-0.0271079
0.27	Heart	-0.0280242
0.28	Heart	-0.0290049
0.29	Heart	-0.0301027
0.3	Heart	-0.0310557
0.31	Heart	-0.0319925
0.32	Heart	-0.0329326
0.33	Heart	-0.0337727
0.34	Heart	-0.034343
0.35	Heart	-0.0350203
0.36	Heart	-0.0354927
0.37	Heart	-0.0358625
0.38	Heart	-0.0360468
0.39	Heart	-0.0360071
0.4	Heart	-0.0357399
0.41	Heart	-0.0352912
0.42	Heart	-0.034627
0.43	Heart	-0.0339179
0.44	Heart	-0.0330358
0.45	Heart	-0.0321471
0.46	Heart	-0.0311898
0.47	Heart	-0.0302096
0.48	Heart	-0.0292884
0.49	Heart	-0.0282911
0.5	Heart	-0.0275248
0.51	Heart	-0.0265751
0.52	Heart	-0.0253555
0.53	Heart	-0.0239236
0.54	Heart	-0.0225088
0.55	Heart	-0.0206467
0.56	Heart	-0.018929
0.57	Heart	-0.017254
0.58	Heart	-0.0153271
0.59	Heart	-0.0138072
0.6	Heart	-0.0123003
0.61	Heart	-0.0107197
0.62	Heart	-0.00948218
0.63	Heart	-0.00853446
0.64	Heart	-0.00765976
0.65	Heart	-0.00690845
0.66	Heart	-0.00610294
0.67	Heart	-0.00537785
0.68	Heart	-0.00468886
0.69	Heart	-0.00404301
0.7	Heart	-0.00349266
0.71	Heart	-0.00294875
0.72	Heart	-0.00241831
0.73	Heart	-0.00201232
0.74	Heart	-0.00157041
0.75	Heart	-0.00123236
0.76	Heart	-0.000901889
0.77	Heart	-0.000636217
0.78	Heart	-0.000396169
0.79	Heart	-0.000239677
0.8	Heart	-0.000101766
0.81	Heart	-1.52318e-05
0.82	Heart	2.82511e-05
0.83	Heart	2.66249e-05
0.84	Heart	-7.28514e-06
0.85	Heart	-9.29357e-05
0.86	Heart	-0.000236444
0.87	Heart	-0.000393117
0.88	Heart	-0.000644725
0.89	Heart	-0.000821578
0.9	Heart	-0.00115446
0.91	Heart	-0.00144377
0.92	Heart	-0.0018044
0.93	Heart	-0.00218679
0.94	Heart	-0.00266641
0.95	Heart	-0.00319452
0.96	Heart	-0.00376185
0.97	Heart	-0.00431588
0.98	Heart	-0.00485608
0.99	Heart	-0.00547583
1	Heart	-0.00663039
0.01	Heart	0.00432437
0.02	Heart	0.00261049
0.03	Heart	0.00196323
0.04	Heart	0.000666008
0.05	Heart	-0.000210861
0.06	Heart	-0.000717156
0.07	Heart	-0.0017352
0.08	Heart	-0.00253358
0.09	Heart	-0.00326356
0.1	Heart	-0.00407246
0.11	Heart	-0.00492484
0.12	Heart	-0.00575087
0.13	Heart	-0.00637009
0.14	Heart	-0.00714989
0.15	Heart	-0.00790199
0.16	Heart	-0.00859369
0.17	Heart	-0.00934275
0.18	Heart	-0.010002
0.19	Heart	-0.0106964
0.2	Heart	-0.0112855
0.21	Heart	-0.0118823
0.22	Heart	-0.0124524
0.23	Heart	-0.012966
0.24	Heart	-0.013507
0.25	Heart	-0.0139506
0.26	Heart	-0.0143613
0.27	Heart	-0.0148164
0.28	Heart	-0.0153031
0.29	Heart	-0.0158475
0.3	Heart	-0.0163196
0.31	Heart	-0.0167833
0.32	Heart	-0.0172481
0.33	Heart	-0.0176628
0.34	Heart	-0.0179439
0.35	Heart	-0.0182769
0.36	Heart	-0.0185081
0.37	Heart	-0.0186876
0.38	Heart	-0.0187745
0.39	Heart	-0.0187479
0.4	Heart	-0.0186036
0.41	Heart	-0.018366
0.42	Heart	-0.0180169
0.43	Heart	-0.0176458
0.44	Heart	-0.0171857
0.45	Heart	-0.0167234
0.46	Heart	-0.0162265
0.47	Heart	-0.0157191
0.48	Heart	-0.0152435
0.49	Heart	-0.0147305
0.5	Heart	-0.0143382
0.51	Heart	-0.0138524
0.52	Heart	-0.0132275
0.53	Heart	-0.0124932
0.54	Heart	-0.0117676
0.55	Heart	-0.0108127
0.56	Heart	-0.00993227
0.57	Heart	-0.00907441
0.58	Heart	-0.00808874
0.59	Heart	-0.00731249
0.6	Heart	-0.00654447
0.61	Heart	-0.00574158
0.62	Heart	-0.00511628
0.63	Heart	-0.00464136
0.64	Heart	-0.00420839
0.65	Heart	-0.00384071
0.66	Heart	-0.00345097
0.67	Heart	-0.00310421
0.68	Heart	-0.0027784
0.69	Heart	-0.00247632
0.7	Heart	-0.00222151
0.71	Heart	-0.00197204
0.72	Heart	-0.00173099
0.73	Heart	-0.00154791
0.74	Heart	-0.00134989
0.75	Heart	-0.00119907
0.76	Heart	-0.00105416
0.77	Heart	-0.000942186
0.78	Heart	-0.000846791
0.79	Heart	-0.000789926
0.8	Heart	-0.000747265
0.81	Heart	-0.000730235
0.82	Heart	-0.000736342
0.83	Heart	-0.000766045
0.84	Heart	-0.000806788
0.85	Heart	-0.000880751
0.86	Heart	-0.000986408
0.87	Heart	-0.00109277
0.88	Heart	-0.00125468
0.89	Heart	-0.00136489
0.9	Heart	-0.00156799
0.91	Heart	-0.00174137
0.92	Heart	-0.0019547
0.93	Heart	-0.0021784
0.94	Heart	-0.00245628
0.95	Heart	-0.00275963
0.96	Heart	-0.00308316
0.97	Heart	-0.00339726
0.98	Heart	-0.00370207
0.99	Heart	-0.00405032
1	Heart	-0.00469575
0.01	Esophagus	0.00351866
0.02	Esophagus	0.00307786
0.03	Esophagus	0.00296659
0.04	Esophagus	0.00284256
0.05	Esophagus	0.00283836
0.06	Esophagus	0.00286692
0.07	Esophagus	0.00299646
0.08	Esophagus	0.00316861
0.09	Esophagus	0.0033829
0.1	Esophagus	0.00368643
0.11	Esophagus	0.00408427
0.12	Esophagus	0.0045488
0.13	Esophagus	0.00494939
0.14	Esophagus	0.00550896
0.15	Esophagus	0.00610527
0.16	Esophagus	0.00671221
0.17	Esophagus	0.00744517
0.18	Esophagus	0.00816826
0.19	Esophagus	0.00902592
0.2	Esophagus	0.00984733
0.21	Esophagus	0.0107876
0.22	Esophagus	0.0118129
0.23	Esophagus	0.0128714
0.24	Esophagus	0.0141675
0.25	Esophagus	0.0154168
0.26	Esophagus	0.0165747
0.27	Esophagus	0.0176927
0.28	Esophagus	0.0187756
0.29	Esophagus	0.0199276
0.3	Esophagus	0.0209375
0.31	Esophagus	0.0219986
0.32	Esophagus	0.0232069
0.33	Esophagus	0.0245075
0.34	Esophagus	0.0255942
0.35	Esophagus	0.0272776
0.36	Esophagus	0.0289645
0.37	Esophagus	0.03111
0.38	Esophagus	0.0335919
0.39	Esophagus	0.0367563
0.4	Esophagus	0.0413418
0.41	Esophagus	0.0467742
0.42	Esophagus	0.0534569
0.43	Esophagus	0.0597552
0.44	Esophagus	0.0668331
0.45	Esophagus	0.0733017
0.46	Esophagus	0.0795935
0.47	Esophagus	0.0852863
0.48	Esophagus	0.0898405
0.49	Esophagus	0.0936507
0.5	Esophagus	0.0954466
0.51	Esophagus	0.0962584
0.52	Esophagus	0.0963781
0.53	Esophagus	0.0958842
0.54	Esophagus	0.0949969
0.55	Esophagus	0.0934238
0.56	Esophagus	0.0916668
0.57	Esophagus	0.0897222
0.58	Esophagus	0.0872308
0.59	Esophagus	0.0850754
0.6	Esophagus	0.0827569
0.61	Esophagus	0.0800849
0.62	Esophagus	0.0777434
0.63	Esophagus	0.0756864
0.64	Esophagus	0.073333
0.65	Esophagus	0.0708565
0.66	Esophagus	0.0677243
0.67	Esophagus	0.0644759
0.68	Esophagus	0.0610088
0.69	Esophagus	0.0574224
0.7	Esophagus	0.0541136
0.71	Esophagus	0.0506248
0.72	Esophagus	0.0470314
0.73	Esophagus	0.0441757
0.74	Esophagus	0.0410026
0.75	Esophagus	0.0385755
0.76	Esophagus	0.0359685
0.77	Esophagus	0.0333817
0.78	Esophagus	0.0304249
0.79	Esophagus	0.0279319
0.8	Esophagus	0.0249502
0.81	Esophagus	0.0220608
0.82	Esophagus	0.0190823
0.83	Esophagus	0.0160858
0.84	Esophagus	0.0136887
0.85	Esophagus	0.0106478
0.86	Esophagus	0.007464
0.87	Esophagus	0.00493611
0.88	Esophagus	0.00182706
0.89	Esophagus	5.5733e-05
0.9	Esophagus	-0.00271497
0.91	Esophagus	-0.00472528
0.92	Esophagus	-0.00688542
0.93	Esophagus	-0.00887783
0.94	Esophagus	-0.0110673
0.95	Esophagus	-0.01319
0.96	Esophagus	-0.0152256
0.97	Esophagus	-0.0170312
0.98	Esophagus	-0.0186588
0.99	Esophagus	-0.0204002
1	Esophagus	-0.02338
0.01	Pancreas	0.00316653
0.02	Pancreas	0.00231849
0.03	Pancreas	0.00199812
0.04	Pancreas	0.00135532
0.05	Pancreas	0.000919881
0.06	Pancreas	0.000667974
0.07	Pancreas	0.000160023
0.08	Pancreas	-0.000239999
0.09	Pancreas	-0.000607352
0.1	Pancreas	-0.00101656
0.11	Pancreas	-0.00145064
0.12	Pancreas	-0.00187462
0.13	Pancreas	-0.00219489
0.14	Pancreas	-0.00260191
0.15	Pancreas	-0.00299846
0.16	Pancreas	-0.00336626
0.17	Pancreas	-0.00376752
0.18	Pancreas	-0.00412285
0.19	Pancreas	-0.00449901
0.2	Pancreas	-0.00481926
0.21	Pancreas	-0.00514433
0.22	Pancreas	-0.00545518
0.23	Pancreas	-0.00573488
0.24	Pancreas	-0.0060285
0.25	Pancreas	-0.00626771
0.26	Pancreas	-0.00648887
0.27	Pancreas	-0.00673514
0.28	Pancreas	-0.00699972
0.29	Pancreas	-0.00729692
0.3	Pancreas	-0.00755582
0.31	Pancreas	-0.00781115
0.32	Pancreas	-0.00806835
0.33	Pancreas	-0.00829923
0.34	Pancreas	-0.00845674
0.35	Pancreas	-0.00864513
0.36	Pancreas	-0.00877806
0.37	Pancreas	-0.00888446
0.38	Pancreas	-0.00894138
0.39	Pancreas	-0.0089385
0.4	Pancreas	-0.00887654
0.41	Pancreas	-0.008767
0.42	Pancreas	-0.00860193
0.43	Pancreas	-0.00842429
0.44	Pancreas	-0.00820247
0.45	Pancreas	-0.00797857
0.46	Pancreas	-0.00773732
0.47	Pancreas	-0.00749055
0.48	Pancreas	-0.00725921
0.49	Pancreas	-0.00700983
0.5	Pancreas	-0.00681951
0.51	Pancreas	-0.00656929
0.52	Pancreas	-0.00622493
0.53	Pancreas	-0.00580638
0.54	Pancreas	-0.00538537
0.55	Pancreas	-0.0048259
0.56	Pancreas	-0.00430801
0.57	Pancreas	-0.00380395
0.58	Pancreas	-0.00322825
0.59	Pancreas	-0.00277992
0.6	Pancreas	-0.00234377
0.61	Pancreas	-0.00190118
0.62	Pancreas	-0.00157394
0.63	Pancreas	-0.00134705
0.64	Pancreas	-0.00117309
0.65	Pancreas	-0.00105305
0.66	Pancreas	-0.000953215
0.67	Pancreas	-0.000887164
0.68	Pancreas	-0.000842921
0.69	Pancreas	-0.000814706
0.7	Pancreas	-0.000797344
0.71	Pancreas	-0.00078167
0.72	Pancreas	-0.000761203
0.73	Pancreas	-0.000735535
0.74	Pancreas	-0.000687435
0.75	Pancreas	-0.000625416
0.76	Pancreas	-0.000551343
0.77	Pancreas	-0.000495074
0.78	Pancreas	-0.000447264
0.79	Pancreas	-0.000417996
0.8	Pancreas	-0.000393782
0.81	Pancreas	-0.000379553
0.82	Pancreas	-0.000372658
0.83	Pancreas	-0.000372185
0.84	Pancreas	-0.000375567
0.85	Pancreas	-0.000383572
0.86	Pancreas	-0.000395065
0.87	Pancreas	-0.000405393
0.88	Pancreas	-0.000418007
0.89	Pancreas	-0.000425147
0.9	Pancreas	-0.000438201
0.91	Pancreas	-0.000449717
0.92	Pancreas	-0.000464723
0.93	Pancreas	-0.000481662
0.94	Pancreas	-0.000504585
0.95	Pancreas	-0.000532067
0.96	Pancreas	-0.000564216
0.97	Pancreas	-0.000598183
0.98	Pancreas	-0.000633681
0.99	Pancreas	-0.000677201
1	Pancreas	-0.000765873
0.01	Intestine	0.00107604
0.02	Intestine	5.68778e-05
0.03	Intestine	-0.000325618
0.04	Intestine	-0.00108815
0.05	Intestine	-0.0016005
0.06	Intestine	-0.00189518
0.07	Intestine	-0.00248519
0.08	Intestine	-0.00294556
0.09	Intestine	-0.00336472
0.1	Intestine	-0.00382728
0.11	Intestine	-0.00431261
0.12	Intestine	-0.00478101
0.13	Intestine	-0.00513097
0.14	Intestine	-0.00557042
0.15	Intestine	-0.00599259
0.16	Intestine	-0.00637885
0.17	Intestine	-0.00679428
0.18	Intestine	-0.00715669
0.19	Intestine	-0.00753433
0.2	Intestine	-0.00785045
0.21	Intestine	-0.00816559
0.22	Intestine	-0.00846065
0.23	Intestine	-0.00871982
0.24	Intestine	-0.00898377
0.25	Intestine	-0.00919073
0.26	Intestine	-0.00938036
0.27	Intestine	-0.00959537
0.28	Intestine	-0.00982837
0.29	Intestine	-0.0100899
0.3	Intestine	-0.0103155
0.31	Intestine	-0.0105337
0.32	Intestine	-0.0107462
0.33	Intestine	-0.0109267
0.34	Intestine	-0.0110409
0.35	Intestine	-0.0111605
0.36	Intestine	-0.0112234
0.37	Intestine	-0.0112397
0.38	Intestine	-0.0111917
0.39	Intestine	-0.0110599
0.4	Intestine	-0.0108175
0.41	Intestine	-0.0104965
0.42	Intestine	-0.0100709
0.43	Intestine	-0.00964518
0.44	Intestine	-0.00913969
0.45	Intestine	-0.00864965
0.46	Intestine	-0.00813973
0.47	Intestine	-0.00763586
0.48	Intestine	-0.00718041
0.49	Intestine	-0.00671126
0.5	Intestine	-0.0063739
0.51	Intestine	-0.0059819
0.52	Intestine	-0.00549463
0.53	Intestine	-0.00493531
0.54	Intestine	-0.00439236
0.55	Intestine	-0.00368999
0.56	Intestine	-0.00305374
0.57	Intestine	-0.00244462
0.58	Intestine	-0.00175975
0.59	Intestine	-0.00123425
0.6	Intestine	-0.000730354
0.61	Intestine	-0.000228644
0.62	Intestine	0.000132165
0.63	Intestine	0.00037104
0.64	Intestine	0.000529512
0.65	Intestine	0.000608842
0.66	Intestine	0.000637822
0.67	Intestine	0.00061738
0.68	Intestine	0.000561389
0.69	Intestine	0.000482205
0.7	Intestine	0.000400599
0.71	Intestine	0.000315485
0.72	Intestine	0.000240292
0.73	Intestine	0.000199964
0.74	Intestine	0.000191984
0.75	Intestine	0.000231473
0.76	Intestine	0.00029315
0.77	Intestine	0.000333979
0.78	Intestine	0.000361571
0.79	Intestine	0.000372439
0.8	Intestine	0.00037381
0.81	Intestine	0.00036573
0.82	Intestine	0.000350149
0.83	Intestine	0.000329255
0.84	Intestine	0.000310186
0.85	Intestine	0.000284813
0.86	Intestine	0.00025925
0.87	Intestine	0.000241753
0.88	Intestine	0.000226846
0.89	Intestine	0.000222445
0.9	Intestine	0.000220158
0.91	Intestine	0.000221646
0.92	Intestine	0.00022566
0.93	Intestine	0.000230975
0.94	Intestine	0.000237699
0.95	Intestine	0.00024398
0.96	Intestine	0.000248541
0.97	Intestine	0.000250306
0.98	Intestine	0.000249205
0.99	Intestine	0.000244334
1	Intestine	0.000224723
0.01	Colon	0.061357
0.02	Colon	0.0445282
0.03	Colon	0.0381698
0.04	Colon	0.0254251
0.05	Colon	0.0168116
0.06	Colon	0.0118398
0.07	Colon	0.00184802
0.08	Colon	-0.0059804
0.09	Colon	-0.0131304
0.1	Colon	-0.0210422
0.11	Colon	-0.0293636
0.12	Colon	-0.0374092
0.13	Colon	-0.0434261
0.14	Colon	-0.0509882
0.15	Colon	-0.0582703
0.16	Colon	-0.0649603
0.17	Colon	-0.0722004
0.18	Colon	-0.0785707
0.19	Colon	-0.0852835
0.2	Colon	-0.0909829
0.21	Colon	-0.0967641
0.22	Colon	-0.102301
0.23	Colon	-0.107303
0.24	Colon	-0.112595
0.25	Colon	-0.116959
0.26	Colon	-0.121007
0.27	Colon	-0.125476
0.28	Colon	-0.130244
0.29	Colon	-0.135565
0.3	Colon	-0.140173
0.31	Colon	-0.144695
0.32	Colon	-0.149227
0.33	Colon	-0.153271
0.34	Colon	-0.156015
0.35	Colon	-0.159273
0.36	Colon	-0.161545
0.37	Colon	-0.163327
0.38	Colon	-0.164222
0.39	Colon	-0.164047
0.4	Colon	-0.162788
0.41	Colon	-0.16066
0.42	Colon	-0.1575
0.43	Colon	-0.154117
0.44	Colon	-0.149899
0.45	Colon	-0.145636
0.46	Colon	-0.141031
0.47	Colon	-0.136297
0.48	Colon	-0.131827
0.49	Colon	-0.126956
0.5	Colon	-0.12318
0.51	Colon	-0.118482
0.52	Colon	-0.112463
0.53	Colon	-0.10541
0.54	Colon	-0.0984532
0.55	Colon	-0.0893153
0.56	Colon	-0.0809051
0.57	Colon	-0.0727248
0.58	Colon	-0.0633451
0.59	Colon	-0.0559761
0.6	Colon	-0.0487056
0.61	Colon	-0.0411368
0.62	Colon	-0.0352798
0.63	Colon	-0.0308757
0.64	Colon	-0.0269167
0.65	Colon	-0.0235939
0.66	Colon	-0.0201085
0.67	Colon	-0.0170353
0.68	Colon	-0.0141659
0.69	Colon	-0.0115139
0.7	Colon	-0.00927461
0.71	Colon	-0.0070693
0.72	Colon	-0.00491025
0.73	Colon	-0.00323636
0.74	Colon	-0.00136841
0.75	Colon	0.000119647
0.76	Colon	0.00160938
0.77	Colon	0.00280362
0.78	Colon	0.00387796
0.79	Colon	0.00457369
0.8	Colon	0.00517994
0.81	Colon	0.00555096
0.82	Colon	0.00572286
0.83	Colon	0.00568634
0.84	Colon	0.00550622
0.85	Colon	0.00507995
0.86	Colon	0.00438328
0.87	Colon	0.00363089
0.88	Colon	0.00243011
0.89	Colon	0.00159181
0.9	Colon	2.86884e-05
0.91	Colon	-0.00131962
0.92	Colon	-0.00299174
0.93	Colon	-0.00475755
0.94	Colon	-0.00696523
0.95	Colon	-0.00938976
0.96	Colon	-0.0119894
0.97	Colon	-0.0145248
0.98	Colon	-0.0169946
0.99	Colon	-0.0198262
1	Colon	-0.0250986
0.01	Colon	0.0639229
0.02	Colon	0.0468359
0.03	Colon	0.040381
0.04	Colon	0.0274452
0.05	Colon	0.0187046
0.06	Colon	0.0136603
0.07	Colon	0.00352509
0.08	Colon	-0.00441336
0.09	Colon	-0.0116617
0.1	Colon	-0.0196799
0.11	Colon	-0.0281098
0.12	Colon	-0.0362566
0.13	Colon	-0.0423468
0.14	Colon	-0.0499959
0.15	Colon	-0.0573558
0.16	Colon	-0.0641121
0.17	Colon	-0.0714185
0.18	Colon	-0.0778428
0.19	Colon	-0.0846079
0.2	Colon	-0.0903483
0.21	Colon	-0.0961678
0.22	Colon	-0.101738
0.23	Colon	-0.106768
0.24	Colon	-0.112086
0.25	Colon	-0.116471
0.26	Colon	-0.120535
0.27	Colon	-0.125021
0.28	Colon	-0.129804
0.29	Colon	-0.135138
0.3	Colon	-0.139756
0.31	Colon	-0.144283
0.32	Colon	-0.148815
0.33	Colon	-0.152854
0.34	Colon	-0.155589
0.35	Colon	-0.158829
0.36	Colon	-0.161078
0.37	Colon	-0.162826
0.38	Colon	-0.163677
0.39	Colon	-0.163427
0.4	Colon	-0.162034
0.41	Colon	-0.159733
0.42	Colon	-0.15635
0.43	Colon	-0.152751
0.44	Colon	-0.148285
0.45	Colon	-0.143794
0.46	Colon	-0.138965
0.47	Colon	-0.134029
0.48	Colon	-0.129399
0.49	Colon	-0.124399
0.5	Colon	-0.120567
0.51	Colon	-0.11586
0.52	Colon	-0.109867
0.53	Colon	-0.102871
0.54	Colon	-0.0959868
0.55	Colon	-0.0869593
0.56	Colon	-0.0786615
0.57	Colon	-0.0705978
0.58	Colon	-0.0613587
0.59	Colon	-0.0541042
0.6	Colon	-0.0469497
0.61	Colon	-0.0395039
0.62	Colon	-0.0337433
0.63	Colon	-0.0294115
0.64	Colon	-0.0255266
0.65	Colon	-0.0222813
0.66	Colon	-0.0188926
0.67	Colon	-0.0159183
0.68	Colon	-0.0131526
0.69	Colon	-0.0106053
0.7	Colon	-0.00845992
0.71	Colon	-0.00635019
0.72	Colon	-0.00428479
0.73	Colon	-0.00268064
0.74	Colon	-0.00088315
0.75	Colon	0.000558698
0.76	Colon	0.00200479
0.77	Colon	0.00315774
0.78	Colon	0.00418745
0.79	Colon	0.00484784
0.8	Colon	0.00541475
0.81	Colon	0.00575101
0.82	Colon	0.0058909
0.83	Colon	0.00582657
0.84	Colon	0.00562778
0.85	Colon	0.0051831
0.86	Colon	0.00447457
0.87	Colon	0.00371925
0.88	Colon	0.00252466
0.89	Colon	0.00169515
0.9	Colon	0.000152869
0.91	Colon	-0.00117444
0.92	Colon	-0.00281806
0.93	Colon	-0.00455184
0.94	Colon	-0.00671766
0.95	Colon	-0.00909481
0.96	Colon	-0.0116428
0.97	Colon	-0.0141272
0.98	Colon	-0.0165472
0.99	Colon	-0.0193219
[truncated: 400,101+ more rows]
