# Supplementary material for: Mixed model-based deconvolution of cell-state abundances (MeDuSA) along a one-dimensional trajectory
Source: Nat Comput Sci. 2023 Jul 13;3(7):630–43. doi: 10.1038/s43588-023-00487-2 (PMC10766563; doi:10.1038/s43588-023-00487-2)
Supplement: Supplementary file 6 — Statistical source data. [file 43588_2023_487_MOESM6_ESM.xlsx]

## Sheet: panel_a
UMAP_1	UMAP_2	Cell type
7.0222	0.88943	Epithelial cell
4.15092	3.89946	Epithelial cell
2.37155	5.03012	Epithelial cell
6.82487	0.712831	Epithelial cell
-6.54001	-7.37629	T cell
6.13497	-0.383554	Epithelial cell
5.66092	4.03645	Epithelial cell
-2.3195	8.90833	Epithelial cell
1.019	5.90985	Epithelial cell
8.50116	0.0535534	Epithelial cell
-10.1171	1.44651	Epithelial cell
4.47558	2.91752	Epithelial cell
-2.80947	9.00652	Epithelial cell
9.77827	-1.01067	Epithelial cell
6.85988	-0.759578	Epithelial cell
9.50575	-1.29836	Epithelial cell
-10.3473	2.19574	Epithelial cell
2.68426	5.23689	Epithelial cell
7.02159	2.98722	Epithelial cell
-2.83867	8.52516	Epithelial cell
4.90112	4.60634	Epithelial cell
3.22706	3.97071	Epithelial cell
7.36864	-0.713703	Epithelial cell
7.91984	1.32516	Epithelial cell
5.46708	4.29135	Epithelial cell
5.39048	3.82759	Epithelial cell
-10.128	1.35802	Epithelial cell
7.7169	-1.70216	Epithelial cell
6.70089	1.79258	Epithelial cell
4.55488	-0.717085	Epithelial cell
-3.20675	8.04107	Epithelial cell
3.95398	4.82785	Epithelial cell
-2.12143	7.82705	Epithelial cell
-10.7792	1.50784	Epithelial cell
3.65186	5.0329	Epithelial cell
6.09161	2.28026	Epithelial cell
3.62191	5.15587	Epithelial cell
-10.739	1.73935	Epithelial cell
5.90148	1.93702	Epithelial cell
-10.4178	1.58747	Epithelial cell
6.66904	0.742776	Epithelial cell
4.57377	2.95946	Epithelial cell
9.70341	-3.06957	Epithelial cell
-10.4896	1.19051	Epithelial cell
8.52721	-0.891368	Epithelial cell
6.1921	1.38555	Epithelial cell
8.46219	0.152747	Epithelial cell
8.70682	0.827831	Epithelial cell
7.13773	0.293901	Epithelial cell
-10.7415	1.66615	Epithelial cell
3.42885	5.29911	Epithelial cell
8.44466	0.242051	Epithelial cell
7.73377	2.60305	Epithelial cell
8.59376	-2.13308	Epithelial cell
-9.50323	1.52128	Epithelial cell
8.83588	-1.41975	Epithelial cell
-2.38593	6.68727	Epithelial cell
-2.7325	7.04623	Epithelial cell
7.59066	-0.836539	Epithelial cell
7.39438	-1.39463	Epithelial cell
8.97719	0.0929031	Epithelial cell
9.56415	-0.703089	Epithelial cell
9.36782	-3.13973	Epithelial cell
6.01777	3.24679	Epithelial cell
7.77463	-1.11237	Epithelial cell
5.45708	4.29565	Epithelial cell
-10.5843	1.80185	Epithelial cell
7.13517	2.15152	Epithelial cell
-2.51342	7.72466	Epithelial cell
7.9085	-0.00337301	Epithelial cell
6.18052	3.51951	Epithelial cell
9.00854	-0.571737	Epithelial cell
3.65969	4.8574	Epithelial cell
4.69557	4.95246	Epithelial cell
8.18417	0.274124	Epithelial cell
3.53705	3.66238	Epithelial cell
1.80971	5.16451	Epithelial cell
9.7364	-1.02895	Epithelial cell
-2.36867	8.9058	Epithelial cell
4.30587	4.22358	Epithelial cell
9.0668	-2.93495	Epithelial cell
2.95183	5.40157	Epithelial cell
5.88678	2.60483	Epithelial cell
-3.00148	8.8627	Epithelial cell
9.28435	0.41659	Epithelial cell
-8.74584	1.43652	Epithelial cell
9.02831	-0.362243	Epithelial cell
8.52014	-2.22979	Epithelial cell
5.69679	3.58138	Epithelial cell
3.84351	3.94046	Epithelial cell
2.64907	3.83363	Epithelial cell
8.82132	0.93189	Epithelial cell
9.62138	-3.83235	Epithelial cell
8.92458	0.718025	Epithelial cell
-4.06571	8.68463	Epithelial cell
3.48231	3.71421	Epithelial cell
-9.93453	3.01207	Epithelial cell
5.84507	4.15272	Epithelial cell
6.12276	-0.351548	Epithelial cell
6.95589	1.99461	Epithelial cell
8.04128	0.722228	Epithelial cell
-3.34014	8.02286	Epithelial cell
-2.76993	8.09244	Epithelial cell
3.0514	3.83459	Epithelial cell
3.76803	5.10347	Epithelial cell
-9.73322	3.34125	Epithelial cell
4.21248	4.44923	Epithelial cell
-2.48498	8.56264	Epithelial cell
1.67273	5.89775	Epithelial cell
-10.1654	2.08948	Epithelial cell
5.8655	3.73027	Epithelial cell
9.19237	0.331283	Epithelial cell
9.60432	-4.39914	Epithelial cell
-10.0462	1.13106	Epithelial cell
1.9503	4.72941	Epithelial cell
4.24733	4.56668	Epithelial cell
6.28841	3.02304	Epithelial cell
-3.38402	8.05091	Epithelial cell
9.37442	0.271158	Epithelial cell
6.48864	1.12032	Epithelial cell
-2.28106	8.26329	Epithelial cell
9.64894	-1.41811	Epithelial cell
6.13097	3.99883	Epithelial cell
4.81713	4.09535	Epithelial cell
9.03419	-2.13781	Epithelial cell
7.01614	1.07322	Epithelial cell
-10.6725	1.92055	Epithelial cell
9.7558	-2.61856	Epithelial cell
-2.13679	8.11474	Epithelial cell
5.79836	1.20672	Epithelial cell
2.06603	4.66115	Epithelial cell
8.69629	0.905928	Epithelial cell
6.46745	2.67841	Epithelial cell
7.38748	1.10499	Epithelial cell
-10.6559	1.88053	Epithelial cell
8.17612	1.84218	Epithelial cell
9.52582	-1.68595	Epithelial cell
5.74328	2.95181	Epithelial cell
3.15901	4.59359	Epithelial cell
5.20179	3.02114	Epithelial cell
8.15022	-1.53916	Epithelial cell
4.94397	1.69087	Epithelial cell
6.7084	-0.408843	Epithelial cell
6.5809	2.99975	Epithelial cell
1.92132	5.45205	Epithelial cell
9.17233	0.445346	Epithelial cell
9.7282	-3.00838	Epithelial cell
8.51649	-1.91477	Epithelial cell
4.51957	4.20734	Epithelial cell
5.62707	3.53276	Epithelial cell
6.96442	2.86251	Epithelial cell
7.54663	0.000531422	Epithelial cell
8.83643	-0.810563	Epithelial cell
8.64427	-1.71489	Epithelial cell
7.14324	1.70623	Epithelial cell
6.64839	-0.0715923	Epithelial cell
6.7305	1.31723	Epithelial cell
6.42062	3.64671	Epithelial cell
0.439329	0.68721	Epithelial cell
9.07894	-0.702096	Epithelial cell
9.05684	-0.986453	Epithelial cell
9.54861	-3.53923	Epithelial cell
1.82962	5.54383	Epithelial cell
9.37442	-2.24069	Epithelial cell
7.15705	2.89028	Epithelial cell
5.67635	3.39404	Epithelial cell
7.16964	-0.827804	Epithelial cell
8.22476	2.03665	Epithelial cell
7.7987	2.37921	Epithelial cell
3.18673	3.06282	Epithelial cell
7.40736	2.0255	Epithelial cell
-10.4913	1.3045	Epithelial cell
-9.99083	2.79308	Epithelial cell
7.79273	-1.34032	Epithelial cell
5.6622	4.24802	Epithelial cell
8.49346	-1.09301	Epithelial cell
7.44945	-0.549342	Epithelial cell
6.95009	2.03681	Epithelial cell
8.17992	-0.816494	Epithelial cell
4.98671	3.95299	Epithelial cell
9.59911	-4.32248	Epithelial cell
-1.84807	7.81901	Epithelial cell
8.56992	-3.99463	Epithelial cell
6.33618	1.04652	Epithelial cell
6.97983	0.577223	Epithelial cell
5.23383	2.55733	Epithelial cell
5.02835	3.51122	Epithelial cell
2.29636	3.59475	Epithelial cell
5.42082	3.06864	Epithelial cell
1.05667	4.67136	Epithelial cell
2.76769	5.20011	Epithelial cell
5.12941	2.62505	Epithelial cell
9.15909	-1.57206	Epithelial cell
-10.46	1.90095	Epithelial cell
-2.82941	8.16413	Epithelial cell
8.55323	0.27226	Epithelial cell
8.0639	-1.44416	Epithelial cell
8.07404	-0.466105	Epithelial cell
-2.61721	8.53863	Epithelial cell
-3.03108	8.58656	Epithelial cell
9.73275	-2.15559	Epithelial cell
6.00796	3.56952	Epithelial cell
9.11998	-2.03104	Epithelial cell
5.52519	3.69604	Epithelial cell
1.67435	5.59649	Epithelial cell
0.502403	4.9479	Epithelial cell
6.56051	3.0471	Epithelial cell
-6.48568	1.9483	Epithelial cell
5.85787	3.99197	Epithelial cell
8.63681	-0.537408	Epithelial cell
9.78753	-2.73957	Epithelial cell
2.73639	4.3085	Epithelial cell
6.45817	0.733738	Epithelial cell
7.95255	0.749427	Epithelial cell
-10.0084	2.85339	Epithelial cell
6.69832	2.70607	Epithelial cell
8.9206	-2.54741	Epithelial cell
-3.02225	8.90994	Epithelial cell
-4.55254	-8.02353	Dendritic cell
8.2483	1.94293	Epithelial cell
8.10197	1.79667	Epithelial cell
6.17103	3.34733	Epithelial cell
-10.8308	1.53562	Epithelial cell
6.0079	1.88915	Epithelial cell
8.30807	1.38097	Epithelial cell
6.58725	1.21091	Epithelial cell
6.80977	1.29881	Epithelial cell
6.91982	2.0281	Epithelial cell
-2.79078	8.1393	Epithelial cell
3.63565	4.16054	Epithelial cell
-2.44276	8.48969	Epithelial cell
2.65823	5.12779	Epithelial cell
8.27584	-1.75399	Epithelial cell
8.68325	-1.19115	Epithelial cell
4.568	-0.147445	Epithelial cell
-9.71791	3.11636	Epithelial cell
-10.0141	2.13909	Epithelial cell
4.76458	4.95556	Epithelial cell
9.31259	-0.703693	Epithelial cell
5.54077	4.20258	Epithelial cell
-2.62287	8.57402	Epithelial cell
-3.39577	7.74548	Epithelial cell
7.35336	0.986778	Epithelial cell
-10.6976	1.52721	Epithelial cell
7.28598	2.3758	Epithelial cell
-5.17467	5.14522	Epithelial cell
4.06464	3.10219	Epithelial cell
9.0479	-0.574052	Epithelial cell
9.7484	-3.67746	Epithelial cell
5.31065	3.39572	Epithelial cell
7.20995	-0.539996	Epithelial cell
8.07073	1.71169	Epithelial cell
2.19149	5.92034	Epithelial cell
7.11037	1.78916	Epithelial cell
6.70795	0.0617832	Epithelial cell
8.20649	-1.46218	Epithelial cell
2.77443	5.25488	Epithelial cell
7.76905	0.771279	Epithelial cell
1.85055	5.10634	Epithelial cell
8.2489	-0.526113	Epithelial cell
7.57178	0.420131	Epithelial cell
7.31257	0.677927	Epithelial cell
-2.98174	8.13665	Epithelial cell
-5.88554	2.39699	Epithelial cell
9.34795	-1.41343	Epithelial cell
3.46192	5.12832	Epithelial cell
6.66323	-1.46326	Epithelial cell
6.20534	1.73395	Epithelial cell
1.26639	4.15217	Epithelial cell
9.1348	-3.93265	Epithelial cell
-10.0381	1.33036	Epithelial cell
5.33569	1.34505	Epithelial cell
-9.79207	1.66104	Epithelial cell
8.74335	-2.26291	Epithelial cell
-2.30851	8.84135	Epithelial cell
-10.1367	2.03519	Epithelial cell
8.21847	-1.51333	Epithelial cell
-3.20276	8.6561	Epithelial cell
-3.06729	8.28362	Epithelial cell
2.19349	5.40052	Epithelial cell
6.38964	0.817993	Epithelial cell
6.91143	1.88512	Epithelial cell
-2.69089	8.61719	Epithelial cell
6.89688	1.0943	Epithelial cell
6.01718	-0.300989	Epithelial cell
-10.3099	2.33111	Epithelial cell
9.47384	-2.95946	Epithelial cell
4.7305	3.92671	Epithelial cell
4.93027	4.66311	Epithelial cell
7.71304	-0.821651	Epithelial cell
8.60586	-0.298188	Epithelial cell
-9.86118	1.44079	Epithelial cell
-9.92456	2.85523	Epithelial cell
-9.85245	3.03441	Epithelial cell
5.62768	1.32541	Epithelial cell
8.04033	-1.45629	Epithelial cell
8.86371	-1.87009	Epithelial cell
6.24381	-0.119427	Epithelial cell
-2.15962	8.73729	Epithelial cell
4.6254	4.47281	Epithelial cell
6.67741	0.745953	Epithelial cell
3.33341	3.87351	Epithelial cell
6.31827	1.27382	Epithelial cell
-10.2364	2.0789	Epithelial cell
8.15526	1.04678	Epithelial cell
7.40067	2.8948	Epithelial cell
8.31428	-0.355811	Epithelial cell
6.027	1.55484	Epithelial cell
3.64249	5.26186	Epithelial cell
-2.34558	7.59444	Epithelial cell
4.66986	3.97273	Epithelial cell
6.51036	2.88684	Epithelial cell
-3.07923	8.73816	Epithelial cell
-10.1876	1.18811	Epithelial cell
9.48481	-1.95736	Epithelial cell
6.36566	1.17708	Epithelial cell
0.251491	4.22046	Epithelial cell
-10.1166	1.42162	Epithelial cell
6.50336	-0.515222	Epithelial cell
6.82737	3.03234	Epithelial cell
7.18241	-0.401903	Epithelial cell
7.0185	1.30815	Epithelial cell
4.4698	4.22916	Epithelial cell
8.88048	-3.02237	Epithelial cell
9.1894	-2.98007	Epithelial cell
4.36407	3.19563	Epithelial cell
-10.1726	2.04561	Epithelial cell
-3.46268	7.34266	Epithelial cell
9.3039	0.0528602	Epithelial cell
-10.1572	2.7715	Epithelial cell
8.81649	-0.795688	Epithelial cell
8.59735	-2.07815	Epithelial cell
6.70309	3.65205	Epithelial cell
8.98336	0.596696	Epithelial cell
8.81647	-2.88217	Epithelial cell
8.70493	1.18282	Epithelial cell
4.57037	3.15021	Epithelial cell
8.53273	-2.20981	Epithelial cell
9.26055	0.540251	Epithelial cell
-4.50079	-8.03874	Dendritic cell
-9.77325	3.31218	Epithelial cell
6.32073	2.93653	Epithelial cell
8.75592	0.955211	Epithelial cell
0.407947	0.840158	Epithelial cell
4.91199	3.34419	Epithelial cell
7.49273	1.19106	Epithelial cell
8.13365	-1.37062	Epithelial cell
6.98656	-0.351834	Epithelial cell
5.71845	3.12606	Epithelial cell
8.3607	-1.0534	Epithelial cell
2.32514	5.14131	Epithelial cell
7.29796	0.11802	Epithelial cell
3.44874	4.96688	Epithelial cell
8.87114	0.0630103	Epithelial cell
-10.5715	1.44996	Epithelial cell
4.30783	4.8161	Epithelial cell
8.10772	0.392912	Epithelial cell
8.42651	0.33242	Epithelial cell
9.7993	-1.31736	Epithelial cell
2.29807	5.37134	Epithelial cell
8.72049	1.06832	Epithelial cell
1.96112	3.8969	Epithelial cell
2.72468	5.3257	Epithelial cell
3.96531	3.09831	Epithelial cell
4.09671	3.81751	Epithelial cell
6.48355	2.4202	Epithelial cell
6.78825	-0.122009	Epithelial cell
8.33686	-0.0136701	Epithelial cell
3.06595	5.34644	Epithelial cell
9.38675	-3.81616	Epithelial cell
5.84525	3.9991	Epithelial cell
-3.82856	7.97073	Epithelial cell
7.01581	2.45069	Epithelial cell
9.71498	-1.0035	Epithelial cell
4.26971	4.3811	Epithelial cell
8.66883	-0.264912	Epithelial cell
1.68204	5.86693	Epithelial cell
9.62499	-3.99818	Epithelial cell
8.7172	-0.563313	Epithelial cell
5.54071	2.314	Epithelial cell
5.27875	3.54921	Epithelial cell
-2.93731	8.88477	Epithelial cell
1.68189	5.21479	Epithelial cell
5.65618	0.681773	Epithelial cell
8.60238	-0.112409	Epithelial cell
-3.32404	8.03758	Epithelial cell
9.05302	0.746073	Epithelial cell
-2.74819	8.67038	Epithelial cell
4.60036	3.21185	Epithelial cell
9.12081	-1.84529	Epithelial cell
0.508443	-3.10833	Epithelial cell
-0.39348	5.64221	Epithelial cell
-3.41812	7.49514	Epithelial cell
8.66287	-0.558539	Epithelial cell
6.88332	0.909233	Epithelial cell
6.44231	2.56396	Epithelial cell
5.39044	2.54814	Epithelial cell
9.50397	-1.29598	Epithelial cell
3.23862	5.11595	Epithelial cell
9.49678	-0.641177	Epithelial cell
6.88052	2.01814	Epithelial cell
7.22216	0.442658	Epithelial cell
5.6595	3.86986	Epithelial cell
-10.4588	2.06918	Epithelial cell
5.92232	2.72314	Epithelial cell
6.96207	1.65206	Epithelial cell
4.37817	4.1185	Epithelial cell
-2.87905	7.38538	Epithelial cell
9.69687	-3.32456	Epithelial cell
-10.3506	1.91601	Epithelial cell
6.1573	2.19473	Epithelial cell
9.68055	-2.1302	Epithelial cell
2.0078	5.77034	Epithelial cell
9.07172	-2.96911	Epithelial cell
9.66776	-1.67461	Epithelial cell
5.77854	0.833785	Epithelial cell
6.09558	1.04677	Epithelial cell
8.84932	-0.0341848	Epithelial cell
7.43048	0.0116489	Epithelial cell
-10.3307	2.01832	Epithelial cell
5.50468	3.37589	Epithelial cell
1.35066	6.15327	Epithelial cell
8.3336	-0.829144	Epithelial cell
7.98284	0.329871	Epithelial cell
9.70866	-3.24145	Epithelial cell
6.82471	0.93438	Epithelial cell
-3.07901	8.39832	Epithelial cell
4.10236	2.74692	Epithelial cell
7.39141	-0.29935	Epithelial cell
5.52466	3.5578	Epithelial cell
5.51582	3.69759	Epithelial cell
8.89	-1.48321	Epithelial cell
9.37783	-3.70526	Epithelial cell
-2.40272	8.35723	Epithelial cell
3.86876	5.04571	Epithelial cell
9.18351	-0.957992	Epithelial cell
5.31042	3.1834	Epithelial cell
4.63523	4.89565	Epithelial cell
4.70359	4.94492	Epithelial cell
-2.66631	8.87477	Epithelial cell
3.64832	4.50165	Epithelial cell
4.56931	3.52604	Epithelial cell
3.27476	3.67827	Epithelial cell
9.14247	-4.52595	Epithelial cell
7.87832	0.101186	Epithelial cell
4.44297	3.30305	Epithelial cell
6.43473	3.30532	Epithelial cell
-3.32587	7.38373	Epithelial cell
5.08138	4.0729	Epithelial cell
7.91775	-0.129738	Epithelial cell
7.28873	0.660639	Epithelial cell
-3.55792	7.56413	Epithelial cell
7.09312	0.801951	Epithelial cell
6.42068	2.50666	Epithelial cell
8.84618	-0.700718	Epithelial cell
8.4023	1.51848	Epithelial cell
8.75677	-2.05051	Epithelial cell
9.5096	-2.93099	Epithelial cell
4.10499	4.12192	Epithelial cell
7.26631	0.556041	Epithelial cell
1.57768	3.05552	Epithelial cell
0.588423	5.11208	Epithelial cell
7.73193	0.433163	Epithelial cell
7.44518	-0.210186	Epithelial cell
3.67296	0.366616	Epithelial cell
2.09722	4.31256	Epithelial cell
1.17241	5.43211	Epithelial cell
1.7677	5.74096	Epithelial cell
8.03953	1.91634	Epithelial cell
7.30142	1.53503	Epithelial cell
5.20815	4.49957	Epithelial cell
8.35671	-0.412275	Epithelial cell
6.00159	1.01294	Epithelial cell
5.6024	1.56271	Epithelial cell
7.86116	0.0619676	Epithelial cell
6.52197	0.381684	Epithelial cell
9.02525	-2.71098	Epithelial cell
8.63236	-0.887435	Epithelial cell
4.16869	5.03793	Epithelial cell
4.50259	4.97604	Epithelial cell
8.94056	-2.04199	Epithelial cell
6.40751	0.933437	Epithelial cell
5.56375	2.4981	Epithelial cell
7.49765	-0.761209	Epithelial cell
-10.3005	1.46533	Epithelial cell
6.24381	4.01088	Epithelial cell
6.37585	3.87524	Epithelial cell
-2.82833	9.14681	Epithelial cell
5.50825	1.96066	Epithelial cell
8.84926	-0.0932456	Epithelial cell
8.86449	-0.0547181	Epithelial cell
6.96517	-0.078382	Epithelial cell
3.75081	2.90415	Epithelial cell
9.32771	0.287359	Epithelial cell
6.87721	2.04782	Epithelial cell
9.09733	-3.83259	Epithelial cell
1.51515	5.16754	Epithelial cell
5.3633	3.9265	Epithelial cell
8.75439	-0.500558	Epithelial cell
-10.0618	2.19854	Epithelial cell
7.68337	1.64459	Epithelial cell
-10.4883	1.48298	Epithelial cell
8.39472	-1.78568	Epithelial cell
8.02994	2.29006	Epithelial cell
-10.0723	2.25974	Epithelial cell
7.53157	0.175917	Epithelial cell
9.66341	-0.692439	Epithelial cell
4.93762	4.36002	Epithelial cell
6.55155	-0.539059	Epithelial cell
-2.72961	8.42417	Epithelial cell
-4.10543	7.54462	Epithelial cell
-2.67037	8.72351	Epithelial cell
4.96085	2.07375	Epithelial cell
4.41867	4.6157	Epithelial cell
8.87159	-2.77109	Epithelial cell
-3.41477	8.21573	Epithelial cell
8.85983	-1.13221	Epithelial cell
5.71945	0.768832	Epithelial cell
4.0241	4.58569	Epithelial cell
5.68951	4.23168	Epithelial cell
7.92811	-0.392895	Epithelial cell
8.65132	1.36822	Epithelial cell
4.54314	4.56161	Epithelial cell
-2.47222	8.38915	Epithelial cell
6.79397	1.84231	Epithelial cell
8.56698	-0.838236	Epithelial cell
1.26088	5.8363	Epithelial cell
2.44501	5.43162	Epithelial cell
8.65868	-2.94279	Epithelial cell
1.8274	6.14941	Epithelial cell
7.08501	-0.605781	Epithelial cell
4.21257	4.39065	Epithelial cell
8.59344	-0.437818	Epithelial cell
9.35454	0.0256199	Epithelial cell
-2.36589	8.17735	Epithelial cell
1.84499	3.29828	Epithelial cell
1.20608	5.86083	Epithelial cell
4.16496	4.5105	Epithelial cell
7.8641	-2.3305	Epithelial cell
8.71349	-0.513833	Epithelial cell
1.74261	5.27824	Epithelial cell
8.81045	1.03939	Epithelial cell
7.29206	-1.17058	Epithelial cell
8.96399	-2.20234	Epithelial cell
8.26173	1.20307	Epithelial cell
-10.6969	1.4236	Epithelial cell
9.08067	-1.49328	Epithelial cell
6.34942	3.61285	Epithelial cell
8.08604	-0.21287	Epithelial cell
5.49353	0.862144	Epithelial cell
6.39584	1.82044	Epithelial cell
8.89138	-0.317428	Epithelial cell
7.84073	-0.857943	Epithelial cell
8.07884	-0.165081	Epithelial cell
7.1004	2.36044	Epithelial cell
1.60017	5.73992	Epithelial cell
-2.52794	8.83976	Epithelial cell
4.35833	4.36648	Epithelial cell
-6.9339	-7.60587	T cell
-2.23253	7.63924	Epithelial cell
3.84302	3.29056	Epithelial cell
-10.4217	1.37668	Epithelial cell
7.02894	0.250684	Epithelial cell
5.63627	3.19318	Epithelial cell
8.54212	-1.79554	Epithelial cell
4.47813	2.36922	Epithelial cell
7.54434	0.468201	Epithelial cell
-10.1791	1.99912	Epithelial cell
-3.00501	8.95653	Epithelial cell
-3.29716	7.74815	Epithelial cell
-3.34661	7.71584	Epithelial cell
3.9613	3.28153	Epithelial cell
7.87706	-1.67678	Epithelial cell
5.67305	2.75511	Epithelial cell
5.60672	3.36667	Epithelial cell
-9.58833	1.59786	Epithelial cell
6.91991	-0.197681	Epithelial cell
5.28566	3.06818	Epithelial cell
-2.92535	9.20977	Epithelial cell
4.00042	3.9327	Epithelial cell
8.36142	-2.527	Epithelial cell
7.28509	2.69896	Epithelial cell
6.56246	0.504429	Epithelial cell
8.36423	-0.0571623	Epithelial cell
1.22927	5.98375	Epithelial cell
9.57241	-1.63531	Epithelial cell
9.1431	-4.56265	Epithelial cell
8.24349	0.625732	Epithelial cell
8.67053	-1.708	Epithelial cell
-9.90973	2.0098	Epithelial cell
8.45262	-1.73266	Epithelial cell
6.69372	-0.13551	Epithelial cell
-11.0902	-6.93056	Stroma
2.22311	5.76952	Epithelial cell
8.57252	-1.88002	Epithelial cell
8.94449	0.126312	Epithelial cell
9.014	-4.22702	Epithelial cell
-2.6787	8.35167	Epithelial cell
5.58909	1.09496	Epithelial cell
6.7951	3.2111	Epithelial cell
6.86702	0.721782	Epithelial cell
8.55938	-0.427327	Epithelial cell
7.59476	0.208615	Epithelial cell
5.64971	2.9288	Epithelial cell
8.62215	0.197804	Epithelial cell
9.48677	-2.05738	Epithelial cell
2.89899	4.07017	Epithelial cell
-2.71134	8.36964	Epithelial cell
9.60547	-4.009	Epithelial cell
7.0079	0.302381	Epithelial cell
7.1746	2.4397	Epithelial cell
-3.32546	7.8689	Epithelial cell
4.13479	0.704159	Epithelial cell
7.26417	3.12453	Epithelial cell
8.87832	-0.430063	Epithelial cell
6.2182	2.35304	Epithelial cell
4.83873	2.89865	Epithelial cell
8.50077	1.42429	Epithelial cell
-10.0184	1.44588	Epithelial cell
8.74458	-0.847465	Epithelial cell
-10.4694	1.55538	Epithelial cell
6.95584	0.334862	Epithelial cell
6.51987	0.00552793	Epithelial cell
6.3414	3.37786	Epithelial cell
2.21619	4.78395	Epithelial cell
6.53714	2.62326	Epithelial cell
7.71226	-1.47015	Epithelial cell
8.72256	-0.224052	Epithelial cell
5.47784	-0.120735	Epithelial cell
8.84243	1.22582	Epithelial cell
6.12919	2.305	Epithelial cell
-3.55351	8.17051	Epithelial cell
2.76874	3.34024	Epithelial cell
-2.40396	8.01056	Epithelial cell
-10.348	2.23268	Epithelial cell
7.08998	0.215062	Epithelial cell
8.6981	-1.86501	Epithelial cell
7.7301	2.32077	Epithelial cell
9.16933	-4.01173	Epithelial cell
9.29651	-3.70686	Epithelial cell
6.62585	2.6882	Epithelial cell
0.983324	5.61092	Epithelial cell
-10.1365	1.51556	Epithelial cell
4.60054	4.28634	Epithelial cell
8.86032	-0.584994	Epithelial cell
-2.76575	8.42384	Epithelial cell
-2.04565	8.55586	Epithelial cell
2.72498	4.13011	Epithelial cell
4.07882	5.07956	Epithelial cell
2.47546	4.62468	Epithelial cell
9.72259	-2.22035	Epithelial cell
6.16557	3.77064	Epithelial cell
6.07122	2.33887	Epithelial cell
1.32693	5.43029	Epithelial cell
9.2199	-2.54143	Epithelial cell
1.40106	5.94542	Epithelial cell
1.27475	5.92712	Epithelial cell
4.06064	3.18275	Epithelial cell
-2.50734	8.72204	Epithelial cell
8.89876	-2.76462	Epithelial cell
-2.43719	8.84821	Epithelial cell
5.77659	2.72724	Epithelial cell
-10.2025	2.0581	Epithelial cell
8.61086	-1.94222	Epithelial cell
4.77177	3.90341	Epithelial cell
8.36446	-1.36357	Epithelial cell
8.93481	-3.01269	Epithelial cell
-3.34791	7.35145	Epithelial cell
8.62531	0.670394	Epithelial cell
3.59174	4.08477	Epithelial cell
5.62603	2.35083	Epithelial cell
8.93442	-2.47591	Epithelial cell
7.37517	1.86369	Epithelial cell
2.32435	5.80045	Epithelial cell
-3.25908	7.84365	Epithelial cell
-4.29115	-7.9776	Dendritic cell
6.6443	3.15191	Epithelial cell
-5.4946	4.03663	Epithelial cell
9.02126	-3.79723	Epithelial cell
0.39722	4.9376	Epithelial cell
5.9811	1.91898	Epithelial cell
9.30422	-1.86504	Epithelial cell
8.8392	0.0210354	Epithelial cell
-9.92602	1.65054	Epithelial cell
7.93816	1.8209	Epithelial cell
-3.34317	7.72778	Epithelial cell
8.85061	1.10735	Epithelial cell
-8.45173	1.64818	Epithelial cell
2.71708	4.03439	Epithelial cell
3.42699	5.153	Epithelial cell
7.02663	-0.944958	Epithelial cell
8.00609	1.29477	Epithelial cell
-9.9067	3.02658	Epithelial cell
9.55904	-0.828073	Epithelial cell
6.34462	3.47763	Epithelial cell
5.53933	4.31074	Epithelial cell
-3.03139	8.89616	Epithelial cell
7.28031	1.84942	Epithelial cell
9.1577	-3.46893	Epithelial cell
5.53293	1.23258	Epithelial cell
9.5791	-3.17882	Epithelial cell
2.36809	5.60119	Epithelial cell
-10.3165	1.50229	Epithelial cell
1.37758	5.99526	Epithelial cell
3.54799	3.99103	Epithelial cell
8.30973	0.445627	Epithelial cell
8.17545	-1.08415	Epithelial cell
-2.4952	8.73192	Epithelial cell
2.3083	6.01892	Epithelial cell
9.539	-1.8539	Epithelial cell
1.66941	6.10148	Epithelial cell
6.16094	2.23271	Epithelial cell
2.0602	5.09446	Epithelial cell
8.94955	0.991181	Epithelial cell
7.07032	2.95229	Epithelial cell
8.18798	-1.70676	Epithelial cell
2.5815	5.25386	Epithelial cell
-2.85938	8.73156	Epithelial cell
4.35745	5.02118	Epithelial cell
7.05326	2.80474	Epithelial cell
4.74934	3.59478	Epithelial cell
-2.46557	8.69745	Epithelial cell
-10.0167	1.77303	Epithelial cell
-2.11251	8.39512	Epithelial cell
7.85299	1.18018	Epithelial cell
-10.3883	1.92896	Epithelial cell
4.17224	3.93655	Epithelial cell
1.89909	5.43591	Epithelial cell
-10.0659	2.77802	Epithelial cell
7.44525	0.620999	Epithelial cell
1.95153	5.28092	Epithelial cell
3.09021	3.80269	Epithelial cell
8.10871	0.491491	Epithelial cell
7.24024	1.41381	Epithelial cell
7.91322	1.5833	Epithelial cell
8.7053	-2.91329	Epithelial cell
1.2771	5.12884	Epithelial cell
2.96355	4.72872	Epithelial cell
4.94548	4.68229	Epithelial cell
-10.3052	1.22755	Epithelial cell
7.5583	-0.0904153	Epithelial cell
1.19846	5.52109	Epithelial cell
6.9878	2.82522	Epithelial cell
3.64668	3.45227	Epithelial cell
5.65845	2.80379	Epithelial cell
7.74841	1.48701	Epithelial cell
6.79689	2.86537	Epithelial cell
4.15901	4.96765	Epithelial cell
-3.48735	7.3491	Epithelial cell
1.03724	5.19097	Epithelial cell
6.28161	1.86596	Epithelial cell
7.12493	1.23269	Epithelial cell
6.27435	3.43793	Epithelial cell
-10.7448	1.62756	Epithelial cell
7.21416	0.896326	Epithelial cell
8.18146	1.5186	Epithelial cell
-11.2233	-7.05664	Stroma
8.83051	0.928609	Epithelial cell
4.92239	1.78153	Epithelial cell
4.42184	4.07868	Epithelial cell
1.85013	4.99168	Epithelial cell
-10.2834	1.62044	Epithelial cell
4.32337	1.0696	Epithelial cell
8.47936	-2.11799	Epithelial cell
8.84571	-0.0641653	Epithelial cell
7.23741	-0.321655	Epithelial cell
7.64654	1.10313	Epithelial cell
2.92954	5.18687	Epithelial cell
7.94768	0.776434	Epithelial cell
9.3402	-4.08102	Epithelial cell
-9.85834	3.07955	Epithelial cell
6.01869	4.01341	Epithelial cell
8.47596	-0.692794	Epithelial cell
7.90169	1.76791	Epithelial cell
-3.12225	8.28997	Epithelial cell
4.51778	3.68058	Epithelial cell
9.13415	-0.94771	Epithelial cell
1.85781	3.91716	Epithelial cell
1.95521	2.96823	Epithelial cell
5.63962	2.98755	Epithelial cell
9.61753	-3.15563	Epithelial cell
9.23788	0.519691	Epithelial cell
4.29719	1.76509	Epithelial cell
8.96383	-1.68074	Epithelial cell
7.97921	1.40158	Epithelial cell
8.60499	1.29146	Epithelial cell
8.07908	-1.44625	Epithelial cell
8.02836	0.635692	Epithelial cell
9.07927	-2.92456	Epithelial cell
7.39854	1.78616	Epithelial cell
-3.22409	9.00471	Epithelial cell
6.49675	1.60259	Epithelial cell
5.49394	2.14006	Epithelial cell
8.50722	-0.558292	Epithelial cell
9.53022	-3.25254	Epithelial cell
2.55937	5.51827	Epithelial cell
8.57285	-2.04765	Epithelial cell
2.64715	4.36472	Epithelial cell
8.97874	-0.166475	Epithelial cell
2.71314	5.09423	Epithelial cell
5.51503	2.08609	Epithelial cell
4.18182	3.15703	Epithelial cell
5.53369	0.0812495	Epithelial cell
6.57772	0.250032	Epithelial cell
3.10944	4.11891	Epithelial cell
6.06714	1.93027	Epithelial cell
-2.60188	8.97741	Epithelial cell
4.06544	4.63365	Epithelial cell
4.6343	2.07267	Epithelial cell
-0.862357	3.37481	Epithelial cell
-10.0834	1.78295	Epithelial cell
-10.2388	2.17759	Epithelial cell
9.39013	-2.07822	Epithelial cell
7.17933	2.01669	Epithelial cell
4.74925	1.87844	Epithelial cell
7.48313	0.385842	Epithelial cell
-2.7155	8.55495	Epithelial cell
-2.86891	8.16423	Epithelial cell
8.7236	-2.1443	Epithelial cell
-10.7795	1.80555	Epithelial cell
-3.69304	8.18029	Epithelial cell
7.23208	0.416442	Epithelial cell
8.88475	-0.832065	Epithelial cell
6.51848	3.32459	Epithelial cell
4.846	3.32182	Epithelial cell
7.78974	1.85029	Epithelial cell
-3.16828	8.69117	Epithelial cell
4.59877	4.86374	Epithelial cell
6.93494	1.82219	Epithelial cell
9.46958	-0.940238	Epithelial cell
8.8136	-2.06259	Epithelial cell
4.66657	4.91718	Epithelial cell
7.31158	3.00416	Epithelial cell
8.27064	-0.50215	Epithelial cell
6.69016	0.380742	Epithelial cell
-2.93423	8.73712	Epithelial cell
-9.4831	1.08576	Epithelial cell
5.81019	4.04174	Epithelial cell
-2.38192	8.00272	Epithelial cell
9.24173	0.388233	Epithelial cell
-3.3635	7.6632	Epithelial cell
5.62314	3.43894	Epithelial cell
5.03259	3.9137	Epithelial cell
7.62391	-1.2141	Epithelial cell
7.61836	-0.763472	Epithelial cell
7.65465	1.75796	Epithelial cell
4.41784	3.78766	Epithelial cell
8.70702	1.26851	Epithelial cell
2.40541	5.85799	Epithelial cell
0.17789	4.89672	Epithelial cell
4.48744	4.94081	Epithelial cell
3.95797	4.01565	Epithelial cell
6.47926	0.730539	Epithelial cell
8.84997	0.528571	Epithelial cell
4.86049	1.68112	Epithelial cell
8.81081	0.128821	Epithelial cell
7.77972	-0.800929	Epithelial cell
2.09384	5.13045	Epithelial cell
7.62136	-0.648633	Epithelial cell
-10.4589	2.20677	Epithelial cell
6.6954	2.56002	Epithelial cell
7.57137	0.283582	Epithelial cell
4.59811	4.81737	Epithelial cell
7.72114	-0.602447	Epithelial cell
6.68239	1.45677	Epithelial cell
-10.1819	0.716452	Epithelial cell
4.2778	4.40385	Epithelial cell
5.88301	3.21652	Epithelial cell
7.70062	-1.31337	Epithelial cell
7.50751	2.29978	Epithelial cell
8.3649	1.00129	Epithelial cell
7.83215	1.5923	Epithelial cell
5.91809	2.29638	Epithelial cell
2.12634	5.05239	Epithelial cell
8.17913	-2.39867	Epithelial cell
6.51869	-0.375661	Epithelial cell
9.11825	-4.59963	Epithelial cell
0.81898	4.22387	Epithelial cell
2.32759	5.8757	Epithelial cell
7.9566	2.15299	Epithelial cell
8.71866	0.805525	Epithelial cell
0.61832	4.15554	Epithelial cell
8.85496	-1.75806	Epithelial cell
1.28843	6.11704	Epithelial cell
-4.44052	-8.00273	Dendritic cell
4.67264	3.73059	Epithelial cell
-3.58133	7.99376	T cell
4.94767	3.20458	Epithelial cell
5.58162	3.71557	Epithelial cell
8.18616	-1.3177	Epithelial cell
9.41852	-0.121064	Epithelial cell
-3.72206	8.67752	Epithelial cell
7.77348	0.616768	Epithelial cell
-2.52486	7.44007	Epithelial cell
9.73782	-1.84036	Epithelial cell
6.24867	1.39375	Epithelial cell
-9.94502	2.91515	Epithelial cell
8.48073	-2.00928	Epithelial cell
9.08989	-2.46351	Epithelial cell
4.34123	3.85142	Epithelial cell
-6.5863	-7.2655	T cell
9.33976	-4.06166	Epithelial cell
5.04028	4.00165	Epithelial cell
-10.6794	1.71645	Epithelial cell
8.3323	-0.814417	Epithelial cell
1.67884	5.27339	Epithelial cell
7.93329	-1.39693	Epithelial cell
-2.70404	8.07862	Epithelial cell
-3.02183	8.58874	Epithelial cell
2.58918	3.39477	Epithelial cell
5.876	0.809445	Epithelial cell
7.81273	1.5505	Epithelial cell
7.37056	-0.475983	Epithelial cell
3.26954	3.92003	Epithelial cell
-10.5894	1.87233	Epithelial cell
-1.90624	7.77407	Epithelial cell
8.17057	1.36932	Epithelial cell
7.94909	0.222688	Epithelial cell
5.5957	2.54026	Epithelial cell
7.46335	1.96059	Epithelial cell
0.716294	5.1236	Epithelial cell
3.03559	4.33805	Epithelial cell
3.83695	5.03759	Epithelial cell
6.094	1.73885	Epithelial cell
4.87557	3.20226	Epithelial cell
7.02959	1.79011	Epithelial cell
-10.7521	1.36662	Epithelial cell
9.52312	-2.66573	Epithelial cell
8.10752	0.218355	Epithelial cell
4.882	1.89692	Epithelial cell
2.67541	5.82573	Epithelial cell
7.39099	2.68143	Epithelial cell
6.06246	-0.543564	Epithelial cell
7.33608	-1.02305	Epithelial cell
-2.69991	8.6756	Epithelial cell
9.68222	-2.17817	Epithelial cell
-9.76983	3.24322	Epithelial cell
1.44909	5.70426	Epithelial cell
9.19196	-3.37179	Epithelial cell
6.56041	3.22759	Epithelial cell
-2.79965	8.42767	Epithelial cell
2.62956	4.39464	Epithelial cell
5.44552	3.78347	Epithelial cell
-10.2954	1.56796	Epithelial cell
4.52143	4.16565	Epithelial cell
-10.2802	0.78079	Epithelial cell
9.34705	-3.74291	Epithelial cell
0.86055	3.11979	Epithelial cell
7.77724	2.0958	Epithelial cell
1.3216	5.97064	Epithelial cell
6.59674	0.915401	Epithelial cell
7.84996	1.45991	Epithelial cell
6.55374	2.66749	Epithelial cell
5.44213	0.529699	Epithelial cell
-10.0295	2.89151	Epithelial cell
6.86873	0.619454	Epithelial cell
6.39127	0.0348665	Epithelial cell
8.56885	-2.13507	Epithelial cell
2.04467	4.32403	Epithelial cell
9.66783	-4.09256	Epithelial cell
6.7588	2.95303	Epithelial cell
1.4029	5.94864	Epithelial cell
2.52899	4.38952	Epithelial cell
5.45821	1.0337	Epithelial cell
8.26772	1.34779	Epithelial cell
6.62945	2.61907	Epithelial cell
7.13411	2.95146	Epithelial cell
-10.1329	1.16409	Epithelial cell
-10.2127	2.01841	Epithelial cell
5.58469	1.29938	Epithelial cell
5.52373	3.65654	Epithelial cell
7.78363	-1.40799	Epithelial cell
-10.3631	2.30614	Epithelial cell
5.78967	3.09864	Epithelial cell
4.25835	4.91571	Epithelial cell
9.2299	-3.13712	Epithelial cell
5.90006	3.92295	Epithelial cell
-10.1559	0.703863	Epithelial cell
-3.11557	8.48219	Epithelial cell
8.71766	-1.80042	Epithelial cell
8.6111	-2.01188	Epithelial cell
4.19109	3.51956	Epithelial cell
7.7649	-1.01208	Epithelial cell
6.24235	3.12682	Epithelial cell
2.1325	4.98704	Epithelial cell
5.55681	1.40671	Epithelial cell
5.52001	1.06185	Epithelial cell
4.01301	3.94031	Epithelial cell
-2.74429	8.00026	Epithelial cell
8.44762	1.17298	Epithelial cell
9.71222	-1.84818	Epithelial cell
4.03576	3.77077	Epithelial cell
8.83257	-2.44169	Epithelial cell
9.49598	-2.3926	Epithelial cell
8.17114	0.158881	Epithelial cell
9.1347	-0.495948	Epithelial cell
8.8667	-2.24401	Epithelial cell
3.10711	4.9991	Epithelial cell
6.29985	2.40803	Epithelial cell
8.62573	-0.119869	Epithelial cell
-10.3773	1.41904	Epithelial cell
5.22501	3.10288	Epithelial cell
3.39777	5.10434	Epithelial cell
-2.16029	7.55386	Epithelial cell
6.60591	1.61338	Epithelial cell
7.04692	-0.503157	Epithelial cell
5.38529	0.457945	Epithelial cell
8.64713	-2.18469	Epithelial cell
7.29347	1.10872	Epithelial cell
5.86419	1.01483	Epithelial cell
8.22733	-1.84397	Epithelial cell
8.83385	0.208287	Epithelial cell
-3.09573	8.04813	Epithelial cell
-9.69406	3.26349	Epithelial cell
-2.03218	7.72671	Epithelial cell
6.56939	3.48838	Epithelial cell
7.46284	0.257151	Epithelial cell
4.0127	4.76051	Epithelial cell
9.78369	-2.96465	Epithelial cell
-9.71948	1.37683	Epithelial cell
7.16949	1.91773	Epithelial cell
6.05035	1.60171	Epithelial cell
5.87997	1.87008	Epithelial cell
8.75637	-1.97134	Epithelial cell
5.03993	1.55118	Epithelial cell
9.61428	-3.05529	Epithelial cell
-10.7524	1.7153	Epithelial cell
9.20375	0.110961	Epithelial cell
-10.0166	2.63272	Epithelial cell
9.34388	-0.0674637	Epithelial cell
-10.0134	2.79769	Epithelial cell
5.19363	-6.86074	Epithelial cell
4.58269	1.95519	Epithelial cell
7.97713	-1.12768	Epithelial cell
3.58939	5.08681	Epithelial cell
6.46361	1.3902	Epithelial cell
6.32915	1.3229	Epithelial cell
7.97062	2.38346	Epithelial cell
8.53549	-2.69602	Epithelial cell
8.52521	-0.448615	Epithelial cell
8.63843	-0.789474	Epithelial cell
9.74621	-4.02987	Epithelial cell
6.72925	2.64394	Epithelial cell
-2.45488	8.93717	Epithelial cell
-10.7484	1.52909	Epithelial cell
-10.4873	2.15127	Epithelial cell
7.39775	0.631022	Epithelial cell
5.15073	1.7496	Epithelial cell
-10.3783	2.45711	Epithelial cell
-2.13766	7.82815	Epithelial cell
-10.4559	2.26168	Epithelial cell
7.83793	-0.84421	Epithelial cell
4.70988	2.73708	Epithelial cell
-3.97031	-8.04594	Dendritic cell
6.75093	-0.326061	Epithelial cell
-10.5563	2.13625	Epithelial cell
2.61767	4.37319	Epithelial cell
8.9282	-3.78662	Epithelial cell
4.96214	2.62685	Epithelial cell
8.74929	-1.64314	Epithelial cell
8.12241	0.295832	Epithelial cell
9.58453	-1.51917	Epithelial cell
9.17705	-0.326127	Epithelial cell
6.1969	2.86802	Epithelial cell
5.4104	3.32671	Epithelial cell
3.64204	4.81657	Epithelial cell
8.79782	-0.987016	Epithelial cell
5.31167	2.86889	Epithelial cell
3.82907	4.36899	Epithelial cell
-2.77181	8.19877	Epithelial cell
9.37327	-4.90732	Epithelial cell
5.10666	4.1929	Epithelial cell
5.65766	2.75923	Epithelial cell
8.07177	-1.31229	Epithelial cell
7.67749	2.49853	Epithelial cell
8.49736	1.47788	Epithelial cell
7.81503	0.164871	Epithelial cell
-10.5084	2.18507	Epithelial cell
-2.88367	8.12037	Epithelial cell
5.06694	3.80885	Epithelial cell
3.09019	3.9453	Epithelial cell
1.43834	6.00098	Epithelial cell
4.88306	4.49544	Epithelial cell
7.51642	-0.216631	Epithelial cell
7.55194	2.4541	Epithelial cell
8.29949	-2.27384	Epithelial cell
4.57358	3.33041	Epithelial cell
6.47964	1.02035	Epithelial cell
8.80481	0.7077	Epithelial cell
-2.53313	7.77627	Epithelial cell
8.2113	1.53159	Epithelial cell
0.206527	0.432762	Epithelial cell
5.53363	-0.0140392	Epithelial cell
5.53813	4.04113	Epithelial cell
6.45431	1.00086	Epithelial cell
7.69178	1.60166	Epithelial cell
4.49793	4.66317	Epithelial cell
8.9347	-1.93195	Epithelial cell
-10.0135	1.37299	Epithelial cell
-3.18867	7.8981	Epithelial cell
6.45218	0.557491	Epithelial cell
-10.6157	1.84037	Epithelial cell
-2.8825	8.69188	Epithelial cell
8.0876	-1.3908	Epithelial cell
-10.412	1.66946	Epithelial cell
7.64711	-0.164422	Epithelial cell
-10.5154	1.55884	Epithelial cell
-10.1059	1.98002	Epithelial cell
-2.12653	8.50164	Epithelial cell
5.4112	0.688817	Epithelial cell
7.89458	2.11454	Epithelial cell
-1.86887	5.65964	Epithelial cell
-9.95079	3.01336	Epithelial cell
3.62818	4.77911	Epithelial cell
7.84508	-1.25865	Epithelial cell
7.28312	2.55468	Epithelial cell
3.32332	4.29798	Epithelial cell
8.6617	-2.58477	Epithelial cell
5.38047	2.68172	Epithelial cell
-2.35274	8.39831	Epithelial cell
7.96106	0.192594	Epithelial cell
7.69455	2.45293	Epithelial cell
7.93197	-1.31412	Epithelial cell
7.39364	2.55595	Epithelial cell
3.94709	5.12845	Epithelial cell
7.29511	0.599871	Epithelial cell
8.49667	0.9562	Epithelial cell
9.24581	-4.17026	Epithelial cell
5.93007	3.5581	Epithelial cell
7.77997	0.0457289	Epithelial cell
8.67251	1.19561	Epithelial cell
4.53857	4.34724	Epithelial cell
8.55128	1.34852	Epithelial cell
1.99921	4.30276	Epithelial cell
7.1681	2.62914	Epithelial cell
6.85175	0.667207	Epithelial cell
9.38853	-0.67925	Epithelial cell
9.76334	-1.82519	Epithelial cell
7.51116	1.27644	Epithelial cell
9.65036	-1.93372	Epithelial cell
9.5369	-2.46569	Epithelial cell
7.96258	-0.889593	Epithelial cell
3.07927	4.29869	Epithelial cell
7.70616	-3.27541	Epithelial cell
7.11132	-0.88011	Epithelial cell
8.87222	-2.34908	Epithelial cell
9.0769	-2.18039	Epithelial cell
4.28964	4.68552	Epithelial cell
1.5351	5.95776	Epithelial cell
3.78424	2.89756	Epithelial cell
2.84191	5.16473	Epithelial cell
3.99366	3.26366	Epithelial cell
7.05212	1.54033	Epithelial cell
-3.11645	9.05978	Epithelial cell
6.12201	3.90836	Epithelial cell
9.6664	-4.03178	Epithelial cell
3.93811	5.08172	Epithelial cell
7.46999	-0.160052	Epithelial cell
9.6887	-3.93189	Epithelial cell
-3.39625	7.41333	Epithelial cell
-10.0679	0.987418	Epithelial cell
9.15119	0.216063	Epithelial cell
3.56496	4.97912	Epithelial cell
6.6014	0.293566	Epithelial cell
4.90685	2.83081	Epithelial cell
-2.66657	8.72258	Epithelial cell
7.47094	-1.60677	Epithelial cell
7.03682	-0.15693	Epithelial cell
2.04284	5.55293	Epithelial cell
6.96425	1.88395	Epithelial cell
3.27109	4.43529	Epithelial cell
-2.85565	9.02683	Epithelial cell
6.88226	2.99002	Epithelial cell
4.27756	2.52065	Epithelial cell
3.80929	3.25642	Epithelial cell
8.44805	-2.20763	Epithelial cell
3.86936	5.11661	Epithelial cell
9.35597	-3.05521	Epithelial cell
5.76332	-0.872211	Epithelial cell
1.84496	4.43524	Epithelial cell
5.1177	2.94283	Epithelial cell
2.58961	5.31118	Epithelial cell
9.07456	0.795359	Epithelial cell
9.40732	-2.49979	Epithelial cell
5.13522	2.74258	Epithelial cell
-3.31432	7.55212	Epithelial cell
8.0058	-1.78322	Epithelial cell
5.52824	0.139986	Epithelial cell
-10.3599	1.24708	Epithelial cell
4.8968	3.08928	Epithelial cell
7.61901	-1.50694	Epithelial cell
9.42956	-2.53368	Epithelial cell
4.0296	5.00354	Epithelial cell
3.52829	3.99561	Epithelial cell
5.4802	-0.216858	Epithelial cell
-2.52308	8.64702	Epithelial cell
7.28526	1.96041	Epithelial cell
3.49061	3.5719	Epithelial cell
9.39936	-1.72585	Epithelial cell
6.29336	2.44387	Epithelial cell
7.50028	2.29374	Epithelial cell
1.25209	5.23791	Epithelial cell
3.89791	3.16709	Epithelial cell
5.40332	2.8704	Epithelial cell
3.64629	3.79022	Epithelial cell
3.56484	5.18869	Epithelial cell
6.43914	3.35207	Epithelial cell
7.64784	-0.860869	Epithelial cell
6.65909	0.23666	Epithelial cell
7.36676	2.45846	Epithelial cell
1.82793	4.82355	Epithelial cell
9.71525	-0.734133	Epithelial cell
8.55995	0.876166	Epithelial cell
7.15868	2.26984	Epithelial cell
4.47756	3.93295	Epithelial cell
5.2527	3.52227	Epithelial cell
8.55251	-2.40728	Epithelial cell
-10.4716	2.04388	Epithelial cell
-10.7861	1.61046	Epithelial cell
3.82513	4.43891	Epithelial cell
5.529	3.66843	Epithelial cell
4.00963	4.37275	Epithelial cell
-2.99259	5.95242	Epithelial cell
8.54413	-1.83432	Epithelial cell
2.03382	5.3323	Epithelial cell
6.15079	3.4572	Epithelial cell
-2.40228	8.7999	Epithelial cell
9.74682	-1.15265	Epithelial cell
-2.61538	7.8099	Epithelial cell
6.80812	2.53223	Epithelial cell
4.31196	4.90332	Epithelial cell
4.81042	4.11198	Epithelial cell
3.55919	2.8041	Epithelial cell
9.81249	-2.66194	Epithelial cell
9.77223	-2.65943	Epithelial cell
-10.2561	2.13646	Epithelial cell
5.40558	3.41435	Epithelial cell
3.84853	3.89246	Epithelial cell
7.74235	-0.821292	Epithelial cell
8.95961	-3.04538	Epithelial cell
4.28059	3.07163	Epithelial cell
6.31893	-6.24589	Epithelial cell
7.76102	1.39654	Epithelial cell
4.50424	4.43789	Epithelial cell
-10.7108	1.63879	Epithelial cell
8.0028	0.469575	Epithelial cell
0.669371	-4.13481	Epithelial cell
8.23041	-0.845404	Epithelial cell
-10.3559	1.29519	Epithelial cell
1.38119	4.96935	Epithelial cell
-4.27341	8.6029	Epithelial cell
5.05363	4.03836	Epithelial cell
9.75697	-2.75321	Epithelial cell
7.69115	-1.13166	Epithelial cell
2.1646	5.95509	Epithelial cell
5.00791	3.79581	Epithelial cell
1.47012	6.05149	Epithelial cell
5.96818	1.7531	Epithelial cell
-3.63101	7.49996	Epithelial cell
5.90651	2.48339	Epithelial cell
9.45499	0.13215	Epithelial cell
2.10924	4.75503	Epithelial cell
-10.5133	1.90368	Epithelial cell
2.17605	5.18874	Epithelial cell
7.18635	1.28757	Epithelial cell
7.72904	-0.0609844	Epithelial cell
7.20078	-0.059673	Epithelial cell
-6.42049	-8.24281	T cell
6.9897	1.43172	Epithelial cell
6.81588	0.843856	Epithelial cell
5.32569	4.22503	Epithelial cell
8.97245	0.842299	Epithelial cell
6.59193	2.79669	Epithelial cell
9.10258	0.360201	Epithelial cell
5.89624	4.03077	Epithelial cell
3.95285	4.14081	Epithelial cell
-4.5536	8.65431	Epithelial cell
5.91985	3.47772	Epithelial cell
7.50272	-0.572592	Epithelial cell
9.60995	-2.93293	Epithelial cell
8.26097	-2.54059	Epithelial cell
7.88381	-1.27275	Epithelial cell
9.38431	-0.373664	Epithelial cell
5.29222	3.42671	Epithelial cell
4.97856	4.74668	Epithelial cell
-10.4192	2.2254	Epithelial cell
-3.35344	7.95632	Epithelial cell
3.17244	5.15808	Epithelial cell
-10.6202	1.70644	Epithelial cell
6.25173	3.43889	Epithelial cell
-10.5938	1.69105	Epithelial cell
1.92148	-6.82417	Epithelial cell
-2.44169	8.29218	Epithelial cell
5.28796	3.97018	Epithelial cell
2.32222	4.07258	Epithelial cell
6.51975	3.03393	Epithelial cell
8.93098	-2.49796	Epithelial cell
-2.84824	9.16018	Epithelial cell
7.75504	-0.822642	Epithelial cell
6.14196	1.78207	Epithelial cell
5.36996	3.86711	Epithelial cell
4.84066	4.8872	Epithelial cell
8.83155	-3.30378	Epithelial cell
7.168	3.16259	Epithelial cell
8.33881	-2.0445	Epithelial cell
3.30968	3.63347	Epithelial cell
-3.42523	8.39863	Epithelial cell
6.20669	2.15748	Epithelial cell
1.69326	6.02283	Epithelial cell
5.82888	2.61343	Epithelial cell
9.33524	0.449963	Epithelial cell
-3.16821	7.64166	Epithelial cell
8.68878	-0.935158	Epithelial cell
5.39167	4.32368	Epithelial cell
5.27705	1.57589	Epithelial cell
-3.00366	8.61704	Epithelial cell
6.70832	1.3164	Epithelial cell
2.64332	5.54862	Epithelial cell
5.08925	2.50618	Epithelial cell
9.04821	0.242556	Epithelial cell
5.09215	1.82552	Epithelial cell
9.25275	-0.0620207	Epithelial cell
6.39419	1.7939	Epithelial cell
8.74328	-0.723649	Epithelial cell
-2.54277	8.29012	Epithelial cell
-4.18185	-8.00192	Dendritic cell
3.42937	4.9929	Epithelial cell
5.73976	4.23437	Epithelial cell
8.02738	-1.02267	Epithelial cell
5.75384	1.06427	Epithelial cell
6.05681	1.31173	Epithelial cell
8.40538	0.322493	Epithelial cell
4.24352	4.62226	Epithelial cell
-10.5501	1.81246	Epithelial cell
-10.191	1.60479	Epithelial cell
4.37497	3.47516	Epithelial cell
5.23876	2.38607	Epithelial cell
7.73482	-1.48239	Epithelial cell
9.36652	0.235104	Epithelial cell
4.32959	3.99809	Epithelial cell
1.30355	5.85871	Epithelial cell
-9.91358	2.11413	Epithelial cell
3.53154	3.93333	Epithelial cell
7.81632	-0.977232	Epithelial cell
3.96223	5.04278	Epithelial cell
-3.36534	7.3326	Epithelial cell
8.60262	-1.18318	Epithelial cell
1.37685	6.26443	Epithelial cell
9.5684	-0.453279	Epithelial cell
-9.20494	1.58532	Epithelial cell
9.1214	-4.32213	Epithelial cell
6.52142	1.38648	Epithelial cell
-10.7543	1.71654	Epithelial cell
7.07118	-0.232231	Epithelial cell
-2.13029	8.60268	Epithelial cell
4.2627	5.00652	Epithelial cell
8.38664	-1.10351	Epithelial cell
0.251519	0.107364	Epithelial cell
7.99597	0.492899	Epithelial cell
3.5674	4.43646	Epithelial cell
-10.7409	1.80228	Epithelial cell
1.93271	3.51909	Epithelial cell
9.05447	0.833377	Epithelial cell
8.83926	-0.443199	Epithelial cell
1.71605	5.26442	Epithelial cell
5.3841	3.6956	Epithelial cell
7.34606	0.558672	Epithelial cell
4.3006	3.07324	Epithelial cell
6.06698	2.24014	Epithelial cell
4.35373	3.84494	Epithelial cell
9.06994	-0.160273	Epithelial cell
6.20329	0.777166	Epithelial cell
7.87937	2.30652	Epithelial cell
-10.5328	2.01517	Epithelial cell
7.23416	0.467378	Epithelial cell
2.11585	5.17917	Epithelial cell
4.07324	4.49849	Epithelial cell
-3.42163	7.42143	Epithelial cell
-3.00853	7.83792	Epithelial cell
1.81709	6.21959	Epithelial cell
-10.6403	1.70879	Epithelial cell
9.57314	-1.39822	Epithelial cell
-3.34977	7.57448	Epithelial cell
6.00584	3.58296	Epithelial cell
7.47024	-0.473421	Epithelial cell
2.57403	5.02786	Epithelial cell
4.44228	3.89184	Epithelial cell
4.36131	3.91018	Epithelial cell
-2.01965	7.98354	Epithelial cell
8.12181	0.994784	Epithelial cell
7.72974	0.606905	Epithelial cell
3.20933	4.28582	Epithelial cell
9.09359	-3.78521	Epithelial cell
5.99175	2.78701	Epithelial cell
5.88704	1.48258	Epithelial cell
6.29765	-0.0604793	Epithelial cell
-6.74487	-8.41435	T cell
5.18676	3.8067	Epithelial cell
3.33267	3.33767	Epithelial cell
9.47325	-2.78555	Epithelial cell
5.08259	1.90259	Epithelial cell
-2.42642	8.43492	Epithelial cell
4.61707	4.86217	Epithelial cell
-3.66548	-8.30689	Monocyte
6.46283	-1.77191	Epithelial cell
5.16136	4.24632	Epithelial cell
7.3288	1.73573	Epithelial cell
-2.54781	8.52984	Epithelial cell
2.49338	5.31688	Epithelial cell
9.6412	-4.22363	Epithelial cell
7.18756	1.85791	Epithelial cell
5.45973	3.94207	Epithelial cell
8.88574	-1.74295	Epithelial cell
7.8513	-1.37149	Epithelial cell
7.7873	0.270159	Epithelial cell
7.34127	-0.630674	Epithelial cell
5.12343	3.96417	Epithelial cell
7.67944	1.5053	Epithelial cell
-2.38519	7.51196	Epithelial cell
3.25175	4.91383	Epithelial cell
1.78383	5.13217	Epithelial cell
3.33869	3.80357	Epithelial cell
4.9892	3.01538	Epithelial cell
2.3473	5.1936	Epithelial cell
2.51881	5.01031	Epithelial cell
9.05971	-2.19707	Epithelial cell
5.56124	3.61971	Epithelial cell
-10.5657	1.94822	Epithelial cell
-10.4532	1.87597	Epithelial cell
5.4164	4.37073	Epithelial cell
4.49242	4.67781	Epithelial cell
-2.55193	8.7867	Epithelial cell
2.30543	5.50863	Epithelial cell
-3.14559	7.40272	Epithelial cell
6.55408	1.94556	Epithelial cell
-2.48102	9.01033	Epithelial cell
5.34995	3.71591	Epithelial cell
-2.72496	8.43966	Epithelial cell
2.08501	5.34269	Epithelial cell
7.35008	1.51297	Epithelial cell
6.07972	3.69146	Epithelial cell
-10.2823	1.277	Epithelial cell
8.76152	0.764379	Epithelial cell
4.64778	3.37107	Epithelial cell
8.82932	-0.0584411	Epithelial cell
3.44879	5.24326	Epithelial cell
9.64427	-3.18129	Epithelial cell
1.29493	5.29736	Epithelial cell
7.03433	1.97269	Epithelial cell
4.13484	4.99273	Epithelial cell
8.4603	-0.132335	Epithelial cell
8.72457	0.65491	Epithelial cell
-10.519	2.08398	Epithelial cell
5.88383	4.03453	Epithelial cell
7.98944	0.493388	Epithelial cell
7.62308	-0.0955196	Epithelial cell
3.57487	4.59044	Epithelial cell
-10.5672	1.85608	Epithelial cell
-10.0895	1.56228	Epithelial cell
-2.73486	8.80205	Epithelial cell
7.30989	0.283389	Epithelial cell
8.24623	1.20418	Epithelial cell
-10.2621	1.62401	Epithelial cell
6.79435	2.1093	Epithelial cell
4.18835	4.24531	Epithelial cell
2.35812	5.17418	Epithelial cell
4.40774	4.56114	Epithelial cell
8.90099	0.294753	Epithelial cell
6.47964	-0.286528	Epithelial cell
2.66382	4.08283	Epithelial cell
-3.26854	8.15012	Epithelial cell
7.5333	-1.23748	Epithelial cell
9.19369	-0.773579	Epithelial cell
-3.52188	7.37168	Epithelial cell
7.28687	1.80694	Epithelial cell
5.7838	3.21458	Epithelial cell
8.05658	1.44058	Epithelial cell
2.44318	5.33279	Epithelial cell
-10.5208	1.54993	Epithelial cell
5.54837	3.90959	Epithelial cell
7.77803	2.27643	Epithelial cell
2.44854	4.55655	Epithelial cell
-2.7298	8.22016	Epithelial cell
4.55654	1.80312	Epithelial cell
6.15157	0.821835	Epithelial cell
3.03675	4.54578	Epithelial cell
6.64028	2.5591	Epithelial cell
-3.35058	7.75139	Epithelial cell
4.02345	4.72182	Epithelial cell
4.40625	3.97961	Epithelial cell
7.50024	-0.0218909	Epithelial cell
2.90757	4.41829	Epithelial cell
2.63909	5.18074	Epithelial cell
9.48023	-3.49973	Epithelial cell
8.27924	-0.308658	Epithelial cell
8.76564	0.058941	Epithelial cell
9.00059	0.452673	Epithelial cell
8.09926	2.21611	Epithelial cell
4.62496	4.80235	Epithelial cell
-10.6541	0.739893	Epithelial cell
2.42968	5.62454	Epithelial cell
-2.96485	8.00926	Epithelial cell
-4.39642	8.51293	Epithelial cell
7.17629	0.847732	Epithelial cell
3.53689	2.5303	Epithelial cell
4.71177	4.08098	Epithelial cell
0.428619	5.46653	Epithelial cell
3.38581	3.93691	Epithelial cell
5.53704	3.47488	Epithelial cell
8.18794	0.608876	Epithelial cell
5.39595	4.26585	Epithelial cell
9.12919	0.0464148	Epithelial cell
5.83767	3.3955	Epithelial cell
4.67326	4.78244	Epithelial cell
3.61489	4.93354	Epithelial cell
-3.01771	8.88954	Epithelial cell
6.42682	0.962249	Epithelial cell
1.86871	4.94723	Epithelial cell
6.84001	-1.2827	Epithelial cell
-1.94976	7.81559	Epithelial cell
4.7193	3.04312	Epithelial cell
1.59741	6.04217	Epithelial cell
9.40683	-2.20764	Epithelial cell
7.4519	2.03109	Epithelial cell
9.22452	-4.13451	Epithelial cell
9.36285	-2.31403	Epithelial cell
6.40488	3.7047	Epithelial cell
1.53407	5.41986	Epithelial cell
-3.23073	8.92011	Epithelial cell
1.96438	0.684007	Epithelial cell
6.74908	0.246718	Epithelial cell
8.51847	1.31449	Epithelial cell
4.11144	3.89722	Epithelial cell
4.27064	4.57774	Epithelial cell
7.51004	2.48776	Epithelial cell
7.68334	1.93284	Epithelial cell
9.74189	-1.66966	Epithelial cell
6.66373	1.48948	Epithelial cell
1.99263	5.29763	Epithelial cell
8.85957	1.03623	Epithelial cell
8.73647	-1.86994	Epithelial cell
4.81549	4.85315	Epithelial cell
4.24325	4.54838	Epithelial cell
-10.2983	1.4483	Epithelial cell
6.61768	1.24545	Epithelial cell
4.38356	1.76746	Epithelial cell
5.4658	3.87087	Epithelial cell
9.74889	-3.98062	Epithelial cell
-2.13916	7.98288	Epithelial cell
8.44693	1.65049	Epithelial cell
6.53323	3.33662	Epithelial cell
-2.27081	7.64139	Epithelial cell
9.15115	-3.15807	Epithelial cell
-3.20564	7.84148	Epithelial cell
7.48068	1.78624	Epithelial cell
8.6789	-2.63401	Epithelial cell
-10.4739	1.4654	Epithelial cell
7.13181	0.595764	Epithelial cell
-2.68938	7.9926	Epithelial cell
9.62637	-4.24832	Epithelial cell
-10.5614	2.17694	Epithelial cell
5.44191	4.28279	Epithelial cell
5.82713	3.41868	Epithelial cell
7.47493	0.0105571	Epithelial cell
5.57611	4.02761	Epithelial cell
1.74255	4.92115	Epithelial cell
9.74608	-0.843049	Epithelial cell
-2.86087	8.6735	Epithelial cell
-3.27125	7.7769	Epithelial cell
8.27323	-1.41454	Epithelial cell
-10.619	1.94274	Epithelial cell
5.04491	4.6271	Epithelial cell
-2.64753	8.75477	Epithelial cell
8.0091	2.3044	Epithelial cell
2.93731	2.34022	Epithelial cell
-3.45931	7.2256	Epithelial cell
7.66111	-1.4325	Epithelial cell
3.64429	3.93333	Epithelial cell
-3.07953	9.0379	Epithelial cell
7.61493	0.296458	Epithelial cell
3.79764	3.16503	Epithelial cell
5.58726	2.05521	Epithelial cell
9.25835	-3.08758	Epithelial cell
5.52113	2.84861	Epithelial cell
0.0678983	0.412756	Epithelial cell
-2.05868	7.52782	Epithelial cell
6.33668	2.90141	Epithelial cell
5.37468	-0.414865	Epithelial cell
4.9274	1.64343	Epithelial cell
-2.34537	7.89842	Epithelial cell
6.21013	2.03929	Epithelial cell
8.23582	-0.238531	Epithelial cell
9.72476	-2.18745	Epithelial cell
9.69227	-3.93577	Epithelial cell
-10.0612	1.68417	Epithelial cell
8.739	-1.92976	Epithelial cell
9.67786	-4.11493	Epithelial cell
7.46106	0.392697	Epithelial cell
8.44349	-2.28742	Epithelial cell
1.79852	5.66679	Epithelial cell
1.80474	5.21576	Epithelial cell
7.63815	-0.878825	Epithelial cell
6.82375	1.12224	Epithelial cell
6.14554	1.43836	Epithelial cell
-2.83273	6.45921	Epithelial cell
6.50634	2.47318	Epithelial cell
4.45342	-7.58758	Epithelial cell
8.33173	-0.646542	Epithelial cell
7.58783	1.99906	Epithelial cell
8.75179	-0.350094	Epithelial cell
8.30597	-1.5366	Epithelial cell
5.55427	2.38038	Epithelial cell
9.30791	-2.85161	Epithelial cell
-2.5376	8.35437	Epithelial cell
7.95642	-1.44529	Epithelial cell
-0.190404	4.12798	Epithelial cell
7.54071	-1.435	Epithelial cell
7.20493	0.825915	Epithelial cell
2.18082	5.15113	Epithelial cell
3.55837	2.85745	Epithelial cell
8.7886	-1.44546	Epithelial cell
5.30909	3.06665	Epithelial cell
5.88749	2.36388	Epithelial cell
8.81836	0.338462	Epithelial cell
3.90108	3.82499	Epithelial cell
-3.53437	8.17069	Epithelial cell
7.69685	1.75166	Epithelial cell
-10.138	2.27949	Epithelial cell
5.03613	2.43998	Epithelial cell
8.80045	1.16213	Epithelial cell
-2.5114	7.78073	Epithelial cell
5.97192	3.64061	Epithelial cell
5.07617	3.61264	Epithelial cell
6.57508	1.43354	Epithelial cell
4.81361	4.11768	Epithelial cell
7.91427	0.453013	Epithelial cell
5.5509	1.96717	Epithelial cell
1.60369	6.05201	Epithelial cell
-2.67432	-0.786172	Epithelial cell
8.37	-0.809162	Epithelial cell
7.3353	-1.07838	Epithelial cell
8.52374	0.151783	Epithelial cell
9.24464	-2.20956	Epithelial cell
6.23232	3.58081	Epithelial cell
-3.12834	7.75775	Epithelial cell
3.82714	4.10506	Epithelial cell
1.80352	6.11736	Epithelial cell
-10.4088	2.22755	Epithelial cell
8.19014	1.49728	Epithelial cell
-2.19491	8.7314	Epithelial cell
6.98735	1.65961	Epithelial cell
3.69486	5.14771	Epithelial cell
3.06624	5.17926	Epithelial cell
7.90846	-0.0938504	Epithelial cell
7.23293	-1.01522	Epithelial cell
-2.90348	8.48948	Epithelial cell
1.66624	-5.80049	Epithelial cell
8.99794	-2.69546	Epithelial cell
3.92741	5.06786	Epithelial cell
9.68101	-4.23681	Epithelial cell
2.06004	5.96539	Epithelial cell
9.67118	-3.08055	Epithelial cell
-2.06105	7.81068	Epithelial cell
3.46303	5.12671	Epithelial cell
3.23724	0.2593	Epithelial cell
8.73469	-0.718341	Epithelial cell
6.99703	3.25186	Epithelial cell
8.68579	-2.85394	Epithelial cell
7.27937	1.30601	Epithelial cell
6.36167	2.92108	Epithelial cell
6.61222	0.469768	Epithelial cell
4.57058	4.97472	Epithelial cell
8.85722	-0.591822	Epithelial cell
5.78691	3.96845	Epithelial cell
8.12667	1.94259	Epithelial cell
6.69496	3.15184	Epithelial cell
4.34821	3.36278	Epithelial cell
6.32253	3.45064	Epithelial cell
9.6003	-1.05578	Epithelial cell
9.03545	0.338311	Epithelial cell
7.35368	1.89822	Epithelial cell
8.70448	-3.24929	Epithelial cell
4.23994	4.78348	Epithelial cell
6.85881	1.18293	Epithelial cell
3.65017	5.07306	Epithelial cell
7.68556	-0.724675	Epithelial cell
-10.2639	1.4096	Epithelial cell
4.11337	2.13813	Epithelial cell
3.96962	3.11942	Epithelial cell
8.79468	-0.741567	Epithelial cell
6.71284	2.04425	Epithelial cell
-10.044	2.12849	Epithelial cell
6.37134	0.739403	Epithelial cell
-2.35893	8.31992	Epithelial cell
2.20097	5.3557	Epithelial cell
6.35289	1.48196	Epithelial cell
-10.098	1.23895	Epithelial cell
6.34919	-9.07483	Epithelial cell
-9.93259	1.62914	Epithelial cell
-10.4389	2.37707	Epithelial cell
5.69091	1.09804	Epithelial cell
7.66705	-0.672699	Epithelial cell
-10.3181	1.99173	Epithelial cell
9.18451	-1.31076	Epithelial cell
9.14828	0.247043	Epithelial cell
8.32823	1.47848	Epithelial cell
3.96303	4.49355	Epithelial cell
9.27317	-0.046106	Epithelial cell
4.17334	1.47913	Epithelial cell
6.57735	2.77306	Epithelial cell
3.15271	4.57306	Epithelial cell
5.91005	1.70452	Epithelial cell
-10.4334	1.64856	Epithelial cell
4.46743	3.60825	Epithelial cell
4.70549	3.42275	Epithelial cell
-2.46035	6.75944	Epithelial cell
7.02682	1.46829	Epithelial cell
3.16803	3.37416	Epithelial cell
7.58858	1.68573	Epithelial cell
5.16856	2.57796	Epithelial cell
6.17676	3.23354	Epithelial cell
5.63076	2.10167	Epithelial cell
9.34986	-3.74287	Epithelial cell
9.58404	-1.56405	Epithelial cell
-3.33084	7.92422	Epithelial cell
4.46626	4.64913	Epithelial cell
5.3244	2.67676	Epithelial cell
4.78925	2.89145	Epithelial cell
5.40257	1.11882	Epithelial cell
8.88476	-1.62812	Epithelial cell
2.16922	5.6933	Epithelial cell
3.96828	4.47632	Epithelial cell
-2.79965	8.31149	Epithelial cell
8.50222	0.770528	Epithelial cell
8.85475	0.392844	Epithelial cell
8.89253	-2.41448	Epithelial cell
6.04601	1.68051	Epithelial cell
5.76558	4.13969	Epithelial cell
-10.6504	1.41828	Epithelial cell
-9.89808	1.59051	Epithelial cell
6.86497	-0.384491	Epithelial cell
-3.70703	8.12688	Epithelial cell
8.436	-1.3393	Epithelial cell
5.24299	1.58734	Epithelial cell
-3.38245	7.35137	Epithelial cell
9.04229	-1.30844	Epithelial cell
5.24549	0.895886	Epithelial cell
8.5797	0.293816	Epithelial cell
3.74752	2.7073	Epithelial cell
-4.63504	8.10087	Epithelial cell
5.98615	3.76064	Epithelial cell
2.90855	4.33076	Epithelial cell
4.41032	3.96444	Epithelial cell
-3.17002	7.63232	Epithelial cell
4.45157	3.01004	Epithelial cell
6.66657	3.15329	Epithelial cell
9.02117	-1.49185	Epithelial cell
5.78312	2.42908	Epithelial cell
-6.96391	-7.8166	T cell
-2.55012	9.11988	Epithelial cell
1.09975	4.73372	Epithelial cell
5.23945	2.84819	Epithelial cell
8.66764	-0.224759	Epithelial cell
7.28579	-1.13981	Epithelial cell
6.49085	3.33619	Epithelial cell
8.28401	0.809711	Epithelial cell
-3.04581	8.62066	Epithelial cell
2.07287	4.66293	Epithelial cell
-3.33085	7.96745	Epithelial cell
-3.08411	8.43317	Epithelial cell
8.70238	-2.59416	Epithelial cell
7.22642	0.197981	Epithelial cell
4.59222	4.7261	Epithelial cell
-2.34124	7.41421	Epithelial cell
5.40075	2.11359	Epithelial cell
6.28036	3.24626	Epithelial cell
6.73364	2.57169	Epithelial cell
3.32919	0.922678	Epithelial cell
3.93529	4.77068	Epithelial cell
8.15874	0.468482	Epithelial cell
1.99429	6.09885	Epithelial cell
8.4395	-2.02571	Epithelial cell
-10.3559	1.6589	Epithelial cell
7.0291	0.766002	Epithelial cell
-1.01148	4.76351	Epithelial cell
6.60857	0.0873797	Epithelial cell
-3.15257	8.2242	Epithelial cell
8.66056	-0.717617	Epithelial cell
9.48871	-2.98502	Epithelial cell
5.01574	2.36	Epithelial cell
5.80703	3.87483	Epithelial cell
9.57772	-1.13764	Epithelial cell
7.36199	0.610728	Epithelial cell
1.4999	5.76038	Epithelial cell
-3.34612	-0.409441	Epithelial cell
4.38687	1.44347	Epithelial cell
7.68968	2.223	Epithelial cell
2.46999	5.47985	Epithelial cell
3.77294	5.09066	Epithelial cell
8.95433	-2.55878	Epithelial cell
9.75258	-2.55449	Epithelial cell
8.29686	-1.74581	Epithelial cell
4.1089	4.52136	Epithelial cell
-5.24803	2.55216	Epithelial cell
4.81327	-1.09575	Epithelial cell
6.18844	2.66797	Epithelial cell
-2.14347	8.58941	Epithelial cell
-2.62985	8.32393	Epithelial cell
8.8056	-1.25446	Epithelial cell
6.09833	2.37053	Epithelial cell
5.72679	1.34379	Epithelial cell
-9.81493	1.01171	Epithelial cell
8.15276	1.86071	Epithelial cell
-10.3585	1.5494	Epithelial cell
5.93887	4.11111	Epithelial cell
-10.1375	2.136	Epithelial cell
2.90251	5.65714	Epithelial cell
7.00792	2.54153	Epithelial cell
6.49205	0.161224	Epithelial cell
-10.0743	1.38433	Epithelial cell
5.04049	4.53416	Epithelial cell
3.70628	5.13081	Epithelial cell
6.9565	2.16731	Epithelial cell
4.34758	4.03346	Epithelial cell
7.77383	1.96923	Epithelial cell
7.11949	-0.814094	Epithelial cell
-3.35336	8.16847	Epithelial cell
8.04028	0.344213	Epithelial cell
9.06597	0.73031	Epithelial cell
6.78089	1.28205	Epithelial cell
1.97787	5.49085	Epithelial cell
-3.08193	8.90895	Epithelial cell
-3.27946	8.24326	Epithelial cell
9.50933	-1.49325	Epithelial cell
8.52437	1.15677	Epithelial cell
5.22673	3.42137	Epithelial cell
-2.70321	8.61725	Epithelial cell
9.19631	0.522956	Epithelial cell
4.20724	5.00781	Epithelial cell
5.59372	3.49564	Epithelial cell
5.59223	4.21075	Epithelial cell
2.81437	4.08085	Epithelial cell
6.27672	3.05782	Epithelial cell
6.59785	3.55065	Epithelial cell
-2.72788	8.88796	Epithelial cell
4.67122	2.77188	Epithelial cell
4.10389	4.12915	Epithelial cell
-2.13559	7.73494	Epithelial cell
9.29207	-0.112177	Epithelial cell
7.33037	0.653847	Epithelial cell
-0.440763	5.51104	Epithelial cell
7.08407	0.0457493	Epithelial cell
9.57137	-2.20033	Epithelial cell
-4.35058	-8.01289	Dendritic cell
8.43895	-2.21346	Epithelial cell
-3.33668	7.32503	Epithelial cell
-9.83939	3.14776	Epithelial cell
4.79705	2.68109	Epithelial cell
6.77678	1.37061	Epithelial cell
-3.60654	8.01353	Epithelial cell
7.55478	0.0501971	Epithelial cell
6.74606	3.27936	Epithelial cell
4.52179	2.44967	Epithelial cell
5.20885	1.61827	Epithelial cell
5.52093	0.714768	Epithelial cell
7.74436	1.82718	Epithelial cell
6.43141	2.58889	Epithelial cell
7.17797	1.89532	Epithelial cell
5.77529	2.69462	Epithelial cell
-10.4584	2.02479	Epithelial cell
1.2273	5.05903	Epithelial cell
8.90148	-0.0801619	Epithelial cell
-10.1797	2.29307	Epithelial cell
6.63586	3.0463	Epithelial cell
7.14908	2.09836	Epithelial cell
7.3379	0.834329	Epithelial cell
1.87784	5.95153	Epithelial cell
6.38809	1.15794	Epithelial cell
7.82315	2.28829	Epithelial cell
1.00282	5.19025	Epithelial cell
7.90599	1.43669	Epithelial cell
6.31628	3.82525	Epithelial cell
3.3681	3.94273	Epithelial cell
8.74461	-2.13669	Epithelial cell
8.74631	-0.418827	Epithelial cell
9.57175	-0.802463	Epithelial cell
3.77153	4.2637	Epithelial cell
6.03861	1.03774	Epithelial cell
-10.3642	2.42261	Epithelial cell
8.92827	0.50239	Epithelial cell
9.63268	-0.51268	Epithelial cell
-3.36761	8.05205	Epithelial cell
7.57606	1.57353	Epithelial cell
9.50634	-2.01042	Epithelial cell
6.86906	3.11523	Epithelial cell
4.24387	1.38604	Epithelial cell
5.2642	4.31132	Epithelial cell
7.33828	0.13256	Epithelial cell
-2.43154	8.31633	Epithelial cell
6.68083	2.6224	Epithelial cell
8.77299	0.841282	Epithelial cell
8.83348	0.586182	Epithelial cell
8.26627	-1.60628	Epithelial cell
8.06204	-1.24443	Epithelial cell
4.36536	2.97719	Epithelial cell
8.6533	0.601177	Epithelial cell
-1.82892	6.78263	Epithelial cell
6.9631	3.35323	Epithelial cell
6.65824	2.56135	Epithelial cell
4.73797	4.15845	Epithelial cell
8.93613	-2.22478	Epithelial cell
4.13672	3.58356	Epithelial cell
7.39922	1.98321	Epithelial cell
-3.0492	8.48375	Epithelial cell
-3.18015	8.18325	Epithelial cell
2.15326	5.33351	Epithelial cell
9.28466	-3.00662	Epithelial cell
8.318	-0.35966	Epithelial cell
6.11359	3.45588	Epithelial cell
7.59451	0.169052	Epithelial cell
4.76713	4.83448	Epithelial cell
-10.3343	2.55217	Epithelial cell
1.21849	5.998	Epithelial cell
8.16513	0.0786121	Epithelial cell
7.58131	0.363874	Epithelial cell
8.55483	0.19132	Epithelial cell
8.70064	-0.537681	Epithelial cell
-2.31943	8.09763	Epithelial cell
8.49961	-0.375018	Epithelial cell
7.04436	-0.0195825	Epithelial cell
-3.22002	8.76799	Epithelial cell
-0.336936	5.30249	Epithelial cell
7.7085	2.34672	Epithelial cell
8.81807	-0.585217	Epithelial cell
3.8264	3.99317	Epithelial cell
4.23613	4.5296	Epithelial cell
7.96712	2.37043	Epithelial cell
8.09897	1.35495	Epithelial cell
8.39055	-1.10065	Epithelial cell
7.32058	-2.28749	Epithelial cell
8.23555	-0.2277	Epithelial cell
-3.40041	7.37967	Epithelial cell
8.70775	-1.94452	Epithelial cell
-10.5161	1.28371	Epithelial cell
-10.5672	1.71306	Epithelial cell
8.21388	0.0518979	Epithelial cell
4.16006	3.37703	Epithelial cell
9.69812	-1.33242	Epithelial cell
6.18101	2.80238	Epithelial cell
-9.77028	0.686316	Epithelial cell
-9.70929	3.18389	Epithelial cell
-3.27204	7.85849	Epithelial cell
8.54584	0.363653	Epithelial cell
9.25299	0.342594	Epithelial cell
7.72831	0.179517	Epithelial cell
3.43305	4.43694	Epithelial cell
6.55966	1.66723	Epithelial cell
7.07838	2.54547	Epithelial cell
7.1059	2.7489	Epithelial cell
6.81731	-0.586221	Epithelial cell
7.1499	3.05094	Epithelial cell
8.58357	-1.85208	Epithelial cell
4.68081	3.69669	Epithelial cell
9.02198	-2.62073	Epithelial cell
6.4952	2.69797	Epithelial cell
2.08357	6.07313	T cell
-3.40075	7.37645	Epithelial cell
1.34003	6.14983	Epithelial cell
8.39755	-0.792919	Epithelial cell
4.18224	5.07908	Epithelial cell
7.70527	0.110252	Epithelial cell
1.24864	6.26367	Epithelial cell
5.46217	3.31596	Epithelial cell
5.817	0.92134	Epithelial cell
8.9217	-0.0761947	Epithelial cell
-3.42062	7.42679	Epithelial cell
4.69439	3.26356	Epithelial cell
7.45102	1.95775	Epithelial cell
6.83027	-0.35017	Epithelial cell
-2.55842	8.42791	Epithelial cell
-2.17885	6.17911	Epithelial cell
8.52541	0.415441	Epithelial cell
8.66548	0.286132	Epithelial cell
4.56741	3.42169	Epithelial cell
3.77879	3.98264	Epithelial cell
4.23972	4.06853	Epithelial cell
7.82091	0.872631	Epithelial cell
6.68208	1.26569	Epithelial cell
7.97788	1.56501	Epithelial cell
6.39727	1.37952	Epithelial cell
5.7378	2.54192	Epithelial cell
2.88055	5.13831	Epithelial cell
9.68226	-1.00155	Epithelial cell
9.78811	-2.93523	Epithelial cell
4.43649	4.62206	Epithelial cell
-10.2385	1.29347	Epithelial cell
-10.069	1.25983	Epithelial cell
-3.55564	7.95962	Epithelial cell
7.21297	2.11504	Epithelial cell
[truncated: 16,558 more rows]

## Sheet: panel_b
READEME: The scatter plot in Figure 4 -panel b is displayed using the first and second principal components (PCs) in the below matrix, with the point color based on the estimated pseudotime. The black arrow represents the estimated path of the cell-state trajectory in the 2 PCs reduction space, as determined by the Slingshot method.
PC_1	PC_2	Pseudotime
7.21074	-6.76297	0.544382
-1.96284	-6.88849	0.466677
-4.29278	-6.208	0.43737
7.2693	-6.68748	0.543597
6.59199	-6.66687	0.539186
0.295483	-7.56419	0.487276
-14.1267	5.70149	0.103731
-10.4976	-0.507526	0.362711
11.3292	-4.8046	0.578495
-10.0601	0.154598	0.358491
1.38333	-7.48102	0.487004
-17.7392	9.15215	0.0934757
20.2561	1.64365	0.65501
9.07621	-6.98459	0.558343
14.5777	-1.12567	0.61843
-15.9061	5.29161	0.309757
-3.33005	-5.04731	0.439273
5.72582	-8.16539	0.532196
-13.3641	4.78882	0.205818
0.755996	-5.05531	0.480241
-1.4284	-6.4746	0.463797
12.1061	-6.01447	0.581574
9.07818	-5.89286	0.559371
0.361736	-7.68201	0.486245
0.0805847	-6.09345	0.482594
-11.8633	1.22824	0.348123
15.4542	-3.96567	0.609025
6.64718	-5.85678	0.537854
5.88027	-8.17917	0.52615
-20.2504	10.5928	0.159069
-3.38627	-7.38338	0.455521
-10.491	-0.217105	0.362006
-9.62411	0.943867	0.356492
-3.71834	-7.06952	0.450689
3.67053	-8.90743	0.513212
-3.68228	-5.4436	0.443149
-9.27476	0.614618	0.362354
3.80324	-6.84216	0.518267
-9.95044	0.316031	0.358793
7.51594	-6.98687	0.545068
0.592578	-9.04568	0.486953
21.4868	5.98201	0.695565
-14.022	3.61484	0.331933
13.5213	-3.63642	0.599984
6.44664	-8.1101	0.533351
12.0461	-5.0229	0.578881
13.4887	-4.95254	0.591703
11.5434	-6.66848	0.574354
-9.88762	0.397071	0.358491
-3.05223	-3.53688	0.444783
12.0001	-5.14879	0.584582
4.50589	-2.23447	0.544446
16.9451	-0.915873	0.628472
-11.7549	2.74676	0.346151
13.9337	-1.89252	0.609397
-11.6653	-0.119979	0.357203
-11.6378	-1.34247	0.373532
12.2004	-5.29343	0.583926
13.2662	-5.15483	0.590302
14.4326	-3.15764	0.603036
18.8533	-0.561925	0.634933
22.3619	5.2604	0.686829
2.58018	-7.98499	0.50802
10.7758	-5.54286	0.579005
1.00876	-7.39645	0.488053
-12.2854	2.48926	0.340956
5.4361	-7.78438	0.531368
-11.5884	-0.243524	0.3663
10.8197	-5.92293	0.576538
2.63054	-6.58137	0.504355
14.4694	-2.60253	0.606793
-3.97831	-6.76421	0.445465
-2.39155	-6.1363	0.460944
12.2284	-4.83197	0.584269
-1.06591	-7.2625	0.469692
-7.28485	-3.79492	0.405869
19.5079	0.994009	0.647554
-3.64504	6.59903	0.0956597
-1.36782	-7.19254	0.467802
20.4606	1.9181	0.664646
-5.17377	-5.9553	0.431294
3.22634	-6.02922	0.507565
-16.6624	7.04106	0.167913
8.58198	-1.20283	0.57684
-12.7833	1.20837	0.348727
14.6176	-3.4747	0.60795
13.0822	-2.2853	0.606495
1.59968	-7.6114	0.494791
-1.49688	-7.40947	0.471293
-2.62975	-6.80905	0.451316
11.2356	-4.86349	0.578468
23.2165	8.03495	0.713227
11.9306	-4.59018	0.586221
-17.1382	7.4187	0.200371
-1.9778	-7.09712	0.462859
-15.1239	4.50172	0.292618
0.498123	-6.95056	0.486387
6.9232	-7.39803	0.540348
6.98759	-8.81728	0.539828
11.9484	-6.37136	0.577829
-19.5425	11.3875	0.206251
-16.1999	5.50644	0.221108
-2.82152	-5.51586	0.449453
-3.67462	-6.36537	0.445659
-17.7931	7.13591	0.286975
-1.66934	-6.9769	0.465445
-16.2866	8.54114	0.170366
-8.04224	-1.39558	0.378898
-13.9092	4.46978	0.32185
0.464374	-6.92235	0.494148
14.5341	-2.33358	0.60614
22.9699	13.2729	0.780257
-12.3348	2.4948	0.345668
-5.73946	-5.45892	0.422821
-1.5089	-6.76044	0.462605
2.34251	-7.51086	0.504612
-21.3203	10.826	0.164743
10.7782	-1.42605	0.586653
6.26625	-7.17127	0.535996
-11.87	1.46793	0.269524
18.3124	0.70793	0.643488
1.54763	-6.78104	0.496376
-1.42734	-7.29061	0.473334
17.8678	-0.213351	0.638053
6.53026	-6.31061	0.536996
-12.051	1.3112	0.345399
13.7866	3.76696	0.645864
-12.2585	4.00579	0.245899
5.13865	-8.22726	0.525155
-5.65668	-5.14993	0.426417
13.8137	-5.84941	0.589449
4.03223	-7.25155	0.518196
7.80581	-6.913	0.548429
-10.4913	1.84852	0.347267
11.3046	-5.48619	0.571152
18.1073	0.973986	0.642529
1.30561	-7.56055	0.488382
-4.68218	-5.56399	0.438005
2.43945	-7.78212	0.499701
14.8386	-3.58008	0.608892
3.92985	-9.90695	0.514961
8.64329	-7.47742	0.55458
3.60031	-7.76186	0.517052
-7.06263	-4.39533	0.406639
15.6257	-2.31387	0.612793
23.4546	5.66134	0.693475
16.1663	-1.76675	0.622238
-2.09338	-7.9549	0.464298
1.10508	-7.52628	0.493095
5.31594	-5.52529	0.531057
9.10886	-5.59191	0.560849
13.8385	-3.39888	0.602963
16.7785	-2.08296	0.623222
7.27078	-7.85604	0.545075
8.33205	-7.29414	0.551923
7.14989	-8.06763	0.54037
3.74057	-6.7696	0.513212
-1.4767	-8.2882	0.460928
15.3864	-2.42935	0.613522
17.6714	-2.19305	0.622299
21.6073	6.75576	0.698627
-8.48719	-3.23837	0.393311
19.2673	1.64507	0.653306
4.86552	-6.21533	0.528255
1.9702	-7.80227	0.4982
10.4063	-6.41557	0.571152
10.8149	-5.17401	0.577096
6.79524	-5.46798	0.545062
-1.509	-8.04625	0.467318
9.85819	-6.80259	0.558489
-12.3832	3.58732	0.338799
-12.5382	3.98332	0.324527
11.9737	-4.67403	0.584637
0.305813	-6.56435	0.482878
14.9874	-3.4732	0.609397
11.4392	-5.78939	0.577529
6.65786	-7.23589	0.536254
13.4597	-4.53232	0.595075
-0.713207	-6.77291	0.47709
23.1241	8.02024	0.726129
-6.84046	-1.8128	0.412594
20.4001	4.66813	0.680232
6.72732	-8.35664	0.534324
8.62857	-8.00283	0.551923
2.20704	-8.69882	0.501842
0.0204383	-6.99426	0.484312
-2.595	-7.15865	0.448588
1.88273	-6.54361	0.497832
-6.2905	-5.04903	0.416714
-4.9769	-5.76802	0.432231
2.50056	-7.65689	0.500811
15.4336	-1.30147	0.622114
-11.4345	2.38351	0.34276
-14.444	3.80356	0.262397
11.7198	-4.93894	0.581955
13.8145	-3.44012	0.603036
12.8826	-4.99723	0.590302
-16.3611	5.83555	0.171877
-19.465	9.27737	0.146284
19.212	2.66698	0.664249
1.81983	-7.71414	0.498042
20.5138	1.00089	0.651357
1.07773	-7.82274	0.4909
-7.17636	-3.47497	0.402969
-6.94643	-5.39344	0.409429
4.16705	-8.27289	0.519684
-8.19841	-2.74866	0.386681
1.15533	-7.55767	0.495334
12.3978	-4.19907	0.590302
22.1507	5.03742	0.68515
-3.9419	-5.2707	0.436525
6.34502	-7.51623	0.535621
10.4086	-5.30101	0.572605
-14.0816	2.93019	0.317956
5.18047	-7.9559	0.52615
18.9693	0.50218	0.647554
-17.4399	7.87305	0.163224
9.4974	-5.30424	0.562985
7.15918	-4.60174	0.553656
2.69834	-6.89251	0.506321
-6.47677	0.395804	0.373197
4.76747	-8.00564	0.523049
9.741	-5.71716	0.568667
8.11166	-9.10657	0.544935
7.70234	-7.50324	0.545494
5.27976	-7.4941	0.526611
-15.6345	5.52058	0.215111
-1.53051	-6.41718	0.463507
-14.4992	5.12785	0.193188
-4.46873	-6.43264	0.437242
15.2184	-3.03702	0.609485
14.3366	-2.91109	0.605639
4.91635	-8.95737	0.519684
-13.5042	1.63587	0.329109
-9.608	-1.49785	0.371743
-1.9123	-5.98789	0.464571
19.6976	-1.71593	0.633125
0.419643	-5.79108	0.486195
-17.0011	7.47049	0.176716
-18.8208	11.2789	0.221611
9.6551	-7.01809	0.562307
-11.1441	2.28199	0.346151
5.35623	-6.69134	0.529897
-9.83459	-0.985669	0.385924
1.86449	-7.97915	0.486255
15.4738	-3.10211	0.60956
23.9221	10.1568	0.733278
1.35308	-7.7315	0.495955
10.1296	-6.69321	0.571152
10.1636	-6.94892	0.567376
-5.59508	-1.71315	0.401924
8.56107	-6.6984	0.551923
9.77054	-7.39867	0.56362
13.7376	-3.86852	0.598052
-5.71182	-5.29172	0.424802
9.62717	-7.23033	0.561741
-6.94436	-4.54301	0.413263
12.7065	-5.31234	0.58993
9.55278	-6.7838	0.563962
9.08811	-7.43962	0.558343
-18.1047	6.34192	0.218526
-9.11325	-3.15189	0.385765
19.2768	-0.536489	0.641191
-3.94911	-6.77687	0.445005
10.4031	-5.40631	0.567614
4.75255	-8.93807	0.52412
-4.80927	-6.36832	0.431113
22.3603	6.13516	0.698627
-11.4339	2.14521	0.346151
3.79091	-8.34904	0.513212
-10.7631	-1.02333	0.364729
17.559	0.0562958	0.639712
-12.5574	2.62469	0.154068
-12.1026	3.45324	0.330594
14.7875	-3.18313	0.606929
-17.9471	7.741	0.183382
-17.9503	8.45985	0.19725
-5.50079	-3.79193	0.419034
6.53426	-8.34008	0.534815
5.87987	-8.22816	0.534516
-10.7882	7.53547	0.137642
8.26392	-5.73053	0.551626
7.59371	-7.83272	0.540962
-14.9132	3.80075	0.32185
21.7946	4.44736	0.679432
-1.0123	-7.79784	0.476628
-0.51536	-6.36523	0.482454
13.8864	-5.26625	0.590302
13.6956	-5.34265	0.594097
-9.77108	1.60781	0.357072
-11.3757	1.40161	0.338937
-13.6444	3.53555	0.313051
4.30006	-9.67586	0.518096
14.5644	-3.81914	0.603036
16.2297	-0.82959	0.628185
7.26593	-8.10336	0.542008
-13.2856	4.12029	0.143095
-1.37186	-6.88426	0.469579
6.38313	-7.03729	0.539459
-1.24335	-6.07916	0.463803
5.09293	-8.38377	0.52615
-10.4039	-0.123856	0.363185
10.2412	-6.14087	0.569391
6.07991	-5.93734	0.539265
11.9506	-4.49834	0.585326
5.10576	-7.80189	0.52574
-4.44129	-6.10066	0.439392
-10.0552	-1.56634	0.384775
0.157113	-7.31355	0.481605
4.61814	-7.50096	0.524902
-20.8183	12.9135	0.108939
-12.7125	2.74054	0.34004
17.7574	0.267942	0.641191
7.43015	-6.99213	0.540939
-6.27562	-4.23529	0.415018
-10.7136	1.29386	0.3523
9.30024	-7.15434	0.55736
4.53993	-7.87146	0.524636
9.81092	-6.54379	0.564752
6.166	-8.29706	0.535667
-3.83836	-7.17522	0.454825
18.8592	2.03931	0.657241
24.2233	4.56754	0.685823
-0.464116	-8.36897	0.480567
-12.9025	3.5467	0.331855
-17.4903	11.3236	0.258033
15.0362	-2.8933	0.608205
-14.4562	4.63833	0.311233
15.039	-2.40776	0.611366
17.3243	-1.65992	0.628472
3.091	-6.32476	0.513212
10.4002	-4.10287	0.57696
19.0952	1.34006	0.652961
11.7139	-4.50535	0.583926
0.651046	-6.68311	0.483489
15.3679	-0.59497	0.622114
14.2196	-2.80345	0.600429
-16.1197	6.96675	0.274453
3.97129	-6.98607	0.515739
12.3546	-5.79966	0.583926
-1.90799	-7.91954	0.457045
1.27591	-7.07676	0.490338
9.83737	-7.39621	0.558343
12.9722	-3.89784	0.593765
9.64716	-7.23798	0.564752
1.61309	-8.30348	0.498743
13.9517	-4.35209	0.600512
-5.13695	-5.5675	0.427737
9.66715	-7.37031	0.560433
-4.20642	-6.38542	0.442844
15.0693	-4.63203	0.603036
-10.2832	0.399893	0.358491
-1.57821	-5.58372	0.458641
9.34957	-5.3561	0.567551
12.1725	-4.60434	0.584787
21.4117	4.95749	0.686998
-5.51975	-3.96303	0.423253
10.9353	-4.93054	0.577537
-4.89388	-7.03549	0.438783
-4.99711	-4.264	0.42592
-0.525416	-7.36951	0.474615
-1.48667	-7.68132	0.470278
6.43386	-8.44336	0.534817
8.61869	-7.72273	0.552922
13.2062	-4.90425	0.590709
-4.62854	-5.89959	0.433601
20.5773	4.87392	0.685295
2.66617	-7.59056	0.50093
-20.0636	12.3944	0.210165
5.85209	-9.13348	0.527381
17.1198	-1.21318	0.627837
-2.27864	-7.1122	0.461583
12.0651	-3.7163	0.58991
-7.66662	-3.2897	0.392529
25.3894	10.4646	0.737825
14.0411	-4.14415	0.598724
3.17961	-9.53476	0.51198
-0.0461734	-7.49909	0.480513
-15.1022	7.0375	0.173217
-6.32497	-3.97014	0.412205
4.82544	-7.71446	0.523855
11.3864	-4.4902	0.58295
-17.4301	8.44225	0.212106
15.9549	-4.07899	0.605057
-18.164	8.344	0.149875
0.893556	-5.84844	0.485353
16.1628	-0.632751	0.628404
4.56391	-8.57262	0.519784
-9.22715	-1.22894	0.380531
-19.1832	11.3141	0.233683
12.155	-3.86863	0.589584
7.1914	-6.95207	0.545772
4.41095	-8.4606	0.52305
1.44655	-8.00914	0.497072
19.5321	-0.346745	0.641191
-4.17308	-6.15551	0.442031
17.2072	-0.998531	0.628472
6.11572	-7.85193	0.532607
8.55324	-7.12214	0.551923
0.964384	-7.94785	0.493161
-9.96342	-1.12706	0.367385
2.88857	-8.52934	0.50838
5.62083	-4.81153	0.531514
-0.653873	-7.78949	0.476161
-14.4504	7.91284	0.27908
20.8824	6.91218	0.694361
-9.73164	-1.23977	0.369759
4.85443	-7.15658	0.52615
12.9289	2.00801	0.629691
-8.32278	-2.56249	0.392329
19.2739	2.63531	0.6606
19.4685	1.37598	0.650276
5.06925	-7.66833	0.52615
6.27481	-8.75516	0.530779
14.7422	-4.42761	0.599819
9.95392	-7.35539	0.564752
-10.9743	0.333198	0.354762
0.962523	-6.67402	0.4914
-10.4308	-1.21721	0.369538
15.1495	-3.70308	0.608594
9.52374	-7.07618	0.560618
18.7111	5.93883	0.68681
7.74852	-8.29382	0.545494
-17.6218	6.60008	0.213246
1.0724	-9.42408	0.487291
8.57777	-5.58358	0.558343
1.14907	-6.80876	0.490156
0.550973	-6.1605	0.488303
15.1691	-1.44619	0.619169
22.9797	6.41686	0.701236
-13.8658	3.89136	0.237301
-2.93487	-6.08174	0.450733
15.5201	-2.05129	0.616017
1.08218	-8.37103	0.491749
-1.64199	-5.94941	0.467468
-1.86197	-7.09326	0.464824
-17.2656	6.38145	0.125269
-2.05143	-7.49408	0.45912
-0.257838	-7.41546	0.476277
-1.30578	-7.55194	0.46546
23.0729	9.68782	0.725297
11.4865	-5.97698	0.576829
-0.182468	-6.40718	0.47759
2.77731	-6.66935	0.509706
-18.963	9.42805	0.245516
-0.396415	-8.01612	0.48098
11.2461	-6.02462	0.577274
9.4155	-6.2697	0.558343
-19.0878	12.4247	0.218993
9.8246	-6.78462	0.560998
4.04895	-7.85533	0.520377
14.8811	-3.1816	0.604456
10.3322	-6.04771	0.570198
15.7626	-1.22052	0.624785
21.6348	3.53781	0.676039
-2.20559	-7.5479	0.464595
8.37729	-7.60772	0.552199
-2.91838	-6.95235	0.448211
-8.00753	-4.19514	0.401769
11.4719	-5.24497	0.579976
10.2655	-5.60629	0.569486
3.01869	-8.34426	0.505153
-4.70065	-4.82999	0.432439
-8.42103	-3.93719	0.396156
-8.00516	-2.82294	0.397796
11.2636	-6.35852	0.57205
6.44621	-7.80052	0.538703
-0.592024	-6.66008	0.478
11.7444	-5.19222	0.582453
5.3616	-8.06395	0.519684
4.0643	-7.69086	0.516177
10.245	-6.34805	0.569883
7.04739	-7.36605	0.537886
17.6823	1.93444	0.649667
15.7277	-3.58437	0.609507
-1.94118	-6.07308	0.457926
-2.47109	-5.44818	0.455453
15.9428	-0.658565	0.62559
7.11568	-6.75042	0.5368
2.44981	-6.72352	0.50002
12.6123	-6.00775	0.582247
-9.60295	0.227986	0.361649
0.632796	-6.22908	0.49271
3.10456	-6.31003	0.506676
-19.71	9.98364	0.0419527
2.79526	-7.45271	0.506235
10.9161	-3.68669	0.58308
13.9432	-3.41817	0.603036
8.10926	-7.16629	0.549465
-0.553607	-7.86907	0.474696
15.7294	-0.707493	0.620904
5.19691	-7.87838	0.526977
19.1567	4.0625	0.676481
-5.23908	-5.41602	0.425903
0.58666	-8.54555	0.486835
14.0074	-3.44841	0.599723
-9.64089	-0.552147	0.367082
8.20407	-7.34746	0.552683
-10.7454	2.48588	0.346664
16.3347	-2.306	0.621058
8.61411	-5.2811	0.560505
-11.0785	-0.189572	0.360795
7.84574	-5.61815	0.552981
17.1438	0.858531	0.64051
0.195236	-5.66324	0.478845
9.2106	-8.00082	0.55519
-17.3956	7.80637	0.153495
-13.7791	2.68301	0.270199
-17.4611	6.56754	0.15753
2.12283	-8.22439	0.502793
-1.95387	-7.19922	0.462696
21.3324	2.13841	0.661536
-19.3384	8.59513	0.186654
15.9677	-2.73843	0.615756
4.68215	-8.6939	0.521581
-1.67224	-7.30678	0.46131
1.37116	-8.01009	0.490214
9.85929	-5.57698	0.56655
11.211	-4.8046	0.574363
-1.25952	-7.59628	0.469231
-15.3629	4.84418	0.209083
5.54598	-7.81481	0.528173
13.5087	-3.29759	0.600022
-9.12794	-2.51791	0.380673
-4.9515	-4.20365	0.421628
19.0549	0.390923	0.647554
-8.73482	-2.79395	0.399288
10.5894	-7.03507	0.571152
-3.46667	-7.60017	0.454111
12.8275	-4.11224	0.593435
15.459	-2.09734	0.612952
-14.6191	3.86142	0.226896
-4.19201	-7.07763	0.443542
-9.01135	-1.74789	0.378017
-2.00275	-7.88507	0.460343
14.5137	-2.02665	0.615222
13.0169	-3.95555	0.594557
-6.4446	-3.9996	0.412036
11.5661	-4.13864	0.584639
11.8667	-5.84355	0.579858
17.5038	0.546048	0.639589
12.0243	-5.25916	0.577543
-9.46285	1.95073	0.3523
17.3943	-0.220348	0.630561
0.801973	-4.25918	0.497444
10.8131	-5.02876	0.575022
5.00059	-7.96825	0.519684
6.21387	-8.88235	0.531971
12.1387	-3.64286	0.590293
11.698	-5.05715	0.581778
11.626	-5.60134	0.579241
5.96016	-8.44879	0.533656
-6.24384	-3.20253	0.406697
-15.1462	5.10347	0.167039
-1.78018	-7.96474	0.465925
-13.0737	1.15814	0.312758
-0.811389	-7.64905	0.474294
-11.3088	1.31801	0.347955
10.6257	-8.1152	0.565098
0.903101	-7.32562	0.494851
17.3683	-2.16146	0.624202
1.69137	-7.3534	0.492494
8.10174	-6.13164	0.553128
-13.2837	2.70617	0.333737
-17.4182	9.19451	0.121681
-16.2856	6.39183	0.254146
-18.848	10.7316	0.217895
-0.729634	-8.52142	0.473746
14.6387	-3.58745	0.607869
3.81193	-8.34667	0.51082
1.54666	-7.34008	0.495155
-10.0552	0.75926	0.358491
9.86935	-6.88195	0.564375
1.57441	-7.97456	0.495896
-17.8721	7.37059	0.0485072
-1.64391	-7.29503	0.458843
18.1632	-0.701455	0.636883
4.90937	-5.74245	0.52592
6.71783	-7.42145	0.539055
11.7031	-5.11027	0.5799
-10.0894	-0.522109	0.364729
15.8439	-0.532473	0.624938
24.3107	9.87515	0.729819
11.5243	-6.07828	0.576668
15.3192	-2.02388	0.617595
-11.0777	2.00181	0.347331
13.819	-2.39568	0.609397
8.2448	-6.54242	0.553838
-6.15193	-3.16427	0.411475
16.3688	-2.2437	0.621068
13.9043	-4.61077	0.596671
18.0663	3.31343	0.675379
-14.7382	2.94274	0.238329
4.8429	-8.34021	0.519684
3.11134	-6.34068	0.510316
8.48184	-6.90967	0.55535
12.7015	-4.84899	0.589447
10.9067	-5.67119	0.575165
2.39546	-7.01117	0.500251
13.4085	-5.41453	0.590329
18.8632	1.25507	0.650504
-2.99869	-6.46262	0.456811
-14.023	2.47468	0.270373
23.977	8.22212	0.719115
7.79404	-6.46057	0.550601
5.33739	-6.90451	0.531294
-19.9975	11.2166	0.177578
1.86786	-8.71466	0.498498
5.48231	-5.05409	0.535896
14.417	-3.43128	0.60422
3.80069	-6.65554	0.516577
1.68336	-7.40275	0.493983
11.9902	-4.97159	0.580428
-10.8855	0.895546	0.3523
15.818	-2.68111	0.615756
-10.6073	0.761119	0.357951
9.6029	-6.03938	0.564283
8.10931	-7.27056	0.548993
2.08089	-7.22241	0.504262
-6.02128	-5.92321	0.423809
5.21074	-9.16131	0.52615
14.3353	-4.74368	0.598181
9.96927	-3.6603	0.576942
6.79559	-8.08887	0.534644
13.8302	-4.74857	0.593783
4.14765	-8.02186	0.517448
-16.9088	11.523	0.189446
-3.52361	-6.47714	0.447089
-15.5777	5.07476	0.234075
-13.2421	1.87965	0.333959
8.58899	-5.88933	0.55922
15.3545	-1.90488	0.618393
8.07177	-6.90902	0.549487
21.1044	5.9474	0.696723
23.2577	6.53242	0.705041
5.09726	-7.6447	0.526828
-7.92919	-3.34498	0.394194
-12.0127	2.02964	0.345078
-0.756421	-6.27441	0.47092
14.3664	-3.9444	0.601246
-16.2371	6.70571	0.181004
-9.23268	2.36104	0.220675
-3.05901	-6.88195	0.446696
-3.62555	-5.93668	0.444534
-3.92189	-6.78992	0.440923
17.0074	2.49536	0.651951
2.65099	-6.82343	0.503585
3.7183	-8.90086	0.513879
-8.88812	-3.50601	0.393723
18.3986	2.12183	0.653921
-6.06456	-1.68453	0.394484
-9.93391	-2.82959	0.377911
-0.983788	-7.7557	0.473404
-13.1685	3.68549	0.193417
19.2051	1.51928	0.653652
-13.0098	4.32117	0.154775
2.95239	-8.75041	0.502409
-14.3972	5.94368	0.316271
17.3894	-1.45948	0.627745
-0.599877	-8.18134	0.477944
14.6079	-2.98899	0.609397
19.4703	2.34639	0.659655
-19.4566	11.6166	0.23677
13.1703	-5.32085	0.588559
-1.99496	-6.19264	0.461059
3.50742	-8.45148	0.508391
17.9125	1.39739	0.647773
6.54091	-5.57277	0.541933
-3.27213	-3.01595	0.425332
-18.8984	9.71682	0.219573
3.90036	-8.39116	0.519684
-9.47565	-1.59636	0.385116
17.9652	2.74607	0.66213
-7.73667	-4.5789	0.403547
3.92603	-8.19861	0.515508
19.077	1.09461	0.647554
13.782	-3.96567	0.596878
-11.3023	1.59482	0.3523
8.34362	-7.18448	0.551923
-19.2815	12.7508	0.2171
12.4868	-3.0661	0.592892
-7.47132	0.566541	0.373069
-2.93107	-5.73084	0.45063
-3.83547	-6.0725	0.440245
10.7937	-6.1649	0.57242
10.3404	-6.72348	0.566088
-13.3063	3.52573	0.318274
15.9743	-1.1126	0.622114
3.1496	-7.17527	0.512446
-0.435453	-6.90187	0.477393
-17.2038	8.84336	0.125707
6.93319	-5.78196	0.544684
18.7713	2.76833	0.663655
4.75894	-8.36909	0.518683
21.9432	4.60118	0.683166
-6.72986	-4.38125	0.417188
-10.4537	1.36534	0.354682
-7.53516	-1.33926	0.384798
-2.16099	-7.53298	0.46312
12.3698	-6.07926	0.582946
11.6394	-5.00125	0.583926
-12.4552	6.69876	0.175886
-4.74799	-2.55218	0.434044
16.388	0.546265	0.63444
-8.55103	-2.69306	0.394173
3.51773	-8.25268	0.514365
-6.70368	-5.7764	0.4184
14.2767	-4.02043	0.597114
4.99189	-6.91166	0.527061
13.2441	-3.12334	0.600697
-5.14303	-5.69921	0.428489
-18.7666	10.4297	0.113572
-3.11633	-4.87277	0.450397
4.41849	-5.71181	0.522614
1.05111	-8.47816	0.490912
-14.2803	5.49591	0.150977
-10.1235	0.233924	0.361299
-8.13251	0.0549319	0.399552
10.5117	-6.07559	0.569712
-12.3891	-0.392943	0.3523
-0.337711	-7.49016	0.474738
-7.148	-4.38389	0.409069
-13.169	3.42501	0.313148
9.48606	-7.19811	0.558819
-6.66352	-5.03981	0.41491
-3.10834	-7.47536	0.452627
11.1135	-5.06814	0.578276
6.863	-6.86005	0.542513
9.08731	-6.73835	0.55882
16.7696	0.355841	0.639248
-7.85785	-2.9316	0.401614
-4.55001	-5.11852	0.440064
-1.81479	-4.13682	0.470739
-8.34814	0.344566	0.36719
10.3898	-5.51614	0.571152
-9.50504	-3.76833	0.3901
5.34585	-7.27206	0.525539
-1.55513	-7.75293	0.467802
2.63211	-8.72238	0.501383
9.13217	-6.89119	0.55842
4.52184	-8.03051	0.522985
-2.76614	-6.57939	0.458128
-18.7735	9.90752	0.24427
-6.04576	-5.24744	0.415901
5.05576	-7.05419	0.526109
7.11395	-7.48078	0.544723
2.61579	-7.67029	0.504483
-9.76621	1.78538	0.3523
8.38821	-7.85319	0.551923
10.0597	-5.99942	0.571152
12.7402	-3.88935	0.591085
2.86856	-7.54795	0.504053
0.429576	-9.11515	0.480785
-6.09745	-6.37039	0.425755
-12.4381	3.54711	0.333351
2.20166	-8.69912	0.497546
13.4771	-2.12802	0.609397
14.5075	-4.27062	0.59716
10.2752	-6.09326	0.57104
10.194	-7.5408	0.563763
-6.30369	-5.65283	0.425696
12.0212	-6.10762	0.577543
20.3079	6.77259	0.701118
-16.199	6.55551	0.292325
2.01479	-8.66456	0.500251
14.0865	-4.96638	0.596671
8.15491	-6.72621	0.551923
-16.8954	9.26078	0.195093
-0.252495	-5.90844	0.476792
16.2601	-2.47886	0.618789
-4.19162	-6.26101	0.436693
-2.35309	-6.60558	0.453886
0.632021	-9.06336	0.488615
21.7639	5.36257	0.688287
15.2421	-2.35367	0.610163
3.09621	-8.51971	0.500506
15.574	-1.25846	0.622114
7.92622	-6.17557	0.552751
9.66754	-5.35661	0.569294
13.2318	-3.40236	0.597753
11.3482	-5.7211	0.574824
20.5674	2.41477	0.665487
8.21223	-6.68837	0.551923
-19.4346	12.1344	0.048484
5.50265	-8.36788	0.52639
3.23945	-9.47786	0.50757
12.361	-4.22489	0.590302
19.2037	3.80671	0.670331
-4.05892	-4.80968	0.434418
17.3519	-2.03007	0.62677
-3.99119	-7.13304	0.442402
14.0749	-3.68907	0.600479
-3.96389	-6.18308	0.439185
3.20903	-8.94665	0.511304
-0.247061	-7.94891	0.480785
5.26283	-7.24195	0.527914
8.02566	-8.46096	0.545995
-2.56928	-6.61684	0.453643
4.82722	-7.71992	0.518822
-15.149	5.99137	0.117233
-1.88671	-6.36374	0.460625
2.05215	-7.68797	0.49451
-6.70252	-4.36621	0.415453
-12.8605	2.61684	0.34004
-11.8974	0.183835	0.351567
20.12	1.70164	0.657412
6.87644	-7.62586	0.542452
2.42584	-8.34074	0.500251
8.51725	-6.28304	0.557496
-12.0044	1.69343	0.330944
-14.4914	3.2439	0.245355
15.9761	-1.39284	0.624553
-7.53743	-0.000800029	0.371921
-17.8137	9.06236	0.182306
8.71988	-6.705	0.556143
15.0167	-2.42465	0.611603
3.40173	-6.46146	0.514109
0.274625	-7.81215	0.486918
7.83976	-5.84227	0.548527
-15.6387	6.77804	0.190275
-1.18933	-5.25335	0.469207
6.02622	-7.14355	0.532253
17.1818	-1.26017	0.628472
16.7135	-0.526461	0.633151
-1.99706	-5.58783	0.466406
5.50847	-3.6859	0.536475
12.393	-4.25247	0.589128
8.39792	-8.47296	0.550912
-16.7682	12.9483	0.0907694
-11.7563	2.82568	0.345622
0.860411	-7.9008	0.491948
-16.0206	5.15055	0.231696
16.0238	-2.61574	0.613595
-18.7472	11.6012	0.186086
2.39398	-7.77011	0.501703
0.569018	-7.30587	0.482774
12.1297	-5.34538	0.583926
14.064	-2.98106	0.602226
7.84871	-6.91751	0.55023
0.24338	-7.39059	0.479047
12.7643	-5.46157	0.586897
-5.50878	-3.20152	0.429638
-8.34871	-4.58608	0.399691
-2.06068	-6.66651	0.465817
-2.18917	-6.6544	0.464109
6.64786	-6.64078	0.540459
10.9073	-5.34341	0.576579
3.19309	-7.55552	0.508282
13.8609	-2.19387	0.602846
12.406	-5.38634	0.585587
-5.54712	-4.40496	0.422697
11.1349	-5.28295	0.577543
-11.1828	2.56413	0.340531
5.19747	-7.38068	0.526499
9.53684	-6.33087	0.564752
-1.14205	-5.22618	0.460746
13.8135	-5.28316	0.592429
8.07313	-8.16928	0.546104
-13.5837	5.8996	0.327899
-2.00699	-7.1984	0.462691
1.71707	-7.76971	0.499735
12.5587	-5.23819	0.588168
6.87396	-6.04328	0.541271
10.5405	-5.13316	0.574607
12.7871	-4.92295	0.5839
3.23963	-7.32704	0.508006
-6.12289	-6.03766	0.425963
15.4872	-1.52101	0.619708
6.98673	-7.27437	0.54261
22.2136	8.34106	0.718757
-7.12937	-6.24251	0.419549
-6.12557	-2.1361	0.400248
7.99608	-5.82666	0.55314
12.322	-5.25544	0.583926
-6.25702	-5.29283	0.418764
15.6934	-1.20007	0.623263
-11.7416	-1.02183	0.356608
-0.321335	-7.81515	0.479345
1.29376	-8.45538	0.49396
0.724387	-8.11785	0.492043
13.2867	-3.90816	0.595544
14.7244	-1.3803	0.613972
-17.0643	8.64855	0.190275
8.88615	-5.97177	0.560997
-12.4716	0.339366	0.342925
23.8494	4.25585	0.679845
5.3005	-7.15534	0.526789
-15.7693	4.06193	0.301752
16.8476	-1.71199	0.627398
21.2396	2.04027	0.660322
-1.8348	-7.30688	0.463225
21.8673	7.18691	0.708516
0.194157	-7.61872	0.485326
-12.7604	4.1509	0.332435
13.7221	-4.50001	0.596671
-7.21698	-4.01862	0.407663
13.2454	-4.04108	0.595398
-15.033	4.70743	0.227744
-19.9262	13.3314	0.0696406
-2.46968	-8.0996	0.454401
4.88463	-8.74076	0.519684
8.4488	-5.72981	0.553106
11.0127	-4.81184	0.577091
-3.77942	-7.47915	0.449173
-12.0313	3.2843	0.332741
-6.60006	-2.66998	0.419961
8.65078	-5.17485	0.559761
10.6055	-6.12724	0.571405
2.07018	-8.03284	0.501168
7.83897	-6.77045	0.547946
-5.45671	-4.21036	0.415815
-2.18716	-5.68337	0.45332
-3.0501	-5.32421	0.450826
3.78637	-8.90695	0.514166
0.940833	-7.13747	0.488959
6.29996	-7.21495	0.534654
-10.977	3.55221	0.34004
18.3016	2.914	0.659459
11.314	-5.27238	0.579449
3.24648	-7.41159	0.506734
-5.45874	-3.61289	0.437233
5.33427	-6.25573	0.533589
7.8201	-7.78708	0.54522
11.0999	-5.30258	0.577543
-17.7803	7.86247	0.142984
21.4734	3.5922	0.673046
-17.8383	9.56632	0.273335
-9.02448	-2.86286	0.386112
20.7047	4.04215	0.678208
4.73595	-6.89078	0.524581
-16.8158	9.94671	0.142788
-3.9418	-7.81215	0.446691
0.403587	-7.94726	0.488216
-12.5767	3.66785	0.339825
-0.691265	-6.99646	0.475335
-13.3594	3.64128	0.331281
23.1661	6.62752	0.700895
-5.31287	-7.19281	0.428863
7.8706	-6.93954	0.548888
-10.0951	-1.65391	0.371012
5.80421	-8.21792	0.532607
8.22931	-6.449	0.554856
6.16434	-9.50162	0.532607
4.79889	-8.10689	0.523322
-14.1509	4.12706	0.314266
7.94001	-7.39328	0.54848
8.22726	-7.07765	0.550479
17.7517	-0.664914	0.634831
-4.93727	-5.26871	0.432414
23.0687	9.35253	0.727137
4.22046	-6.88217	0.521358
-9.30674	-1.22239	0.374141
-4.14328	-6.002	0.439985
4.6979	-7.5147	0.517267
10.5079	-4.65706	0.573785
5.02284	-8.62892	0.522527
5.29173	-6.18816	0.528993
-10.7714	2.20095	0.3523
-12.3069	2.60317	0.333959
3.99958	-7.86966	0.512202
0.100222	-7.47475	0.481661
13.497	-4.35425	0.597033
-13.3717	3.94704	0.323265
2.86153	-8.76744	0.506734
-2.19744	-6.18205	0.461238
17.5029	2.52532	0.65732
1.65161	-8.57925	0.495402
-10.4545	2.96668	0.346151
-18.5615	7.8891	0.180465
17.1024	0.0217058	0.636428
15.672	-2.19441	0.617742
-0.823923	-6.77518	0.472496
11.2153	-4.14412	0.582836
4.09644	-6.46188	0.516525
-3.57685	-5.61526	0.440418
4.52015	-8.02413	0.51923
3.97435	-7.70193	0.513759
0.327749	-7.78017	0.479799
-16.0035	5.56093	0.227885
1.66619	1.69499	0.529363
21.8384	2.16872	0.66339
-0.755899	-7.84514	0.470127
16.8535	0.38423	0.638391
22.1847	3.62881	0.672918
12.4374	-5.32521	0.584648
14.799	-2.86614	0.608824
17.6813	-1.07462	0.630971
-3.56474	-5.80264	0.444523
4.04195	-8.19606	0.517749
15.5635	-2.36874	0.611178
-9.87294	0.104915	0.359413
0.947324	-8.18898	0.491955
-3.70618	-5.61005	0.44656
-10.8713	-0.167232	0.369779
6.51269	-8.35681	0.534944
9.10327	-5.69442	0.563776
3.48001	-8.27186	0.513212
16.9771	-0.305839	0.633556
7.67623	-6.30091	0.546707
5.86698	-7.8812	0.529988
16.9647	-2.39459	0.623139
12.093	-4.46068	0.584585
-14.4035	5.39833	0.255706
-15.9214	6.57038	0.297631
-10.8711	0.175184	0.361263
3.82805	-5.64853	0.520912
8.89618	-6.281	0.558463
-1.9743	-6.76198	0.462102
24.9383	7.9492	0.714437
-10.2712	1.4951	0.354904
6.18404	-6.106	0.537042
4.43133	-6.99596	0.520878
3.94793	-7.72929	0.517446
17.4573	-0.996146	0.632787
3.21045	-7.41271	0.506683
21.4229	4.96813	0.684156
-11.9316	1.8987	0.344928
12.4603	-2.88518	0.595611
-14.7834	9.06181	0.291546
15.3686	-1.81421	0.614413
-13.7752	2.932	0.317139
19.2956	3.45946	0.669431
2.4712	-9.25354	0.498991
11.9455	-4.258	0.586044
-4.15158	-5.2346	0.440883
7.36038	-9.37872	0.539055
6.5787	-7.12268	0.536044
7.6555	-5.22552	0.551923
18.8713	0.531592	0.647554
13.0588	-4.43905	0.593465
15.0703	-3.36428	0.609397
24.9388	10.8627	0.754795
4.26033	-7.82607	0.523225
-15.0921	4.5018	0.13632
-8.92275	2.75653	0.3523
-11.1459	2.35028	0.34475
9.65546	-7.0419	0.563253
3.38017	-8.57975	0.509687
-13.4879	2.48156	0.332895
-11.4131	0.76618	0.319044
-11.4848	2.57921	0.34004
13.1664	-5.07247	0.591225
2.37199	-7.82641	0.499334
9.26611	-7.02777	0.558023
-11.5898	1.76164	0.34339
-3.4314	-6.63675	0.444962
21.7077	5.79477	0.692155
1.77265	-8.38043	0.498022
16.8471	-2.38087	0.622114
9.50825	-6.14109	0.564752
18.2403	0.199245	0.640493
16.1372	-3.15956	0.611652
2.5579	-9.24928	0.506734
0.35464	-8.69505	0.487152
-3.15746	-7.37431	0.45294
14.5849	-1.96227	0.614043
2.26567	-8.21357	0.500251
-1.38329	-7.6278	0.467312
-16.834	6.56885	0.208293
24.4103	11.6683	0.761399
0.972995	-6.13039	0.490662
2.74554	-6.41873	0.502445
14.0733	-4.4373	0.597748
6.85668	-5.99139	0.540467
9.94082	-5.60971	0.564752
9.73256	-5.10507	0.570066
-11.1747	0.37157	0.35242
-15.5075	5.08067	0.238205
0.487058	-7.63426	0.487276
-3.28655	-7.0612	0.452746
-8.29611	-1.60548	0.380438
-0.424799	-6.46776	0.476397
10.6936	-6.45113	0.571152
6.72175	-7.14707	0.541629
17.1855	-1.47807	0.629827
-0.0294612	-7.86077	0.482069
6.21104	-7.33448	0.534492
10.5145	-4.42105	0.575012
-11.1511	4.53238	0.28365
9.94015	-6.03265	0.564752
1.18382	-8.85113	0.483489
6.55225	-9.15784	0.533868
0.17472	-7.06558	0.487007
7.69426	-6.79957	0.543915
9.1325	-6.10151	0.559501
-0.465968	-5.43873	0.47301
18.0635	-0.540545	0.634831
-12.2423	3.42615	0.34004
-18.4757	8.44823	0.212139
5.6961	-8.44609	0.532607
-14.0577	4.88362	0.325191
-18.7491	10.9949	0.123265
14.6248	-3.95388	0.603036
-12.1562	2.50293	0.33827
11.4729	-6.57314	0.577543
-8.5516	-0.914537	0.370886
-12.1486	2.64376	0.342571
-11.8684	5.34339	0.165542
4.74452	-7.90109	0.517498
9.33023	-6.47403	0.558343
-13.0239	-2.03348	0.362121
-14.7674	4.39068	0.299567
-4.76826	-6.00752	0.439868
13.8601	-4.58628	0.596671
5.77505	-7.34432	0.532607
-2.39936	-6.71515	0.454115
15.1805	-1.33394	0.622114
2.76251	-7.11363	0.502193
-15.7586	3.97515	0.166824
10.1641	-6.12504	0.568842
6.42977	-5.26735	0.539055
13.1742	-4.75591	0.594088
5.67862	-6.08887	0.532524
-3.69673	-6.14423	0.448071
7.95464	-7.26407	0.548996
11.1238	-4.76336	0.578014
24.7855	9.4522	0.735928
2.08688	-6.64258	0.499965
10.6348	-4.9207	0.575262
9.3218	-4.62962	0.567643
-1.23208	-6.81111	0.472249
9.55916	-5.44265	0.565123
-5.24764	-6.44979	0.43535
5.48997	-7.40892	0.530296
7.47506	-6.42118	0.545494
15.522	-1.70552	0.620011
22.0239	2.99634	0.671194
7.85837	-6.45284	0.549558
19.4579	1.87483	0.654493
20.0116	2.35792	0.661038
14.368	-4.34943	0.599693
-3.54645	-6.06059	0.445028
17.7523	-0.99717	0.633511
10.4948	-6.64194	0.569812
17.4307	0.111914	0.638296
18.6803	0.841139	0.645714
-1.91167	-7.38823	0.465372
-8.17452	-3.04899	0.39064
-0.207633	-8.50698	0.478037
-4.63519	-4.70516	0.429374
-0.754602	-7.84928	0.473017
6.11763	-7.88088	0.537971
-17.7955	7.8117	0.1281
1.82499	-6.44515	0.500251
23.2543	8.95517	0.734677
-2.9782	-6.58437	0.451606
11.0899	-5.09354	0.575893
24.8308	7.18	0.722914
-18.0155	11.1453	0.233927
-11.4402	2.96368	0.344564
15.3028	-2.98697	0.609292
-3.35769	-6.21382	0.450445
7.21578	-6.45497	0.542792
1.54627	-7.27621	0.493435
-11.8857	2.70683	0.220122
13.5345	-4.75345	0.596671
8.41465	-6.42856	0.556506
-7.38063	-5.01606	0.411157
5.55442	-7.8219	0.531281
-3.53499	-7.27017	0.448603
-12.3024	3.30053	0.19314
3.60374	-6.57427	0.516313
-0.0438508	-7.40485	0.481502
-0.930308	-7.08501	0.473276
18.6341	-1.31025	0.635253
-3.73122	-5.97252	0.448991
20.5195	4.17945	0.67648
7.64083	-6.95399	0.546112
-4.63731	-6.16355	0.43535
1.65721	-6.3486	0.497871
-5.15094	-5.51096	0.427993
16.5308	-3.45225	0.609397
18.9213	1.8887	0.658366
2.18851	-8.68565	0.50034
-14.8232	6.16534	0.278113
13.4808	-3.37402	0.600111
6.13375	-6.86118	0.531966
-12.118	1.93643	0.345105
1.72331	-7.22639	0.494293
13.2434	-4.53994	0.596671
18.3643	2.23911	0.655968
-2.53009	-6.14138	0.453833
-1.78329	-5.36807	0.461628
6.61546	-8.63926	0.534015
-14.9624	6.82602	0.19335
6.53715	-7.37349	0.539188
-0.995056	-6.53948	0.471438
17.428	-0.275585	0.634831
4.43358	-7.81728	0.520029
7.18379	-6.45433	0.543991
-6.25092	-4.20059	0.412748
-0.181513	-8.25366	0.47742
2.50383	-7.74484	0.501321
-0.735885	-5.55	0.471387
-3.45131	-5.79708	0.446162
2.81363	-7.69974	0.509652
11.648	-5.81978	0.579294
8.32398	-4.81639	0.558784
5.50344	-5.55142	0.530306
-5.806	-5.17187	0.422378
19.2314	0.135319	0.641255
11.0716	-4.24473	0.580686
5.63047	-7.16953	0.532075
-0.635224	-9.1402	0.479249
1.06252	-7.3643	0.491648
17.3324	-0.763625	0.634416
-14.6924	1.78806	0.336129
-13.1321	3.54293	0.332426
-3.14894	-6.31218	0.452638
0.383138	-7.40191	0.486827
-3.00163	-7.13357	0.457221
-10.4068	-1.24002	0.37295
17.5068	-2.01606	0.624235
-7.50665	-4.37888	0.408803
2.53087	-7.91738	0.504871
-14.1734	5.63297	0.141773
18.5322	1.58228	0.648511
-14.2099	4.08845	0.276914
5.28927	-8.01065	0.525532
-2.35472	-6.25647	0.458785
-1.08727	-8.32084	0.474177
-0.353491	-7.68314	0.474294
21.4914	6.74573	0.695154
21.5965	4.23275	0.67987
-10.6015	1.68827	0.3523
0.676045	-7.18858	0.488683
-0.715079	-7.69745	0.471903
13.1491	-5.55277	0.590302
19.2858	2.43551	0.659378
0.708043	-8.14507	0.486597
12.9215	-0.946346	0.612851
7.77758	-6.10867	0.550205
-1.05418	-7.78667	0.47037
-11.152	2.35037	0.346151
12.1582	-5.84661	0.578984
4.57055	-8.14385	0.519684
12.2824	-3.58827	0.590839
-12.9556	3.51861	0.334016
-4.50544	-5.77964	0.427447
-16.4354	6.4743	0.212937
-0.494758	-7.13189	0.481173
20.9211	3.99674	0.68017
13.0302	-5.30398	0.587771
-7.3977	-2.20424	0.399713
0.520226	-7.80414	0.486177
-9.78792	-1.14415	0.369027
4.77165	-7.431	0.51975
-17.7696	7.69955	0.258873
3.54564	-6.37747	0.510309
16.0241	-0.824157	0.622114
-5.40734	-5.83956	0.427205
-11.3891	1.96473	0.346151
-5.28667	-4.93358	0.427738
8.04733	-8.66023	0.551015
12.1807	-6.60989	0.581527
9.4121	-6.74056	0.561877
7.75137	-8.56654	0.544998
8.48858	-5.3056	0.556116
-0.980721	-6.98792	0.476521
9.51393	-1.88067	0.580814
3.52728	-7.92023	0.51521
14.3702	-4.46994	0.599264
1.20423	-7.96827	0.493009
-1.70156	-8.02603	0.466643
-17.6691	6.86521	0.203672
1.98971	-7.71139	0.499503
11.7324	-5.56409	0.579938
26.3619	6.8871	0.708825
17.7221	-1.04427	0.634831
13.4574	-4.15765	0.59679
16.1793	-1.75007	0.618588
1.1435	-6.89735	0.491053
-0.995028	-5.47858	0.472573
-12.7081	1.72138	0.339824
-17.8615	11.1602	0.2164
-5.76887	-5.167	0.426814
-10.8742	0.83002	0.352671
1.88403	-6.05763	0.502128
-10.1291	0.823387	0.352882
9.27123	-2.28234	0.575179
-14.0052	6.24305	0.216859
-0.179208	-7.41568	0.479998
-3.30487	-6.30158	0.447301
4.38205	-7.23142	0.522525
17.7523	0.996698	0.643271
-17.043	5.93524	0.113271
12.5727	-5.56109	0.583926
5.33837	-7.2464	0.523946
0.313104	-8.72128	0.487572
-1.31649	-6.15228	0.470277
20.7962	2.28694	0.666666
5.5592	-6.14297	0.532656
14.9544	-2.91353	0.611561
-0.651457	-8.23045	0.468236
-19.7776	9.53229	0.17229
4.26253	-6.68531	0.518431
-9.29926	-3.08337	0.388362
3.78761	-8.04091	0.513574
15.6771	-2.02423	0.613229
-17.9593	10.2422	0.216721
13.3928	-2.8499	0.602054
1.48223	-4.92323	0.485854
3.64368	-7.99165	0.510894
-16.2364	8.30903	0.183556
5.40844	-6.36473	0.530977
-5.39867	-3.81199	0.421292
1.98563	-8.76741	0.50051
13.1986	-3.37444	0.596853
3.77458	-8.43438	0.509562
12.0444	-1.74996	0.597629
5.79658	-8.28493	0.527465
15.5139	-2.78735	0.610158
-10.4923	1.04879	0.354866
-4.51301	-4.70285	0.434757
-0.195538	-6.79796	0.481435
11.2746	-4.22481	0.582647
3.68083	-7.13339	0.510487
5.63809	-8.03735	0.528794
10.8771	-5.36225	0.575965
-2.03032	-6.62012	0.455487
-12.0458	3.27768	0.339705
-9.14665	-0.180694	0.365667
-0.146883	-8.11466	0.479352
1.73823	-8.19637	0.496588
12.5849	-3.77376	0.592576
16.1587	-1.76963	0.61653
-0.716313	-6.02584	0.470431
-10.7754	-2.4342	0.372924
-15.266	6.08688	0.31312
-2.00633	-6.83023	0.461096
12.8828	-5.59155	0.588989
-3.0425	-5.84992	0.446257
-17.9344	7.95146	0.252427
13.4729	-2.86995	0.602995
-11.585	-0.833242	0.355935
16.968	-0.395571	0.628472
-9.27801	0.75838	0.364729
22.2967	8.32578	0.719041
5.26913	-6.62619	0.52615
-9.00827	0.742653	0.361037
8.58408	-6.63458	0.558343
-11.7466	4.83778	0.175599
-2.10378	-5.9741	0.458229
15.4308	-3.84556	0.6069
1.55609	-8.74736	0.482338
9.55797	-6.28338	0.56401
-3.02691	-6.76903	0.454819
-6.22806	1.19379	0.372805
-4.35614	-6.61041	0.43535
15.2363	-2.52653	0.609397
15.1206	-3.96489	0.603425
-5.52161	-4.50214	0.423346
0.135677	-7.21776	0.483767
9.21161	-7.1539	0.558343
0.263155	-7.94267	0.48137
4.44717	-7.16562	0.519684
-0.97569	-8.59746	0.475604
16.2509	-2.67128	0.615756
7.52076	-8.22852	0.545494
8.33065	-6.6075	0.551923
-10.7843	0.200216	0.355254
10.0701	-6.51213	0.562049
-6.34138	-4.6897	0.422601
-1.25827	-6.12992	0.466223
-21.3172	13.6238	0.224446
-16.8813	9.38178	0.207652
-8.91295	-1.23897	0.386883
-10.3767	-0.729831	0.363077
18.7399	0.036763	0.641191
-20.7661	13.4549	0.222626
2.51313	-7.55309	0.504042
10.9275	-5.25839	0.574795
-7.06983	-6.526	0.422347
-0.48519	-7.82942	0.477088
0.158006	-6.47096	0.477575
-5.72724	2.00006	0.387444
12.0893	-6.20579	0.579336
9.52189	-6.55386	0.564752
-3.274	-7.13072	0.451313
19.04	3.55296	0.672718
3.39808	-8.35344	0.504511
4.62098	-7.50372	0.520322
7.76104	-6.44144	0.548076
-0.287666	-7.67526	0.481008
-0.428514	-7.95218	0.470604
22.6173	4.43824	0.680945
3.82123	-8.69663	0.512867
-12.2214	4.53985	0.229549
-1.81112	-6.00579	0.466345
10.4202	-6.74411	0.568977
-0.726247	-7.0332	0.475121
8.1459	-7.62156	0.548395
-17.3031	7.8846	0.16695
-5.03055	-5.26765	0.431489
24.8678	11.1312	0.748513
6.33486	-8.16675	0.540185
2.03098	-6.08136	0.499308
18.0905	-0.903914	0.634541
13.5721	-4.86816	0.594741
11.1564	-5.99582	0.57538
10.6579	-4.6585	0.577091
-0.380952	-7.97212	0.481848
8.2966	-7.06696	0.552984
-13.0706	0.395317	0.336604
-3.81105	-5.62837	0.443792
-6.64906	-5.24535	0.415901
-2.0456	-6.50676	0.458032
0.864504	-7.83639	0.488981
-5.04333	-5.00779	0.428839
-2.94523	-6.46841	0.443055
17.4824	0.249674	0.640014
1.27089	-7.68812	0.495935
-14.1468	3.9882	0.327899
-11.8503	1.86908	0.346151
0.0268151	-7.18694	0.481543
-1.78718	-7.07552	0.463929
-13.4749	4.61839	0.181235
-7.05107	-4.46172	0.411838
-13.8706	7.49194	0.263873
6.25538	-6.72922	0.533299
-15.8221	6.35847	0.122372
-0.447292	-7.27024	0.481712
-17.4983	11.7183	0.144013
-6.49286	-5.31366	0.41456
7.12222	-7.54403	0.545494
0.990495	-6.72568	0.495838
-13.9839	2.60556	0.334172
13.19	-5.18817	0.590302
0.432726	-8.0195	0.482331
14.1745	-4.32472	0.597572
-3.61392	-4.64463	0.449129
23.7868	7.60084	0.713828
-6.77681	-4.62698	0.411478
5.90552	-7.05079	0.534856
-2.54028	-7.32994	0.459471
13.7783	-3.33424	0.60037
12.3933	-4.17491	0.590302
-13.7808	5.06496	0.32185
0.989855	-7.20147	0.492786
11.0826	-6.38976	0.574422
9.6098	-5.37559	0.56823
-3.05492	-6.94024	0.449583
-12.3837	4.12312	0.333828
-11.461	2.04727	0.346151
-17.411	7.20515	0.13924
8.91616	-7.15831	0.558343
9.25791	-4.90909	0.565267
-10.597	0.880265	0.357692
5.05107	-7.93569	0.52615
-1.64961	-6.71054	0.466107
-4.52354	-5.4881	0.430205
-1.70942	-6.39639	0.468731
16.2353	-3.13192	0.60986
9.17468	-7.31968	0.555999
-3.34473	-5.50886	0.442955
-19.8685	10.5041	0.177029
11.4924	-5.11635	0.582454
15.4648	-0.823058	0.622032
-20.093	12.6113	0.236163
6.43532	-6.60944	0.539675
1.87965	-7.30829	0.499635
8.95759	-4.82523	0.563592
-2.94899	-3.88808	0.431415
-10.4642	2.00704	0.3523
0.96877	-6.98174	0.49078
7.83354	-6.57109	0.549077
-5.69315	-7.58344	0.43535
-15.575	6.183	0.23354
3.11597	-7.7329	0.503061
5.10678	-8.44714	0.523694
-4.27698	-7.03636	0.442561
3.40085	-7.19432	0.516385
-18.9022	11.7816	0.19448
-3.21624	-6.89701	0.451982
-0.527262	-7.99249	0.475402
9.38979	-5.66252	0.563674
-4.0288	-5.73394	0.43757
-5.11274	-4.25868	0.427433
22.6441	6.5473	0.698597
11.3471	-4.61668	0.580562
11.7403	-4.21026	0.589342
13.4942	-3.87492	0.599858
9.59075	-6.11956	0.564752
-1.3611	-5.68912	0.472466
-7.60471	0.821722	0.364328
-7.20182	-3.65591	0.409151
-18.3607	7.75184	0.214476
-15.3703	7.25953	0.222484
9.41463	-6.7552	0.558343
0.416558	-6.90032	0.477132
-0.59099	-7.03323	0.476683
-8.51221	-2.56541	0.385797
-1.48284	-6.83634	0.463228
1.35508	-7.28491	0.493748
11.5744	-5.50752	0.577543
-0.93539	-7.81655	0.476281
14.2942	-3.51162	0.601411
1.56047	-7.38632	0.495687
-1.13853	-6.13626	0.469118
-3.89638	-5.90102	0.444596
-17.1081	9.95996	0.0998453
5.4076	-7.71188	0.528753
-6.94526	-5.27555	0.415901
11.0484	-6.17478	0.572874
-9.40342	0.11358	0.362297
0.987615	-7.80458	0.487276
-8.61884	-2.4165	0.391384
16.7385	0.407634	0.638725
5.77582	-5.84857	0.535047
22.2049	7.16386	0.705041
16.6106	1.47931	0.644441
3.4105	-7.50601	0.51269
-8.113	-3.33371	0.397054
-14.5058	4.48361	0.206499
0.492321	-6.32771	0.475286
8.42463	-7.50865	0.551923
9.19919	-6.43398	0.559734
-0.0492071	-7.7395	0.476401
-1.35415	-6.46205	0.466754
6.36322	-6.31083	0.536443
6.90742	-6.02502	0.537788
17.9809	1.15513	0.649745
6.08989	-6.75924	0.531904
-6.04816	-4.95522	0.418627
12.2564	-4.3018	0.585947
15.6469	-1.79577	0.62059
-1.33926	-5.94979	0.469935
-1.76104	-6.25061	0.463017
-11.5181	1.89179	0.346151
5.80638	-8.56882	0.529382
1.75512	-7.63088	0.497497
0.216644	-7.39465	0.484793
26.4811	11.8101	0.760248
-10.495	2.5619	0.275759
7.99312	-1.61794	0.567817
4.16226	-7.017	0.515114
-13.3012	1.21904	0.307583
20.7158	3.41121	0.670543
-18.1806	7.73806	0.241971
8.68101	-6.86809	0.553241
18.2218	0.386546	0.644131
-11.2672	3.45024	0.341907
9.42893	-7.25743	0.559388
-17.618	6.23668	0.236189
28.41	12.4506	0.762265
-13.123	4.11021	0.325671
0.557348	-6.77315	0.483423
2.36161	-6.73324	0.497795
10.014	-6.4614	0.567445
0.297445	-7.90384	0.487276
-5.19465	-5.51496	0.424838
19.4063	1.86194	0.654242
-20.3519	12.5674	0.0960811
-19.0342	8.0308	0.235336
14.1271	-4.17106	0.601651
-9.13083	1.02525	0.358491
-0.201628	-6.15178	0.481878
-14.4972	5.002	0.161369
7.28518	-4.81732	0.554765
-0.104681	-7.12695	0.476651
-16.4211	7.75198	0.274286
12.9293	-4.57889	0.593266
-1.59369	-5.5708	0.465201
-14.0473	4.78354	0.169411
8.62913	-5.42544	0.559561
0.444725	-7.42272	0.476432
3.86293	-8.30248	0.510341
22.4737	4.6658	0.680117
2.93769	-8.28186	0.506734
-0.387808	-7.77085	0.470463
-11.4939	0.0425076	0.355487
3.72028	-7.23744	0.513212
5.64629	-8.09503	0.528909
4.07895	-9.24927	0.513212
-11.3707	2.17505	0.299677
4.20144	-7.20394	0.518524
13.0456	-5.55372	0.589194
22.7891	4.91258	0.679565
22.2366	8.6652	0.721512
-10.6415	0.0715218	0.358491
16.6128	-0.826461	0.629054
23.9123	9.2928	0.732257
9.08345	-6.0101	0.558633
15.2406	-1.79776	0.615756
-8.70303	-3.80639	0.39441
-7.05669	-5.15306	0.414347
12.9034	-5.17393	0.588908
6.35331	-8.60524	0.538341
6.74037	-8.26964	0.532607
-12.552	0.68451	0.342743
3.45354	-7.85062	0.512945
14.7345	1.87782	0.646116
13.2242	-5.0082	0.592273
6.94361	-5.07708	0.54304
12.8354	-3.48016	0.594358
14.8511	-2.92479	0.609397
2.40781	-6.93644	0.501529
18.6394	2.78992	0.661818
-15.4198	5.38916	0.210356
13.0053	-3.99998	0.594182
-6.36714	-4.56063	0.421179
12.8432	-5.10748	0.589937
7.78842	-6.37131	0.549439
-5.07949	-5.26535	0.427728
-1.22774	-9.30459	0.471769
15.5528	-2.33717	0.61482
1.6836	-7.81218	0.495647
3.17484	-6.16505	0.513274
5.27352	2.17058	0.567791
-0.481813	-7.93156	0.474294
-18.9718	13.0495	0.186476
8.78727	-7.25892	0.557122
-10.0967	-1.46115	0.370971
2.28766	-7.23792	0.501374
13.5184	-3.47624	0.594275
-12.114	3.43069	0.288569
1.84194	-6.38626	0.50192
0.2508	-7.504	0.483915
6.68836	-8.28061	0.532607
-1.80105	-8.06101	0.470061
11.6488	-6.59226	0.576732
4.02177	-7.48894	0.51391
-9.41167	-1.5595	0.375325
-1.49962	-8.54234	0.462533
13.0799	-5.00767	0.591652
11.7183	-5.29976	0.57962
13.7034	-3.42295	0.597768
20.3723	1.99155	0.660291
2.63936	-6.39636	0.505513
-16.9868	9.63888	0.219708
-1.3427	-6.41267	0.464845
-7.95395	-2.70774	0.404832
-13.7759	4.72536	0.323203
10.1249	-6.32988	0.566251
-0.594738	5.46377	0.535766
6.56472	-5.70638	0.537465
-3.04339	-5.03553	0.449689
-4.75065	-5.25193	0.434638
11.9046	-6.321	0.578128
8.87624	-5.38176	0.55878
-14.7147	4.44226	0.225984
7.24007	-5.75055	0.541906
19.0316	2.03208	0.653921
-4.14982	-6.17698	0.446123
27.067	12.6102	0.768484
-5.19227	-1.88593	0.403901
22.2954	5.05042	0.68754
-8.15058	-0.791466	0.394717
-3.68911	-5.72387	0.44662
1.52435	-8.8958	0.493765
15.2029	-3.4341	0.608572
3.3896	-7.03723	0.522316
16.1562	-0.0303641	0.634831
8.88793	-7.97755	0.549446
4.05807	-7.74326	0.519359
7.32874	-8.4942	0.545436
-2.53734	-5.38654	0.462205
15.4856	-3.32458	0.609397
2.12228	-7.24275	0.500623
7.83166	-3.71653	0.559589
3.50333	-7.52992	0.519684
0.0146367	-8.13833	0.481945
2.59719	-7.02132	0.506458
18.777	0.987943	0.644214
13.6884	-3.68	0.598545
7.8539	-7.32133	0.545924
17.4271	1.15236	0.647902
-0.865737	-6.87021	0.467284
6.93555	-7.53516	0.544119
-3.54303	-6.12933	0.4481
10.7927	-4.8892	0.57529
-10.5046	1.52287	0.353951
0.752079	-7.7958	0.484264
-0.772874	-5.70594	0.470149
14.4618	-3.36463	0.607069
5.69792	-7.70504	0.532607
-12.2623	0.213199	0.351711
6.33369	-8.54256	0.535455
-9.34617	0.881143	0.368643
-5.73127	-4.09858	0.419164
5.04868	-6.28251	0.523881
-11.6329	3.39647	0.343803
25.2152	11.3464	0.755338
-9.64104	1.95855	0.3523
-13.8072	3.36643	0.322892
4.53797	-8.61249	0.517224
13.0461	-5.74699	0.585976
-10.0226	0.238512	0.359426
18.1377	-1.29278	0.630319
14.2815	-3.53293	0.603036
11.6275	-5.63865	0.577543
-3.02114	-6.87105	0.454287
14.0539	-2.38683	0.606895
1.77743	-8.94688	0.495725
3.58319	-8.61134	0.513212
-3.49706	-5.98034	0.448074
4.35391	-6.455	0.517484
-10.6676	1.26343	0.3523
-0.745694	-8.08866	0.475601
0.494157	-7.37951	0.483817
-12.1871	-0.939695	0.362953
8.20711	-7.1287	0.55074
-1.92603	-8.11392	0.461457
8.54248	-6.32153	0.556877
2.23769	-7.10326	0.499148
1.93731	-7.78589	0.506734
3.05911	-6.81469	0.509258
21.96	6.43237	0.698627
18.3526	0.177845	0.641191
-18.7594	8.48201	0.217576
-1.90149	-6.7839	0.465649
1.86312	-8.05181	0.500214
2.02292	-7.61559	0.493765
4.51505	-7.54884	0.513212
15.0068	-1.7893	0.615756
-6.57363	-4.29584	0.41342
-3.06212	-7.71843	0.456862
-16.4946	5.74307	0.211781
12.6435	-4.81797	0.586581
13.3294	-4.95304	0.592616
18.0175	-0.196993	0.639106
3.24153	-7.15235	0.510408
1.02706	-5.61512	0.488824
-10.8883	2.33098	0.346151
-10.8732	1.88171	0.35035
10.4481	-7.37296	0.564752
-20.764	8.94886	0.194023
14.3345	-3.38725	0.60532
4.19274	-8.77803	0.513893
-17.6535	9.24746	0.263285
15.4234	-1.85156	0.620294
4.48354	-8.85933	0.519678
11.4069	-4.90913	0.580082
-0.00818116	-7.28414	0.474294
-17.1256	4.35711	0.247837
1.47393	-7.02044	0.498486
-3.91812	-5.27586	0.449188
1.07564	-6.84936	0.485004
-17.4375	11.1737	0.214939
0.2413	-7.70206	0.482339
3.33981	-6.64953	0.509195
15.8186	-1.50423	0.619333
2.39338	-8.96461	0.501241
-16.4855	8.63517	0.0491507
-5.43561	-4.85605	0.42221
1.98608	-8.17962	0.498883
14.3017	-4.77764	0.596671
11.7496	-5.6862	0.579732
3.08713	-6.30125	0.506734
10.0923	-4.90799	0.572183
-19.3841	10.8696	0.118051
-3.34303	-5.86864	0.439822
-20.6683	9.83491	0.199741
-22.472	11.7672	0.124436
17.6179	-0.596491	0.63678
9.58635	-7.76441	0.560135
-0.627776	-7.28427	0.475736
-13.2585	0.362526	0.341775
1.72457	-6.68785	0.495103
2.14128	-8.06013	0.502852
3.85438	-7.24511	0.518895
0.612137	-7.45712	0.485796
-3.57879	-7.06872	0.453844
9.91688	-5.16813	0.570738
-7.76036	-1.02605	0.392608
17.9051	-1.38295	0.630767
-6.49016	-4.40968	0.402969
8.99389	-5.98998	0.558343
-9.0638	-2.02465	0.388188
7.65978	-7.22174	0.545969
-19.0058	7.23148	0.202956
12.5841	-3.54468	0.59254
21.4631	4.29807	0.677995
1.74181	-8.26528	0.49381
1.2462	-5.61778	0.491536
17.9334	0.500964	0.63969
8.51043	-7.3735	0.554482
-8.47418	-2.44849	0.388202
-2.76078	-8.32673	0.448328
2.20229	-7.65473	0.495403
7.79034	-6.54026	0.549857
-4.37072	-3.86125	0.431284
-2.91057	-5.82629	0.456824
16.0023	0.309184	0.637893
19.3082	3.78127	0.669867
12.8167	-3.17095	0.59837
-2.85764	-7.20879	0.46131
-4.03744	-3.57667	0.434321
8.18176	-7.08706	0.54672
3.97579	-7.7378	0.516421
-8.75289	2.00423	0.25269
-13.1784	5.11092	0.221539
15.017	-2.75474	0.612597
4.1882	-7.53633	0.51874
6.3723	-8.47967	0.532432
-12.8672	3.69582	0.334538
8.10184	-5.42885	0.552688
-11.4627	1.44606	0.35023
1.18194	-5.88826	0.492478
-10.3421	-1.49788	0.371012
-4.96781	-4.01445	0.443708
5.60567	-7.89737	0.532607
7.14293	-7.93471	0.540588
-11.4087	1.25885	0.34941
0.0471403	-7.3811	0.48188
-5.44927	-6.56957	0.43272
3.97667	-6.22422	0.517421
-0.831745	-7.54774	0.469987
8.50226	-6.35094	0.553467
11.5508	-6.29958	0.577543
-18.5102	7.16038	0.211114
7.75967	-3.04876	0.567138
16.1513	-2.99844	0.609397
6.3503	-7.78263	0.53484
-7.02925	-5.27815	0.412235
-19.8256	11.2545	0.106946
-18.85	10.1852	0.171539
15.803	0.074207	0.629484
9.58783	-5.13422	0.571152
1.24608	-8.97377	0.493765
-16.1753	8.21682	0.123795
15.6415	-2.22727	0.613593
-2.96671	-5.64082	0.455134
2.55144	-6.47332	0.504367
0.513486	-6.52591	0.486436
-2.45292	-6.10232	0.450194
2.99707	-7.82473	0.509706
2.68585	-3.90686	0.503764
-17.7007	5.91936	0.134678
1.04787	-7.14373	0.489565
-1.26119	-7.93275	0.466146
-11.1865	2.86908	0.314439
14.9121	-2.78584	0.609397
9.18955	-7.71317	0.559491
-9.05528	-2.89546	0.38331
8.50477	-6.67449	0.557157
19.9923	1.88266	0.658182
17.1508	-1.00152	0.629269
-18.346	11.5465	0.25051
-15.7239	6.67527	0.286592
1.23624	-8.43453	0.493765
6.34465	-8.3674	0.53508
-20.8937	13.7155	0.174892
10.8915	-6.94901	0.57047
4.4034	-5.60798	0.524385
0.888173	-7.28992	0.486036
3.67767	-9.16392	0.511961
5.03351	-8.23549	0.522501
9.85415	-7.00717	0.558343
4.3693	-8.48117	0.519684
6.65012	-6.91888	0.539055
2.94704	-8.18821	0.502946
-11.6339	2.11746	0.343755
-6.032	-5.06186	0.415901
13.8207	-4.20673	0.59933
-13.6527	5.11239	0.318306
4.44218	-7.75908	0.519961
5.72654	-7.17605	0.532099
7.83732	-6.98111	0.549866
-8.1275	-0.534049	0.373865
6.36051	-6.20244	0.534407
7.93659	-6.12751	0.549837
-8.5011	-4.23698	0.399788
9.02392	-6.87472	0.558319
2.61779	-6.36758	0.503109
-1.58566	-6.84691	0.460375
17.6901	0.215611	0.639023
14.0006	-4.09406	0.598431
17.6368	0.0403264	0.635885
-2.19922	-6.77555	0.458801
6.14134	-7.8719	0.53067
-11.9077	1.86134	0.340369
11.6815	-4.6579	0.583926
11.1719	0.0355986	0.606561
-19.7986	9.87901	0.195922
7.59993	-7.41355	0.546311
18.956	0.92338	0.649497
3.61951	-7.21327	0.519188
2.66005	-9.43018	0.499785
0.783018	-6.00192	0.485304
8.61904	-6.56559	0.557131
-15.1567	5.78807	0.210831
3.58349	-8.07936	0.516437
10.6079	-4.98646	0.574702
10.8842	-4.45301	0.579186
14.984	-3.57977	0.60869
14.2798	-4.26631	0.599783
2.09329	-8.8815	0.493765
12.3737	-4.34763	0.590302
-10.2508	-1.29752	0.376026
4.73965	-6.64771	0.526466
6.2728	-6.55029	0.530963
-1.57202	-6.31924	0.468705
17.1599	0.874533	0.642483
-1.63189	-6.33127	0.468015
7.23645	-7.68258	0.545494
-16.7479	5.98043	0.199295
-11.8701	7.32344	0.218508
-5.503	-4.86007	0.422095
22.7408	4.15986	0.681302
11.3361	-4.66704	0.581367
2.36472	-6.86639	0.50489
11.2985	-6.32762	0.574911
-1.27163	-5.96302	0.471054
-12.7223	2.94606	0.330297
-12.225	-1.28395	0.358117
10.6706	-5.95699	0.572027
8.8101	-6.55183	0.558343
12.7156	-4.45281	0.588462
13.0486	-3.60772	0.596671
-13.5032	3.18927	0.239866
13.5186	-4.71198	0.593445
8.9245	-7.48583	0.55581
-18.5528	8.66995	0.147918
-8.53575	-2.81579	0.3901
6.63697	-4.90288	0.541184
15.7893	-3.83115	0.60947
-3.38398	-6.977	0.456616
-1.96735	-6.78284	0.464367
7.79327	-5.23431	0.552852
9.40278	-6.46706	0.561853
13.611	-2.99258	0.601955
13.3694	-3.96568	0.598232
11.5216	-5.53366	0.578519
-17.2823	8.17643	0.260781
17.311	-1.39095	0.629927
-11.9403	3.10053	0.34004
-10.5206	0.741049	0.355028
10.2745	-3.91637	0.577431
-0.132471	-7.60097	0.479287
18.7182	1.23776	0.647299
4.17735	-7.21462	0.514655
-14.5421	3.75325	0.329701
-14.7116	3.82707	0.310445
-18.8573	10.0186	0.21363
12.9767	-5.38241	0.590302
15.2601	-2.62071	0.609397
10.5952	-6.49359	0.571152
-4.08723	-6.28489	0.445081
6.34107	-8.18764	0.533603
5.03261	-7.55736	0.52615
5.82573	-7.85894	0.532014
9.03315	-7.06492	0.558343
5.1581	-7.60981	0.532033
16.8561	-1.53865	0.627168
-0.313905	-7.16107	0.480201
18.9621	1.34463	0.649874
4.02019	-7.04356	0.51687
-16.0485	7.8893	0.269903
-11.5945	-0.73159	0.359045
15.5282	-3.3904	0.609397
-3.5166	-5.28515	0.446698
9.50016	-5.35052	0.565995
-10.656	-0.38404	0.36133
1.15373	-8.94506	0.496219
4.9324	-8.0287	0.525354
14.5625	-4.3699	0.601439
-17.4662	7.33685	0.247204
1.05559	-7.62122	0.487873
6.07079	-6.56238	0.536719
8.91061	-7.68027	0.556716
-12.5135	8.84676	0.195002
-10.8352	-1.01343	0.366934
13.258	-5.26258	0.590302
11.9835	-3.63398	0.588201
0.372582	-8.79125	0.485625
-0.748492	-7.09067	0.469697
-1.25512	-6.70716	0.466576
8.35598	-5.6473	0.551436
6.22119	-8.91878	0.535619
8.59096	-6.65175	0.55649
6.46338	-8.56413	0.535163
3.77153	-7.17395	0.511023
-4.54014	-5.68929	0.434845
18.3616	0.325377	0.640146
23.5357	6.46874	0.698461
-1.99521	-7.88081	0.466925
-11.5894	3.04941	0.344451
-13.4748	3.15711	0.33853
-18.9554	11.6205	0.20889
6.81198	-7.19727	0.539055
-0.632419	-7.76516	0.472895
17.2053	-0.773038	0.630138
-12.3185	2.64998	0.341151
17.2711	-0.821157	0.628551
12.3924	-5.28752	0.586542
-0.759626	-6.10193	0.476188
12.8745	-4.04962	0.594928
-11.7667	0.581091	0.354349
-9.58996	-1.061	0.371575
-10.1695	1.47398	0.343158
3.09057	-6.96313	0.510816
-10.0086	-2.40207	0.378083
-9.15659	-1.39861	0.373234
16.4436	0.00765348	0.634049
-3.21086	-6.87312	0.448328
-16.956	5.30991	0.244218
-0.180383	-6.69232	0.482241
[truncated: 15,817 more rows]

## Sheet: panel_c
REAMDE: The black lines in Figure 4 -panel c represent the fitted curve using the locally estimated scatterplot smoothing (LOESS) method, and the shaded area indicates the 95% confidence interval (CI).
Pesudotime	Gene expression (Z-score)	Gene name
0.590136	-0.978738	KRT5 (basal layer)
0.437462	0.245687	KRT5 (basal layer)
0.398686	0.574025	KRT5 (basal layer)
0.475047	-0.0515549	KRT5 (basal layer)
0.235023	1.17285	KRT5 (basal layer)
0.295421	1.14667	KRT5 (basal layer)
0.302703	0.0375414	KRT5 (basal layer)
0.493152	0.519108	KRT5 (basal layer)
0.174901	0.853055	KRT5 (basal layer)
0.807246	-0.887399	KRT5 (basal layer)
0.205409	0.699984	KRT5 (basal layer)
0.414708	1.12194	KRT5 (basal layer)
0.565423	-0.470062	KRT5 (basal layer)
0.247714	0.982441	KRT5 (basal layer)
0.482711	0.30914	KRT5 (basal layer)
0.446357	-0.433031	KRT5 (basal layer)
0.47615	0.264938	KRT5 (basal layer)
0.47147	0.380129	KRT5 (basal layer)
0.272692	0.668916	KRT5 (basal layer)
0.727329	-0.938563	KRT5 (basal layer)
0.133108	0.83117	KRT5 (basal layer)
0.413772	1.20803	KRT5 (basal layer)
0.295531	0.799371	KRT5 (basal layer)
0.309958	0.116839	KRT5 (basal layer)
0.408246	1.03428	KRT5 (basal layer)
0.408846	0.509406	KRT5 (basal layer)
0.315772	0.969159	KRT5 (basal layer)
0.533426	-0.0311977	KRT5 (basal layer)
0.304527	0.641357	KRT5 (basal layer)
0.827728	-1.06471	KRT5 (basal layer)
0.236764	-0.332117	KRT5 (basal layer)
0.662243	-0.866478	KRT5 (basal layer)
0.305572	1.23691	KRT5 (basal layer)
0.419332	0.873994	KRT5 (basal layer)
0.54512	-0.106783	KRT5 (basal layer)
0.274496	-0.0970538	KRT5 (basal layer)
0.702025	-1.014	KRT5 (basal layer)
0.275986	0.773911	KRT5 (basal layer)
0.276445	1.26908	KRT5 (basal layer)
0.690914	-1.11149	KRT5 (basal layer)
0.513071	-0.890491	KRT5 (basal layer)
0.486918	0.535643	KRT5 (basal layer)
0.265666	0.618308	KRT5 (basal layer)
0.560601	-0.018499	KRT5 (basal layer)
0.277267	1.18685	KRT5 (basal layer)
0.513909	0.410892	KRT5 (basal layer)
0.403919	0.972562	KRT5 (basal layer)
0.430327	0.348715	KRT5 (basal layer)
0.45239	-0.485559	KRT5 (basal layer)
0.34889	1.14254	KRT5 (basal layer)
0.409466	-0.00596519	KRT5 (basal layer)
0.447365	0.449476	KRT5 (basal layer)
0.384024	0.484027	KRT5 (basal layer)
0.523824	0.0183197	KRT5 (basal layer)
0.192822	0.771161	KRT5 (basal layer)
0.612957	-0.331241	KRT5 (basal layer)
0.257381	0.235362	KRT5 (basal layer)
0.496752	-0.047043	KRT5 (basal layer)
0.445217	1.08001	KRT5 (basal layer)
0.426363	0.619002	KRT5 (basal layer)
0.856514	-0.992278	KRT5 (basal layer)
0.184902	1.10686	KRT5 (basal layer)
0.437213	0.0930302	KRT5 (basal layer)
0.218426	1.0149	KRT5 (basal layer)
0.478419	0.303879	KRT5 (basal layer)
0.586422	-0.964228	KRT5 (basal layer)
0.144888	0.803808	KRT5 (basal layer)
0.200519	0.897624	KRT5 (basal layer)
0.423171	-0.309296	KRT5 (basal layer)
0.408974	1.01186	KRT5 (basal layer)
0.174004	0.618979	KRT5 (basal layer)
0.442347	0.9865	KRT5 (basal layer)
0.199076	1.02985	KRT5 (basal layer)
0.336284	1.05317	KRT5 (basal layer)
0.238642	0.454762	KRT5 (basal layer)
0.477858	0.503072	KRT5 (basal layer)
0.712017	-0.211817	KRT5 (basal layer)
0.264845	0.575378	KRT5 (basal layer)
0.374609	0.949877	KRT5 (basal layer)
0.445017	0.642603	KRT5 (basal layer)
0.115301	0.938808	KRT5 (basal layer)
0.649508	-0.964957	KRT5 (basal layer)
0.574417	-0.947493	KRT5 (basal layer)
0.27258	0.986274	KRT5 (basal layer)
0.495886	0.383562	KRT5 (basal layer)
0.446375	0.261226	KRT5 (basal layer)
0.578811	-0.731205	KRT5 (basal layer)
0.269568	0.796589	KRT5 (basal layer)
0.699577	-0.456806	KRT5 (basal layer)
0.266114	0.799958	KRT5 (basal layer)
0.55565	-1.01126	KRT5 (basal layer)
0.375987	1.0178	KRT5 (basal layer)
0.537237	-0.960467	KRT5 (basal layer)
0.295526	0.661884	KRT5 (basal layer)
0.658269	-0.441047	KRT5 (basal layer)
0.771485	-1.07363	KRT5 (basal layer)
0.491858	0.434869	KRT5 (basal layer)
0.392205	1.38559	KRT5 (basal layer)
0.510728	-1.03495	KRT5 (basal layer)
0.613977	-1.00366	KRT5 (basal layer)
0.530048	-0.390123	KRT5 (basal layer)
0.352588	0.712246	KRT5 (basal layer)
0.43529	0.755838	KRT5 (basal layer)
0.488521	0.0949451	KRT5 (basal layer)
0.558601	0.062073	KRT5 (basal layer)
0.589123	-0.987441	KRT5 (basal layer)
0.532383	0.545467	KRT5 (basal layer)
0.445553	-0.472466	KRT5 (basal layer)
0.726201	-0.91211	KRT5 (basal layer)
0.328879	1.17749	KRT5 (basal layer)
0.551105	-0.521608	KRT5 (basal layer)
0.502919	-0.436546	KRT5 (basal layer)
0.650119	-0.998864	KRT5 (basal layer)
0.445015	0.552549	KRT5 (basal layer)
0.264038	-0.642204	KRT5 (basal layer)
0.26146	0.75571	KRT5 (basal layer)
0.475219	0.38021	KRT5 (basal layer)
0.719561	-1.06754	KRT5 (basal layer)
0.660509	-0.977465	KRT5 (basal layer)
0.580934	-0.145685	KRT5 (basal layer)
0.45826	0.632978	KRT5 (basal layer)
0.356285	0.940217	KRT5 (basal layer)
0.613732	-0.994702	KRT5 (basal layer)
0.470469	1.06376	KRT5 (basal layer)
0.426941	-0.0388327	KRT5 (basal layer)
0.501463	0.316252	KRT5 (basal layer)
0.365438	1.23653	KRT5 (basal layer)
0.3873	0.708729	KRT5 (basal layer)
0.511745	0.000539217	KRT5 (basal layer)
0.279828	1.11736	KRT5 (basal layer)
0.229742	0.535224	KRT5 (basal layer)
0.665179	-0.722278	KRT5 (basal layer)
0.70004	-0.913243	KRT5 (basal layer)
0.68453	-0.653767	KRT5 (basal layer)
0.197836	0.852004	KRT5 (basal layer)
0.146179	1.04206	KRT5 (basal layer)
0.500416	-0.153611	KRT5 (basal layer)
0.488066	0.282068	KRT5 (basal layer)
0.350695	0.946294	KRT5 (basal layer)
0.354522	0.949171	KRT5 (basal layer)
0.333685	0.155482	KRT5 (basal layer)
0.489357	0.27521	KRT5 (basal layer)
0.838776	-0.967676	KRT5 (basal layer)
0.404525	0.676239	KRT5 (basal layer)
0.575728	-0.976942	KRT5 (basal layer)
0.235773	0.795199	KRT5 (basal layer)
0.556346	-0.150166	KRT5 (basal layer)
0.179882	0.524211	KRT5 (basal layer)
0.589278	-0.302418	KRT5 (basal layer)
0.515037	-0.121847	KRT5 (basal layer)
0.362338	1.15007	KRT5 (basal layer)
0.549473	-0.449296	KRT5 (basal layer)
0.632246	-0.996021	KRT5 (basal layer)
0.557999	-0.218186	KRT5 (basal layer)
0.209929	0.599395	KRT5 (basal layer)
0.444657	0.988786	KRT5 (basal layer)
0.228823	0.870247	KRT5 (basal layer)
0.395757	0.918253	KRT5 (basal layer)
0.551951	-1.03984	KRT5 (basal layer)
0.245383	1.21965	KRT5 (basal layer)
0.310226	1.21518	KRT5 (basal layer)
0.438303	0.448912	KRT5 (basal layer)
0.477113	0.20112	KRT5 (basal layer)
0.187185	1.0561	KRT5 (basal layer)
0.156901	0.714352	KRT5 (basal layer)
0.284662	0.160276	KRT5 (basal layer)
0.559272	-0.0775525	KRT5 (basal layer)
0.306455	0.872805	KRT5 (basal layer)
0.501159	0.778862	KRT5 (basal layer)
0.727656	-1.03151	KRT5 (basal layer)
0.492648	0.119363	KRT5 (basal layer)
0.63928	-0.557555	KRT5 (basal layer)
0.377012	1.02754	KRT5 (basal layer)
0.612609	-1.10477	KRT5 (basal layer)
0.375069	0.97634	KRT5 (basal layer)
0.354556	0.794042	KRT5 (basal layer)
0.629114	-0.965991	KRT5 (basal layer)
0.168818	0.8455	KRT5 (basal layer)
0.31846	0.701288	KRT5 (basal layer)
0.790948	-1.05024	KRT5 (basal layer)
0.404405	0.904933	KRT5 (basal layer)
0.39009	0.761715	KRT5 (basal layer)
0.279838	0.684129	KRT5 (basal layer)
0.291002	0.342056	KRT5 (basal layer)
0.26114	0.954448	KRT5 (basal layer)
0.268709	0.203622	KRT5 (basal layer)
0.17144	0.857805	KRT5 (basal layer)
0.171387	0.930201	KRT5 (basal layer)
0.378581	0.56657	KRT5 (basal layer)
0.578877	-1.03319	KRT5 (basal layer)
0.567986	-0.586866	KRT5 (basal layer)
0.290585	0.448075	KRT5 (basal layer)
0.221933	0.776657	KRT5 (basal layer)
0.453282	0.256848	KRT5 (basal layer)
0.461552	0.216923	KRT5 (basal layer)
0.701237	-0.990363	KRT5 (basal layer)
0.307512	-0.226846	KRT5 (basal layer)
0.280807	0.915756	KRT5 (basal layer)
0.243049	1.04187	KRT5 (basal layer)
0.541694	-0.790189	KRT5 (basal layer)
0.591054	-0.378728	KRT5 (basal layer)
0.249021	1.03394	KRT5 (basal layer)
0.447298	0.608042	KRT5 (basal layer)
0.576362	-1.09001	KRT5 (basal layer)
0.449437	0.654802	KRT5 (basal layer)
0.55489	-0.882773	KRT5 (basal layer)
0.296981	1.05411	KRT5 (basal layer)
0.571315	0.0933151	KRT5 (basal layer)
0.396214	0.664136	KRT5 (basal layer)
0.302784	0.457256	KRT5 (basal layer)
0.472744	0.658021	KRT5 (basal layer)
0.546988	-0.928828	KRT5 (basal layer)
0.123657	0.833603	KRT5 (basal layer)
0.258559	-0.111365	KRT5 (basal layer)
0.365686	1.05248	KRT5 (basal layer)
0.291826	0.478178	KRT5 (basal layer)
0.624911	-0.278847	KRT5 (basal layer)
0.545686	-0.170049	KRT5 (basal layer)
0.406248	0.661019	KRT5 (basal layer)
0.462405	0.579983	KRT5 (basal layer)
0.255397	0.378417	KRT5 (basal layer)
0.179043	0.38391	KRT5 (basal layer)
0.229539	0.917202	KRT5 (basal layer)
0.521572	-0.116721	KRT5 (basal layer)
0.66508	-0.511671	KRT5 (basal layer)
0.480964	-0.307443	KRT5 (basal layer)
0.706782	-0.944776	KRT5 (basal layer)
0.201854	1.0373	KRT5 (basal layer)
0.536222	-0.310298	KRT5 (basal layer)
0.438375	0.760834	KRT5 (basal layer)
0.491364	-0.284137	KRT5 (basal layer)
0.496975	-0.894083	KRT5 (basal layer)
0.384636	1.19122	KRT5 (basal layer)
0.631017	-1.03518	KRT5 (basal layer)
0.400123	0.842701	KRT5 (basal layer)
0.29899	0.218724	KRT5 (basal layer)
0.443863	0.83809	KRT5 (basal layer)
0.378266	0.930409	KRT5 (basal layer)
0.388682	0.334977	KRT5 (basal layer)
0.386964	1.09052	KRT5 (basal layer)
0.461385	0.00353064	KRT5 (basal layer)
0.445387	-0.0518363	KRT5 (basal layer)
0.613568	-0.779247	KRT5 (basal layer)
0.393098	0.808791	KRT5 (basal layer)
0.514502	0.789489	KRT5 (basal layer)
0.136217	0.755349	KRT5 (basal layer)
0.567524	-0.389707	KRT5 (basal layer)
0.432207	0.711536	KRT5 (basal layer)
0.342536	1.13551	KRT5 (basal layer)
0.523047	-0.946749	KRT5 (basal layer)
0.469361	0.121701	KRT5 (basal layer)
0.218787	0.989717	KRT5 (basal layer)
0.364865	0.82887	KRT5 (basal layer)
0.180044	0.430457	KRT5 (basal layer)
0.167831	0.856117	KRT5 (basal layer)
0.546085	-0.559659	KRT5 (basal layer)
0.316564	0.482871	KRT5 (basal layer)
0.150869	0.583827	KRT5 (basal layer)
0.54354	-0.908574	KRT5 (basal layer)
0.494204	-0.759543	KRT5 (basal layer)
0.400678	0.727104	KRT5 (basal layer)
0.486179	0.111795	KRT5 (basal layer)
0.304311	1.11726	KRT5 (basal layer)
0.518203	0.19488	KRT5 (basal layer)
0.563675	-0.670545	KRT5 (basal layer)
0.459247	0.160649	KRT5 (basal layer)
0.229635	0.648453	KRT5 (basal layer)
0.308168	0.747126	KRT5 (basal layer)
0.685301	0.21617	KRT5 (basal layer)
0.331616	1.46053	KRT5 (basal layer)
0.287487	1.07975	KRT5 (basal layer)
0.486148	-0.158676	KRT5 (basal layer)
0.296532	1.13908	KRT5 (basal layer)
0.62863	-0.971244	KRT5 (basal layer)
0.599086	-0.879897	KRT5 (basal layer)
0.176854	0.907489	KRT5 (basal layer)
0.487977	-0.37662	KRT5 (basal layer)
0.489253	-0.0281539	KRT5 (basal layer)
0.479299	0.418555	KRT5 (basal layer)
0.239365	0.890586	KRT5 (basal layer)
0.421285	0.83813	KRT5 (basal layer)
0.728426	-0.720214	KRT5 (basal layer)
0.48814	-0.494976	KRT5 (basal layer)
0.442802	0.593912	KRT5 (basal layer)
0.439141	1.03713	KRT5 (basal layer)
0.182783	1.15487	KRT5 (basal layer)
0.435988	0.477382	KRT5 (basal layer)
0.465838	0.50735	KRT5 (basal layer)
0.448398	0.762209	KRT5 (basal layer)
0.661295	-0.912189	KRT5 (basal layer)
0.467092	0.279069	KRT5 (basal layer)
0.516351	-0.0806265	KRT5 (basal layer)
0.154533	0.073313	KRT5 (basal layer)
0.463532	0.604422	KRT5 (basal layer)
0.152456	0.632332	KRT5 (basal layer)
0.537515	-0.315067	KRT5 (basal layer)
0.433422	0.000232287	KRT5 (basal layer)
0.42156	0.310774	KRT5 (basal layer)
0.336862	1.18686	KRT5 (basal layer)
0.640974	-1.01732	KRT5 (basal layer)
0.391898	0.876377	KRT5 (basal layer)
0.32998	1.26174	KRT5 (basal layer)
0.336902	1.18218	KRT5 (basal layer)
0.460276	0.0675058	KRT5 (basal layer)
0.559361	-0.543252	KRT5 (basal layer)
0.640633	-0.223349	KRT5 (basal layer)
0.437823	0.715346	KRT5 (basal layer)
0.429004	0.967075	KRT5 (basal layer)
0.510901	-0.217294	KRT5 (basal layer)
0.31031	0.0408685	KRT5 (basal layer)
0.480661	0.693355	KRT5 (basal layer)
0.521798	0.0170924	KRT5 (basal layer)
0.142102	1.11834	KRT5 (basal layer)
0.51665	-0.353221	KRT5 (basal layer)
0.605089	-1.00602	KRT5 (basal layer)
0.460916	-0.676435	KRT5 (basal layer)
0.55662	-0.963263	KRT5 (basal layer)
0.382937	1.07506	KRT5 (basal layer)
0.479893	0.292024	KRT5 (basal layer)
0.309679	1.2444	KRT5 (basal layer)
0.291296	0.418378	KRT5 (basal layer)
0.613492	-0.917386	KRT5 (basal layer)
0.285753	0.911494	KRT5 (basal layer)
0.473379	0.263071	KRT5 (basal layer)
0.180619	0.906156	KRT5 (basal layer)
0.240808	0.688044	KRT5 (basal layer)
0.179529	0.945468	KRT5 (basal layer)
0.437612	0.439562	KRT5 (basal layer)
0.825159	-1.08212	KRT5 (basal layer)
0.148286	0.916247	KRT5 (basal layer)
0.548053	-0.476477	KRT5 (basal layer)
0.442299	0.440446	KRT5 (basal layer)
0.492949	0.695436	KRT5 (basal layer)
0.634215	-0.810913	KRT5 (basal layer)
0.449167	0.353648	KRT5 (basal layer)
0.214448	1.2267	KRT5 (basal layer)
0.562429	-1.02092	KRT5 (basal layer)
0.318215	0.707994	KRT5 (basal layer)
0.387723	1.13692	KRT5 (basal layer)
0.324758	0.433314	KRT5 (basal layer)
0.646366	-1.06694	KRT5 (basal layer)
0.412434	0.621095	KRT5 (basal layer)
0.226828	0.956793	KRT5 (basal layer)
0.400363	0.85143	KRT5 (basal layer)
0.320156	1.00517	KRT5 (basal layer)
0.436798	0.798118	KRT5 (basal layer)
0.362874	1.23001	KRT5 (basal layer)
0.662621	-0.78365	KRT5 (basal layer)
0.312642	0.871053	KRT5 (basal layer)
0.759618	-0.515656	KRT5 (basal layer)
0.483476	-0.569068	KRT5 (basal layer)
0.650089	-1.09844	KRT5 (basal layer)
0.553353	-0.456349	KRT5 (basal layer)
0.67215	-1.10964	KRT5 (basal layer)
0.663617	-0.785525	KRT5 (basal layer)
0.569323	-0.750872	KRT5 (basal layer)
0.366215	1.44128	KRT5 (basal layer)
0.218055	0.758551	KRT5 (basal layer)
0.440502	0.877957	KRT5 (basal layer)
0.252547	0.833345	KRT5 (basal layer)
0.456626	-0.914882	KRT5 (basal layer)
0.28192	-0.517337	KRT5 (basal layer)
0.485159	0.100318	KRT5 (basal layer)
0.498278	-0.918821	KRT5 (basal layer)
0.604964	-0.762823	KRT5 (basal layer)
0.249052	-0.0925428	KRT5 (basal layer)
0.180242	1.00614	KRT5 (basal layer)
0.199093	0.678692	KRT5 (basal layer)
0.156447	0.33316	KRT5 (basal layer)
0.457986	0.0987705	KRT5 (basal layer)
0.53357	-0.663869	KRT5 (basal layer)
0.49587	0.0390324	KRT5 (basal layer)
0.302784	0.765815	KRT5 (basal layer)
0.496332	-0.1964	KRT5 (basal layer)
0.172688	1.04009	KRT5 (basal layer)
0.44277	0.243331	KRT5 (basal layer)
0.551835	0.620589	KRT5 (basal layer)
0.664901	-1.02433	KRT5 (basal layer)
0.302214	1.06405	KRT5 (basal layer)
0.661924	-0.521698	KRT5 (basal layer)
0.725083	-0.945697	KRT5 (basal layer)
0.285765	1.04817	KRT5 (basal layer)
0.367744	0.967627	KRT5 (basal layer)
0.701535	-0.0624468	KRT5 (basal layer)
0.224845	1.06166	KRT5 (basal layer)
0.521911	-0.504482	KRT5 (basal layer)
0.420223	0.239047	KRT5 (basal layer)
0.236748	0.78421	KRT5 (basal layer)
0.599843	-1.01215	KRT5 (basal layer)
0.558958	0.0469157	KRT5 (basal layer)
0.137316	0.825824	KRT5 (basal layer)
0.501216	-0.552664	KRT5 (basal layer)
0.56137	0.4799	KRT5 (basal layer)
0.533383	-0.80875	KRT5 (basal layer)
0.498145	-0.926864	KRT5 (basal layer)
0.669679	-0.875118	KRT5 (basal layer)
0.288965	0.53334	KRT5 (basal layer)
0.293596	0.925548	KRT5 (basal layer)
0.504761	-0.834805	KRT5 (basal layer)
0.369919	1.02903	KRT5 (basal layer)
0.700301	-0.134241	KRT5 (basal layer)
0.188721	0.66934	KRT5 (basal layer)
0.411487	0.758162	KRT5 (basal layer)
0.210874	1.16063	KRT5 (basal layer)
0.249744	0.903427	KRT5 (basal layer)
0.338166	1.14194	KRT5 (basal layer)
0.270205	0.902482	KRT5 (basal layer)
0.45754	0.184072	KRT5 (basal layer)
0.199901	0.996091	KRT5 (basal layer)
0.316472	0.914417	KRT5 (basal layer)
0.419219	0.86453	KRT5 (basal layer)
0.40979	0.905612	KRT5 (basal layer)
0.404858	0.839352	KRT5 (basal layer)
0.753179	0.435776	KRT5 (basal layer)
0.514249	0.387746	KRT5 (basal layer)
0.322207	1.13338	KRT5 (basal layer)
0.369198	1.09625	KRT5 (basal layer)
0.304802	1.13298	KRT5 (basal layer)
0.453756	0.0691498	KRT5 (basal layer)
0.250969	0.806449	KRT5 (basal layer)
0.789754	-1.07078	KRT5 (basal layer)
0.253611	0.612357	KRT5 (basal layer)
0.23052	-0.313972	KRT5 (basal layer)
0.759536	-0.958191	KRT5 (basal layer)
0.460146	0.742534	KRT5 (basal layer)
0.146319	0.849043	KRT5 (basal layer)
0.436928	0.572287	KRT5 (basal layer)
0.528502	-0.840653	KRT5 (basal layer)
0.768241	-1.13317	KRT5 (basal layer)
0.415672	0.960236	KRT5 (basal layer)
0.155608	0.729796	KRT5 (basal layer)
0.535042	-0.0976641	KRT5 (basal layer)
0.312429	1.20469	KRT5 (basal layer)
0.34137	1.41293	KRT5 (basal layer)
0.6995	-0.393308	KRT5 (basal layer)
0.282029	0.539416	KRT5 (basal layer)
0.60899	0.0308616	KRT5 (basal layer)
0.149233	0.65343	KRT5 (basal layer)
0.345786	-0.339797	KRT5 (basal layer)
0.421348	0.172223	KRT5 (basal layer)
0.406297	0.961805	KRT5 (basal layer)
0.642221	-1.01464	KRT5 (basal layer)
0.248677	1.09291	KRT5 (basal layer)
0.522547	-0.0950829	KRT5 (basal layer)
0.462882	0.421905	KRT5 (basal layer)
0.183811	0.957016	KRT5 (basal layer)
0.585516	-0.537204	KRT5 (basal layer)
0.549331	-0.794355	KRT5 (basal layer)
0.358126	0.633977	KRT5 (basal layer)
0.296152	0.191827	KRT5 (basal layer)
0.344724	1.16207	KRT5 (basal layer)
0.434165	-0.0200327	KRT5 (basal layer)
0.262841	0.662975	KRT5 (basal layer)
0.39111	0.593041	KRT5 (basal layer)
0.327817	0.906907	KRT5 (basal layer)
0.528674	-0.174127	KRT5 (basal layer)
0.358562	0.202297	KRT5 (basal layer)
0.553208	-1.11353	KRT5 (basal layer)
0.384535	1.20547	KRT5 (basal layer)
0.157803	0.918007	KRT5 (basal layer)
0.418265	0.68505	KRT5 (basal layer)
0.543665	0.215394	KRT5 (basal layer)
0.487623	-0.00433	KRT5 (basal layer)
0.232466	1.03138	KRT5 (basal layer)
0.301646	1.23553	KRT5 (basal layer)
0.334782	0.217883	KRT5 (basal layer)
0.263941	0.625684	KRT5 (basal layer)
0.464509	0.802793	KRT5 (basal layer)
0.351167	1.43444	KRT5 (basal layer)
0.250962	1.0501	KRT5 (basal layer)
0.35923	1.33599	KRT5 (basal layer)
0.418398	0.728028	KRT5 (basal layer)
0.655088	-0.849515	KRT5 (basal layer)
0.584348	-0.435164	KRT5 (basal layer)
0.621367	-0.585737	KRT5 (basal layer)
0.339353	1.1689	KRT5 (basal layer)
0.394405	0.566243	KRT5 (basal layer)
0.439926	0.525418	KRT5 (basal layer)
0.331193	-0.0895109	KRT5 (basal layer)
0.311939	0.950652	KRT5 (basal layer)
0.559099	-0.266679	KRT5 (basal layer)
0.444248	0.597633	KRT5 (basal layer)
0.513935	-0.59358	KRT5 (basal layer)
0.545385	-0.125595	KRT5 (basal layer)
0.424093	0.212788	KRT5 (basal layer)
0.157687	0.0596377	KRT5 (basal layer)
0.369511	1.01766	KRT5 (basal layer)
0.554271	0.199932	KRT5 (basal layer)
0.588525	-0.932704	KRT5 (basal layer)
0.307593	0.643472	KRT5 (basal layer)
0.63755	-0.825341	KRT5 (basal layer)
0.682162	-0.943197	KRT5 (basal layer)
0.477279	-0.685091	KRT5 (basal layer)
0.368651	0.800061	KRT5 (basal layer)
0.263126	0.522894	KRT5 (basal layer)
0.506771	-0.363479	KRT5 (basal layer)
0.639785	-0.343279	KRT5 (basal layer)
0.365219	1.09812	KRT5 (basal layer)
0.808108	-1.00829	KRT5 (basal layer)
0.200534	0.474359	KRT5 (basal layer)
0.503661	0.0780267	KRT5 (basal layer)
0.605849	-1.13796	KRT5 (basal layer)
0.188944	1.32555	KRT5 (basal layer)
0.465927	0.518886	KRT5 (basal layer)
0.400369	0.539485	KRT5 (basal layer)
0.430967	0.266963	KRT5 (basal layer)
0.480648	0.657712	KRT5 (basal layer)
0.602043	-0.487978	KRT5 (basal layer)
0.631023	-0.881681	KRT5 (basal layer)
0.146685	0.729866	KRT5 (basal layer)
0.524043	-1.02643	KRT5 (basal layer)
0.402578	0.781538	KRT5 (basal layer)
0.403705	1.13633	KRT5 (basal layer)
0.704374	-0.680913	KRT5 (basal layer)
0.404159	0.646244	KRT5 (basal layer)
0.523536	-1.14292	KRT5 (basal layer)
0.466018	0.126826	KRT5 (basal layer)
0.557717	-0.370885	KRT5 (basal layer)
0.42737	0.523577	KRT5 (basal layer)
0.550467	-0.927533	KRT5 (basal layer)
0.218009	1.02442	KRT5 (basal layer)
0.438729	0.792829	KRT5 (basal layer)
0.358581	0.982914	KRT5 (basal layer)
0.256096	0.292936	KRT5 (basal layer)
0.272124	0.657423	KRT5 (basal layer)
0.584572	-1.02364	KRT5 (basal layer)
0.270344	1.12491	KRT5 (basal layer)
0.228953	1.11781	KRT5 (basal layer)
0.344686	0.810932	KRT5 (basal layer)
0.173661	0.936751	KRT5 (basal layer)
0.720049	-0.90024	KRT5 (basal layer)
0.526743	0.446662	KRT5 (basal layer)
0.600604	-0.388149	KRT5 (basal layer)
0.209858	0.603604	KRT5 (basal layer)
0.450336	0.473071	KRT5 (basal layer)
0.570422	-0.976024	KRT5 (basal layer)
0.436893	0.880654	KRT5 (basal layer)
0.561805	-0.50925	KRT5 (basal layer)
0.609894	-0.884625	KRT5 (basal layer)
0.191061	0.762568	KRT5 (basal layer)
0.274472	0.28184	KRT5 (basal layer)
0.484449	0.590967	KRT5 (basal layer)
0.203502	1.04549	KRT5 (basal layer)
0.158124	0.542829	KRT5 (basal layer)
0.509972	0.0261571	KRT5 (basal layer)
0.479599	-0.681581	KRT5 (basal layer)
0.47418	0.600196	KRT5 (basal layer)
0.682561	-0.973922	KRT5 (basal layer)
0.378448	0.862862	KRT5 (basal layer)
0.331184	1.2431	KRT5 (basal layer)
0.435834	0.434262	KRT5 (basal layer)
0.433696	0.751935	KRT5 (basal layer)
0.651656	-0.460895	KRT5 (basal layer)
0.523271	-0.917522	KRT5 (basal layer)
0.37781	0.753642	KRT5 (basal layer)
0.284017	0.950215	KRT5 (basal layer)
0.556629	-0.763076	KRT5 (basal layer)
0.451122	0.645845	KRT5 (basal layer)
0.24406	0.0157234	KRT5 (basal layer)
0.436727	0.347657	KRT5 (basal layer)
0.498706	-0.196934	KRT5 (basal layer)
0.584531	-0.196515	KRT5 (basal layer)
0.524045	-0.72275	KRT5 (basal layer)
0.368228	1.24967	KRT5 (basal layer)
0.351477	1.11505	KRT5 (basal layer)
0.368183	0.744408	KRT5 (basal layer)
0.603206	-0.519299	KRT5 (basal layer)
0.675201	-0.962356	KRT5 (basal layer)
0.365995	0.812116	KRT5 (basal layer)
0.274716	1.10488	KRT5 (basal layer)
0.464781	-0.531002	KRT5 (basal layer)
0.491661	0.127927	KRT5 (basal layer)
0.482185	-0.401818	KRT5 (basal layer)
0.715184	-1.00856	KRT5 (basal layer)
0.186132	0.820602	KRT5 (basal layer)
0.262568	1.07282	KRT5 (basal layer)
0.558344	-0.163892	KRT5 (basal layer)
0.207685	1.09929	KRT5 (basal layer)
0.75052	-1.12202	KRT5 (basal layer)
0.439593	0.260988	KRT5 (basal layer)
0.473361	0.420044	KRT5 (basal layer)
0.257762	0.664775	KRT5 (basal layer)
0.350019	0.830863	KRT5 (basal layer)
0.21994	0.537097	KRT5 (basal layer)
0.138504	1.07672	KRT5 (basal layer)
0.429027	-0.271689	KRT5 (basal layer)
0.407229	1.20922	KRT5 (basal layer)
0.269896	0.821591	KRT5 (basal layer)
0.360286	0.385148	KRT5 (basal layer)
0.614102	-0.553255	KRT5 (basal layer)
0.504583	0.486127	KRT5 (basal layer)
0.379315	0.768902	KRT5 (basal layer)
0.433729	0.764742	KRT5 (basal layer)
0.419367	0.79298	KRT5 (basal layer)
0.533145	-0.355645	KRT5 (basal layer)
0.574978	0.50348	KRT5 (basal layer)
0.287442	0.253423	KRT5 (basal layer)
0.774719	-1.06627	KRT5 (basal layer)
0.379281	0.57456	KRT5 (basal layer)
0.558906	0.108946	KRT5 (basal layer)
0.600277	-0.409255	KRT5 (basal layer)
0.174217	0.860101	KRT5 (basal layer)
0.827504	-1.00296	KRT5 (basal layer)
0.173251	0.935137	KRT5 (basal layer)
0.319937	0.962626	KRT5 (basal layer)
0.814712	-0.926267	KRT5 (basal layer)
0.548948	-0.553952	KRT5 (basal layer)
0.190269	0.686452	KRT5 (basal layer)
0.404527	0.966836	KRT5 (basal layer)
0.476846	0.314403	KRT5 (basal layer)
0.260818	-0.0853641	KRT5 (basal layer)
0.458625	0.760632	KRT5 (basal layer)
0.247792	0.102864	KRT5 (basal layer)
0.381709	1.11393	KRT5 (basal layer)
0.601117	-0.236883	KRT5 (basal layer)
0.302119	1.28771	KRT5 (basal layer)
0.566727	-1.1055	KRT5 (basal layer)
0.607087	-0.952197	KRT5 (basal layer)
0.549996	-0.702865	KRT5 (basal layer)
0.234619	1.12268	KRT5 (basal layer)
0.38796	0.803603	KRT5 (basal layer)
0.540369	-0.0925737	KRT5 (basal layer)
0.31524	0.973538	KRT5 (basal layer)
0.401174	0.890035	KRT5 (basal layer)
0.548315	-1.01433	KRT5 (basal layer)
0.645009	-0.962607	KRT5 (basal layer)
0.558198	0.281005	KRT5 (basal layer)
0.290864	-0.158444	KRT5 (basal layer)
0.265309	0.578729	KRT5 (basal layer)
0.471797	-0.250987	KRT5 (basal layer)
0.247587	1.1695	KRT5 (basal layer)
0.517753	0.265369	KRT5 (basal layer)
0.433558	0.692893	KRT5 (basal layer)
0.497617	0.427886	KRT5 (basal layer)
0.296138	0.491901	KRT5 (basal layer)
0.161216	1.18755	KRT5 (basal layer)
0.754761	-0.907783	KRT5 (basal layer)
0.456417	0.0843886	KRT5 (basal layer)
0.538305	-0.757557	KRT5 (basal layer)
0.410601	0.544019	KRT5 (basal layer)
0.475584	-0.446341	KRT5 (basal layer)
0.203787	0.723795	KRT5 (basal layer)
0.497859	0.457739	KRT5 (basal layer)
0.457549	-0.211162	KRT5 (basal layer)
0.677121	-0.811247	KRT5 (basal layer)
0.716425	-1.06427	KRT5 (basal layer)
0.764394	-1.00336	KRT5 (basal layer)
0.410802	0.855093	KRT5 (basal layer)
0.537398	-0.55318	KRT5 (basal layer)
0.305817	0.187878	KRT5 (basal layer)
0.408448	0.896264	KRT5 (basal layer)
0.289202	1.35818	KRT5 (basal layer)
0.578518	-0.988812	KRT5 (basal layer)
0.621633	-1.01321	KRT5 (basal layer)
0.528046	-0.098859	KRT5 (basal layer)
0.597883	-1.12479	KRT5 (basal layer)
0.752469	-1.06464	KRT5 (basal layer)
0.671389	-0.768915	KRT5 (basal layer)
0.230416	0.764277	KRT5 (basal layer)
0.205153	0.829669	KRT5 (basal layer)
0.289205	0.853395	KRT5 (basal layer)
0.533838	0.504613	KRT5 (basal layer)
0.437272	0.98793	KRT5 (basal layer)
0.299188	0.57009	KRT5 (basal layer)
0.573049	-0.631293	KRT5 (basal layer)
0.760667	-1.00535	KRT5 (basal layer)
0.52356	-1.12098	KRT5 (basal layer)
0.271555	0.596186	KRT5 (basal layer)
0.224094	0.574401	KRT5 (basal layer)
0.725905	-1.07343	KRT5 (basal layer)
0.240873	0.354419	KRT5 (basal layer)
0.401036	0.808464	KRT5 (basal layer)
0.579617	-0.948335	KRT5 (basal layer)
0.597538	-0.82065	KRT5 (basal layer)
0.687463	-1.00069	KRT5 (basal layer)
0.541033	-0.76792	KRT5 (basal layer)
0.218956	1.06997	KRT5 (basal layer)
0.32163	-0.151225	KRT5 (basal layer)
0.284631	1.02068	KRT5 (basal layer)
0.526385	-0.923486	KRT5 (basal layer)
0.245654	1.02738	KRT5 (basal layer)
0.280185	0.727549	KRT5 (basal layer)
0.278991	1.08008	KRT5 (basal layer)
0.509606	-1.10764	KRT5 (basal layer)
0.277244	1.14763	KRT5 (basal layer)
0.413021	1.0336	KRT5 (basal layer)
0.499631	-0.639764	KRT5 (basal layer)
0.750511	-1.12306	KRT5 (basal layer)
0.5127	-0.553437	KRT5 (basal layer)
0.476031	0.137222	KRT5 (basal layer)
0.417581	0.876939	KRT5 (basal layer)
0.712862	-0.971454	KRT5 (basal layer)
0.447108	0.530161	KRT5 (basal layer)
0.189966	0.466051	KRT5 (basal layer)
0.486323	0.103106	KRT5 (basal layer)
0.515823	-0.906131	KRT5 (basal layer)
0.704347	-0.976214	KRT5 (basal layer)
0.584243	-0.584744	KRT5 (basal layer)
0.284152	1.10678	KRT5 (basal layer)
0.212042	0.678447	KRT5 (basal layer)
0.478235	0.140085	KRT5 (basal layer)
0.415432	0.643933	KRT5 (basal layer)
0.332059	0.862377	KRT5 (basal layer)
0.463059	0.767321	KRT5 (basal layer)
0.581997	-0.749849	KRT5 (basal layer)
0.469639	-0.727172	KRT5 (basal layer)
0.284544	0.929087	KRT5 (basal layer)
0.63556	-0.980802	KRT5 (basal layer)
0.489831	0.603951	KRT5 (basal layer)
0.473037	0.110174	KRT5 (basal layer)
0.462374	0.779942	KRT5 (basal layer)
0.770756	-1.12502	KRT5 (basal layer)
0.266384	0.618548	KRT5 (basal layer)
0.162644	0.656028	KRT5 (basal layer)
0.564928	0.285182	KRT5 (basal layer)
0.236171	0.455687	KRT5 (basal layer)
0.158093	0.508446	KRT5 (basal layer)
0.267818	0.601388	KRT5 (basal layer)
0.661069	-0.992465	KRT5 (basal layer)
0.327807	0.766296	KRT5 (basal layer)
0.267944	0.894168	KRT5 (basal layer)
0.272608	0.777952	KRT5 (basal layer)
0.62541	-1.03572	KRT5 (basal layer)
0.253377	0.820476	KRT5 (basal layer)
0.224359	1.05572	KRT5 (basal layer)
0.390772	0.498644	KRT5 (basal layer)
0.566242	-0.27404	KRT5 (basal layer)
0.430197	0.204081	KRT5 (basal layer)
0.516105	-0.950275	KRT5 (basal layer)
0.207863	0.872262	KRT5 (basal layer)
0.639287	-1.03687	KRT5 (basal layer)
0.577138	-0.182005	KRT5 (basal layer)
0.408606	0.510974	KRT5 (basal layer)
0.655259	-0.562023	KRT5 (basal layer)
0.504861	-0.955549	KRT5 (basal layer)
0.625269	-0.990336	KRT5 (basal layer)
0.449624	0.631402	KRT5 (basal layer)
0.62922	-0.402817	KRT5 (basal layer)
0.382794	0.561501	KRT5 (basal layer)
0.561497	-0.172364	KRT5 (basal layer)
0.411107	0.647216	KRT5 (basal layer)
0.438314	0.993518	KRT5 (basal layer)
0.334083	1.12026	KRT5 (basal layer)
0.466674	0.413955	KRT5 (basal layer)
0.392987	1.19535	KRT5 (basal layer)
0.457571	-0.699239	KRT5 (basal layer)
0.173964	0.801334	KRT5 (basal layer)
0.500502	-0.0445614	KRT5 (basal layer)
0.420564	0.96337	KRT5 (basal layer)
0.170303	0.441513	KRT5 (basal layer)
0.279734	0.53074	KRT5 (basal layer)
0.724809	-0.60596	KRT5 (basal layer)
0.414248	0.817241	KRT5 (basal layer)
0.495863	-0.605799	KRT5 (basal layer)
0.272318	1.48167	KRT5 (basal layer)
0.347296	0.591048	KRT5 (basal layer)
0.56257	-0.239407	KRT5 (basal layer)
0.411297	0.580495	KRT5 (basal layer)
0.265383	0.56906	KRT5 (basal layer)
0.530105	-0.217752	KRT5 (basal layer)
0.469399	0.457096	KRT5 (basal layer)
0.454646	-0.210032	KRT5 (basal layer)
0.408032	0.862214	KRT5 (basal layer)
0.392952	1.0212	KRT5 (basal layer)
0.49771	0.830634	KRT5 (basal layer)
0.384404	1.23735	KRT5 (basal layer)
0.745246	-0.859023	KRT5 (basal layer)
0.223431	0.583444	KRT5 (basal layer)
0.572211	-0.943403	KRT5 (basal layer)
0.268453	0.171109	KRT5 (basal layer)
0.428022	0.626657	KRT5 (basal layer)
0.44045	-0.0531041	KRT5 (basal layer)
0.580229	-1.03062	KRT5 (basal layer)
0.221114	0.942242	KRT5 (basal layer)
0.453569	0.0263977	KRT5 (basal layer)
0.589687	-1.13195	KRT5 (basal layer)
0.366097	1.18639	KRT5 (basal layer)
0.467108	0.424458	KRT5 (basal layer)
0.5118	-0.755594	KRT5 (basal layer)
0.457882	0.64998	KRT5 (basal layer)
0.41269	0.788513	KRT5 (basal layer)
0.516956	0.352771	KRT5 (basal layer)
0.608663	-0.966697	KRT5 (basal layer)
0.561721	-1.00559	KRT5 (basal layer)
0.373502	1.08787	KRT5 (basal layer)
0.790192	-0.947695	KRT5 (basal layer)
0.654391	-0.653489	KRT5 (basal layer)
0.563836	-1.07384	KRT5 (basal layer)
0.459557	0.271489	KRT5 (basal layer)
0.487813	-1.03514	KRT5 (basal layer)
0.225608	0.389971	KRT5 (basal layer)
0.251576	0.339203	KRT5 (basal layer)
0.417722	0.938825	KRT5 (basal layer)
0.476506	0.618849	KRT5 (basal layer)
0.420174	0.372099	KRT5 (basal layer)
0.296932	0.876967	KRT5 (basal layer)
0.345198	1.10949	KRT5 (basal layer)
0.51225	0.259228	KRT5 (basal layer)
0.234245	0.954319	KRT5 (basal layer)
0.233638	0.752335	KRT5 (basal layer)
0.43094	0.69555	KRT5 (basal layer)
0.452034	0.736374	KRT5 (basal layer)
0.464246	-0.537032	KRT5 (basal layer)
0.829554	-0.978593	KRT5 (basal layer)
0.293691	0.943049	KRT5 (basal layer)
0.48138	0.691037	KRT5 (basal layer)
0.458228	0.365781	KRT5 (basal layer)
0.481913	0.147271	KRT5 (basal layer)
0.685179	-0.0831666	KRT5 (basal layer)
0.599569	0.217507	KRT5 (basal layer)
0.452585	-0.0643429	KRT5 (basal layer)
0.284529	0.521571	KRT5 (basal layer)
0.254513	0.386772	KRT5 (basal layer)
0.395147	1.11108	KRT5 (basal layer)
0.196599	0.794584	KRT5 (basal layer)
0.461895	0.475298	KRT5 (basal layer)
0.347011	1.01992	KRT5 (basal layer)
0.478787	0.933713	KRT5 (basal layer)
0.307232	1.19216	KRT5 (basal layer)
0.549543	-0.716155	KRT5 (basal layer)
0.174395	1.11763	KRT5 (basal layer)
0.529138	-0.433743	KRT5 (basal layer)
0.736814	-0.590477	KRT5 (basal layer)
0.380136	0.460337	KRT5 (basal layer)
0.280583	0.973202	KRT5 (basal layer)
0.382145	0.80963	KRT5 (basal layer)
0.453807	0.425401	KRT5 (basal layer)
0.628467	-0.267555	KRT5 (basal layer)
0.528833	-0.0871583	KRT5 (basal layer)
0.709288	-1.04726	KRT5 (basal layer)
0.490171	0.406833	KRT5 (basal layer)
0.441811	-0.694107	KRT5 (basal layer)
0.176067	1.19696	KRT5 (basal layer)
0.503244	-0.093233	KRT5 (basal layer)
0.48916	0.21938	KRT5 (basal layer)
0.453569	0.571093	KRT5 (basal layer)
0.258632	0.968421	KRT5 (basal layer)
0.172866	0.795345	KRT5 (basal layer)
0.37412	0.842098	KRT5 (basal layer)
0.289152	0.832985	KRT5 (basal layer)
0.501485	0.158705	KRT5 (basal layer)
0.301554	0.810298	KRT5 (basal layer)
0.237045	0.159873	KRT5 (basal layer)
0.467147	0.594498	KRT5 (basal layer)
0.415127	0.487673	KRT5 (basal layer)
0.543059	-0.990174	KRT5 (basal layer)
0.186488	1.21948	KRT5 (basal layer)
0.558974	-1.13596	KRT5 (basal layer)
0.47534	0.834369	KRT5 (basal layer)
0.448219	1.14035	KRT5 (basal layer)
0.816234	-1.04577	KRT5 (basal layer)
0.562649	0.0305441	KRT5 (basal layer)
0.459287	-0.279839	KRT5 (basal layer)
0.140975	0.928949	KRT5 (basal layer)
0.541069	-0.847237	KRT5 (basal layer)
0.315364	0.512732	KRT5 (basal layer)
0.533165	-0.77588	KRT5 (basal layer)
0.731039	-0.55693	KRT5 (basal layer)
0.171238	0.620135	KRT5 (basal layer)
0.494798	-0.204001	KRT5 (basal layer)
0.199912	0.748708	KRT5 (basal layer)
0.380281	0.559391	KRT5 (basal layer)
0.503176	-0.368924	KRT5 (basal layer)
0.68979	-0.938422	KRT5 (basal layer)
0.532949	-0.442377	KRT5 (basal layer)
0.67058	-0.997565	KRT5 (basal layer)
0.5666	-0.845733	KRT5 (basal layer)
0.295509	1.00269	KRT5 (basal layer)
0.39502	0.984895	KRT5 (basal layer)
0.466875	0.712313	KRT5 (basal layer)
0.657769	-1.03933	KRT5 (basal layer)
0.531388	-0.73586	KRT5 (basal layer)
0.563962	-0.546417	KRT5 (basal layer)
0.436339	0.748812	KRT5 (basal layer)
0.269654	0.991859	KRT5 (basal layer)
0.317904	0.856014	KRT5 (basal layer)
0.467685	0.550302	KRT5 (basal layer)
0.499058	-0.955468	KRT5 (basal layer)
0.458208	-0.0897281	KRT5 (basal layer)
0.290798	1.04646	KRT5 (basal layer)
0.216062	0.982821	KRT5 (basal layer)
0.436738	-0.672155	KRT5 (basal layer)
0.419494	0.768239	KRT5 (basal layer)
0.171651	0.653295	KRT5 (basal layer)
0.277324	1.15922	KRT5 (basal layer)
0.752522	-0.725733	KRT5 (basal layer)
0.315718	1.07105	KRT5 (basal layer)
0.841208	-1.07691	KRT5 (basal layer)
0.320207	0.774526	KRT5 (basal layer)
0.274633	0.648825	KRT5 (basal layer)
0.435117	0.451912	KRT5 (basal layer)
0.496027	0.624015	KRT5 (basal layer)
0.6292	-0.740795	KRT5 (basal layer)
0.419753	0.734732	KRT5 (basal layer)
0.366477	1.20558	KRT5 (basal layer)
0.397631	1.32947	KRT5 (basal layer)
0.378235	0.565331	KRT5 (basal layer)
0.472387	-0.900114	KRT5 (basal layer)
0.474509	0.261048	KRT5 (basal layer)
0.544142	-0.959451	KRT5 (basal layer)
0.453891	0.129434	KRT5 (basal layer)
0.608774	-0.393523	KRT5 (basal layer)
0.29065	0.928128	KRT5 (basal layer)
0.364591	0.96337	KRT5 (basal layer)
0.449188	0.433831	KRT5 (basal layer)
0.115353	1.23303	KRT5 (basal layer)
0.189179	0.905825	KRT5 (basal layer)
0.321793	0.911201	KRT5 (basal layer)
0.297433	0.572091	KRT5 (basal layer)
0.124525	0.736167	KRT5 (basal layer)
0.511955	0.262384	KRT5 (basal layer)
0.352468	0.594007	KRT5 (basal layer)
0.462054	0.847936	KRT5 (basal layer)
0.472759	0.0733751	KRT5 (basal layer)
0.374812	0.412713	KRT5 (basal layer)
0.415641	0.677249	KRT5 (basal layer)
0.787006	-0.99396	KRT5 (basal layer)
0.547035	-0.856706	KRT5 (basal layer)
0.599294	-1.02974	KRT5 (basal layer)
0.465342	0.0746916	KRT5 (basal layer)
0.266732	0.315267	KRT5 (basal layer)
0.439987	0.458731	KRT5 (basal layer)
0.458043	1.00147	KRT5 (basal layer)
0.182158	1.13566	KRT5 (basal layer)
0.386407	1.06117	KRT5 (basal layer)
0.575559	-0.227526	KRT5 (basal layer)
0.50393	-0.0483026	KRT5 (basal layer)
0.771205	-0.885703	KRT5 (basal layer)
0.696006	-0.997226	KRT5 (basal layer)
0.647506	-0.945356	KRT5 (basal layer)
0.463789	0.0036316	KRT5 (basal layer)
0.608207	-0.613519	KRT5 (basal layer)
0.252599	1.19601	KRT5 (basal layer)
0.406703	0.746829	KRT5 (basal layer)
0.359471	1.43175	KRT5 (basal layer)
0.436085	0.280555	KRT5 (basal layer)
0.386195	0.957728	KRT5 (basal layer)
0.421113	0.530901	KRT5 (basal layer)
0.49128	-0.98063	KRT5 (basal layer)
0.234688	0.799058	KRT5 (basal layer)
0.272908	0.926904	KRT5 (basal layer)
0.470576	0.459583	KRT5 (basal layer)
0.440386	0.60687	KRT5 (basal layer)
0.245869	0.326167	KRT5 (basal layer)
0.35278	0.906454	KRT5 (basal layer)
0.239284	0.541607	KRT5 (basal layer)
0.206807	0.889384	KRT5 (basal layer)
0.462685	0.589337	KRT5 (basal layer)
0.178909	0.62293	KRT5 (basal layer)
0.36207	1.17901	KRT5 (basal layer)
0.588662	-0.99104	KRT5 (basal layer)
0.486614	0.601078	KRT5 (basal layer)
0.2374	0.20124	KRT5 (basal layer)
0.477331	-0.908938	KRT5 (basal layer)
0.409984	0.322288	KRT5 (basal layer)
0.357345	1.0256	KRT5 (basal layer)
0.568413	-0.0252938	KRT5 (basal layer)
0.427852	1.00287	KRT5 (basal layer)
0.676387	-0.971364	KRT5 (basal layer)
0.24078	0.941011	KRT5 (basal layer)
0.486603	0.50895	KRT5 (basal layer)
0.654574	-1.024	KRT5 (basal layer)
0.630063	-1.0078	KRT5 (basal layer)
0.419287	0.640868	KRT5 (basal layer)
0.26403	0.597482	KRT5 (basal layer)
0.279387	-0.125512	KRT5 (basal layer)
0.180363	1.12482	KRT5 (basal layer)
0.618518	-1.02532	KRT5 (basal layer)
0.624206	-0.96792	KRT5 (basal layer)
0.293766	0.422513	KRT5 (basal layer)
0.554193	-0.849202	KRT5 (basal layer)
0.442675	0.619589	KRT5 (basal layer)
0.394845	0.815331	KRT5 (basal layer)
0.44168	0.0199915	KRT5 (basal layer)
0.414464	0.557013	KRT5 (basal layer)
0.139463	0.96108	KRT5 (basal layer)
0.727505	-1.05551	KRT5 (basal layer)
0.135726	0.0954555	KRT5 (basal layer)
0.577231	-0.582943	KRT5 (basal layer)
0.501412	-0.383927	KRT5 (basal layer)
0.619208	-0.296729	KRT5 (basal layer)
0.42105	0.43695	KRT5 (basal layer)
0.295976	0.521204	KRT5 (basal layer)
0.486252	0.0343781	KRT5 (basal layer)
0.600501	-0.239006	KRT5 (basal layer)
0.37538	0.708098	KRT5 (basal layer)
0.210919	0.552938	KRT5 (basal layer)
0.398949	1.00145	KRT5 (basal layer)
0.526729	0.0707557	KRT5 (basal layer)
0.155545	0.723902	KRT5 (basal layer)
0.416602	0.875464	KRT5 (basal layer)
0.461354	0.814152	KRT5 (basal layer)
0.403079	0.710195	KRT5 (basal layer)
0.385039	0.484917	KRT5 (basal layer)
0.846988	-1.02391	KRT5 (basal layer)
0.69471	-0.956632	KRT5 (basal layer)
0.629746	-0.88682	KRT5 (basal layer)
0.447477	0.791677	KRT5 (basal layer)
0.343566	1.16102	KRT5 (basal layer)
0.350271	0.735308	KRT5 (basal layer)
0.164556	0.943306	KRT5 (basal layer)
0.214325	0.778665	KRT5 (basal layer)
0.460294	0.983002	KRT5 (basal layer)
0.328463	1.28168	KRT5 (basal layer)
0.445451	0.401357	KRT5 (basal layer)
0.492682	-0.148224	KRT5 (basal layer)
0.454562	0.79652	KRT5 (basal layer)
0.708023	-1.06111	KRT5 (basal layer)
0.4961	-0.574751	KRT5 (basal layer)
0.451181	0.32189	KRT5 (basal layer)
0.405283	0.610692	KRT5 (basal layer)
0.185404	1.02816	KRT5 (basal layer)
0.560126	-0.713761	KRT5 (basal layer)
0.354541	1.14335	KRT5 (basal layer)
0.654005	-1.11394	KRT5 (basal layer)
0.313631	0.660215	KRT5 (basal layer)
0.486566	0.0791263	KRT5 (basal layer)
0.326688	0.777597	KRT5 (basal layer)
0.748704	-0.757262	KRT5 (basal layer)
0.566255	-0.494095	KRT5 (basal layer)
0.526889	0.34371	KRT5 (basal layer)
0.335107	1.24006	KRT5 (basal layer)
0.228713	1.11128	KRT5 (basal layer)
0.478323	-0.0277244	KRT5 (basal layer)
0.610338	-0.600021	KRT5 (basal layer)
0.46931	0.605151	KRT5 (basal layer)
0.447592	-0.00915004	KRT5 (basal layer)
0.576031	-0.545557	KRT5 (basal layer)
0.585088	-0.391692	KRT5 (basal layer)
0.369471	0.889613	KRT5 (basal layer)
0.730536	-0.964011	KRT5 (basal layer)
0.44784	0.753494	KRT5 (basal layer)
0.440821	0.545491	KRT5 (basal layer)
0.566763	-0.946071	KRT5 (basal layer)
0.473735	0.0493849	KRT5 (basal layer)
0.295464	0.449678	KRT5 (basal layer)
0.603157	0.981106	KRT5 (basal layer)
0.539401	-0.10078	KRT5 (basal layer)
0.248761	0.598289	KRT5 (basal layer)
0.814896	-0.824796	KRT5 (basal layer)
0.167554	1.09439	KRT5 (basal layer)
0.614605	-0.956245	KRT5 (basal layer)
0.282613	0.0362547	KRT5 (basal layer)
0.176919	0.958738	KRT5 (basal layer)
0.942949	-0.734743	KRT5 (basal layer)
0.251727	1.12266	KRT5 (basal layer)
0.479405	0.495592	KRT5 (basal layer)
0.509433	-0.0245021	KRT5 (basal layer)
0.47508	0.442432	KRT5 (basal layer)
0.383676	1.14549	KRT5 (basal layer)
0.131418	0.892334	KRT5 (basal layer)
0.153348	1.01383	KRT5 (basal layer)
0.318167	0.950932	KRT5 (basal layer)
0.466774	0.12409	KRT5 (basal layer)
0.228857	0.946258	KRT5 (basal layer)
0.591374	-0.232605	KRT5 (basal layer)
0.468387	-0.4003	KRT5 (basal layer)
0.196838	0.89812	KRT5 (basal layer)
0.685308	-0.983407	KRT5 (basal layer)
0.443606	0.0330154	KRT5 (basal layer)
0.236345	0.847586	KRT5 (basal layer)
0.477531	0.226822	KRT5 (basal layer)
0.534419	-0.932631	KRT5 (basal layer)
0.463675	-0.437796	KRT5 (basal layer)
0.27884	1.08538	KRT5 (basal layer)
0.532045	-0.0582314	KRT5 (basal layer)
0.280891	0.758836	KRT5 (basal layer)
0.540053	-0.942817	KRT5 (basal layer)
0.293026	0.938167	KRT5 (basal layer)
0.746612	-1.08818	KRT5 (basal layer)
0.868096	-1.06418	KRT5 (basal layer)
0.621303	-0.391713	KRT5 (basal layer)
0.325287	1.17456	KRT5 (basal layer)
0.352687	0.990489	KRT5 (basal layer)
0.575866	-0.868848	KRT5 (basal layer)
0.261229	1.04058	KRT5 (basal layer)
0.527606	-0.331015	KRT5 (basal layer)
0.58569	-1.08331	KRT5 (basal layer)
0.213502	1.02248	KRT5 (basal layer)
0.364163	0.958861	KRT5 (basal layer)
0.59975	-0.35417	KRT5 (basal layer)
0.385593	0.740466	KRT5 (basal layer)
0.449696	-0.914449	KRT5 (basal layer)
0.498149	-1.03465	KRT5 (basal layer)
0.522967	-1.01878	KRT5 (basal layer)
0.557895	0.171549	KRT5 (basal layer)
0.462111	0.389985	KRT5 (basal layer)
0.154387	0.0341194	KRT5 (basal layer)
0.616373	-0.672728	KRT5 (basal layer)
0.302093	1.03846	KRT5 (basal layer)
0.508202	-1.07608	KRT5 (basal layer)
0.26852	1.08645	KRT5 (basal layer)
0.500784	-0.261403	KRT5 (basal layer)
0.474303	0.819576	KRT5 (basal layer)
0.440155	0.703803	KRT5 (basal layer)
0.537062	-0.526991	KRT5 (basal layer)
0.313493	1.07775	KRT5 (basal layer)
0.445172	-0.00260792	KRT5 (basal layer)
0.687815	-0.463956	KRT5 (basal layer)
0.514055	-0.410767	KRT5 (basal layer)
0.187423	0.685124	KRT5 (basal layer)
0.447783	0.24081	KRT5 (basal layer)
0.337754	0.95925	KRT5 (basal layer)
0.24086	0.515774	KRT5 (basal layer)
0.460231	0.347418	KRT5 (basal layer)
0.419479	0.53133	KRT5 (basal layer)
0.391066	0.985111	KRT5 (basal layer)
0.617854	-0.735223	KRT5 (basal layer)
0.225236	0.229686	KRT5 (basal layer)
0.590624	-0.469474	KRT5 (basal layer)
0.401065	0.303129	KRT5 (basal layer)
0.383716	1.15666	KRT5 (basal layer)
0.334481	0.816086	KRT5 (basal layer)
0.408733	0.998561	KRT5 (basal layer)
0.495499	-0.406526	KRT5 (basal layer)
0.723147	-0.948771	KRT5 (basal layer)
0.526541	0.306198	KRT5 (basal layer)
0.537667	-1.06223	KRT5 (basal layer)
0.427901	0.33642	KRT5 (basal layer)
0.727853	-0.941501	KRT5 (basal layer)
0.50545	0.0220665	KRT5 (basal layer)
0.600469	0.0736654	KRT5 (basal layer)
0.528434	-0.405745	KRT5 (basal layer)
0.470373	-0.0626561	KRT5 (basal layer)
0.513354	-0.0943893	KRT5 (basal layer)
0.697941	-0.787586	KRT5 (basal layer)
0.760164	-0.979801	KRT5 (basal layer)
0.455721	-0.0509456	KRT5 (basal layer)
0.585556	-0.773206	KRT5 (basal layer)
0.411164	0.675088	KRT5 (basal layer)
0.295304	0.174187	KRT5 (basal layer)
0.710813	-1.00614	KRT5 (basal layer)
0.564958	-0.620392	KRT5 (basal layer)
0.266052	0.519374	KRT5 (basal layer)
0.575539	-0.749191	KRT5 (basal layer)
0.314584	0.0665279	KRT5 (basal layer)
0.374745	1.06967	KRT5 (basal layer)
0.276526	0.471858	KRT5 (basal layer)
0.889779	-1.0528	KRT5 (basal layer)
0.309676	0.570587	KRT5 (basal layer)
0.240339	1.19162	KRT5 (basal layer)
0.545653	-0.462374	KRT5 (basal layer)
0.303326	0.801189	KRT5 (basal layer)
0.707813	-0.982561	KRT5 (basal layer)
0.419849	0.0585284	KRT5 (basal layer)
0.704024	-0.707546	KRT5 (basal layer)
0.49971	-0.924693	KRT5 (basal layer)
0.529763	-0.387502	KRT5 (basal layer)
0.411929	0.690612	KRT5 (basal layer)
0.54259	-1.08965	KRT5 (basal layer)
0.292591	0.670765	KRT5 (basal layer)
0.457719	-0.0943095	KRT5 (basal layer)
0.478353	-0.47764	KRT5 (basal layer)
0.267303	0.837292	KRT5 (basal layer)
0.606718	-1.01579	KRT5 (basal layer)
0.438075	0.569432	KRT5 (basal layer)
0.507371	-0.74947	KRT5 (basal layer)
0.502371	0.470568	KRT5 (basal layer)
0.521041	-0.174322	KRT5 (basal layer)
0.775566	-1.1287	KRT5 (basal layer)
0.157921	1.28561	KRT5 (basal layer)
0.438483	0.486408	KRT5 (basal layer)
0.501137	-0.57585	KRT5 (basal layer)
0.503796	0.0552157	KRT5 (basal layer)
0.360726	0.90954	KRT5 (basal layer)
0.419167	0.561967	KRT5 (basal layer)
0.195614	0.848611	KRT5 (basal layer)
0.487222	0.494669	KRT5 (basal layer)
0.288919	0.255193	KRT5 (basal layer)
0.28917	0.0622225	KRT5 (basal layer)
0.644014	-0.966973	KRT5 (basal layer)
0.12456	0.727318	KRT5 (basal layer)
0.539908	-0.954524	KRT5 (basal layer)
0.176326	0.147239	KRT5 (basal layer)
0.726817	-1.00959	KRT5 (basal layer)
0.469993	-0.564018	KRT5 (basal layer)
0.185112	1.01846	KRT5 (basal layer)
0.494659	0.449303	KRT5 (basal layer)
0.404921	0.304766	KRT5 (basal layer)
0.488031	-0.622387	KRT5 (basal layer)
0.179922	0.302783	KRT5 (basal layer)
0.474145	-0.883362	KRT5 (basal layer)
0.525713	0.0665919	KRT5 (basal layer)
0.195765	0.600568	KRT5 (basal layer)
0.379666	0.967837	KRT5 (basal layer)
0.503183	0.584951	KRT5 (basal layer)
0.521507	-0.354975	KRT5 (basal layer)
0.638093	-0.63447	KRT5 (basal layer)
0.147525	0.832472	KRT5 (basal layer)
0.414492	0.93371	KRT5 (basal layer)
0.126153	0.258105	KRT5 (basal layer)
0.0961341	0.868563	KRT5 (basal layer)
0.629672	-1.00537	KRT5 (basal layer)
0.459681	0.42888	KRT5 (basal layer)
0.249472	0.991619	KRT5 (basal layer)
0.498831	-0.964011	KRT5 (basal layer)
0.505766	0.176342	KRT5 (basal layer)
0.534277	-0.337405	KRT5 (basal layer)
0.480317	-0.371278	KRT5 (basal layer)
0.410568	1.03582	KRT5 (basal layer)
0.340976	1.04116	KRT5 (basal layer)
0.362115	0.668076	KRT5 (basal layer)
0.319283	1.0043	KRT5 (basal layer)
0.153821	0.717439	KRT5 (basal layer)
0.827334	-1.00217	KRT5 (basal layer)
0.499118	0.159165	KRT5 (basal layer)
0.490869	0.616397	KRT5 (basal layer)
0.329096	1.17118	KRT5 (basal layer)
0.424182	0.99281	KRT5 (basal layer)
0.599782	-0.0976519	KRT5 (basal layer)
0.397389	0.614358	KRT5 (basal layer)
0.421689	0.585518	KRT5 (basal layer)
0.42257	0.931185	KRT5 (basal layer)
0.402935	0.985876	KRT5 (basal layer)
0.536297	-0.142451	KRT5 (basal layer)
0.324457	0.739885	KRT5 (basal layer)
0.250804	0.291448	KRT5 (basal layer)
0.255984	0.512114	KRT5 (basal layer)
0.279359	-0.478208	KRT5 (basal layer)
0.4898	-0.0118533	KRT5 (basal layer)
0.298009	1.06751	KRT5 (basal layer)
0.387451	0.636644	KRT5 (basal layer)
0.563423	0.155402	KRT5 (basal layer)
0.280257	0.394203	KRT5 (basal layer)
0.470914	-0.300028	KRT5 (basal layer)
0.379439	1.22658	KRT5 (basal layer)
0.456287	0.0181195	KRT5 (basal layer)
0.61163	-0.388983	KRT5 (basal layer)
0.662367	-1.05316	KRT5 (basal layer)
0.162069	1.06315	KRT5 (basal layer)
0.599271	-0.0221783	KRT5 (basal layer)
0.575816	-0.765168	KRT5 (basal layer)
0.353143	1.04022	KRT5 (basal layer)
0.140177	0.871647	KRT5 (basal layer)
0.156413	0.802285	KRT5 (basal layer)
0.629697	-0.42842	KRT5 (basal layer)
0.490867	0.152151	KRT5 (basal layer)
0.200928	0.870212	KRT5 (basal layer)
0.420755	0.548151	KRT5 (basal layer)
0.512592	0.0794892	KRT5 (basal layer)
0.478675	0.408131	KRT5 (basal layer)
0.429306	0.977732	KRT5 (basal layer)
0.520009	0.167728	KRT5 (basal layer)
0.514829	0.18846	KRT5 (basal layer)
0.175542	1.14712	KRT5 (basal layer)
0.44914	-0.639818	KRT5 (basal layer)
0.283956	0.854738	KRT5 (basal layer)
0.623068	-0.961697	KRT5 (basal layer)
0.319425	1.06782	KRT5 (basal layer)
0.164801	0.352327	KRT5 (basal layer)
0.20844	0.594866	KRT5 (basal layer)
0.575721	-0.755668	KRT5 (basal layer)
0.122402	0.955847	KRT5 (basal layer)
0.543414	0.439835	KRT5 (basal layer)
0.484911	-0.216442	KRT5 (basal layer)
0.553901	-0.785825	KRT5 (basal layer)
0.634129	-0.887355	KRT5 (basal layer)
0.542846	0.340823	KRT5 (basal layer)
0.580805	0.111337	KRT5 (basal layer)
0.519176	0.0593898	KRT5 (basal layer)
0.276509	0.723598	KRT5 (basal layer)
0.36974	0.888981	KRT5 (basal layer)
0.700143	-0.686409	KRT5 (basal layer)
0.242911	0.471107	KRT5 (basal layer)
0.565435	-0.147007	KRT5 (basal layer)
0.600564	-0.912647	KRT5 (basal layer)
0.334866	0.925127	KRT5 (basal layer)
0.328648	0.989517	KRT5 (basal layer)
0.620312	-1.0351	KRT5 (basal layer)
0.513696	0.60207	KRT5 (basal layer)
0.44374	-0.0359175	KRT5 (basal layer)
0.433528	-0.656258	KRT5 (basal layer)
0.271952	1.1364	KRT5 (basal layer)
0.664541	-0.571921	KRT5 (basal layer)
0.65606	-0.405102	KRT5 (basal layer)
0.140627	0.922459	KRT5 (basal layer)
0.596613	-0.604349	KRT5 (basal layer)
0.530368	0.265882	KRT5 (basal layer)
0.483161	0.568718	KRT5 (basal layer)
0.613574	-1.06385	KRT5 (basal layer)
0.21788	1.10646	KRT5 (basal layer)
0.529768	0.0133392	KRT5 (basal layer)
0.646674	-0.999407	KRT5 (basal layer)
0.504967	-0.89093	KRT5 (basal layer)
0.299528	1.15382	KRT5 (basal layer)
0.54901	0.444933	KRT5 (basal layer)
0.574526	-0.859124	KRT5 (basal layer)
0.443967	0.786603	KRT5 (basal layer)
0.44297	0.327475	KRT5 (basal layer)
0.590563	-0.940631	KRT5 (basal layer)
0.191398	1.10894	KRT5 (basal layer)
0.272578	0.797113	KRT5 (basal layer)
0.378544	1.03579	KRT5 (basal layer)
0.658792	-0.807831	KRT5 (basal layer)
0.509485	0.306261	KRT5 (basal layer)
0.448966	0.662702	KRT5 (basal layer)
0.258396	0.77779	KRT5 (basal layer)
0.266672	1.23404	KRT5 (basal layer)
0.616753	-0.940666	KRT5 (basal layer)
0.245399	1.05874	KRT5 (basal layer)
0.16136	0.776492	KRT5 (basal layer)
0.328071	0.921689	KRT5 (basal layer)
0.580587	-0.908372	KRT5 (basal layer)
0.732906	-0.939757	KRT5 (basal layer)
0.413811	0.764586	KRT5 (basal layer)
0.437387	0.279617	KRT5 (basal layer)
0.599831	-0.993401	KRT5 (basal layer)
0.696653	-1.09183	KRT5 (basal layer)
0.692632	-0.944382	KRT5 (basal layer)
0.182506	0.627838	KRT5 (basal layer)
0.271411	0.0695746	KRT5 (basal layer)
0.295037	0.150627	KRT5 (basal layer)
0.467925	-0.596816	KRT5 (basal layer)
0.781652	-1.03564	KRT5 (basal layer)
0.539652	-0.768915	KRT5 (basal layer)
0.228108	0.56342	KRT5 (basal layer)
0.225289	0.302818	KRT5 (basal layer)
0.156293	1.16427	KRT5 (basal layer)
0.686097	-0.192378	KRT5 (basal layer)
0.402107	0.606687	KRT5 (basal layer)
0.553886	-1.03258	KRT5 (basal layer)
0.567085	0.401436	KRT5 (basal layer)
0.620466	-1.07585	KRT5 (basal layer)
0.555974	-0.142793	KRT5 (basal layer)
0.464905	-0.773031	KRT5 (basal layer)
0.785711	-0.746952	KRT5 (basal layer)
0.537036	-0.298269	KRT5 (basal layer)
0.203039	0.885395	KRT5 (basal layer)
0.277165	0.549854	KRT5 (basal layer)
0.728562	-1.04341	KRT5 (basal layer)
0.411604	0.912138	KRT5 (basal layer)
0.628238	-1.00281	KRT5 (basal layer)
0.292784	0.995929	KRT5 (basal layer)
0.48933	-0.999458	KRT5 (basal layer)
0.552218	-0.673626	KRT5 (basal layer)
0.712489	-1.02924	KRT5 (basal layer)
0.179443	0.418109	KRT5 (basal layer)
0.487697	-0.0338417	KRT5 (basal layer)
0.571164	-0.840058	KRT5 (basal layer)
0.261871	0.867885	KRT5 (basal layer)
0.289802	0.847715	KRT5 (basal layer)
0.669568	0.191776	KRT5 (basal layer)
0.47633	-0.311246	KRT5 (basal layer)
0.457672	-0.110357	KRT5 (basal layer)
0.449241	0.646653	KRT5 (basal layer)
0.613106	0.114268	KRT5 (basal layer)
0.577698	-1.02806	KRT5 (basal layer)
0.532898	-0.993161	KRT5 (basal layer)
0.394569	1.17635	KRT5 (basal layer)
0.775716	-0.886553	KRT5 (basal layer)
0.861827	-0.840761	KRT5 (basal layer)
0.436924	0.829328	KRT5 (basal layer)
0.27725	0.176594	KRT5 (basal layer)
0.245871	0.0937209	KRT5 (basal layer)
0.154659	0.59799	KRT5 (basal layer)
0.459604	0.420751	KRT5 (basal layer)
0.265116	0.285939	KRT5 (basal layer)
0.676373	-0.953904	KRT5 (basal layer)
0.457487	0.0773476	KRT5 (basal layer)
0.684395	-0.988594	KRT5 (basal layer)
0.274299	0.218355	KRT5 (basal layer)
0.310526	0.926579	KRT5 (basal layer)
0.30088	0.847109	KRT5 (basal layer)
0.521565	-0.480004	KRT5 (basal layer)
0.30356	1.33975	KRT5 (basal layer)
0.317739	0.613105	KRT5 (basal layer)
0.416692	0.625966	KRT5 (basal layer)
0.187936	0.813589	KRT5 (basal layer)
0.467127	0.341044	KRT5 (basal layer)
0.160387	1.09086	KRT5 (basal layer)
0.413778	0.608795	KRT5 (basal layer)
0.43479	0.918044	KRT5 (basal layer)
0.436613	0.328586	KRT5 (basal layer)
0.232055	0.515006	KRT5 (basal layer)
0.694324	-0.80991	KRT5 (basal layer)
0.487842	0.548073	KRT5 (basal layer)
0.40671	0.724253	KRT5 (basal layer)
0.457303	0.380342	KRT5 (basal layer)
0.546666	-0.611223	KRT5 (basal layer)
0.36939	1.06651	KRT5 (basal layer)
0.37983	0.822643	KRT5 (basal layer)
0.140724	0.82287	KRT5 (basal layer)
0.258653	1.20448	KRT5 (basal layer)
0.278901	0.748976	KRT5 (basal layer)
0.578878	0.00887374	KRT5 (basal layer)
0.496005	0.773345	KRT5 (basal layer)
0.316517	0.094519	KRT5 (basal layer)
0.541787	-0.960688	KRT5 (basal layer)
0.484211	-0.837883	KRT5 (basal layer)
0.447883	0.789831	KRT5 (basal layer)
0.510709	0.0704862	KRT5 (basal layer)
0.239992	0.345632	KRT5 (basal layer)
0.687735	-0.770998	KRT5 (basal layer)
0.44397	0.499642	KRT5 (basal layer)
0.440105	0.745691	KRT5 (basal layer)
0.231393	0.932661	KRT5 (basal layer)
0.44864	0.178785	KRT5 (basal layer)
0.462197	-0.112043	KRT5 (basal layer)
0.422286	0.0398204	KRT5 (basal layer)
0.605704	-0.601674	KRT5 (basal layer)
0.793785	-1.10816	KRT5 (basal layer)
0.584545	-0.105712	KRT5 (basal layer)
0.512806	-0.097237	KRT5 (basal layer)
0.614773	-0.77657	KRT5 (basal layer)
0.576177	-0.87596	KRT5 (basal layer)
0.642415	-0.910349	KRT5 (basal layer)
0.325783	0.703436	KRT5 (basal layer)
0.470424	0.359127	KRT5 (basal layer)
0.280432	0.940071	KRT5 (basal layer)
0.448583	-0.794807	KRT5 (basal layer)
0.675628	-0.685186	KRT5 (basal layer)
0.345354	0.765686	KRT5 (basal layer)
0.787017	-1.03249	KRT5 (basal layer)
0.544484	-0.997174	KRT5 (basal layer)
0.452935	-0.0703413	KRT5 (basal layer)
0.461628	0.478971	KRT5 (basal layer)
0.291758	0.846228	KRT5 (basal layer)
0.318889	0.351252	KRT5 (basal layer)
0.724066	-0.705376	KRT5 (basal layer)
0.450227	-0.576727	KRT5 (basal layer)
0.411458	0.416411	KRT5 (basal layer)
0.591494	-0.64525	KRT5 (basal layer)
0.820821	-0.382186	KRT5 (basal layer)
0.827721	-1.05542	KRT5 (basal layer)
0.495589	0.0938577	KRT5 (basal layer)
0.589961	-0.980173	KRT5 (basal layer)
0.124463	0.881826	KRT5 (basal layer)
0.403423	0.860331	KRT5 (basal layer)
0.401029	0.463022	KRT5 (basal layer)
0.172603	1.06072	KRT5 (basal layer)
0.403976	1.29041	KRT5 (basal layer)
0.272234	0.0798837	KRT5 (basal layer)
0.306891	1.30602	KRT5 (basal layer)
0.226363	0.497719	KRT5 (basal layer)
0.355835	1.19629	KRT5 (basal layer)
0.598152	-0.719021	KRT5 (basal layer)
0.464596	-0.215982	KRT5 (basal layer)
0.472814	0.60099	KRT5 (basal layer)
0.469228	-0.90395	KRT5 (basal layer)
0.505699	-0.755705	KRT5 (basal layer)
0.602844	-0.245614	KRT5 (basal layer)
0.527708	-0.136701	KRT5 (basal layer)
0.655536	-0.996074	KRT5 (basal layer)
0.190675	0.877218	KRT5 (basal layer)
0.462328	-0.0691537	KRT5 (basal layer)
0.583027	-0.454423	KRT5 (basal layer)
0.549132	-0.762424	KRT5 (basal layer)
0.274891	0.619115	KRT5 (basal layer)
0.580497	-0.970433	KRT5 (basal layer)
0.211723	0.897624	KRT5 (basal layer)
0.699422	-1.07277	KRT5 (basal layer)
0.509547	-0.294957	KRT5 (basal layer)
0.26773	1.08761	KRT5 (basal layer)
0.373671	0.924436	KRT5 (basal layer)
0.776102	-1.07709	KRT5 (basal layer)
0.282714	0.961139	KRT5 (basal layer)
0.185953	1.15451	KRT5 (basal layer)
0.465337	-0.0658885	KRT5 (basal layer)
0.373399	0.859274	KRT5 (basal layer)
0.485765	-1.01404	KRT5 (basal layer)
0.41348	-0.125932	KRT5 (basal layer)
0.468183	0.68176	KRT5 (basal layer)
0.351307	1.03976	KRT5 (basal layer)
0.517654	-0.726145	KRT5 (basal layer)
0.441637	0.838521	KRT5 (basal layer)
0.429542	0.955728	KRT5 (basal layer)
0.199916	0.803941	KRT5 (basal layer)
0.206505	0.274377	KRT5 (basal layer)
0.670556	-0.921929	KRT5 (basal layer)
0.324898	0.52422	KRT5 (basal layer)
0.203261	0.659763	KRT5 (basal layer)
0.514168	-0.76987	KRT5 (basal layer)
0.398943	1.18914	KRT5 (basal layer)
0.503054	-0.352841	KRT5 (basal layer)
0.473465	-0.0976641	KRT5 (basal layer)
0.506095	-0.38549	KRT5 (basal layer)
0.524511	-0.926155	KRT5 (basal layer)
0.416289	0.513497	KRT5 (basal layer)
0.436773	0.485755	KRT5 (basal layer)
0.541043	-0.290572	KRT5 (basal layer)
0.4118	0.39087	KRT5 (basal layer)
0.268467	1.05095	KRT5 (basal layer)
0.542419	0.228183	KRT5 (basal layer)
0.46921	0.160568	KRT5 (basal layer)
0.35685	1.27824	KRT5 (basal layer)
0.364997	0.531324	KRT5 (basal layer)
0.212806	0.674107	KRT5 (basal layer)
0.493625	0.285005	KRT5 (basal layer)
0.5228	0.216982	KRT5 (basal layer)
0.263527	0.724373	KRT5 (basal layer)
0.474946	0.1323	KRT5 (basal layer)
0.313075	0.498197	KRT5 (basal layer)
0.418179	0.882879	KRT5 (basal layer)
0.40081	0.479724	KRT5 (basal layer)
0.41587	0.780131	KRT5 (basal layer)
0.198898	0.601997	KRT5 (basal layer)
0.397726	0.78421	KRT5 (basal layer)
0.263742	0.538929	KRT5 (basal layer)
0.498483	-0.249963	KRT5 (basal layer)
0.251593	0.155772	KRT5 (basal layer)
0.414794	0.268686	KRT5 (basal layer)
0.523632	-0.58746	KRT5 (basal layer)
0.503815	-0.323994	KRT5 (basal layer)
0.601166	-0.0548784	KRT5 (basal layer)
0.537958	-0.486236	KRT5 (basal layer)
0.701907	-1.02893	KRT5 (basal layer)
0.473382	0.653638	KRT5 (basal layer)
0.467591	-0.474302	KRT5 (basal layer)
0.382664	1.00477	KRT5 (basal layer)
0.603615	-0.995205	KRT5 (basal layer)
0.533781	0.0407541	KRT5 (basal layer)
0.478346	-0.402501	KRT5 (basal layer)
0.303975	0.940861	KRT5 (basal layer)
0.454439	0.228825	KRT5 (basal layer)
0.450897	-0.387731	KRT5 (basal layer)
0.458979	-0.844246	KRT5 (basal layer)
0.427701	1.26008	KRT5 (basal layer)
0.563881	-0.976535	KRT5 (basal layer)
0.233526	0.518067	KRT5 (basal layer)
0.28551	1.16408	KRT5 (basal layer)
0.33952	0.672609	KRT5 (basal layer)
0.511787	0.224191	KRT5 (basal layer)
0.230656	0.630316	KRT5 (basal layer)
0.568794	-0.680371	KRT5 (basal layer)
0.216322	0.90302	KRT5 (basal layer)
0.6851	-0.731488	KRT5 (basal layer)
0.250536	0.0749474	KRT5 (basal layer)
0.260155	0.851551	KRT5 (basal layer)
0.317635	0.379537	KRT5 (basal layer)
0.209554	-0.172726	KRT5 (basal layer)
0.558019	-0.725238	KRT5 (basal layer)
0.148462	0.730738	KRT5 (basal layer)
0.191197	0.780278	KRT5 (basal layer)
0.531746	-0.939897	KRT5 (basal layer)
0.203975	1.05437	KRT5 (basal layer)
0.374954	0.934726	KRT5 (basal layer)
0.197087	0.782231	KRT5 (basal layer)
0.535379	-0.272746	KRT5 (basal layer)
0.46895	-0.306479	KRT5 (basal layer)
0.181197	0.632075	KRT5 (basal layer)
0.405386	0.904138	KRT5 (basal layer)
0.276513	-0.139493	KRT5 (basal layer)
0.513945	-0.568082	KRT5 (basal layer)
0.178969	0.878864	KRT5 (basal layer)
0.435176	0.137385	KRT5 (basal layer)
0.271127	0.410719	KRT5 (basal layer)
0.556164	-0.740619	KRT5 (basal layer)
0.508015	-0.285886	KRT5 (basal layer)
0.438729	0.928864	KRT5 (basal layer)
0.607459	-0.713231	KRT5 (basal layer)
0.478056	-0.372337	KRT5 (basal layer)
0.286501	0.368719	KRT5 (basal layer)
0.503963	-0.944707	KRT5 (basal layer)
0.494643	0.0499386	KRT5 (basal layer)
0.486332	0.407802	KRT5 (basal layer)
0.451368	-0.857515	KRT5 (basal layer)
0.657332	-1.07221	KRT5 (basal layer)
0.422208	0.14589	KRT5 (basal layer)
0.436069	-0.244628	KRT5 (basal layer)
0.264979	0.674079	KRT5 (basal layer)
0.389515	1.07901	KRT5 (basal layer)
0.35176	1.03062	KRT5 (basal layer)
0.516892	-0.78489	KRT5 (basal layer)
0.213717	0.481237	KRT5 (basal layer)
0.668706	-0.763366	KRT5 (basal layer)
0.34076	0.994224	KRT5 (basal layer)
0.620289	-0.318948	KRT5 (basal layer)
0.413027	0.695459	KRT5 (basal layer)
0.485074	0.360657	KRT5 (basal layer)
0.706673	-1.04695	KRT5 (basal layer)
0.764258	-0.925968	KRT5 (basal layer)
0.499452	0.260649	KRT5 (basal layer)
0.435136	0.0369102	KRT5 (basal layer)
0.291823	1.2634	KRT5 (basal layer)
0.399709	0.599233	KRT5 (basal layer)
0.562465	-0.130838	KRT5 (basal layer)
0.463253	-0.178362	KRT5 (basal layer)
0.488219	-0.738674	KRT5 (basal layer)
0.532569	0.020357	KRT5 (basal layer)
0.470171	-0.0799616	KRT5 (basal layer)
0.319811	1.09224	KRT5 (basal layer)
0.23394	0.917466	KRT5 (basal layer)
0.274024	0.502538	KRT5 (basal layer)
0.299696	0.896035	KRT5 (basal layer)
0.223432	0.662442	KRT5 (basal layer)
0.447779	0.711815	KRT5 (basal layer)
0.592271	-0.232495	KRT5 (basal layer)
0.372498	0.976763	KRT5 (basal layer)
0.301025	0.919086	KRT5 (basal layer)
0.464168	0.0477132	KRT5 (basal layer)
0.40891	0.839287	KRT5 (basal layer)
0.236049	0.75748	KRT5 (basal layer)
0.490987	-0.562288	KRT5 (basal layer)
0.510694	0.33868	KRT5 (basal layer)
0.412367	0.311309	KRT5 (basal layer)
0.220863	1.03357	KRT5 (basal layer)
0.54312	-0.0926148	KRT5 (basal layer)
0.571382	-1.05338	KRT5 (basal layer)
0.34172	1.22373	KRT5 (basal layer)
0.553773	-1.02053	KRT5 (basal layer)
0.288717	0.313975	KRT5 (basal layer)
0.199754	0.970512	KRT5 (basal layer)
0.517588	-0.77345	KRT5 (basal layer)
0.565596	-0.709337	KRT5 (basal layer)
0.337367	1.37269	KRT5 (basal layer)
0.272366	0.857786	KRT5 (basal layer)
0.406023	1.08553	KRT5 (basal layer)
0.173699	0.619731	KRT5 (basal layer)
0.483462	-0.349738	KRT5 (basal layer)
0.720816	-0.931905	KRT5 (basal layer)
0.372375	0.808006	KRT5 (basal layer)
0.285593	0.605536	KRT5 (basal layer)
0.40028	0.41794	KRT5 (basal layer)
0.248726	0.759311	KRT5 (basal layer)
0.372813	0.824199	KRT5 (basal layer)
0.37458	1.11517	KRT5 (basal layer)
0.482705	0.281457	KRT5 (basal layer)
0.460932	0.391987	KRT5 (basal layer)
0.631889	-1.13232	KRT5 (basal layer)
0.481497	0.441683	KRT5 (basal layer)
0.427801	0.598125	KRT5 (basal layer)
0.451157	0.654053	KRT5 (basal layer)
0.531552	0.221207	KRT5 (basal layer)
0.398512	1.10574	KRT5 (basal layer)
0.682834	-0.936331	KRT5 (basal layer)
0.669984	-0.808995	KRT5 (basal layer)
0.44531	0.579512	KRT5 (basal layer)
0.6077	-0.175289	KRT5 (basal layer)
0.487214	-0.723083	KRT5 (basal layer)
0.481837	0.160203	KRT5 (basal layer)
0.302176	1.47751	KRT5 (basal layer)
0.737596	-1.01485	KRT5 (basal layer)
0.164074	0.941868	KRT5 (basal layer)
0.35176	0.876742	KRT5 (basal layer)
0.428655	0.31703	KRT5 (basal layer)
0.5204	-0.125154	KRT5 (basal layer)
0.370544	0.948709	KRT5 (basal layer)
0.720709	-0.987661	KRT5 (basal layer)
0.312747	1.07353	KRT5 (basal layer)
0.492494	-1.09584	KRT5 (basal layer)
0.248262	1.14629	KRT5 (basal layer)
0.467934	0.458162	KRT5 (basal layer)
0.30025	1.02492	KRT5 (basal layer)
0.425994	0.659565	KRT5 (basal layer)
0.42371	0.661306	KRT5 (basal layer)
0.544767	-0.987276	KRT5 (basal layer)
0.304265	1.02168	KRT5 (basal layer)
0.514333	-0.388983	KRT5 (basal layer)
0.274026	1.00342	KRT5 (basal layer)
0.373338	0.16935	KRT5 (basal layer)
0.364829	0.707245	KRT5 (basal layer)
0.535243	0.367672	KRT5 (basal layer)
0.423593	0.779781	KRT5 (basal layer)
0.79272	-1.00189	KRT5 (basal layer)
0.279315	1.07103	KRT5 (basal layer)
0.438815	0.412633	KRT5 (basal layer)
0.399202	0.79272	KRT5 (basal layer)
0.534454	0.168375	KRT5 (basal layer)
0.396898	0.942119	KRT5 (basal layer)
0.448447	-0.0337416	KRT5 (basal layer)
0.359611	0.529831	KRT5 (basal layer)
0.263054	0.936357	KRT5 (basal layer)
0.35999	1.18413	KRT5 (basal layer)
0.200816	0.493323	KRT5 (basal layer)
0.500804	-0.277804	KRT5 (basal layer)
0.754935	-1.00564	KRT5 (basal layer)
0.543089	-0.937715	KRT5 (basal layer)
0.432506	-0.0472333	KRT5 (basal layer)
0.446048	0.295686	KRT5 (basal layer)
0.441089	-0.26485	KRT5 (basal layer)
0.587521	-0.224888	KRT5 (basal layer)
0.208886	0.805724	KRT5 (basal layer)
0.504688	-0.666983	KRT5 (basal layer)
0.370975	0.855874	KRT5 (basal layer)
0.620135	-0.877496	KRT5 (basal layer)
0.146483	0.97963	KRT5 (basal layer)
0.489924	0.299325	KRT5 (basal layer)
0.1432	0.783878	KRT5 (basal layer)
0.475431	-0.433355	KRT5 (basal layer)
0.664332	-1.08984	KRT5 (basal layer)
0.566596	-1.04945	KRT5 (basal layer)
0.587238	-1.01755	KRT5 (basal layer)
0.518718	-0.84642	KRT5 (basal layer)
0.546471	-0.372451	KRT5 (basal layer)
0.47459	0.0248769	KRT5 (basal layer)
0.45089	0.666209	KRT5 (basal layer)
0.835781	-1.12098	KRT5 (basal layer)
0.45219	0.56863	KRT5 (basal layer)
0.16948	1.07143	KRT5 (basal layer)
0.435819	0.655663	KRT5 (basal layer)
0.136936	0.342953	KRT5 (basal layer)
0.588336	-0.465387	KRT5 (basal layer)
0.534819	-0.195713	KRT5 (basal layer)
0.316475	1.2612	KRT5 (basal layer)
0.511839	-0.715031	KRT5 (basal layer)
0.476547	0.390606	KRT5 (basal layer)
0.480289	-0.00456437	KRT5 (basal layer)
0.438399	0.810842	KRT5 (basal layer)
0.293892	0.976121	KRT5 (basal layer)
0.165224	0.760413	KRT5 (basal layer)
0.450605	0.927995	KRT5 (basal layer)
0.250039	0.429777	KRT5 (basal layer)
0.199331	0.811635	KRT5 (basal layer)
0.527098	-0.409324	KRT5 (basal layer)
0.447228	1.09334	KRT5 (basal layer)
0.261564	0.992908	KRT5 (basal layer)
0.297834	1.0284	KRT5 (basal layer)
0.341245	1.23591	KRT5 (basal layer)
0.371872	0.749584	KRT5 (basal layer)
0.412975	0.864533	KRT5 (basal layer)
0.388636	0.623478	KRT5 (basal layer)
0.361221	0.0442736	KRT5 (basal layer)
0.510672	0.435468	KRT5 (basal layer)
0.22115	0.82475	KRT5 (basal layer)
0.314984	0.497534	KRT5 (basal layer)
0.273786	0.0428758	KRT5 (basal layer)
0.562951	-0.865162	KRT5 (basal layer)
0.439171	-0.151111	KRT5 (basal layer)
0.162748	0.929851	KRT5 (basal layer)
0.544133	-0.992787	KRT5 (basal layer)
0.40138	0.158321	KRT5 (basal layer)
0.548945	-0.573958	KRT5 (basal layer)
0.477824	0.0455653	KRT5 (basal layer)
0.434015	0.718512	KRT5 (basal layer)
0.692432	-0.753692	KRT5 (basal layer)
0.437845	0.386733	KRT5 (basal layer)
0.433961	0.682503	KRT5 (basal layer)
0.408782	0.857255	KRT5 (basal layer)
0.508211	-0.0500793	KRT5 (basal layer)
0.448334	0.700263	KRT5 (basal layer)
0.428404	0.744944	KRT5 (basal layer)
0.595365	-0.866332	KRT5 (basal layer)
0.435995	0.584845	KRT5 (basal layer)
0.439319	0.534532	KRT5 (basal layer)
0.626596	-0.915883	KRT5 (basal layer)
0.5694	-0.298235	KRT5 (basal layer)
0.428528	0.510039	KRT5 (basal layer)
0.468886	0.249589	KRT5 (basal layer)
0.159129	0.994939	KRT5 (basal layer)
0.199495	0.57823	KRT5 (basal layer)
0.434851	1.05398	KRT5 (basal layer)
0.194452	0.841357	KRT5 (basal layer)
0.36899	1.06331	KRT5 (basal layer)
0.518641	-1.01968	KRT5 (basal layer)
0.288736	0.618904	KRT5 (basal layer)
0.368103	1.12242	KRT5 (basal layer)
0.703811	-1.00522	KRT5 (basal layer)
0.195122	0.337334	KRT5 (basal layer)
0.130617	0.545018	KRT5 (basal layer)
0.514823	-0.0557669	KRT5 (basal layer)
0.193009	1.15282	KRT5 (basal layer)
0.387134	1.06934	KRT5 (basal layer)
0.233947	1.38744	KRT5 (basal layer)
0.261333	0.993674	KRT5 (basal layer)
0.264527	0.362926	KRT5 (basal layer)
0.115793	0.762553	KRT5 (basal layer)
0.263692	0.788549	KRT5 (basal layer)
0.344186	0.20882	KRT5 (basal layer)
0.267214	0.969696	KRT5 (basal layer)
0.573415	-0.760568	KRT5 (basal layer)
0.271591	-0.179611	KRT5 (basal layer)
0.451011	0.537011	KRT5 (basal layer)
0.705551	-0.976768	KRT5 (basal layer)
0.614543	-1.05857	KRT5 (basal layer)
0.486877	0.491637	KRT5 (basal layer)
0.723989	-1.05329	KRT5 (basal layer)
0.61313	-0.973271	KRT5 (basal layer)
0.212255	0.655551	KRT5 (basal layer)
0.471453	-0.497335	KRT5 (basal layer)
0.206173	1.01306	KRT5 (basal layer)
0.54703	-0.734424	KRT5 (basal layer)
0.202567	1.05822	KRT5 (basal layer)
0.279372	1.16827	KRT5 (basal layer)
0.184958	0.671761	KRT5 (basal layer)
0.448077	0.307876	KRT5 (basal layer)
0.543789	-0.948537	KRT5 (basal layer)
0.223467	0.575761	KRT5 (basal layer)
0.649741	-0.632	KRT5 (basal layer)
0.589113	-0.887088	KRT5 (basal layer)
0.607504	-0.9451	KRT5 (basal layer)
0.360625	1.13765	KRT5 (basal layer)
0.330217	0.95052	KRT5 (basal layer)
0.446448	0.470523	KRT5 (basal layer)
0.470744	0.200236	KRT5 (basal layer)
0.144409	0.622626	KRT5 (basal layer)
0.280232	0.949486	KRT5 (basal layer)
0.255767	0.818288	KRT5 (basal layer)
0.529962	-0.411332	KRT5 (basal layer)
0.392845	0.83857	KRT5 (basal layer)
0.488622	-0.347229	KRT5 (basal layer)
0.443635	-0.299758	KRT5 (basal layer)
0.603896	-0.656749	KRT5 (basal layer)
0.433536	0.395443	KRT5 (basal layer)
0.448635	0.132702	KRT5 (basal layer)
0.528219	0.406633	KRT5 (basal layer)
0.195681	0.657447	KRT5 (basal layer)
0.208888	0.665625	KRT5 (basal layer)
0.47474	-0.443703	KRT5 (basal layer)
0.343221	0.182518	KRT5 (basal layer)
0.55986	0.0423015	KRT5 (basal layer)
0.259364	0.4792	KRT5 (basal layer)
0.306559	0.842298	KRT5 (basal layer)
0.338315	0.998185	KRT5 (basal layer)
0.350001	1.27307	KRT5 (basal layer)
0.820949	-1.10602	KRT5 (basal layer)
0.373878	1.13767	KRT5 (basal layer)
0.223179	1.14543	KRT5 (basal layer)
0.535362	-0.0536555	KRT5 (basal layer)
0.314252	0.807279	KRT5 (basal layer)
0.564573	-0.324801	KRT5 (basal layer)
0.644178	-0.914606	KRT5 (basal layer)
0.478463	-0.0319479	KRT5 (basal layer)
0.575169	-0.85288	KRT5 (basal layer)
0.44834	-0.552101	KRT5 (basal layer)
0.256412	0.560143	KRT5 (basal layer)
0.245902	0.97833	KRT5 (basal layer)
0.369673	1.1748	KRT5 (basal layer)
0.465419	0.514835	KRT5 (basal layer)
0.497926	-0.0241988	KRT5 (basal layer)
0.261272	0.620864	KRT5 (basal layer)
0.471478	0.177386	KRT5 (basal layer)
0.788259	-1.09125	KRT5 (basal layer)
0.613812	-0.855844	KRT5 (basal layer)
0.494394	-0.073572	KRT5 (basal layer)
0.233504	0.306185	KRT5 (basal layer)
0.269362	1.03323	KRT5 (basal layer)
0.62003	-0.910027	KRT5 (basal layer)
0.162594	0.958591	KRT5 (basal layer)
0.370259	0.918637	KRT5 (basal layer)
0.29735	0.567218	KRT5 (basal layer)
0.430952	0.588122	KRT5 (basal layer)
0.376422	1.07281	KRT5 (basal layer)
0.272431	0.35443	KRT5 (basal layer)
0.651023	-0.960593	KRT5 (basal layer)
0.67782	-0.243653	KRT5 (basal layer)
0.459391	0.134778	KRT5 (basal layer)
0.601692	-0.892305	KRT5 (basal layer)
0.35124	0.370369	KRT5 (basal layer)
0.669282	-0.73298	KRT5 (basal layer)
0.54839	0.541171	KRT5 (basal layer)
0.715064	-0.44323	KRT5 (basal layer)
0.422444	0.949821	KRT5 (basal layer)
0.53007	-0.120556	KRT5 (basal layer)
0.487809	-0.388258	KRT5 (basal layer)
0.432535	1.02788	KRT5 (basal layer)
0.276193	0.737104	KRT5 (basal layer)
0.392661	1.10005	KRT5 (basal layer)
0.19463	-0.0879002	KRT5 (basal layer)
0.384271	0.852119	KRT5 (basal layer)
0.175698	-0.106574	KRT5 (basal layer)
0.536649	-0.910027	KRT5 (basal layer)
0.591035	-0.960118	KRT5 (basal layer)
0.223793	0.360927	KRT5 (basal layer)
0.471084	0.26579	KRT5 (basal layer)
0.484854	-0.583534	KRT5 (basal layer)
0.763136	-1.11833	KRT5 (basal layer)
0.533332	-0.0167213	KRT5 (basal layer)
0.390328	0.863756	KRT5 (basal layer)
0.151625	0.560478	KRT5 (basal layer)
0.511935	0.75812	KRT5 (basal layer)
0.527319	0.148485	KRT5 (basal layer)
0.196115	0.737993	KRT5 (basal layer)
0.0971816	1.07604	KRT5 (basal layer)
0.50271	0.570419	KRT5 (basal layer)
0.443616	0.666988	KRT5 (basal layer)
0.524515	-0.717372	KRT5 (basal layer)
0.300939	-0.0827258	KRT5 (basal layer)
0.588234	-0.343097	KRT5 (basal layer)
0.352791	0.919369	KRT5 (basal layer)
0.722769	-0.812235	KRT5 (basal layer)
0.413191	0.499995	KRT5 (basal layer)
0.159809	1.1091	KRT5 (basal layer)
0.508078	-0.646868	KRT5 (basal layer)
0.200114	0.820811	KRT5 (basal layer)
0.152127	0.429497	KRT5 (basal layer)
0.425537	0.718442	KRT5 (basal layer)
0.533475	-1.05687	KRT5 (basal layer)
0.22464	0.733748	KRT5 (basal layer)
0.5436	-0.0309571	KRT5 (basal layer)
0.519778	0.28459	KRT5 (basal layer)
0.558658	-0.729582	KRT5 (basal layer)
0.697402	-0.953282	KRT5 (basal layer)
0.522775	-0.540835	KRT5 (basal layer)
0.511067	0.566264	KRT5 (basal layer)
0.527639	-0.601673	KRT5 (basal layer)
0.12403	1.07413	KRT5 (basal layer)
0.196724	0.987432	KRT5 (basal layer)
0.396521	0.875921	KRT5 (basal layer)
0.550527	-0.12242	KRT5 (basal layer)
0.471144	-0.876985	KRT5 (basal layer)
0.463323	1.071	KRT5 (basal layer)
0.583836	-0.295548	KRT5 (basal layer)
0.583703	-0.892435	KRT5 (basal layer)
0.433066	-0.0928819	KRT5 (basal layer)
0.248187	0.667613	KRT5 (basal layer)
0.504463	-1.08229	KRT5 (basal layer)
0.451167	0.690913	KRT5 (basal layer)
0.797842	-1.0391	KRT5 (basal layer)
0.544569	-0.0944337	KRT5 (basal layer)
0.416607	0.330878	KRT5 (basal layer)
0.595118	-0.835523	KRT5 (basal layer)
0.26177	0.732539	KRT5 (basal layer)
0.45958	0.039313	KRT5 (basal layer)
0.554995	-0.418577	KRT5 (basal layer)
0.554517	-0.91183	KRT5 (basal layer)
0.434172	0.11201	KRT5 (basal layer)
0.566066	-0.974571	KRT5 (basal layer)
0.530773	-0.761346	KRT5 (basal layer)
0.448715	0.75073	KRT5 (basal layer)
0.487766	0.571602	KRT5 (basal layer)
0.44209	0.585711	KRT5 (basal layer)
0.188492	1.00349	KRT5 (basal layer)
0.367508	0.505256	KRT5 (basal layer)
0.616758	-1.13489	KRT5 (basal layer)
0.415854	0.204418	KRT5 (basal layer)
0.457029	0.724972	KRT5 (basal layer)
0.447252	-0.794484	KRT5 (basal layer)
0.585852	-0.364756	KRT5 (basal layer)
0.452705	0.0377309	KRT5 (basal layer)
0.508642	0.0593007	KRT5 (basal layer)
0.74126	-1.07386	KRT5 (basal layer)
0.519831	-0.95472	KRT5 (basal layer)
0.150694	1.06021	KRT5 (basal layer)
0.239648	0.846564	KRT5 (basal layer)
0.340744	1.06721	KRT5 (basal layer)
0.282754	-0.409324	KRT5 (basal layer)
0.272078	0.999962	KRT5 (basal layer)
0.752033	-1.11829	KRT5 (basal layer)
0.597218	-1.09643	KRT5 (basal layer)
0.432917	0.720809	KRT5 (basal layer)
0.432885	0.449001	KRT5 (basal layer)
0.533665	-0.578496	KRT5 (basal layer)
0.405577	0.612736	KRT5 (basal layer)
0.35103	1.26883	KRT5 (basal layer)
0.602843	-0.696161	KRT5 (basal layer)
0.539456	0.0182894	KRT5 (basal layer)
0.443694	-0.33451	KRT5 (basal layer)
0.554179	-0.643748	KRT5 (basal layer)
0.429154	0.179922	KRT5 (basal layer)
0.525775	-0.717457	KRT5 (basal layer)
0.473554	-0.647453	KRT5 (basal layer)
0.472015	-0.107881	KRT5 (basal layer)
0.681895	-1.10725	KRT5 (basal layer)
0.556912	-0.306289	KRT5 (basal layer)
0.631802	-0.745127	KRT5 (basal layer)
0.543102	-0.345984	KRT5 (basal layer)
0.482538	-0.250337	KRT5 (basal layer)
0.201728	0.912469	KRT5 (basal layer)
0.553139	-0.625888	KRT5 (basal layer)
0.303597	0.102215	KRT5 (basal layer)
0.465239	-0.00521475	KRT5 (basal layer)
0.264829	0.572475	KRT5 (basal layer)
0.32993	0.579983	KRT5 (basal layer)
0.504	-0.201231	KRT5 (basal layer)
0.853176	-1.07153	KRT5 (basal layer)
0.489165	0.00423728	KRT5 (basal layer)
0.65336	-1.12427	KRT5 (basal layer)
0.32969	1.065	KRT5 (basal layer)
0.446004	0.161396	KRT5 (basal layer)
0.419732	0.753816	KRT5 (basal layer)
0.48615	0.157359	KRT5 (basal layer)
0.689885	-1.01929	KRT5 (basal layer)
0.682644	-1.02188	KRT5 (basal layer)
0.423819	0.776829	KRT5 (basal layer)
0.400592	0.395235	KRT5 (basal layer)
0.785114	-0.766529	KRT5 (basal layer)
0.198506	1.15805	KRT5 (basal layer)
0.586532	-0.663179	KRT5 (basal layer)
0.432216	0.208361	KRT5 (basal layer)
0.135406	0.930312	KRT5 (basal layer)
0.465672	-0.0770469	KRT5 (basal layer)
0.421768	0.219175	KRT5 (basal layer)
0.27394	0.628862	KRT5 (basal layer)
0.446492	-0.86798	KRT5 (basal layer)
0.516769	0.074402	KRT5 (basal layer)
0.562065	-0.631163	KRT5 (basal layer)
0.409584	0.583483	KRT5 (basal layer)
0.571788	-1.00326	KRT5 (basal layer)
0.662362	-0.274239	KRT5 (basal layer)
0.643424	-0.841677	KRT5 (basal layer)
0.654977	-0.79683	KRT5 (basal layer)
0.327326	1.36635	KRT5 (basal layer)
0.524386	-0.342325	KRT5 (basal layer)
0.539254	-0.546346	KRT5 (basal layer)
0.661898	-1.07839	KRT5 (basal layer)
0.390356	1.0984	KRT5 (basal layer)
0.333512	0.548738	KRT5 (basal layer)
0.313987	0.863636	KRT5 (basal layer)
0.211505	0.334463	KRT5 (basal layer)
0.476058	-0.411743	KRT5 (basal layer)
0.513377	-0.54455	KRT5 (basal layer)
0.392747	0.851236	KRT5 (basal layer)
0.61358	-0.0861308	KRT5 (basal layer)
0.427849	0.383476	KRT5 (basal layer)
0.355828	1.25229	KRT5 (basal layer)
0.211248	0.653111	KRT5 (basal layer)
0.457032	-0.0718511	KRT5 (basal layer)
0.226035	0.641499	KRT5 (basal layer)
[truncated: 40,402 more rows]

## Sheet: panel_d
Cell-state abundance	Pseudotime (bin)	Disease state
0.0114136	0.0679473	Tumor
0.0171965	0.0915901	Tumor
0.0222227	0.115081	Tumor
0.0256989	0.133971	Tumor
0.0291729	0.156794	Tumor
0.0311095	0.172844	Tumor
0.0326346	0.189291	Tumor
0.0338553	0.211044	Tumor
0.0342396	0.230896	Tumor
0.0341629	0.245673	Tumor
0.0338047	0.261784	Tumor
0.0330057	0.283419	Tumor
0.0320547	0.304201	Tumor
0.0295991	0.328084	Tumor
0.0268145	0.34405	Tumor
0.0239008	0.358124	Tumor
0.0190738	0.379923	Tumor
0.0152692	0.398128	Tumor
0.0121841	0.416304	Tumor
0.00909317	0.436104	Tumor
0.00578792	0.455188	Tumor
0.00270566	0.472994	Tumor
-0.000276862	0.491993	Tumor
-0.00243918	0.509163	Tumor
-0.00397347	0.528718	Tumor
-0.00412837	0.548155	Tumor
-0.00313831	0.566449	Tumor
-0.00124992	0.586503	Tumor
0.00101741	0.606805	Tumor
0.0029401	0.625143	Tumor
0.00433255	0.643256	Tumor
0.00484976	0.660564	Tumor
0.00472947	0.680241	Tumor
0.00440844	0.699857	Tumor
0.00400949	0.718024	Tumor
0.00354737	0.737872	Tumor
0.00316136	0.756909	Tumor
0.00292165	0.774998	Tumor
0.00276951	0.791795	Tumor
0.00257792	0.811	Tumor
0.00233585	0.833931	Tumor
0.00216498	0.849988	Tumor
0.0019519	0.870704	Tumor
0.00180968	0.885557	Tumor
0.00161478	0.906474	Tumor
0.00137858	0.930858	Tumor
0.00120655	0.947899	Tumor
0.000996811	0.967829	Tumor
0.000871911	0.979257	Tumor
0.000635636	1	Tumor
0.00895062	0.0679473	Tumor
0.00986648	0.0915901	Tumor
0.0106586	0.115081	Tumor
0.0112118	0.133971	Tumor
0.0117819	0.156794	Tumor
0.0121193	0.172844	Tumor
0.0124115	0.189291	Tumor
0.0127198	0.211044	Tumor
0.012923	0.230896	Tumor
0.0130224	0.245673	Tumor
0.0130774	0.261784	Tumor
0.0130584	0.283419	Tumor
0.012934	0.304201	Tumor
0.0126746	0.328084	Tumor
0.0124376	0.34405	Tumor
0.0121834	0.358124	Tumor
0.0117007	0.379923	Tumor
0.0112095	0.398128	Tumor
0.0106342	0.416304	Tumor
0.00980001	0.436104	Tumor
0.00876495	0.455188	Tumor
0.00768643	0.472994	Tumor
0.00651185	0.491993	Tumor
0.00551171	0.509163	Tumor
0.00454216	0.528718	Tumor
0.00358045	0.548155	Tumor
0.00250941	0.566449	Tumor
0.00124864	0.586503	Tumor
-1.41234e-05	0.606805	Tumor
-0.00105119	0.625143	Tumor
-0.00189643	0.643256	Tumor
-0.0024651	0.660564	Tumor
-0.00283741	0.680241	Tumor
-0.00301675	0.699857	Tumor
-0.00305992	0.718024	Tumor
-0.00302479	0.737872	Tumor
-0.00296163	0.756909	Tumor
-0.00292137	0.774998	Tumor
-0.00286529	0.791795	Tumor
-0.00270838	0.811	Tumor
-0.00241076	0.833931	Tumor
-0.00214332	0.849988	Tumor
-0.00174191	0.870704	Tumor
-0.00142432	0.885557	Tumor
-0.000934017	0.906474	Tumor
-0.000284891	0.930858	Tumor
0.000221564	0.947899	Tumor
0.000872395	0.967829	Tumor
0.00127533	0.979257	Tumor
0.00206459	1	Tumor
-0.0021054	0.0679473	Tumor
0.00241235	0.0915901	Tumor
0.00641116	0.115081	Tumor
0.00925408	0.133971	Tumor
0.0122239	0.156794	Tumor
0.013995	0.172844	Tumor
0.0155278	0.189291	Tumor
0.0170692	0.211044	Tumor
0.0180124	0.230896	Tumor
0.0184675	0.245673	Tumor
0.0187586	0.261784	Tumor
0.0188727	0.283419	Tumor
0.0187552	0.304201	Tumor
0.0179293	0.328084	Tumor
0.0168363	0.34405	Tumor
0.0156213	0.358124	Tumor
0.0134663	0.379923	Tumor
0.0115985	0.398128	Tumor
0.00985426	0.416304	Tumor
0.00749726	0.436104	Tumor
0.00442835	0.455188	Tumor
0.00125831	0.472994	Tumor
-0.00203195	0.491993	Tumor
-0.00456468	0.509163	Tumor
-0.00651074	0.528718	Tumor
-0.00739549	0.548155	Tumor
-0.00760449	0.566449	Tumor
-0.0073314	0.586503	Tumor
-0.00672839	0.606805	Tumor
-0.0060818	0.625143	Tumor
-0.00551073	0.643256	Tumor
-0.00517079	0.660564	Tumor
-0.00483867	0.680241	Tumor
-0.00434492	0.699857	Tumor
-0.00382195	0.718024	Tumor
-0.00326581	0.737872	Tumor
-0.00283215	0.756909	Tumor
-0.00258742	0.774998	Tumor
-0.00245514	0.791795	Tumor
-0.00230438	0.811	Tumor
-0.0021454	0.833931	Tumor
-0.00206072	0.849988	Tumor
-0.00200012	0.870704	Tumor
-0.00200017	0.885557	Tumor
-0.00206368	0.906474	Tumor
-0.00221942	0.930858	Tumor
-0.00237699	0.947899	Tumor
-0.00260859	0.967829	Tumor
-0.00276304	0.979257	Tumor
-0.00308091	1	Tumor
0.010057	0.0679473	Normal
0.0111809	0.0915901	Normal
0.0121634	0.115081	Normal
0.012859	0.133971	Normal
0.0135894	0.156794	Normal
0.0140327	0.172844	Normal
0.014428	0.189291	Normal
0.0148681	0.211044	Normal
0.0151868	0.230896	Normal
0.0153666	0.245673	Normal
0.0155017	0.261784	Normal
0.0155743	0.283419	Normal
0.0155159	0.304201	Normal
0.0153224	0.328084	Normal
0.0151292	0.34405	Normal
0.0149092	0.358124	Normal
0.0144634	0.379923	Normal
0.0139808	0.398128	Normal
0.0133864	0.416304	Normal
0.0124988	0.436104	Normal
0.0113881	0.455188	Normal
0.0102232	0.472994	Normal
0.00894577	0.491993	Normal
0.00784834	0.509163	Normal
0.00676912	0.528718	Normal
0.00566265	0.548155	Normal
0.00439827	0.566449	Normal
0.00288461	0.586503	Normal
0.00134666	0.606805	Normal
6.56569e-05	0.625143	Normal
-0.000997115	0.643256	Normal
-0.00173515	0.660564	Normal
-0.00226388	0.680241	Normal
-0.00258332	0.699857	Normal
-0.00274386	0.718024	Normal
-0.00282514	0.737872	Normal
-0.00286387	0.756909	Normal
-0.00291317	0.774998	Normal
-0.00293075	0.791795	Normal
-0.0028431	0.811	Normal
-0.00261065	0.833931	Normal
-0.00237966	0.849988	Normal
-0.00201681	0.870704	Normal
-0.00172262	0.885557	Normal
-0.00125898	0.906474	Normal
-0.000629062	0.930858	Normal
-0.000127864	0.947899	Normal
0.000525929	0.967829	Normal
0.000935224	0.979257	Normal
0.00174514	1	Normal
0.0194281	0.0679473	Tumor
0.0210815	0.0915901	Tumor
0.0224163	0.115081	Tumor
0.0232474	0.133971	Tumor
0.0239403	0.156794	Tumor
0.0242103	0.172844	Tumor
0.0242899	0.189291	Tumor
0.0240555	0.211044	Tumor
0.0235316	0.230896	Tumor
0.0229873	0.245673	Tumor
0.0222767	0.261784	Tumor
0.021186	0.283419	Tumor
0.0200587	0.304201	Tumor
0.0179912	0.328084	Tumor
0.0159746	0.34405	Tumor
0.0139614	0.358124	Tumor
0.0107391	0.379923	Tumor
0.00827256	0.398128	Tumor
0.00632815	0.416304	Tumor
0.00453259	0.436104	Tumor
0.00278512	0.455188	Tumor
0.0012802	0.472994	Tumor
-4.46415e-05	0.491993	Tumor
-0.00086616	0.509163	Tumor
-0.00121635	0.528718	Tumor
-0.000725224	0.548155	Tumor
0.000435884	0.566449	Tumor
0.00219329	0.586503	Tumor
0.00417088	0.606805	Tumor
0.00585359	0.625143	Tumor
0.00717129	0.643256	Tumor
0.00789269	0.660564	Tumor
0.00836084	0.680241	Tumor
0.00883054	0.699857	Tumor
0.00920344	0.718024	Tumor
0.00947107	0.737872	Tumor
0.00952122	0.756909	Tumor
0.0093186	0.774998	Tumor
0.00897423	0.791795	Tumor
0.0085012	0.811	Tumor
0.0077814	0.833931	Tumor
0.00714867	0.849988	Tumor
0.00614037	0.870704	Tumor
0.00526314	0.885557	Tumor
0.00381689	0.906474	Tumor
0.00185706	0.930858	Tumor
0.000319072	0.947899	Tumor
-0.00164871	0.967829	Tumor
-0.00285668	0.979257	Tumor
-0.00519203	1	Tumor
0.0105445	0.0679473	Tumor
0.010819	0.0915901	Tumor
0.0110293	0.115081	Tumor
0.0111542	0.133971	Tumor
0.0112538	0.156794	Tumor
0.0112908	0.172844	Tumor
0.0113008	0.189291	Tumor
0.0112778	0.211044	Tumor
0.0112216	0.230896	Tumor
0.0111545	0.245673	Tumor
0.011054	0.261784	Tumor
0.0108692	0.283419	Tumor
0.0106318	0.304201	Tumor
0.0102791	0.328084	Tumor
0.00999744	0.34405	Tumor
0.00972151	0.358124	Tumor
0.00924802	0.379923	Tumor
0.00881447	0.398128	Tumor
0.00835179	0.416304	Tumor
0.00778101	0.436104	Tumor
0.00715636	0.455188	Tumor
0.00653877	0.472994	Tumor
0.00587552	0.491993	Tumor
0.00530035	0.509163	Tumor
0.00470684	0.528718	Tumor
0.00406377	0.548155	Tumor
0.00332148	0.566449	Tumor
0.00242522	0.586503	Tumor
0.00150564	0.606805	Tumor
0.000730014	0.625143	Tumor
7.42111e-05	0.643256	Tumor
-0.000398094	0.660564	Tumor
-0.000758064	0.680241	Tumor
-0.000996098	0.699857	Tumor
-0.00113889	0.718024	Tumor
-0.00124247	0.737872	Tumor
-0.00132242	0.756909	Tumor
-0.00140981	0.774998	Tumor
-0.0014761	0.791795	Tumor
-0.00148861	0.811	Tumor
-0.00143051	0.833931	Tumor
-0.00135236	0.849988	Tumor
-0.00121823	0.870704	Tumor
-0.00110635	0.885557	Tumor
-0.000925823	0.906474	Tumor
-0.000670258	0.930858	Tumor
-0.000460227	0.947899	Tumor
-0.000179093	0.967829	Tumor
4.0385e-07	0.979257	Tumor
0.000362289	1	Tumor
-0.0108036	0.0679473	Normal
-0.0072433	0.0915901	Normal
-0.00381035	0.115081	Normal
-0.00110076	0.133971	Normal
0.00214102	0.156794	Normal
0.00441662	0.172844	Normal
0.00675868	0.189291	Normal
0.00994522	0.211044	Normal
0.0129208	0.230896	Normal
0.0151221	0.245673	Normal
0.0174601	0.261784	Normal
0.0204157	0.283419	Normal
0.0229566	0.304201	Normal
0.0263619	0.328084	Normal
0.0291497	0.34405	Normal
0.0317111	0.358124	Normal
0.0354506	0.379923	Normal
0.0379539	0.398128	Normal
0.0394922	0.416304	Normal
0.0399297	0.436104	Normal
0.0394423	0.455188	Normal
0.0384261	0.472994	Normal
0.036999	0.491993	Normal
0.0356236	0.509163	Normal
0.0342195	0.528718	Normal
0.0324711	0.548155	Normal
0.0300218	0.566449	Normal
0.026722	0.586503	Normal
0.0230294	0.606805	Normal
0.0196523	0.625143	Normal
0.0165141	0.643256	Normal
0.0139067	0.660564	Normal
0.0111252	0.680241	Normal
0.00825393	0.699857	Normal
0.00566575	0.718024	Normal
0.00309156	0.737872	Normal
0.00104126	0.756909	Normal
-0.00037302	0.774998	Normal
-0.00128338	0.791795	Normal
-0.00205178	0.811	Normal
-0.00261439	0.833931	Normal
-0.00279506	0.849988	Normal
-0.00278935	0.870704	Normal
-0.0026321	0.885557	Normal
-0.00219319	0.906474	Normal
-0.00134087	0.930858	Normal
-0.00052193	0.947899	Normal
0.000674784	0.967829	Normal
0.00147943	0.979257	Normal
0.0031648	1	Normal
-0.00395764	0.0679473	Tumor
-0.00167299	0.0915901	Tumor
0.000397387	0.115081	Tumor
0.00190926	0.133971	Tumor
0.00354367	0.156794	Tumor
0.00456115	0.172844	Tumor
0.00548595	0.189291	Tumor
0.00649097	0.211044	Tumor
0.00719476	0.230896	Tumor
0.00760859	0.245673	Tumor
0.00797212	0.261784	Tumor
0.00834943	0.283419	Tumor
0.00863177	0.304201	Tumor
0.00857187	0.328084	Tumor
0.00822523	0.34405	Tumor
0.00779671	0.358124	Tumor
0.00704931	0.379923	Tumor
0.00648674	0.398128	Tumor
0.0061174	0.416304	Tumor
0.00558981	0.436104	Tumor
0.00472872	0.455188	Tumor
0.00383328	0.472994	Tumor
0.00301081	0.491993	Tumor
0.00258364	0.509163	Tumor
0.00269922	0.528718	Tumor
0.00375548	0.548155	Tumor
0.00553229	0.566449	Tumor
0.00800281	0.586503	Tumor
0.0106834	0.606805	Tumor
0.0129331	0.625143	Tumor
0.014701	0.643256	Tumor
0.0157098	0.660564	Tumor
0.0162577	0.680241	Tumor
0.0165573	0.699857	Tumor
0.016621	0.718024	Tumor
0.0164618	0.737872	Tumor
0.0160907	0.756909	Tumor
0.0155455	0.774998	Tumor
0.0148844	0.791795	Tumor
0.0139504	0.811	Tumor
0.0125693	0.833931	Tumor
0.0114187	0.849988	Tumor
0.00969704	0.870704	Tumor
0.00828977	0.885557	Tumor
0.00607428	0.906474	Tumor
0.00316916	0.930858	Tumor
0.000934681	0.947899	Tumor
-0.00189017	0.967829	Tumor
-0.00361218	0.979257	Tumor
-0.00692636	1	Tumor
0.0058502	0.0679473	Tumor
0.0101463	0.0915901	Tumor
0.0138946	0.115081	Tumor
0.0164941	0.133971	Tumor
0.0190965	0.156794	Tumor
0.0205476	0.172844	Tumor
0.0216884	0.189291	Tumor
0.0226157	0.211044	Tumor
0.022949	0.230896	Tumor
0.0229487	0.245673	Tumor
0.0227676	0.261784	Tumor
0.022331	0.283419	Tumor
0.021827	0.304201	Tumor
0.0199605	0.328084	Tumor
0.0176278	0.34405	Tumor
0.0151691	0.358124	Tumor
0.0111837	0.379923	Tumor
0.0082407	0.398128	Tumor
0.00619026	0.416304	Tumor
0.0040237	0.436104	Tumor
0.00129964	0.455188	Tumor
-0.00116179	0.472994	Tumor
-0.00302805	0.491993	Tumor
-0.00346092	0.509163	Tumor
-0.00181302	0.528718	Tumor
0.00323538	0.548155	Tumor
0.0109123	0.566449	Tumor
0.0212281	0.586503	Tumor
0.0322274	0.606805	Tumor
0.0413717	0.625143	Tumor
0.0485213	0.643256	Tumor
0.052598	0.660564	Tumor
0.054915	0.680241	Tumor
0.0563655	0.699857	Tumor
0.0569098	0.718024	Tumor
0.0565886	0.737872	Tumor
0.0553456	0.756909	Tumor
0.0532833	0.774998	Tumor
0.0507397	0.791795	Tumor
0.0472253	0.811	Tumor
0.0420294	0.833931	Tumor
0.0376459	0.849988	Tumor
0.0309615	0.870704	Tumor
0.0253825	0.885557	Tumor
0.0164304	0.906474	Tumor
0.00450029	0.930858	Tumor
-0.00476779	0.947899	Tumor
-0.0165547	0.967829	Tumor
-0.0237649	0.979257	Tumor
-0.0376723	1	Tumor
0.0281409	0.0679473	Tumor
0.031358	0.0915901	Tumor
0.0340629	0.115081	Tumor
0.0358659	0.133971	Tumor
0.0375818	0.156794	Tumor
0.0384739	0.172844	Tumor
0.0391091	0.189291	Tumor
0.0395085	0.211044	Tumor
0.0394679	0.230896	Tumor
0.0392135	0.245673	Tumor
0.0387418	0.261784	Tumor
0.0378293	0.283419	Tumor
0.0366997	0.304201	Tumor
0.0344927	0.328084	Tumor
0.032321	0.34405	Tumor
0.0301061	0.358124	Tumor
0.0264081	0.379923	Tumor
0.0233507	0.398128	Tumor
0.0206001	0.416304	Tumor
0.0176246	0.436104	Tumor
0.0144765	0.455188	Tumor
0.0115076	0.472994	Tumor
0.00853325	0.491993	Tumor
0.00621163	0.509163	Tumor
0.00422385	0.528718	Tumor
0.00273797	0.548155	Tumor
0.00144979	0.566449	Tumor
0.000157972	0.586503	Tumor
-0.00102472	0.606805	Tumor
-0.00198736	0.625143	Tumor
-0.0028421	0.643256	Tumor
-0.0035717	0.660564	Tumor
-0.00410257	0.680241	Tumor
-0.00423252	0.699857	Tumor
-0.00412793	0.718024	Tumor
-0.00391037	0.737872	Tumor
-0.00374023	0.756909	Tumor
-0.00374021	0.774998	Tumor
-0.00376871	0.791795	Tumor
-0.0036322	0.811	Tumor
-0.00330573	0.833931	Tumor
-0.00301782	0.849988	Tumor
-0.00263233	0.870704	Tumor
-0.0023811	0.885557	Tumor
-0.00206105	0.906474	Tumor
-0.00168611	0.930858	Tumor
-0.00141054	0.947899	Tumor
-0.00106141	0.967829	Tumor
-0.000843282	0.979257	Tumor
-0.000404239	1	Tumor
0.00174936	0.0679473	Tumor
0.00359372	0.0915901	Tumor
0.00522072	0.115081	Tumor
0.00637079	0.133971	Tumor
0.00756068	0.156794	Tumor
0.00826006	0.172844	Tumor
0.0088536	0.189291	Tumor
0.00942746	0.211044	Tumor
0.00975339	0.230896	Tumor
0.00989297	0.245673	Tumor
0.00996203	0.261784	Tumor
0.00994738	0.283419	Tumor
0.00985227	0.304201	Tumor
0.00941636	0.328084	Tumor
0.00886315	0.34405	Tumor
0.00826217	0.358124	Tumor
0.00722976	0.379923	Tumor
0.0063777	0.398128	Tumor
0.00563871	0.416304	Tumor
0.0047211	0.436104	Tumor
0.00356402	0.455188	Tumor
0.00239989	0.472994	Tumor
0.00123225	0.491993	Tumor
0.000384258	0.509163	Tumor
-0.00017339	0.528718	Tumor
-0.000192514	0.548155	Tumor
0.00017568	0.566449	Tumor
0.000856777	0.586503	Tumor
0.00167673	0.606805	Tumor
0.00238714	0.625143	Tumor
0.00293185	0.643256	Tumor
0.0031933	0.660564	Tumor
0.00327446	0.680241	Tumor
0.00329753	0.699857	Tumor
0.00327162	0.718024	Tumor
0.003196	0.737872	Tumor
0.00308157	0.756909	Tumor
0.00293893	0.774998	Tumor
0.00278325	0.791795	Tumor
0.00257922	0.811	Tumor
0.00229067	0.833931	Tumor
0.00205405	0.849988	Tumor
0.00169983	0.870704	Tumor
0.00140785	0.885557	Tumor
0.000941791	0.906474	Tumor
0.00032238	0.930858	Tumor
-0.000157615	0.947899	Tumor
-0.000766661	0.967829	Tumor
-0.00113849	0.979257	Tumor
-0.00185421	1	Tumor
-0.0195482	0.0679473	Tumor
-0.00934242	0.0915901	Tumor
-4.44621e-05	0.115081	Tumor
0.00679165	0.133971	Tumor
0.0142513	0.156794	Tumor
0.0189515	0.172844	Tumor
0.0232827	0.189291	Tumor
0.0280762	0.211044	Tumor
0.0315117	0.230896	Tumor
0.0335828	0.245673	Tumor
0.0354516	0.261784	Tumor
0.0374648	0.283419	Tumor
0.0390336	0.304201	Tumor
0.0400647	0.328084	Tumor
0.0401309	0.34405	Tumor
0.039853	0.358124	Tumor
0.0389384	0.379923	Tumor
0.037858	0.398128	Tumor
0.036623	0.416304	Tumor
0.0339631	0.436104	Tumor
0.0295195	0.455188	Tumor
0.0243956	0.472994	Tumor
0.0186073	0.491993	Tumor
0.0137085	0.509163	Tumor
0.00925064	0.528718	Tumor
0.00616749	0.548155	Tumor
0.00408521	0.566449	Tumor
0.00256598	0.586503	Tumor
0.00167895	0.606805	Tumor
0.00130039	0.625143	Tumor
0.00119379	0.643256	Tumor
0.00122888	0.660564	Tumor
0.00158091	0.680241	Tumor
0.00234466	0.699857	Tumor
0.00323987	0.718024	Tumor
0.00422605	0.737872	Tumor
0.00498737	0.756909	Tumor
0.00536889	0.774998	Tumor
0.00544394	0.791795	Tumor
0.00538368	0.811	Tumor
0.00518309	0.833931	Tumor
0.0050076	0.849988	Tumor
0.00479885	0.870704	Tumor
0.00469759	0.885557	Tumor
0.00462481	0.906474	Tumor
0.00459181	0.930858	Tumor
0.0045882	0.947899	Tumor
0.00459022	0.967829	Tumor
0.00458903	0.979257	Tumor
0.00457168	1	Tumor
0.0114268	0.0679473	Normal
0.00522423	0.0915901	Normal
3.4335e-05	0.115081	Normal
-0.00347049	0.133971	Normal
-0.00695062	0.156794	Normal
-0.00892737	0.172844	Normal
-0.0105693	0.189291	Normal
-0.0122405	0.211044	Normal
-0.0132365	0.230896	Normal
-0.0135741	0.245673	Normal
-0.0134832	0.261784	Normal
-0.0124947	0.283419	Normal
-0.0104742	0.304201	Normal
-0.00780358	0.328084	Normal
-0.00607518	0.34405	Normal
-0.00432995	0.358124	Normal
-0.000755978	0.379923	Normal
0.00348819	0.398128	Normal
0.00930649	0.416304	Normal
0.0196645	0.436104	Normal
0.0338784	0.455188	Normal
0.0489896	0.472994	Normal
0.0650932	0.491993	Normal
0.0779237	0.509163	Normal
0.0885073	0.528718	Normal
0.0964428	0.548155	Normal
0.104108	0.566449	Normal
0.112255	0.586503	Normal
0.11972	0.606805	Normal
0.125341	0.625143	Normal
0.129448	0.643256	Normal
0.131682	0.660564	Normal
0.131975	0.680241	Normal
0.130317	0.699857	Normal
0.127557	0.718024	Normal
0.123759	0.737872	Normal
0.119897	0.756909	Normal
0.116525	0.774998	Normal
0.113212	0.791795	Normal
0.108422	0.811	Normal
0.101608	0.833931	Normal
0.0963222	0.849988	Normal
0.0891187	0.870704	Normal
0.083834	0.885557	Normal
0.0762007	0.906474	Normal
0.0667916	0.930858	Normal
0.0598381	0.947899	Normal
0.0512577	0.967829	Normal
0.0460992	0.979257	Normal
0.0362524	1	Normal
-0.0110864	0.0679473	Tumor
-0.011744	0.0915901	Tumor
-0.0120322	0.115081	Tumor
-0.0120081	0.133971	Tumor
-0.0116842	0.156794	Tumor
-0.0112688	0.172844	Tumor
-0.0106869	0.189291	Tumor
-0.00975263	0.211044	Tumor
-0.00875416	0.230896	Tumor
-0.0078885	0.245673	Tumor
-0.00679771	0.261784	Tumor
-0.0050439	0.283419	Tumor
-0.00299014	0.304201	Tumor
-0.0002981	0.328084	Tumor
0.00165874	0.34405	Tumor
0.00352869	0.358124	Tumor
0.00676465	0.379923	Tumor
0.00985352	0.398128	Tumor
0.0133563	0.416304	Tumor
0.0181535	0.436104	Tumor
0.0237824	0.455188	Tumor
0.0294368	0.472994	Tumor
0.0353871	0.491993	Tumor
0.0402528	0.509163	Tumor
0.0446787	0.528718	Tumor
0.0489627	0.548155	Tumor
0.0538626	0.566449	Tumor
0.0596279	0.586503	Tumor
0.0652658	0.606805	Tumor
0.0696507	0.625143	Tumor
0.0728401	0.643256	Tumor
0.0744035	0.660564	Tumor
0.0744469	0.680241	Tumor
0.0732078	0.699857	Tumor
0.0712022	0.718024	Tumor
0.0683814	0.737872	Tumor
0.0653624	0.756909	Tumor
0.0624849	0.774998	Tumor
0.0596032	0.791795	Tumor
0.0556542	0.811	Tumor
0.050139	0.833931	Tumor
0.0458316	0.849988	Tumor
0.039823	0.870704	Tumor
0.0352567	0.885557	Tumor
0.0284667	0.906474	Tumor
0.0199498	0.930858	Tumor
0.0135926	0.947899	Tumor
0.0057133	0.967829	Tumor
0.000970866	0.979257	Tumor
-0.00807023	1	Tumor
0.0280723	0.0679473	Tumor
0.0309436	0.0915901	Tumor
0.0333758	0.115081	Tumor
0.0350054	0.133971	Tumor
0.0365606	0.156794	Tumor
0.0373683	0.172844	Tumor
0.0379386	0.189291	Tumor
0.0382053	0.211044	Tumor
0.0379732	0.230896	Tumor
0.0375618	0.245673	Tumor
0.03693	0.261784	Tumor
0.035864	0.283419	Tumor
0.0347052	0.304201	Tumor
0.0326451	0.328084	Tumor
0.0306645	0.34405	Tumor
0.0286698	0.358124	Tumor
0.0253919	0.379923	Tumor
0.0227421	0.398128	Tumor
0.0204338	0.416304	Tumor
0.0178648	0.436104	Tumor
0.0149435	0.455188	Tumor
0.0120442	0.472994	Tumor
0.00899718	0.491993	Tumor
0.00648318	0.509163	Tumor
0.0041341	0.528718	Tumor
0.00248296	0.548155	Tumor
0.00144972	0.566449	Tumor
0.000760957	0.586503	Tumor
0.000388925	0.606805	Tumor
0.000206426	0.625143	Tumor
5.41235e-05	0.643256	Tumor
-0.000166698	0.660564	Tumor
-0.000374998	0.680241	Tumor
-0.000395733	0.699857	Tumor
-0.000320382	0.718024	Tumor
-0.000213399	0.737872	Tumor
-0.000163586	0.756909	Tumor
-0.000233909	0.774998	Tumor
-0.000384959	0.791795	Tumor
-0.000577569	0.811	Tumor
-0.000813828	0.833931	Tumor
-0.000969569	0.849988	Tumor
-0.00114152	0.870704	Tumor
-0.0012344	0.885557	Tumor
-0.00131589	0.906474	Tumor
-0.00134733	0.930858	Tumor
-0.00133333	0.947899	Tumor
-0.00128419	0.967829	Tumor
-0.00124189	0.979257	Tumor
-0.00114252	1	Tumor
0.00877164	0.0679473	Tumor
0.0120803	0.0915901	Tumor
0.0149402	0.115081	Tumor
0.0169107	0.133971	Tumor
0.0188758	0.156794	Tumor
0.0199715	0.172844	Tumor
0.0208378	0.189291	Tumor
0.0215411	0.211044	Tumor
0.0217679	0.230896	Tumor
0.0217212	0.245673	Tumor
0.0214973	0.261784	Tumor
0.0209747	0.283419	Tumor
0.0203078	0.304201	Tumor
0.0187448	0.328084	Tumor
0.0170598	0.34405	Tumor
0.0153098	0.358124	Tumor
0.0123961	0.379923	Tumor
0.0100511	0.398128	Tumor
0.00806179	0.416304	Tumor
0.00581339	0.436104	Tumor
0.00319225	0.455188	Tumor
0.000650926	0.472994	Tumor
-0.00184137	0.491993	Tumor
-0.00362352	0.509163	Tumor
-0.00478047	0.528718	Tumor
-0.00482547	0.548155	Tumor
-0.00408095	0.566449	Tumor
-0.00269245	0.586503	Tumor
-0.00100607	0.606805	Tumor
0.000475062	0.625143	Tumor
0.00164217	0.643256	Tumor
0.00225703	0.660564	Tumor
0.0026161	0.680241	Tumor
0.00298298	0.699857	Tumor
0.00328887	0.718024	Tumor
0.00353962	0.737872	Tumor
0.00365345	0.756909	Tumor
0.00360607	0.774998	Tumor
0.00346771	0.791795	Tumor
0.00326665	0.811	Tumor
0.00293602	0.833931	Tumor
0.00262619	0.849988	Tumor
0.00210665	0.870704	Tumor
0.00163637	0.885557	Tumor
0.000840775	0.906474	Tumor
-0.000257507	0.930858	Tumor
-0.00112942	0.947899	Tumor
-0.00225328	0.967829	Tumor
-0.00294648	0.979257	Tumor
-0.00429163	1	Tumor
0.010904	0.0679473	Tumor
0.00320933	0.0915901	Tumor
-0.00316732	0.115081	Tumor
-0.00742597	0.133971	Tumor
-0.0115941	0.156794	Tumor
-0.0139178	0.172844	Tumor
-0.0158054	0.189291	Tumor
-0.0176762	0.211044	Tumor
-0.0187208	0.230896	Tumor
-0.0189802	0.245673	Tumor
-0.0186648	0.261784	Tumor
-0.0170998	0.283419	Tumor
-0.0141718	0.304201	Tumor
-0.0105786	0.328084	Tumor
-0.00844434	0.34405	Tumor
-0.00632696	0.358124	Tumor
-0.00187557	0.379923	Tumor
0.00364849	0.398128	Tumor
0.0115019	0.416304	Tumor
0.0253443	0.436104	Tumor
0.0440576	0.455188	Tumor
0.0639767	0.472994	Tumor
0.0854394	0.491993	Tumor
0.102956	0.509163	Tumor
0.118266	0.528718	Tumor
0.13116	0.548155	Tumor
0.144489	0.566449	Tumor
0.159362	0.586503	Tumor
0.173546	0.606805	Tumor
0.184603	0.625143	Tumor
0.192992	0.643256	Tumor
0.197866	0.660564	Tumor
0.2	0.680241	Tumor
0.199678	0.699857	Tumor
0.197565	0.718024	Tumor
0.193665	0.737872	Tumor
0.188755	0.756909	Tumor
0.183383	0.774998	Tumor
0.177441	0.791795	Tumor
0.168946	0.811	Tumor
0.156673	0.833931	Tumor
0.146858	0.849988	Tumor
0.132906	0.870704	Tumor
0.122128	0.885557	Tumor
0.105852	0.906474	Tumor
0.0850915	0.930858	Tumor
0.0693974	0.947899	Tumor
0.049759	0.967829	Tumor
0.0378566	0.979257	Tumor
0.015026	1	Tumor
0.0274648	0.0679473	Tumor
0.0287273	0.0915901	Tumor
0.0296163	0.115081	Tumor
0.0300279	0.133971	Tumor
0.0301184	0.156794	Tumor
0.0298889	0.172844	Tumor
0.0293807	0.189291	Tumor
0.0282001	0.211044	Tumor
0.0266643	0.230896	Tumor
0.0253167	0.245673	Tumor
0.0237185	0.261784	Tumor
0.0214787	0.283419	Tumor
0.0193687	0.304201	Tumor
0.0159296	0.328084	Tumor
0.0127284	0.34405	Tumor
0.00959497	0.358124	Tumor
0.0046781	0.379923	Tumor
0.00100984	0.398128	Tumor
-0.00176848	0.416304	Tumor
-0.00419743	0.436104	Tumor
-0.00648884	0.455188	Tumor
-0.00839911	0.472994	Tumor
-0.0100023	0.491993	Tumor
-0.0108996	0.509163	Tumor
-0.0110863	0.528718	Tumor
-0.00971851	0.548155	Tumor
-0.00690633	0.566449	Tumor
-0.00277356	0.586503	Tumor
0.00182772	0.606805	Tumor
0.00573766	0.625143	Tumor
0.00882327	0.643256	Tumor
0.0105699	0.660564	Tumor
0.011545	0.680241	Tumor
0.0121985	0.699857	Tumor
0.0125375	0.718024	Tumor
0.0126345	0.737872	Tumor
0.0124783	0.756909	Tumor
0.0121207	0.774998	Tumor
0.0116065	0.791795	Tumor
0.0107879	0.811	Tumor
0.00947967	0.833931	Tumor
0.00834368	0.849988	Tumor
0.00660345	0.870704	Tumor
0.00516118	0.885557	Tumor
0.00285781	0.906474	Tumor
-0.000219983	0.930858	Tumor
-0.00262071	0.947899	Tumor
-0.00568829	0.967829	Tumor
-0.00757324	0.979257	Tumor
-0.0112279	1	Tumor
0.000747241	0.0679473	Normal
0.00181728	0.0915901	Normal
0.0028822	0.115081	Normal
0.00373926	0.133971	Normal
0.00477491	0.156794	Normal
0.00550297	0.172844	Normal
0.00624849	0.189291	Normal
0.00726169	0.211044	Normal
0.00822672	0.230896	Normal
0.00896353	0.245673	Normal
0.009779	0.261784	Normal
0.0108844	0.283419	Normal
0.0119456	0.304201	Normal
0.0133556	0.328084	Normal
0.0144504	0.34405	Normal
0.0154573	0.358124	Normal
0.0169888	0.379923	Normal
0.0181392	0.398128	Normal
0.0190709	0.416304	Normal
0.0199363	0.436104	Normal
0.0207584	0.455188	Normal
0.0214932	0.472994	Normal
0.0222201	0.491993	Normal
0.0228069	0.509163	Normal
0.0233707	0.528718	Normal
0.0240019	0.548155	Normal
0.0247333	0.566449	Normal
0.0255045	0.586503	Normal
0.0260544	0.606805	Normal
0.0261794	0.625143	Normal
0.025802	0.643256	Normal
0.02484	0.660564	Normal
0.0228391	0.680241	Normal
0.0200686	0.699857	Normal
0.0171583	0.718024	Normal
0.0139827	0.737872	Normal
0.0113116	0.756909	Normal
0.00944999	0.774998	Normal
0.00811751	0.791795	Normal
0.00659556	0.811	Normal
0.00483505	0.833931	Normal
0.00367382	0.849988	Normal
0.00230607	0.870704	Normal
0.00144196	0.885557	Normal
0.000377949	0.906474	Normal
-0.000685136	0.930858	Normal
-0.00132288	0.947899	Normal
-0.00196729	0.967829	Normal
-0.00229065	0.979257	Normal
-0.00279797	1	Normal
0.00606464	0.0679473	Tumor
0.00915416	0.0915901	Tumor
0.011836	0.115081	Tumor
0.0136913	0.133971	Tumor
0.0155505	0.156794	Tumor
0.0165931	0.172844	Tumor
0.0174231	0.189291	Tumor
0.0181071	0.211044	Tumor
0.0183458	0.230896	Tumor
0.0183269	0.245673	Tumor
0.0181519	0.261784	Tumor
0.0177263	0.283419	Tumor
0.0171869	0.304201	Tumor
0.0158674	0.328084	Tumor
0.0144133	0.34405	Tumor
0.0128955	0.358124	Tumor
0.0103654	0.379923	Tumor
0.00833454	0.398128	Tumor
0.00662537	0.416304	Tumor
0.00456213	0.436104	Tumor
0.00199719	0.455188	Tumor
-0.000532133	0.472994	Tumor
-0.00298344	0.491993	Tumor
-0.00464247	0.509163	Tumor
-0.00548673	0.528718	Tumor
-0.00490547	0.548155	Tumor
-0.00328629	0.566449	Tumor
-0.000754498	0.586503	Tumor
0.00214184	0.606805	Tumor
0.00463658	0.625143	Tumor
0.00661866	0.643256	Tumor
0.0077406	0.660564	Tumor
0.00840616	0.680241	Tumor
0.00892965	0.699857	Tumor
0.00926901	0.718024	Tumor
0.00945683	0.737872	Tumor
0.00943518	0.756909	Tumor
0.0092113	0.774998	Tumor
0.00886562	0.791795	Tumor
0.00835645	0.811	Tumor
0.00755228	0.833931	Tumor
0.00683833	0.849988	Tumor
0.00570402	0.870704	Tumor
0.00472515	0.885557	Tumor
0.00311646	0.906474	Tumor
0.000930971	0.930858	Tumor
-0.000788687	0.947899	Tumor
-0.00299475	0.967829	Tumor
-0.0043522	0.979257	Tumor
-0.0069834	1	Tumor
0.00915545	0.0679473	Tumor
0.0135386	0.0915901	Tumor
0.0173382	0.115081	Tumor
0.0199523	0.133971	Tumor
0.0225393	0.156794	Tumor
0.0239572	0.172844	Tumor
0.0250441	0.189291	Tumor
0.0258339	0.211044	Tumor
0.0259624	0.230896	Tumor
0.0257711	0.245673	Tumor
0.0253537	0.261784	Tumor
0.0245694	0.283419	Tumor
0.0237175	0.304201	Tumor
0.0218494	0.328084	Tumor
0.0198239	0.34405	Tumor
0.017719	0.358124	Tumor
0.0142176	0.379923	Tumor
0.0114085	0.398128	Tumor
0.00904023	0.416304	Tumor
0.00607332	0.436104	Tumor
0.00226717	0.455188	Tumor
-0.00154185	0.472994	Tumor
-0.00527183	0.491993	Tumor
-0.00782394	0.509163	Tumor
-0.00916033	0.528718	Tumor
-0.00810905	0.548155	Tumor
-0.00516175	0.566449	Tumor
-0.000559348	0.586503	Tumor
0.00468589	0.606805	Tumor
0.00917259	0.625143	Tumor
0.0126876	0.643256	Tumor
0.014595	0.660564	Tumor
0.0154799	0.680241	Tumor
0.0158969	0.699857	Tumor
0.0159306	0.718024	Tumor
0.0156477	0.737872	Tumor
0.0151288	0.756909	Tumor
0.0144709	0.774998	Tumor
0.0137096	0.791795	Tumor
0.0126003	0.811	Tumor
0.0109195	0.833931	Tumor
0.00949737	0.849988	Tumor
0.0073462	0.870704	Tumor
0.00557368	0.885557	Tumor
0.0027409	0.906474	Tumor
-0.00105231	0.930858	Tumor
-0.00401183	0.947899	Tumor
-0.0077903	0.967829	Tumor
-0.0101092	0.979257	Tumor
-0.0145975	1	Tumor
0.0242092	0.0679473	Tumor
0.0315132	0.0915901	Tumor
0.0378109	0.115081	Tumor
0.042144	0.133971	Tumor
0.046466	0.156794	Tumor
0.0488815	0.172844	Tumor
0.0508015	0.189291	Tumor
0.0523817	0.211044	Tumor
0.0529096	0.230896	Tumor
0.0528174	0.245673	Tumor
0.0523164	0.261784	Tumor
0.0511071	0.283419	Tumor
0.0495118	0.304201	Tumor
0.0457867	0.328084	Tumor
0.041814	0.34405	Tumor
0.0377056	0.358124	Tumor
0.0308951	0.379923	Tumor
0.0254449	0.398128	Tumor
0.020859	0.416304	Tumor
0.0161765	0.436104	Tumor
0.0112208	0.455188	Tumor
0.00653841	0.472994	Tumor
0.00182923	0.491993	Tumor
-0.00187224	0.509163	Tumor
-0.00508893	0.528718	Tumor
-0.00732541	0.548155	Tumor
-0.00892077	0.566449	Tumor
-0.0101893	0.586503	Tumor
-0.0110567	0.606805	Tumor
-0.0115617	0.625143	Tumor
-0.011875	0.643256	Tumor
-0.0120672	0.660564	Tumor
-0.0117728	0.680241	Tumor
-0.010754	0.699857	Tumor
-0.00945688	0.718024	Tumor
-0.00797353	0.737872	Tumor
-0.00679888	0.756909	Tumor
-0.00619143	0.774998	Tumor
-0.00588412	0.791795	Tumor
-0.0054267	0.811	Tumor
-0.00480956	0.833931	Tumor
-0.0043808	0.849988	Tumor
-0.00389341	0.870704	Tumor
-0.00362655	0.885557	Tumor
-0.00335133	0.906474	Tumor
-0.00311135	0.930858	Tumor
-0.00298416	0.947899	Tumor
-0.00286623	0.967829	Tumor
-0.00280921	0.979257	Tumor
-0.00271664	1	Tumor
-0.00738549	0.0679473	Tumor
9.00493e-05	0.0915901	Tumor
0.00697948	0.115081	Tumor
0.0121355	0.133971	Tumor
0.0179139	0.156794	Tumor
0.0216852	0.172844	Tumor
0.0253023	0.189291	Tumor
0.0296873	0.211044	Tumor
0.0332765	0.230896	Tumor
0.0356898	0.245673	Tumor
0.0380669	0.261784	Tumor
0.0408386	0.283419	Tumor
0.0430418	0.304201	Tumor
0.0452276	0.328084	Tumor
0.0465265	0.34405	Tumor
0.047503	0.358124	Tumor
0.0485965	0.379923	Tumor
0.049015	0.398128	Tumor
0.0488815	0.416304	Tumor
0.0475355	0.436104	Tumor
0.0449497	0.455188	Tumor
0.0418492	0.472994	Tumor
0.0382838	0.491993	Tumor
0.0352405	0.509163	Tumor
0.0324679	0.528718	Tumor
0.0299901	0.548155	Tumor
0.0273003	0.566449	Tumor
0.0241502	0.586503	Tumor
0.0209589	0.606805	Tumor
0.0182587	0.625143	Tumor
0.0159275	0.643256	Tumor
0.0141574	0.660564	Tumor
0.012765	0.680241	Tumor
0.0118678	0.699857	Tumor
0.0113033	0.718024	Tumor
0.0107912	0.737872	Tumor
0.01022	0.756909	Tumor
0.00943892	0.774998	Tumor
0.00862452	0.791795	Tumor
0.00782989	0.811	Tumor
0.00700643	0.833931	Tumor
0.00646908	0.849988	Tumor
0.00577125	0.870704	Tumor
0.00523637	0.885557	Tumor
0.0044448	0.906474	Tumor
0.00352093	0.930858	Tumor
0.00288519	0.947899	Tumor
0.00216287	0.967829	Tumor
0.00176318	0.979257	Tumor
0.00107317	1	Tumor
0.0134551	0.0679473	Tumor
0.014985	0.0915901	Tumor
0.0162335	0.115081	Tumor
0.0170247	0.133971	Tumor
0.0177083	0.156794	Tumor
0.0179994	0.172844	Tumor
0.0181261	0.189291	Tumor
0.0179947	0.211044	Tumor
0.0175989	0.230896	Tumor
0.0171661	0.245673	Tumor
0.0165887	0.261784	Tumor
0.0156888	0.283419	Tumor
0.0147486	0.304201	Tumor
0.013011	0.328084	Tumor
0.0113093	0.34405	Tumor
0.00960514	0.358124	Tumor
0.00686361	0.379923	Tumor
0.00474629	0.398128	Tumor
0.00305017	0.416304	Tumor
0.00139287	0.436104	Tumor
-0.000314893	0.455188	Tumor
-0.00184087	0.472994	Tumor
-0.00322412	0.491993	Tumor
-0.00410811	0.509163	Tumor
-0.00451409	0.528718	Tumor
-0.00405976	0.548155	Tumor
-0.00293219	0.566449	Tumor
-0.00121249	0.586503	Tumor
0.000723609	0.606805	Tumor
0.00236399	0.625143	Tumor
0.00363354	0.643256	Tumor
0.00430147	0.660564	Tumor
0.00464399	0.680241	Tumor
0.0049067	0.699857	Tumor
0.00506435	0.718024	Tumor
0.00512529	0.737872	Tumor
0.00505792	0.756909	Tumor
0.00486468	0.774998	Tumor
0.00459742	0.791795	Tumor
0.00422028	0.811	Tumor
0.00364593	0.833931	Tumor
0.00314803	0.849988	Tumor
0.00236995	0.870704	Tumor
0.00170647	0.885557	Tumor
0.00063021	0.906474	Tumor
-0.000810232	0.930858	Tumor
-0.00193234	0.947899	Tumor
-0.00336193	0.967829	Tumor
-0.00423742	0.979257	Tumor
-0.00592757	1	Tumor
-0.0301298	0.0679473	Tumor
-0.019779	0.0915901	Tumor
-0.0103007	0.115081	Tumor
-0.00325573	0.133971	Tumor
0.00457627	0.156794	Tumor
0.00964268	0.172844	Tumor
0.0144596	0.189291	Tumor
0.020178	0.211044	Tumor
0.024706	0.230896	Tumor
0.0276594	0.245673	Tumor
0.0304828	0.261784	Tumor
0.0336398	0.283419	Tumor
0.0360063	0.304201	Tumor
0.0382518	0.328084	Tumor
0.0395301	0.34405	Tumor
0.0404157	0.358124	Tumor
0.0411754	0.379923	Tumor
0.0410791	0.398128	Tumor
0.040162	0.416304	Tumor
0.036742	0.436104	Tumor
0.0306681	0.455188	Tumor
0.0236507	0.472994	Tumor
0.0158886	0.491993	Tumor
0.00962726	0.509163	Tumor
0.00455851	0.528718	Tumor
0.00132962	0.548155	Tumor
-0.00116821	0.566449	Tumor
-0.003321	0.586503	Tumor
-0.00489625	0.606805	Tumor
-0.00581333	0.625143	Tumor
-0.00626302	0.643256	Tumor
-0.00628247	0.660564	Tumor
-0.00559656	0.680241	Tumor
-0.00420285	0.699857	Tumor
-0.0026123	0.718024	Tumor
-0.000911915	0.737872	Tumor
0.000326249	0.756909	Tumor
0.000823802	0.774998	Tumor
0.000887668	0.791795	Tumor
0.000945677	0.811	Tumor
0.000936139	0.833931	Tumor
0.000841419	0.849988	Tumor
0.000565896	0.870704	Tumor
0.000234336	0.885557	Tumor
-0.000404681	0.906474	Tumor
-0.00134807	0.930858	Tumor
-0.00212661	0.947899	Tumor
-0.00315388	0.967829	Tumor
-0.00379673	0.979257	Tumor
-0.00505766	1	Tumor
-0.0053195	0.0679473	Normal
-0.00388965	0.0915901	Normal
-0.0024726	0.115081	Normal
-0.00132289	0.133971	Normal
9.32569e-05	0.156794	Normal
0.00111563	0.172844	Normal
0.00219314	0.189291	Normal
0.00370228	0.211044	Normal
0.00515208	0.230896	Normal
0.0062475	0.245673	Normal
0.00743234	0.261784	Normal
0.00896538	0.283419	Normal
0.0103238	0.304201	Normal
0.0121748	0.328084	Normal
0.0136983	0.34405	Normal
0.0151126	0.358124	Normal
0.0172232	0.379923	Normal
0.0187059	0.398128	Normal
0.0197312	0.416304	Normal
0.0203525	0.436104	Normal
0.0206522	0.455188	Normal
0.0207195	0.472994	Normal
0.0206208	0.491993	Normal
0.0204276	0.509163	Normal
0.0201438	0.528718	Normal
0.0196118	0.548155	Normal
0.0187363	0.566449	Normal
0.0174549	0.586503	Normal
0.015919	0.606805	Normal
0.0144151	0.625143	Normal
0.012902	0.643256	Normal
0.0115017	0.660564	Normal
0.00974256	0.680241	Normal
0.00769534	0.699857	Normal
0.00572165	0.718024	Normal
0.00368306	0.737872	Normal
0.00204023	0.756909	Normal
0.000941132	0.774998	Normal
0.000222733	0.791795	Normal
-0.000488301	0.811	Normal
-0.00115762	0.833931	Normal
-0.00149366	0.849988	Normal
-0.00174556	0.870704	Normal
-0.00178803	0.885557	Normal
-0.00165439	0.906474	Normal
-0.00123262	0.930858	Normal
-0.000772169	0.947899	Normal
-6.50417e-05	0.967829	Normal
0.000420768	0.979257	Normal
0.00144869	1	Normal
-0.0171868	0.0679473	Normal
-0.0169207	0.0915901	Normal
-0.0162642	0.115081	Normal
-0.0154006	0.133971	Normal
-0.0138973	0.156794	Normal
-0.0125031	0.172844	Normal
-0.0107566	0.189291	Normal
-0.00785379	0.211044	Normal
-0.00468302	0.230896	Normal
-0.00210194	0.245673	Normal
0.000837059	0.261784	Normal
0.00483714	0.283419	Normal
0.00855366	0.304201	Normal
0.0140174	0.328084	Normal
0.0187674	0.34405	Normal
0.0233285	0.358124	Normal
0.0304519	0.379923	Normal
0.0358422	0.398128	Normal
0.0401162	0.416304	Normal
0.0443749	0.436104	Normal
0.0488514	0.455188	Normal
0.052836	0.472994	Normal
0.0563364	0.491993	Normal
0.0583637	0.509163	Normal
0.0587987	0.528718	Normal
0.0563402	0.548155	Normal
0.0514991	0.566449	Normal
0.0443772	0.586503	Normal
0.0363154	0.606805	Normal
0.0292332	0.625143	Normal
0.0232676	0.643256	Normal
0.0192652	0.660564	Normal
0.0160575	0.680241	Normal
0.0131339	0.699857	Normal
0.0106958	0.718024	Normal
0.00835687	0.737872	Normal
0.00645945	0.756909	Normal
0.00499517	0.774998	Normal
0.00389862	0.791795	Normal
0.0029098	0.811	Normal
0.00213091	0.833931	Normal
0.00186588	0.849988	Normal
0.00189024	0.870704	Normal
0.00217678	0.885557	Normal
0.00295592	0.906474	Normal
0.00439162	0.930858	Normal
0.0057268	0.947899	Normal
0.00762951	0.967829	Normal
0.00888446	0.979257	Normal
0.0114632	1	Normal
0.00143439	0.0679473	Normal
0.00423086	0.0915901	Normal
0.00670446	0.115081	Normal
0.0084645	0.133971	Normal
0.0103083	0.156794	Normal
0.0114139	0.172844	Normal
0.0123782	0.189291	Normal
0.0133953	0.211044	Normal
0.0140868	0.230896	Normal
0.0144667	0.245673	Normal
0.0147601	0.261784	Normal
0.0149735	0.283419	Normal
0.0150047	0.304201	Normal
0.0145213	0.328084	Normal
0.0138118	0.34405	Normal
0.0130136	0.358124	Normal
0.0116073	0.379923	Normal
0.0104194	0.398128	Normal
0.00936324	0.416304	Normal
0.00793905	0.436104	Normal
0.00607033	0.455188	Normal
0.00420631	0.472994	Normal
0.0024235	0.491993	Normal
0.00128204	0.509163	Normal
0.000867639	0.528718	Normal
0.00149568	0.548155	Normal
0.00274102	0.566449	Normal
0.00454259	0.586503	Normal
0.00651528	0.606805	Normal
0.00815213	0.625143	Normal
0.00938725	0.643256	Normal
0.00999628	0.660564	Normal
0.0102517	0.680241	Normal
0.010407	0.699857	Normal
0.0104373	0.718024	Normal
0.010318	0.737872	Normal
0.0100272	0.756909	Normal
0.00956679	0.774998	Normal
0.00904585	0.791795	Normal
0.00841197	0.811	Normal
0.00753059	0.833931	Normal
0.00678723	0.849988	Normal
0.00561776	0.870704	Normal
0.00459931	0.885557	Normal
0.00291701	0.906474	Normal
0.000645142	0.930858	Normal
-0.00112953	0.947899	Normal
-0.00338851	0.967829	Normal
-0.00476849	0.979257	Normal
-0.00742154	1	Normal
0.0192487	0.0679473	Tumor
0.0209335	0.0915901	Tumor
0.0222617	0.115081	Tumor
0.0230517	0.133971	Tumor
0.0236428	0.156794	Tumor
0.0238014	0.172844	Tumor
0.023728	0.189291	Tumor
0.0232286	0.211044	Tumor
0.0224174	0.230896	Tumor
0.0216443	0.245673	Tumor
0.0206812	0.261784	Tumor
0.019266	0.283419	Tumor
0.0178659	0.304201	Tumor
0.0153708	0.328084	Tumor
0.0129497	0.34405	Tumor
0.0105408	0.358124	Tumor
0.00670393	0.379923	Tumor
0.00379103	0.398128	Tumor
0.00152885	0.416304	Tumor
-0.000514745	0.436104	Tumor
-0.00246926	0.455188	Tumor
-0.00411171	0.472994	Tumor
-0.0054954	0.491993	Tumor
-0.00626747	0.509163	Tumor
-0.00641332	0.528718	Tumor
-0.00537684	0.548155	Tumor
-0.0033392	0.566449	Tumor
-0.000387471	0.586503	Tumor
0.00286284	0.606805	Tumor
0.00558995	0.625143	Tumor
0.00769685	0.643256	Tumor
0.00882038	0.660564	Tumor
0.00933313	0.680241	Tumor
0.00958688	0.699857	Tumor
0.00963085	0.718024	Tumor
0.00951097	0.737872	Tumor
0.00927212	0.756909	Tumor
0.00896981	0.774998	Tumor
0.00863201	0.791795	Tumor
0.00814907	0.811	Tumor
0.00740627	0.833931	Tumor
0.00675863	0.849988	Tumor
0.00574309	0.870704	Tumor
0.0048753	0.885557	Tumor
0.003456	0.906474	Tumor
0.00153237	0.930858	Tumor
2.13822e-05	0.947899	Tumor
-0.00191441	0.967829	Tumor
-0.00310437	0.979257	Tumor
-0.00540872	1	Tumor
0.0166099	0.0679473	Tumor
0.0200698	0.0915901	Tumor
0.0229504	0.115081	Tumor
0.0248171	0.133971	Tumor
0.0264822	0.156794	Tumor
0.0272342	0.172844	Tumor
0.0276198	0.189291	Tumor
0.0274396	0.211044	Tumor
0.0266506	0.230896	Tumor
0.0257701	0.245673	Tumor
0.0246074	0.261784	Tumor
0.0228525	0.283419	Tumor
0.0211261	0.304201	Tumor
0.017867	0.328084	Tumor
0.0145801	0.34405	Tumor
0.0112739	0.358124	Tumor
0.00598063	0.379923	Tumor
0.00196561	0.398128	Tumor
-0.00112109	0.416304	Tumor
-0.00372114	0.436104	Tumor
-0.00603946	0.455188	Tumor
-0.00797104	0.472994	Tumor
-0.0097172	0.491993	Tumor
-0.010957	0.509163	Tumor
-0.0119076	0.528718	Tumor
-0.0119128	0.548155	Tumor
-0.0109144	0.566449	Tumor
-0.00908239	0.586503	Tumor
-0.00685322	0.606805	Tumor
-0.00487175	0.625143	Tumor
-0.0032651	0.643256	Tumor
-0.00233731	0.660564	Tumor
-0.0017523	0.680241	Tumor
-0.00122953	0.699857	Tumor
-0.000802343	0.718024	Tumor
-0.000401874	0.737872	Tumor
-8.61951e-05	0.756909	Tumor
0.000148563	0.774998	Tumor
0.000300353	0.791795	Tumor
0.000393112	0.811	Tumor
0.000406646	0.833931	Tumor
0.000363174	0.849988	Tumor
0.000255185	0.870704	Tumor
0.000149281	0.885557	Tumor
-5.30813e-05	0.906474	Tumor
-0.000390462	0.930858	Tumor
-0.00069261	0.947899	Tumor
-0.00111685	0.967829	Tumor
-0.00139519	0.979257	Tumor
-0.00196686	1	Tumor
0.0106465	0.0679473	Tumor
0.00686646	0.0915901	Tumor
0.00366082	0.115081	Tumor
0.00146604	0.133971	Tumor
-0.00074739	0.156794	Tumor
-0.00202679	0.172844	Tumor
-0.00310864	0.189291	Tumor
-0.00424261	0.211044	Tumor
-0.00497789	0.230896	Tumor
-0.00530313	0.245673	Tumor
-0.00540982	0.261784	Tumor
-0.00509204	0.283419	Tumor
-0.00422386	0.304201	Tumor
-0.00283193	0.328084	Tumor
-0.00175295	0.34405	Tumor
-0.000620371	0.358124	Tumor
0.00161634	0.379923	Tumor
0.00407676	0.398128	Tumor
0.00721059	0.416304	Tumor
0.0123296	0.436104	Tumor
0.0190651	0.455188	Tumor
0.02612	0.472994	Tumor
0.0336032	0.491993	Tumor
0.0395852	0.509163	Tumor
0.0446095	0.528718	Tumor
0.0485972	0.548155	Tumor
0.0526475	0.566449	Tumor
0.0571466	0.586503	Tumor
0.0614712	0.606805	Tumor
0.0649242	0.625143	Tumor
0.0676837	0.643256	Tumor
0.0695148	0.660564	Tumor
0.0706058	0.680241	Tumor
0.0708709	0.699857	Tumor
0.0705301	0.718024	Tumor
0.0696742	0.737872	Tumor
0.068535	0.756909	Tumor
0.0673055	0.774998	Tumor
0.0658855	0.791795	Tumor
0.0636914	0.811	Tumor
0.0603915	0.833931	Tumor
0.0577149	0.849988	Tumor
0.0539096	0.870704	Tumor
0.0509932	0.885557	Tumor
0.0466147	0.906474	Tumor
0.0410254	0.930858	Tumor
0.0367894	0.947899	Tumor
0.0314699	0.967829	Tumor
0.0282341	0.979257	Tumor
0.0220001	1	Tumor
0.038495	0.0679473	Tumor
0.0372551	0.0915901	Tumor
0.0359072	0.115081	Tumor
0.0347165	0.133971	Tumor
0.0331237	0.156794	Tumor
0.0318869	0.172844	Tumor
0.0305067	0.189291	Tumor
0.0284977	0.211044	Tumor
0.0265278	0.230896	Tumor
0.0250129	0.245673	Tumor
0.0233458	0.261784	Tumor
0.021135	0.283419	Tumor
0.0191061	0.304201	Tumor
0.0162516	0.328084	Tumor
0.0138606	0.34405	Tumor
0.0116022	0.358124	Tumor
0.00812814	0.379923	Tumor
0.00554287	0.398128	Tumor
0.00353601	0.416304	Tumor
0.00201331	0.436104	Tumor
0.000986663	0.455188	Tumor
0.000369544	0.472994	Tumor
2.17573e-05	0.491993	Tumor
-6.13012e-05	0.509163	Tumor
5.82116e-05	0.528718	Tumor
0.000760914	0.548155	Tumor
0.00211843	0.566449	Tumor
0.00404452	0.586503	Tumor
0.00609611	0.606805	Tumor
0.00772123	0.625143	Tumor
0.00882937	0.643256	Tumor
0.00917645	0.660564	Tumor
0.00885265	0.680241	Tumor
0.00816968	0.699857	Tumor
0.00734685	0.718024	Tumor
0.00638273	0.737872	Tumor
0.00553383	0.756909	Tumor
0.00492262	0.774998	Tumor
0.00447487	0.791795	Tumor
0.00394524	0.811	Tumor
0.00328116	0.833931	Tumor
0.00279114	0.849988	Tumor
0.00212291	0.870704	Tumor
0.00161548	0.885557	Tumor
0.000851996	0.906474	Tumor
-0.00011332	0.930858	Tumor
-0.000833828	0.947899	Tumor
-0.00172218	0.967829	Tumor
-0.00225292	0.979257	Tumor
-0.00325419	1	Tumor
0.003996	0.0679473	Tumor
0.00266497	0.0915901	Tumor
0.00171071	0.115081	Tumor
0.00121614	0.133971	Tumor
0.000950715	0.156794	Tumor
0.000986171	0.172844	Tumor
0.00121645	0.189291	Tumor
0.00179294	0.211044	Tumor
0.00256236	0.230896	Tumor
0.00328402	0.245673	Tumor
0.004214	0.261784	Tumor
0.00569524	0.283419	Tumor
0.00736557	0.304201	Tumor
0.00987839	0.328084	Tumor
0.0119829	0.34405	Tumor
0.0140456	0.358124	Tumor
0.0174911	0.379923	Tumor
0.0204732	0.398128	Tumor
0.0234191	0.416304	Tumor
0.0280972	0.436104	Tumor
0.0345646	0.455188	Tumor
0.0411252	0.472994	Tumor
0.0474187	0.491993	Tumor
0.0513921	0.509163	Tumor
0.0526377	0.528718	Tumor
0.0502176	0.548155	Tumor
0.0457328	0.566449	Tumor
0.0391752	0.586503	Tumor
0.0316713	0.606805	Tumor
0.0249101	0.625143	Tumor
0.0189365	0.643256	Tumor
0.0144886	0.660564	Tumor
0.00979168	0.680241	Tumor
0.0044248	0.699857	Tumor
-0.000591042	0.718024	Tumor
-0.0054974	0.737872	Tumor
-0.0090358	0.756909	Tumor
-0.0107908	0.774998	Tumor
-0.0114962	0.791795	Tumor
-0.0120776	0.811	Tumor
-0.012141	0.833931	Tumor
-0.0115743	0.849988	Tumor
-0.00984714	0.870704	Tumor
-0.0077665	0.885557	Tumor
-0.00367403	0.906474	Tumor
0.00256535	0.930858	Tumor
0.00781137	0.947899	Tumor
0.0148174	0.967829	Tumor
0.0192375	0.979257	Tumor
0.0279676	1	Tumor
0.0491484	0.0679473	Tumor
0.0486593	0.0915901	Tumor
0.0478633	0.115081	Tumor
0.0469577	0.133971	Tumor
0.0454991	0.156794	Tumor
0.0442063	0.172844	Tumor
0.0426295	0.189291	Tumor
0.0400928	0.211044	Tumor
0.037392	0.230896	Tumor
0.0352194	0.245673	Tumor
0.03276	0.261784	Tumor
0.0294226	0.283419	Tumor
0.0263165	0.304201	Tumor
0.0217915	0.328084	Tumor
0.0178946	0.34405	Tumor
0.0141665	0.358124	Tumor
0.00836089	0.379923	Tumor
0.00397819	0.398128	Tumor
0.000509609	0.416304	Tumor
-0.00250472	0.436104	Tumor
-0.00513537	0.455188	Tumor
-0.00725073	0.472994	Tumor
-0.00904624	0.491993	Tumor
-0.0101727	0.509163	Tumor
-0.0107789	0.528718	Tumor
-0.0100779	0.548155	Tumor
-0.00808553	0.566449	Tumor
-0.0049782	0.586503	Tumor
-0.00145566	0.606805	Tumor
0.00152653	0.625143	Tumor
0.00381291	0.643256	Tumor
0.00496933	0.660564	Tumor
0.00538817	0.680241	Tumor
0.00551393	0.699857	Tumor
0.00543708	0.718024	Tumor
0.00521392	0.737872	Tumor
0.00493451	0.756909	Tumor
0.00467424	0.774998	Tumor
0.00441731	0.791795	Tumor
0.00402964	0.811	Tumor
0.00342609	0.833931	Tumor
0.00290628	0.849988	Tumor
0.00210981	0.870704	Tumor
0.00144696	0.885557	Tumor
0.000374893	0.906474	Tumor
-0.00108079	0.930858	Tumor
-0.00222711	0.947899	Tumor
-0.00369991	0.967829	Tumor
-0.00460769	0.979257	Tumor
-0.00637101	1	Tumor
-0.00636169	0.0679473	Tumor
-0.00552926	0.0915901	Tumor
-0.00467877	0.115081	Tumor
-0.00398468	0.133971	Tumor
-0.00314191	0.156794	Tumor
-0.00255111	0.172844	Tumor
-0.00195107	0.189291	Tumor
-0.00121429	0.211044	Tumor
-0.000605295	0.230896	Tumor
-0.000168552	0.245673	Tumor
0.000311314	0.261784	Tumor
0.000995605	0.283419	Tumor
0.00173649	0.304201	Tumor
0.00225345	0.328084	Tumor
0.0022976	0.34405	Tumor
0.00226442	0.358124	Tumor
0.00230764	0.379923	Tumor
0.00265336	0.398128	Tumor
0.003496	0.416304	Tumor
0.00471826	0.436104	Tumor
0.00592114	0.455188	Tumor
0.00719522	0.472994	Tumor
0.00885247	0.491993	Tumor
0.0107316	0.509163	Tumor
0.0134523	0.528718	Tumor
0.0175041	0.548155	Tumor
0.0227295	0.566449	Tumor
0.029347	0.586503	Tumor
0.0362552	0.606805	Tumor
0.0420358	0.625143	Tumor
0.0467416	0.643256	Tumor
0.0497993	0.660564	Tumor
0.0520697	0.680241	Tumor
0.0538301	0.699857	Tumor
0.0549309	0.718024	Tumor
0.055461	0.737872	Tumor
0.0552221	0.756909	Tumor
0.0542376	0.774998	Tumor
0.0527527	0.791795	Tumor
0.0505274	0.811	Tumor
0.047074	0.833931	Tumor
0.0441018	0.849988	Tumor
0.0395454	0.870704	Tumor
0.0357497	0.885557	Tumor
0.0296864	0.906474	Tumor
0.021629	0.930858	Tumor
0.015373	0.947899	Tumor
0.00741057	0.967829	Tumor
0.00253345	0.979257	Tumor
-0.00689239	1	Tumor
0.0420549	0.0679473	Tumor
0.0397659	0.0915901	Tumor
0.0374597	0.115081	Tumor
0.0355552	0.133971	Tumor
0.0331631	0.156794	Tumor
0.0314027	0.172844	Tumor
0.0295168	0.189291	Tumor
0.0268936	0.211044	Tumor
0.0244294	0.230896	Tumor
0.0225918	0.245673	Tumor
0.0206206	0.261784	Tumor
0.0180862	0.283419	Tumor
0.0158456	0.304201	Tumor
0.0129534	0.328084	Tumor
0.0106671	0.34405	Tumor
0.00855715	0.358124	Tumor
0.00536368	0.379923	Tumor
0.00300789	0.398128	Tumor
0.00117498	0.416304	Tumor
-0.00027914	0.436104	Tumor
-0.00132906	0.455188	Tumor
-0.00198246	0.472994	Tumor
-0.00231671	0.491993	Tumor
-0.00228304	0.509163	Tumor
-0.00184037	0.528718	Tumor
-0.000403886	0.548155	Tumor
0.00205282	0.566449	Tumor
0.00543893	0.586503	Tumor
0.00902411	0.606805	Tumor
0.0118952	0.625143	Tumor
0.0139356	0.643256	Tumor
0.0147481	0.660564	Tumor
0.0145086	0.680241	Tumor
0.0136573	0.699857	Tumor
0.0125244	0.718024	Tumor
0.0111301	0.737872	Tumor
0.00985466	0.756909	Tumor
0.00889408	0.774998	Tumor
0.00814225	0.791795	Tumor
0.00720214	0.811	Tumor
0.0059582	0.833931	Tumor
0.00500264	0.849988	Tumor
0.00365968	0.870704	Tumor
0.00261611	0.885557	Tumor
0.0010137	0.906474	Tumor
-0.00106076	0.930858	Tumor
-0.00263873	0.947899	Tumor
-0.00461437	0.967829	Tumor
-0.00580908	0.979257	Tumor
-0.00808961	1	Tumor
0.0469635	0.0679473	Tumor
0.0498346	0.0915901	Tumor
0.0521124	0.115081	Tumor
0.0534947	0.133971	Tumor
0.054591	0.156794	Tumor
0.0549629	0.172844	Tumor
0.0549833	0.189291	Tumor
0.0543528	0.211044	Tumor
0.0531544	0.230896	Tumor
0.051952	0.245673	Tumor
0.0504055	0.261784	Tumor
0.0480545	0.283419	Tumor
0.0456356	0.304201	Tumor
0.0415638	0.328084	Tumor
0.0377723	0.34405	Tumor
0.0340183	0.358124	Tumor
0.0279748	0.379923	Tumor
0.0232305	0.398128	Tumor
0.0192739	0.416304	Tumor
0.0153761	0.436104	Tumor
0.0114371	0.455188	Tumor
0.00781478	0.472994	Tumor
0.00423075	0.491993	Tumor
0.00143384	0.509163	Tumor
-0.00101024	0.528718	Tumor
-0.00247754	0.548155	Tumor
-0.0031	0.566449	Tumor
-0.00316812	0.586503	Tumor
-0.00283249	0.606805	Tumor
-0.00239564	0.625143	Tumor
-0.00203436	0.643256	Tumor
-0.00192565	0.660564	Tumor
-0.00174046	0.680241	Tumor
-0.00118185	0.699857	Tumor
-0.000507186	0.718024	Tumor
0.000208915	0.737872	Tumor
0.000686934	0.756909	Tumor
0.000781147	0.774998	Tumor
0.000647455	0.791795	Tumor
0.000465614	0.811	Tumor
0.000186641	0.833931	Tumor
-6.24514e-05	0.849988	Tumor
-0.000466305	0.870704	Tumor
-0.000823291	0.885557	Tumor
-0.00140688	0.906474	Tumor
-0.00217847	0.930858	Tumor
-0.00277413	0.947899	Tumor
-0.00352777	0.967829	Tumor
-0.00398689	0.979257	Tumor
-0.00486889	1	Tumor
0.0612002	0.0679473	Tumor
0.0614378	0.0915901	Tumor
0.061287	0.115081	Tumor
0.0608595	0.133971	Tumor
0.0599477	0.156794	Tumor
0.0590295	0.172844	Tumor
0.0578365	0.189291	Tumor
0.0558353	0.211044	Tumor
0.0536307	0.230896	Tumor
0.051802	0.245673	Tumor
0.0496668	0.261784	Tumor
0.0466366	0.283419	Tumor
0.043634	0.304201	Tumor
0.0392215	0.328084	Tumor
0.035476	0.34405	Tumor
0.0318767	0.358124	Tumor
0.0261639	0.379923	Tumor
0.0216637	0.398128	Tumor
0.0178075	0.416304	Tumor
0.0140903	0.436104	Tumor
0.0106008	0.455188	Tumor
0.00753843	0.472994	Tumor
0.0045929	0.491993	Tumor
0.00231645	0.509163	Tumor
0.000288581	0.528718	Tumor
-0.00110282	0.548155	Tumor
-0.00197043	0.566449	Tumor
-0.00255917	0.586503	Tumor
-0.00291001	0.606805	Tumor
-0.00313672	0.625143	Tumor
-0.0033864	0.643256	Tumor
-0.00374548	0.660564	Tumor
-0.00407497	0.680241	Tumor
-0.00411474	0.699857	Tumor
-0.00398788	0.718024	Tumor
-0.0037723	0.737872	Tumor
-0.00359001	0.756909	Tumor
-0.00352959	0.774998	Tumor
-0.00349353	0.791795	Tumor
-0.00333185	0.811	Tumor
-0.00301835	0.833931	Tumor
-0.00275145	0.849988	Tumor
-0.00238768	0.870704	Tumor
-0.00213634	0.885557	Tumor
-0.00179566	0.906474	Tumor
-0.00138523	0.930858	Tumor
-0.0010817	0.947899	Tumor
-0.000700815	0.967829	Tumor
-0.000466588	0.979257	Tumor
-5.53447e-06	1	Tumor
-0.000384809	0.0679473	Tumor
0.00676475	0.0915901	Tumor
0.0130278	0.115081	Tumor
0.0174009	0.133971	Tumor
0.0218302	0.156794	Tumor
0.0243474	0.172844	Tumor
0.0263839	0.189291	Tumor
0.0280507	0.211044	Tumor
0.0285925	0.230896	Tumor
0.0285212	0.245673	Tumor
0.0280973	0.261784	Tumor
0.0271561	0.283419	Tumor
0.0260866	0.304201	Tumor
0.0233455	0.328084	Tumor
0.0202152	0.34405	Tumor
0.016946	0.358124	Tumor
0.0115673	0.379923	Tumor
0.00739096	0.398128	Tumor
0.00410352	0.416304	Tumor
0.000370494	0.436104	Tumor
-0.00430943	0.455188	Tumor
-0.00899096	0.472994	Tumor
-0.0136473	0.491993	Tumor
-0.0169762	0.509163	Tumor
-0.0190602	0.528718	Tumor
-0.0183379	0.548155	Tumor
-0.0151942	0.566449	Tumor
-0.00994168	0.586503	Tumor
-0.00371434	0.606805	Tumor
0.00181895	0.625143	Tumor
0.00640766	0.643256	Tumor
0.00928254	0.660564	Tumor
0.0113352	0.680241	Tumor
0.01309	0.699857	Tumor
0.0143928	0.718024	Tumor
0.0153924	0.737872	Tumor
0.015868	0.756909	Tumor
0.0158207	0.774998	Tumor
0.0153693	0.791795	Tumor
0.0144535	0.811	Tumor
0.0128045	0.833931	Tumor
0.0112919	0.849988	Tumor
0.00890711	0.870704	Tumor
0.00689828	0.885557	Tumor
0.00364943	0.906474	Tumor
-0.000756048	0.930858	Tumor
-0.0042307	0.947899	Tumor
-0.00870885	0.967829	Tumor
-0.0114786	0.979257	Tumor
-0.0168822	1	Tumor
0.0273798	0.0679473	Tumor
0.0322036	0.0915901	Tumor
0.0363222	0.115081	Tumor
0.039102	0.133971	Tumor
0.0417751	0.156794	Tumor
0.0431752	0.172844	Tumor
0.0441741	0.189291	Tumor
0.0446796	0.211044	Tumor
0.044366	0.230896	Tumor
0.043755	0.245673	Tumor
0.0428114	0.261784	Tumor
0.0412415	0.283419	Tumor
0.0395901	0.304201	Tumor
0.0365303	0.328084	Tumor
0.0334877	0.34405	Tumor
0.0304056	0.358124	Tumor
0.0253599	0.379923	Tumor
0.0213464	0.398128	Tumor
0.017965	0.416304	Tumor
0.0143096	0.436104	Tumor
0.0101768	0.455188	Tumor
0.00612637	0.472994	Tumor
0.00195977	0.491993	Tumor
-0.0013574	0.509163	Tumor
-0.004246	0.528718	Tumor
-0.00574446	0.548155	Tumor
-0.00597514	0.566449	Tumor
-0.00530894	0.586503	Tumor
-0.00408286	0.606805	Tumor
-0.00286838	0.625143	Tumor
-0.00190245	0.643256	Tumor
-0.00148959	0.660564	Tumor
-0.00139618	0.680241	Tumor
-0.00128711	0.699857	Tumor
-0.00118946	0.718024	Tumor
-0.00110584	0.737872	Tumor
-0.00106708	0.756909	Tumor
-0.00108489	0.774998	Tumor
-0.00117411	0.791795	Tumor
-0.00136003	0.811	Tumor
-0.00165049	0.833931	Tumor
-0.00186705	0.849988	Tumor
-0.00212352	0.870704	Tumor
-0.00226815	0.885557	Tumor
-0.0024216	0.906474	Tumor
-0.00256546	0.930858	Tumor
-0.00265211	0.947899	Tumor
-0.00274768	0.967829	Tumor
-0.00280302	0.979257	Tumor
[truncated: 3,451 more rows]

## Sheet: panel_e
Cell-state abundance	Pseudotime (bin)	Disease state
0.00979934	0.0679473	Tumor
0.0146563	0.0915901	Tumor
0.0188769	0.115081	Tumor
0.0217955	0.133971	Tumor
0.0247115	0.156794	Tumor
0.0263364	0.172844	Tumor
0.0276155	0.189291	Tumor
0.0286382	0.211044	Tumor
0.0289585	0.230896	Tumor
0.028892	0.245673	Tumor
0.0285885	0.261784	Tumor
0.0279132	0.283419	Tumor
0.0271095	0.304201	Tumor
0.0250408	0.328084	Tumor
0.0226976	0.34405	Tumor
0.0202463	0.358124	Tumor
0.016185	0.379923	Tumor
0.0129827	0.398128	Tumor
0.0103837	0.416304	Tumor
0.00777807	0.436104	Tumor
0.00499213	0.455188	Tumor
0.00239368	0.472994	Tumor
-0.000122057	0.491993	Tumor
-0.00194814	0.509163	Tumor
-0.00324835	0.528718	Tumor
-0.00339307	0.548155	Tumor
-0.00257966	0.566449	Tumor
-0.00101627	0.586503	Tumor
0.000864476	0.606805	Tumor
0.00245944	0.625143	Tumor
0.00361239	0.643256	Tumor
0.00403541	0.660564	Tumor
0.00392642	0.680241	Tumor
0.00365206	0.699857	Tumor
0.00331456	0.718024	Tumor
0.00292499	0.737872	Tumor
0.00259963	0.756909	Tumor
0.00239656	0.774998	Tumor
0.00226723	0.791795	Tumor
0.00210589	0.811	Tumor
0.0019037	0.833931	Tumor
0.00176185	0.849988	Tumor
0.00158588	0.870704	Tumor
0.00146904	0.885557	Tumor
0.00130966	0.906474	Tumor
0.00111744	0.930858	Tumor
0.000978026	0.947899	Tumor
0.000808657	0.967829	Tumor
0.000708079	0.979257	Tumor
0.000518323	1	Tumor
0.00477571	0.0679473	Tumor
0.00776681	0.0915901	Tumor
0.0103668	0.115081	Tumor
0.0121698	0.133971	Tumor
0.0139838	0.156794	Tumor
0.0150079	0.172844	Tumor
0.0158312	0.189291	Tumor
0.0165203	0.211044	Tumor
0.016771	0.230896	Tumor
0.0167641	0.245673	Tumor
0.0166041	0.261784	Tumor
0.0161998	0.283419	Tumor
0.0156798	0.304201	Tumor
0.014506	0.328084	Tumor
0.0132499	0.34405	Tumor
0.0119388	0.358124	Tumor
0.00972595	0.379923	Tumor
0.00789745	0.398128	Tumor
0.00627454	0.416304	Tumor
0.0042162	0.436104	Tumor
0.00161952	0.455188	Tumor
-0.00100388	0.472994	Tumor
-0.00365805	0.491993	Tumor
-0.00562043	0.509163	Tumor
-0.0069836	0.528718	Tumor
-0.00722799	0.548155	Tumor
-0.00667354	0.566449	Tumor
-0.00547755	0.586503	Tumor
-0.00394912	0.606805	Tumor
-0.00256137	0.625143	Tumor
-0.00142494	0.643256	Tumor
-0.000768485	0.660564	Tumor
-0.000339767	0.680241	Tumor
7.34366e-05	0.699857	Tumor
0.000428766	0.718024	Tumor
0.000770577	0.737872	Tumor
0.0010371	0.756909	Tumor
0.00122039	0.774998	Tumor
0.00134424	0.791795	Tumor
0.00145528	0.811	Tumor
0.00153385	0.833931	Tumor
0.00154665	0.849988	Tumor
0.00150277	0.870704	Tumor
0.00142403	0.885557	Tumor
0.0012461	0.906474	Tumor
0.000947263	0.930858	Tumor
0.000681823	0.947899	Tumor
0.000314148	0.967829	Tumor
7.61952e-05	0.979257	Tumor
-0.000404739	1	Tumor
0.00615887	0.0679473	Tumor
0.00746281	0.0915901	Tumor
0.00861389	0.115081	Tumor
0.00943607	0.133971	Tumor
0.0103075	0.156794	Tumor
0.0108412	0.172844	Tumor
0.0113207	0.189291	Tumor
0.0118544	0.211044	Tumor
0.012241	0.230896	Tumor
0.012464	0.245673	Tumor
0.012642	0.261784	Tumor
0.0127703	0.283419	Tumor
0.0127695	0.304201	Tumor
0.0126225	0.328084	Tumor
0.0124402	0.34405	Tumor
0.0122226	0.358124	Tumor
0.0117784	0.379923	Tumor
0.0113059	0.398128	Tumor
0.0107402	0.416304	Tumor
0.0098763	0.436104	Tumor
0.00876057	0.455188	Tumor
0.00758236	0.472994	Tumor
0.00629813	0.491993	Tumor
0.00521547	0.509163	Tumor
0.00419438	0.528718	Tumor
0.00321948	0.548155	Tumor
0.00214852	0.566449	Tumor
0.000899845	0.586503	Tumor
-0.000339981	0.606805	Tumor
-0.00134888	0.625143	Tumor
-0.00216097	0.643256	Tumor
-0.00269446	0.660564	Tumor
-0.00301679	0.680241	Tumor
-0.00313378	0.699857	Tumor
-0.00311397	0.718024	Tumor
-0.00301074	0.737872	Tumor
-0.00288929	0.756909	Tumor
-0.00280573	0.774998	Tumor
-0.00271608	0.791795	Tumor
-0.00252022	0.811	Tumor
-0.00217681	0.833931	Tumor
-0.00187877	0.849988	Tumor
-0.00144088	0.870704	Tumor
-0.00109994	0.885557	Tumor
-0.000580746	0.906474	Tumor
9.72606e-05	0.930858	Tumor
0.000621084	0.947899	Tumor
0.00128955	0.967829	Tumor
0.0017014	0.979257	Tumor
0.0025048	1	Tumor
-0.0130388	0.0679473	Normal
-0.00852473	0.0915901	Normal
-0.00429608	0.115081	Normal
-0.00109633	0.133971	Normal
0.0025128	0.156794	Normal
0.00487219	0.172844	Normal
0.00712831	0.189291	Normal
0.00977662	0.211044	Normal
0.011856	0.230896	Normal
0.0132399	0.245673	Normal
0.0146288	0.261784	Normal
0.0163645	0.283419	Normal
0.0179727	0.304201	Normal
0.0191558	0.328084	Normal
0.0193929	0.34405	Normal
0.0194028	0.358124	Normal
0.01935	0.379923	Normal
0.0195343	0.398128	Normal
0.0202106	0.416304	Normal
0.0212098	0.436104	Normal
0.0220623	0.455188	Normal
0.0228669	0.472994	Normal
0.0238478	0.491993	Normal
0.0249396	0.509163	Normal
0.0265356	0.528718	Normal
0.0291181	0.548155	Normal
0.0326551	0.566449	Normal
0.0372542	0.586503	Normal
0.0421269	0.606805	Normal
0.0462374	0.625143	Normal
0.0495958	0.643256	Normal
0.0517748	0.660564	Normal
0.0534519	0.680241	Normal
0.0548374	0.699857	Normal
0.0557238	0.718024	Normal
0.0560997	0.737872	Normal
0.055727	0.756909	Normal
0.0545701	0.774998	Normal
0.0528711	0.791795	Normal
0.0503802	0.811	Normal
0.0466244	0.833931	Normal
0.043478	0.849988	Normal
0.0387776	0.870704	Normal
0.0349555	0.885557	Normal
0.0289578	0.906474	Normal
0.0210926	0.930858	Normal
0.0150379	0.947899	Normal
0.00737353	0.967829	Normal
0.00269507	0.979257	Normal
-0.00632409	1	Normal
0.015841	0.0679473	Tumor
0.0165707	0.0915901	Tumor
0.0171823	0.115081	Tumor
0.0175948	0.133971	Tumor
0.0180018	0.156794	Tumor
0.01823	0.172844	Tumor
0.0184155	0.189291	Tumor
0.0185993	0.211044	Tumor
0.018706	0.230896	Tumor
0.01874	0.245673	Tumor
0.0187263	0.261784	Tumor
0.018613	0.283419	Tumor
0.0183883	0.304201	Tumor
0.0180046	0.328084	Tumor
0.0176839	0.34405	Tumor
0.0173557	0.358124	Tumor
0.0167578	0.379923	Tumor
0.0161702	0.398128	Tumor
0.0154985	0.416304	Tumor
0.0145978	0.436104	Tumor
0.0135549	0.455188	Tumor
0.0124971	0.472994	Tumor
0.0113518	0.491993	Tumor
0.010365	0.509163	Tumor
0.00937216	0.528718	Tumor
0.00832095	0.548155	Tumor
0.00710426	0.566449	Tumor
0.00562878	0.586503	Tumor
0.00410446	0.606805	Tumor
0.00280546	0.625143	Tumor
0.00168886	0.643256	Tumor
0.000859044	0.660564	Tumor
0.000190194	0.680241	Tumor
-0.000289431	0.699857	Tumor
-0.000615163	0.718024	Tumor
-0.000893838	0.737872	Tumor
-0.00113695	0.756909	Tumor
-0.00139274	0.774998	Tumor
-0.00160992	0.791795	Tumor
-0.0017595	0.811	Tumor
-0.00182809	0.833931	Tumor
-0.00182278	0.849988	Tumor
-0.00177341	0.870704	Tumor
-0.00172193	0.885557	Tumor
-0.00162464	0.906474	Tumor
-0.00145345	0.930858	Tumor
-0.0012922	0.947899	Tumor
-0.00105535	0.967829	Tumor
-0.000894211	0.979257	Tumor
-0.000550888	1	Tumor
0.0211139	0.0679473	Tumor
0.0210621	0.0915901	Tumor
0.0208375	0.115081	Tumor
0.0205101	0.133971	Tumor
0.0199145	0.156794	Tumor
0.0193498	0.172844	Tumor
0.018634	0.189291	Tumor
0.0174357	0.211044	Tumor
0.0161217	0.230896	Tumor
0.0150493	0.245673	Tumor
0.0138255	0.261784	Tumor
0.0121551	0.283419	Tumor
0.0105971	0.304201	Tumor
0.00820127	0.328084	Tumor
0.00606079	0.34405	Tumor
0.00399563	0.358124	Tumor
0.000787421	0.379923	Tumor
-0.00159026	0.398128	Tumor
-0.00338651	0.416304	Tumor
-0.00490908	0.436104	Tumor
-0.00626505	0.455188	Tumor
-0.00732792	0.472994	Tumor
-0.00813804	0.491993	Tumor
-0.00848931	0.509163	Tumor
-0.00833767	0.528718	Tumor
-0.00719203	0.548155	Tumor
-0.00514524	0.566449	Tumor
-0.00224083	0.586503	Tumor
0.000951242	0.606805	Tumor
0.00366072	0.625143	Tumor
0.00582238	0.643256	Tumor
0.00710006	0.660564	Tumor
0.00789028	0.680241	Tumor
0.00846774	0.699857	Tumor
0.00882957	0.718024	Tumor
0.00905034	0.737872	Tumor
0.00910612	0.756909	Tumor
0.00903142	0.774998	Tumor
0.00885824	0.791795	Tumor
0.0085295	0.811	Tumor
0.00793607	0.833931	Tumor
0.00737869	0.849988	Tumor
0.00647239	0.870704	Tumor
0.00568406	0.885557	Tumor
0.00438196	0.906474	Tumor
0.00259741	0.930858	Tumor
0.0011826	0.947899	Tumor
-0.000644403	0.967829	Tumor
-0.00177479	0.979257	Tumor
-0.00397833	1	Tumor
-0.00974345	0.0679473	Normal
-0.00651302	0.0915901	Normal
-0.00336989	0.115081	Normal
-0.000893195	0.133971	Normal
0.00203534	0.156794	Normal
0.00405115	0.172844	Normal
0.00607789	0.189291	Normal
0.00865738	0.211044	Normal
0.010899	0.230896	Normal
0.0125128	0.245673	Normal
0.0142317	0.261784	Normal
0.016496	0.283419	Normal
0.0186496	0.304201	Normal
0.0209368	0.328084	Normal
0.0223111	0.34405	Normal
0.023468	0.358124	Normal
0.0252444	0.379923	Normal
0.0267967	0.398128	Normal
0.0284902	0.416304	Normal
0.0306679	0.436104	Normal
0.0330513	0.455188	Normal
0.0353391	0.472994	Normal
0.0376515	0.491993	Normal
0.0394579	0.509163	Normal
0.040986	0.528718	Normal
0.0422099	0.548155	Normal
0.0434085	0.566449	Normal
0.0446801	0.586503	Normal
0.0458208	0.606805	Normal
0.0466363	0.625143	Normal
0.0471622	0.643256	Normal
0.0473355	0.660564	Normal
0.0472149	0.680241	Normal
0.0468586	0.699857	Normal
0.0462937	0.718024	Normal
0.0453912	0.737872	Normal
0.0442195	0.756909	Normal
0.0428044	0.774998	Normal
0.0412091	0.791795	Normal
0.0390596	0.811	Normal
0.0360675	0.833931	Normal
0.033715	0.849988	Normal
0.0303895	0.870704	Normal
0.0278179	0.885557	Normal
0.0239448	0.906474	Normal
0.0190527	0.930858	Normal
0.0153872	0.947899	Normal
0.0108363	0.967829	Normal
0.00809606	0.979257	Normal
0.00287483	1	Normal
0.00704701	0.0679473	Tumor
0.00973201	0.0915901	Tumor
0.0121678	0.115081	Tumor
0.013966	0.133971	Tumor
0.0159562	0.156794	Tumor
0.0172411	0.172844	Tumor
0.0184638	0.189291	Tumor
0.019946	0.211044	Tumor
0.0211541	0.230896	Tumor
0.0219501	0.245673	Tumor
0.0227057	0.261784	Tumor
0.0235159	0.283419	Tumor
0.0240491	0.304201	Tumor
0.0245116	0.328084	Tumor
0.0247746	0.34405	Tumor
0.0249365	0.358124	Tumor
0.0249882	0.379923	Tumor
0.0247781	0.398128	Tumor
0.0242722	0.416304	Tumor
0.0231205	0.436104	Tumor
0.0213951	0.455188	Tumor
0.0194652	0.472994	Tumor
0.017301	0.491993	Tumor
0.015454	0.509163	Tumor
0.0137177	0.528718	Tumor
0.0120251	0.548155	Tumor
0.010094	0.566449	Tumor
0.00778926	0.586503	Tumor
0.00545953	0.606805	Tumor
0.00353476	0.625143	Tumor
0.00195988	0.643256	Tumor
0.000897711	0.660564	Tumor
0.000210424	0.680241	Tumor
-0.000116584	0.699857	Tumor
-0.000212658	0.718024	Tumor
-0.000213917	0.737872	Tumor
-0.000233451	0.756909	Tumor
-0.000377417	0.774998	Tumor
-0.000540185	0.791795	Tumor
-0.000597642	0.811	Tumor
-0.000526938	0.833931	Tumor
-0.000413068	0.849988	Tumor
-0.000220163	0.870704	Tumor
-6.93456e-05	0.885557	Tumor
0.000166294	0.906474	Tumor
0.000508173	0.930858	Tumor
0.000796414	0.947899	Tumor
0.00119159	0.967829	Tumor
0.00144895	0.979257	Tumor
0.00197838	1	Tumor
0.0320847	0.0679473	Tumor
0.0313474	0.0915901	Tumor
0.0304698	0.115081	Tumor
0.0296331	0.133971	Tumor
0.0284357	0.156794	Tumor
0.0274536	0.172844	Tumor
0.0263127	0.189291	Tumor
0.0245798	0.211044	Tumor
0.0228258	0.230896	Tumor
0.0214559	0.245673	Tumor
0.0199372	0.261784	Tumor
0.0179196	0.283419	Tumor
0.0160815	0.304201	Tumor
0.0134124	0.328084	Tumor
0.0111091	0.34405	Tumor
0.00891269	0.358124	Tumor
0.00552271	0.379923	Tumor
0.00301187	0.398128	Tumor
0.00109829	0.416304	Tumor
-0.000548503	0.436104	Tumor
-0.00200689	0.455188	Tumor
-0.00311674	0.472994	Tumor
-0.00389039	0.491993	Tumor
-0.00410185	0.509163	Tumor
-0.00363168	0.528718	Tumor
-0.00182194	0.548155	Tumor
0.00119578	0.566449	Tumor
0.00535806	0.586503	Tumor
0.00982245	0.606805	Tumor
0.0135007	0.625143	Tumor
0.0162895	0.643256	Tumor
0.017718	0.660564	Tumor
0.01822	0.680241	Tumor
0.018243	0.699857	Tumor
0.0179162	0.718024	Tumor
0.0172614	0.737872	Tumor
0.0164239	0.756909	Tumor
0.0155129	0.774998	Tumor
0.0145719	0.791795	Tumor
0.0133161	0.811	Tumor
0.0115181	0.833931	Tumor
0.0100354	0.849988	Tumor
0.0078123	0.870704	Tumor
0.00598077	0.885557	Tumor
0.00305997	0.906474	Tumor
-0.000820642	0.930858	Tumor
-0.00382772	0.947899	Tumor
-0.0076438	0.967829	Tumor
-0.00997403	0.979257	Tumor
-0.0144607	1	Tumor
0.0236209	0.0679473	Tumor
0.0263301	0.0915901	Tumor
0.0286096	0.115081	Tumor
0.0301308	0.133971	Tumor
0.0315815	0.156794	Tumor
0.0323386	0.172844	Tumor
0.0328812	0.189291	Tumor
0.033231	0.211044	Tumor
0.033212	0.230896	Tumor
0.0330101	0.245673	Tumor
0.0326268	0.261784	Tumor
0.0318764	0.283419	Tumor
0.0309407	0.304201	Tumor
0.0291071	0.328084	Tumor
0.0273019	0.34405	Tumor
0.0254596	0.358124	Tumor
0.0223804	0.379923	Tumor
0.0198302	0.398128	Tumor
0.01753	0.416304	Tumor
0.0150336	0.436104	Tumor
0.0123875	0.455188	Tumor
0.00988847	0.472994	Tumor
0.00738103	0.491993	Tumor
0.00542013	0.509163	Tumor
0.00373556	0.528718	Tumor
0.00246187	0.548155	Tumor
0.00134192	0.566449	Tumor
0.000206194	0.586503	Tumor
-0.0008413	0.606805	Tumor
-0.00169522	0.625143	Tumor
-0.00244935	0.643256	Tumor
-0.00308407	0.660564	Tumor
-0.00354273	0.680241	Tumor
-0.00365885	0.699857	Tumor
-0.00357349	0.718024	Tumor
-0.00339047	0.737872	Tumor
-0.00324559	0.756909	Tumor
-0.00324332	0.774998	Tumor
-0.00326398	0.791795	Tumor
-0.00314244	0.811	Tumor
-0.00285608	0.833931	Tumor
-0.00260346	0.849988	Tumor
-0.00226332	0.870704	Tumor
-0.00203908	0.885557	Tumor
-0.0017495	0.906474	Tumor
-0.0014069	0.930858	Tumor
-0.00115381	0.947899	Tumor
-0.000832799	0.967829	Tumor
-0.000632436	0.979257	Tumor
-0.000230204	1	Tumor
0.0014733	0.0679473	Tumor
0.00302659	0.0915901	Tumor
0.00439683	0.115081	Tumor
0.00536541	0.133971	Tumor
0.00636752	0.156794	Tumor
0.00695652	0.172844	Tumor
0.0074564	0.189291	Tumor
0.0079397	0.211044	Tumor
0.00821419	0.230896	Tumor
0.00833174	0.245673	Tumor
0.0083899	0.261784	Tumor
0.00837756	0.283419	Tumor
0.00829746	0.304201	Tumor
0.00793034	0.328084	Tumor
0.00746443	0.34405	Tumor
0.0069583	0.358124	Tumor
0.00608881	0.379923	Tumor
0.00537122	0.398128	Tumor
0.00474885	0.416304	Tumor
0.00397605	0.436104	Tumor
0.00300158	0.455188	Tumor
0.00202115	0.472994	Tumor
0.00103779	0.491993	Tumor
0.000323616	0.509163	Tumor
-0.000146028	0.528718	Tumor
-0.000162134	0.548155	Tumor
0.000147955	0.566449	Tumor
0.000721567	0.586503	Tumor
0.00141212	0.606805	Tumor
0.00201042	0.625143	Tumor
0.00246917	0.643256	Tumor
0.00268936	0.660564	Tumor
0.00275771	0.680241	Tumor
0.00277714	0.699857	Tumor
0.00275532	0.718024	Tumor
0.00269163	0.737872	Tumor
0.00259526	0.756909	Tumor
0.00247513	0.774998	Tumor
0.00234402	0.791795	Tumor
0.00217219	0.811	Tumor
0.00192918	0.833931	Tumor
0.00172989	0.849988	Tumor
0.00143158	0.870704	Tumor
0.00118567	0.885557	Tumor
0.000793165	0.906474	Tumor
0.000271505	0.930858	Tumor
-0.000132742	0.947899	Tumor
-0.000645673	0.967829	Tumor
-0.000958822	0.979257	Tumor
-0.00156159	1	Tumor
-0.0164251	0.0679473	Tumor
-0.00783833	0.0915901	Tumor
-1.48981e-05	0.115081	Tumor
0.00573768	0.133971	Tumor
0.0120159	0.156794	Tumor
0.0159726	0.172844	Tumor
0.0196195	0.189291	Tumor
0.0236576	0.211044	Tumor
0.0265539	0.230896	Tumor
0.0283011	0.245673	Tumor
0.0298785	0.261784	Tumor
0.0315788	0.283419	Tumor
0.0329038	0.304201	Tumor
0.0337792	0.328084	Tumor
0.0338426	0.34405	Tumor
0.0336161	0.358124	Tumor
0.0328577	0.379923	Tumor
0.0319561	0.398128	Tumor
0.0309212	0.416304	Tumor
0.0286845	0.436104	Tumor
0.024945	0.455188	Tumor
0.0206319	0.472994	Tumor
0.0157587	0.491993	Tumor
0.0116334	0.509163	Tumor
0.00787833	0.528718	Tumor
0.00527603	0.548155	Tumor
0.00351072	0.566449	Tumor
0.00221401	0.586503	Tumor
0.00144747	0.606805	Tumor
0.00111158	0.625143	Tumor
0.00100757	0.643256	Tumor
0.0010278	0.660564	Tumor
0.00131817	0.680241	Tumor
0.00195762	0.699857	Tumor
0.00270951	0.718024	Tumor
0.00353869	0.737872	Tumor
0.00417871	0.756909	Tumor
0.00449844	0.774998	Tumor
0.00456036	0.791795	Tumor
0.00450935	0.811	Tumor
0.00434138	0.833931	Tumor
0.00419483	0.849988	Tumor
0.00402098	0.870704	Tumor
0.00393716	0.885557	Tumor
0.0038781	0.906474	Tumor
0.0038536	0.930858	Tumor
0.00385335	0.947899	Tumor
0.00385891	0.967829	Tumor
0.00386042	0.979257	Tumor
0.00385099	1	Tumor
-0.00112845	0.0679473	Normal
-0.00160661	0.0915901	Normal
-0.00171345	0.115081	Normal
-0.00155964	0.133971	Normal
-0.00111994	0.156794	Normal
-0.000662457	0.172844	Normal
-8.14924e-05	0.189291	Normal
0.000749408	0.211044	Normal
0.00157741	0.230896	Normal
0.0023054	0.245673	Normal
0.00326751	0.261784	Normal
0.00493779	0.283419	Normal
0.00707282	0.304201	Normal
0.00929455	0.328084	Normal
0.010404	0.34405	Normal
0.0113768	0.358124	Normal
0.0133083	0.379923	Normal
0.0157392	0.398128	Normal
0.0193213	0.416304	Normal
0.0256875	0.436104	Normal
0.0342013	0.455188	Normal
0.0431773	0.472994	Normal
0.0527285	0.491993	Normal
0.060372	0.509163	Normal
0.066782	0.528718	Normal
0.071871	0.548155	Normal
0.0770519	0.566449	Normal
0.08279	0.586503	Normal
0.0882545	0.606805	Normal
0.0925397	0.625143	Normal
0.0958484	0.643256	Normal
0.0978729	0.660564	Normal
0.0989201	0.680241	Normal
0.0990089	0.699857	Normal
0.0983456	0.718024	Normal
0.0969173	0.737872	Normal
0.0949696	0.756909	Normal
0.0926967	0.774998	Normal
0.0900473	0.791795	Normal
0.0861637	0.811	Normal
0.0804973	0.833931	Normal
0.0759679	0.849988	Normal
0.0695717	0.870704	Normal
0.0646815	0.885557	Normal
0.0573708	0.906474	Normal
0.0481168	0.930858	Normal
0.0411528	0.947899	Normal
0.0324589	0.967829	Normal
0.0271949	0.979257	Normal
0.017099	1	Normal
-0.00944114	0.0679473	Tumor
-0.0099525	0.0915901	Tumor
-0.010157	0.115081	Tumor
-0.0101088	0.133971	Tumor
-0.00980584	0.156794	Tumor
-0.00943701	0.172844	Tumor
-0.00892948	0.189291	Tumor
-0.008123	0.211044	Tumor
-0.00726751	0.230896	Tumor
-0.00652956	0.245673	Tumor
-0.00560297	0.261784	Tumor
-0.00411795	0.283419	Tumor
-0.00238329	0.304201	Tumor
-0.000113189	0.328084	Tumor
0.00153497	0.34405	Tumor
0.00310859	0.358124	Tumor
0.00582923	0.379923	Tumor
0.00842395	0.398128	Tumor
0.0113644	0.416304	Tumor
0.015385	0.436104	Tumor
0.0200958	0.455188	Tumor
0.0248248	0.472994	Tumor
0.0298002	0.491993	Tumor
0.0338691	0.509163	Tumor
0.0375726	0.528718	Tumor
0.0411648	0.548155	Tumor
0.0452792	0.566449	Tumor
0.0501239	0.586503	Tumor
0.0548635	0.606805	Tumor
0.0585503	0.625143	Tumor
0.0612315	0.643256	Tumor
0.0625441	0.660564	Tumor
0.062578	0.680241	Tumor
0.061534	0.699857	Tumor
0.0598459	0.718024	Tumor
0.0574724	0.737872	Tumor
0.0549322	0.756909	Tumor
0.0525109	0.774998	Tumor
0.050086	0.791795	Tumor
0.0467632	0.811	Tumor
0.042123	0.833931	Tumor
0.0384992	0.849988	Tumor
0.0334442	0.870704	Tumor
0.0296026	0.885557	Tumor
0.0238905	0.906474	Tumor
0.0167257	0.930858	Tumor
0.011378	0.947899	Tumor
0.00474994	0.967829	Tumor
0.000760688	0.979257	Tumor
-0.0068444	1	Tumor
0.0236462	0.0679473	Tumor
0.0260678	0.0915901	Tumor
0.0281194	0.115081	Tumor
0.0294946	0.133971	Tumor
0.030808	0.156794	Tumor
0.0314909	0.172844	Tumor
0.0319744	0.189291	Tumor
0.0322037	0.211044	Tumor
0.032013	0.230896	Tumor
0.03167	0.245673	Tumor
0.0311416	0.261784	Tumor
0.0302481	0.283419	Tumor
0.0292752	0.304201	Tumor
0.027545	0.328084	Tumor
0.0258817	0.34405	Tumor
0.0242064	0.358124	Tumor
0.0214523	0.379923	Tumor
0.0192244	0.398128	Tumor
0.0172813	0.416304	Tumor
0.015114	0.436104	Tumor
0.0126459	0.455188	Tumor
0.0101947	0.472994	Tumor
0.00761794	0.491993	Tumor
0.00549205	0.509163	Tumor
0.00350673	0.528718	Tumor
0.00210987	0.548155	Tumor
0.0012317	0.566449	Tumor
0.000641744	0.586503	Tumor
0.000318472	0.606805	Tumor
0.000156935	0.625143	Tumor
2.29828e-05	0.643256	Tumor
-0.000165643	0.660564	Tumor
-0.000340391	0.680241	Tumor
-0.00035442	0.699857	Tumor
-0.000286484	0.718024	Tumor
-0.000191346	0.737872	Tumor
-0.000145656	0.756909	Tumor
-0.000203446	0.774998	Tumor
-0.00033035	0.791795	Tumor
-0.000491743	0.811	Tumor
-0.00068951	0.833931	Tumor
-0.000819952	0.849988	Tumor
-0.000964329	0.870704	Tumor
-0.00104278	0.885557	Tumor
-0.00111239	0.906474	Tumor
-0.00114059	0.930858	Tumor
-0.00113032	0.947899	Tumor
-0.00109096	0.967829	Tumor
-0.00105661	0.979257	Tumor
-0.000975358	1	Tumor
0.00811002	0.0679473	Tumor
0.0103423	0.0915901	Tumor
0.0123052	0.115081	Tumor
0.0136962	0.133971	Tumor
0.0151502	0.156794	Tumor
0.0160219	0.172844	Tumor
0.0167844	0.189291	Tumor
0.0175769	0.211044	Tumor
0.0180866	0.230896	Tumor
0.0183418	0.245673	Tumor
0.0185062	0.261784	Tumor
0.0185522	0.283419	Tumor
0.018422	0.304201	Tumor
0.0179711	0.328084	Tumor
0.0174635	0.34405	Tumor
0.0169032	0.358124	Tumor
0.0158695	0.379923	Tumor
0.0148936	0.398128	Tumor
0.0138577	0.416304	Tumor
0.0123437	0.436104	Tumor
0.0103682	0.455188	Tumor
0.0082959	0.472994	Tumor
0.00608005	0.491993	Tumor
0.00427829	0.509163	Tumor
0.00270328	0.528718	Tumor
0.0014868	0.548155	Tumor
0.00038454	0.566449	Tumor
-0.000737532	0.586503	Tumor
-0.00173996	0.606805	Tumor
-0.00249381	0.625143	Tumor
-0.00306467	0.643256	Tumor
-0.00342023	0.660564	Tumor
-0.00355751	0.680241	Tumor
-0.00344974	0.699857	Tumor
-0.00320489	0.718024	Tumor
-0.00285825	0.737872	Tumor
-0.00252612	0.756909	Tumor
-0.00228147	0.774998	Tumor
-0.00206623	0.791795	Tumor
-0.00172976	0.811	Tumor
-0.00122485	0.833931	Tumor
-0.00081924	0.849988	Tumor
-0.000251033	0.870704	Tumor
0.000176422	0.885557	Tumor
0.000808917	0.906474	Tumor
0.00160901	0.930858	Tumor
0.002212	0.947899	Tumor
0.0029669	0.967829	Tumor
0.0034254	0.979257	Tumor
0.00430825	1	Tumor
0.00918327	0.0679473	Tumor
0.00270287	0.0915901	Tumor
-0.00266749	0.115081	Tumor
-0.00625408	0.133971	Tumor
-0.00976442	0.156794	Tumor
-0.0117214	0.172844	Tumor
-0.0133112	0.189291	Tumor
-0.0148867	0.211044	Tumor
-0.0157664	0.230896	Tumor
-0.0159849	0.245673	Tumor
-0.0157193	0.261784	Tumor
-0.0144013	0.283419	Tumor
-0.0119353	0.304201	Tumor
-0.00890923	0.328084	Tumor
-0.00711175	0.34405	Tumor
-0.00532851	0.358124	Tumor
-0.0015796	0.379923	Tumor
0.00307271	0.398128	Tumor
0.00968674	0.416304	Tumor
0.0213447	0.436104	Tumor
0.0371048	0.455188	Tumor
0.0538804	0.472994	Tumor
0.071956	0.491993	Tumor
0.0867086	0.509163	Tumor
0.0996021	0.528718	Tumor
0.110461	0.548155	Tumor
0.121687	0.566449	Tumor
0.134213	0.586503	Tumor
0.146158	0.606805	Tumor
0.155471	0.625143	Tumor
0.162536	0.643256	Tumor
0.16664	0.660564	Tumor
0.168438	0.680241	Tumor
0.168167	0.699857	Tumor
0.166387	0.718024	Tumor
0.163103	0.737872	Tumor
0.158967	0.756909	Tumor
0.154443	0.774998	Tumor
0.149439	0.791795	Tumor
0.142285	0.811	Tumor
0.131948	0.833931	Tumor
0.123682	0.849988	Tumor
0.111932	0.870704	Tumor
0.102855	0.885557	Tumor
0.0891474	0.906474	Tumor
0.0716631	0.930858	Tumor
0.0584457	0.947899	Tumor
0.0419064	0.967829	Tumor
0.0318824	0.979257	Tumor
0.0126548	1	Tumor
0.0231309	0.0679473	Tumor
0.0241941	0.0915901	Tumor
0.0249428	0.115081	Tumor
0.0252893	0.133971	Tumor
0.0253655	0.156794	Tumor
0.0251721	0.172844	Tumor
0.0247441	0.189291	Tumor
0.0237498	0.211044	Tumor
0.0224563	0.230896	Tumor
0.0213214	0.245673	Tumor
0.0199753	0.261784	Tumor
0.018089	0.283419	Tumor
0.016312	0.304201	Tumor
0.0134156	0.328084	Tumor
0.0107196	0.34405	Tumor
0.00808066	0.358124	Tumor
0.00393974	0.379923	Tumor
0.000850383	0.398128	Tumor
-0.00148948	0.416304	Tumor
-0.00353509	0.436104	Tumor
-0.00546485	0.455188	Tumor
-0.00707362	0.472994	Tumor
-0.00842378	0.491993	Tumor
-0.00917943	0.509163	Tumor
-0.00933665	0.528718	Tumor
-0.00818472	0.548155	Tumor
-0.00581636	0.566449	Tumor
-0.00233582	0.586503	Tumor
0.00153929	0.606805	Tumor
0.00483216	0.625143	Tumor
0.00743079	0.643256	Tumor
0.00890177	0.660564	Tumor
0.00972299	0.680241	Tumor
0.0102733	0.699857	Tumor
0.0105588	0.718024	Tumor
0.0106405	0.737872	Tumor
0.0105089	0.756909	Tumor
0.0102077	0.774998	Tumor
0.00977466	0.791795	Tumor
0.00908529	0.811	Tumor
0.00798351	0.833931	Tumor
0.0070268	0.849988	Tumor
0.00556122	0.870704	Tumor
0.00434657	0.885557	Tumor
0.00240673	0.906474	Tumor
-0.000185313	0.930858	Tumor
-0.00220715	0.947899	Tumor
-0.00479059	0.967829	Tumor
-0.00637804	0.979257	Tumor
-0.00945595	1	Tumor
-0.00748969	0.0679473	Normal
-0.00466508	0.0915901	Normal
-0.00192422	0.115081	Normal
0.00022213	0.133971	Normal
0.00273452	0.156794	Normal
0.00444139	0.172844	Normal
0.00613335	0.189291	Normal
0.00822731	0.211044	Normal
0.00999331	0.230896	Normal
0.011248	0.245673	Normal
0.0125836	0.261784	Normal
0.0143689	0.283419	Normal
0.0161282	0.304201	Normal
0.0178491	0.328084	Normal
0.0187226	0.34405	Normal
0.0194085	0.358124	Normal
0.0204922	0.379923	Normal
0.0215895	0.398128	Normal
0.0230278	0.416304	Normal
0.0251531	0.436104	Normal
0.027633	0.455188	Normal
0.0301166	0.472994	Normal
0.032725	0.491993	Normal
0.0348546	0.509163	Normal
0.036789	0.528718	Normal
0.0386449	0.548155	Normal
0.0407524	0.566449	Normal
0.0432304	0.586503	Normal
0.0456643	0.606805	Normal
0.047579	0.625143	Normal
0.0490081	0.643256	Normal
0.049771	0.660564	Normal
0.0500575	0.680241	Normal
0.0499771	0.699857	Normal
0.0495728	0.718024	Normal
0.0487642	0.737872	Normal
0.0476245	0.756909	Normal
0.0462073	0.774998	Normal
0.0445682	0.791795	Normal
0.0422918	0.811	Normal
0.0390506	0.833931	Normal
0.0364667	0.849988	Normal
0.0327814	0.870704	Normal
0.0299137	0.885557	Normal
0.0255677	0.906474	Normal
0.0200325	0.930858	Normal
0.015857	0.947899	Normal
0.0106447	0.967829	Normal
0.00749299	0.979257	Normal
0.00146338	1	Normal
0.00510756	0.0679473	Tumor
0.00770952	0.0915901	Tumor
0.0099681	0.115081	Tumor
0.0115307	0.133971	Tumor
0.0130964	0.156794	Tumor
0.0139745	0.172844	Tumor
0.0146735	0.189291	Tumor
0.0152495	0.211044	Tumor
0.0154507	0.230896	Tumor
0.0154347	0.245673	Tumor
0.0152874	0.261784	Tumor
0.0149288	0.283419	Tumor
0.0144746	0.304201	Tumor
0.0133634	0.328084	Tumor
0.0121387	0.34405	Tumor
0.0108604	0.358124	Tumor
0.00872959	0.379923	Tumor
0.00701925	0.398128	Tumor
0.00557981	0.416304	Tumor
0.00384218	0.436104	Tumor
0.00168201	0.455188	Tumor
-0.000448155	0.472994	Tumor
-0.00251262	0.491993	Tumor
-0.00390983	0.509163	Tumor
-0.00462086	0.528718	Tumor
-0.00413133	0.548155	Tumor
-0.00276767	0.566449	Tumor
-0.000635429	0.586503	Tumor
0.00180383	0.606805	Tumor
0.00390487	0.625143	Tumor
0.00557416	0.643256	Tumor
0.00651904	0.660564	Tumor
0.00707957	0.680241	Tumor
0.00752045	0.699857	Tumor
0.00780625	0.718024	Tumor
0.00796443	0.737872	Tumor
0.0079462	0.756909	Tumor
0.00775765	0.774998	Tumor
0.00746652	0.791795	Tumor
0.0070377	0.811	Tumor
0.00636044	0.833931	Tumor
0.00575916	0.849988	Tumor
0.00480386	0.870704	Tumor
0.00397946	0.885557	Tumor
0.00262465	0.906474	Tumor
0.000784053	0.930858	Tumor
-0.000664222	0.947899	Tumor
-0.00252214	0.967829	Tumor
-0.00366537	0.979257	Tumor
-0.00588134	1	Tumor
0.00771061	0.0679473	Tumor
0.0114021	0.0915901	Tumor
0.014602	0.115081	Tumor
0.0168036	0.133971	Tumor
0.0189824	0.156794	Tumor
0.0201765	0.172844	Tumor
0.0210918	0.189291	Tumor
0.021757	0.211044	Tumor
0.0218652	0.230896	Tumor
0.0217041	0.245673	Tumor
0.0213526	0.261784	Tumor
0.020692	0.283419	Tumor
0.0199746	0.304201	Tumor
0.0184013	0.328084	Tumor
0.0166955	0.34405	Tumor
0.0149227	0.358124	Tumor
0.0119739	0.379923	Tumor
0.00960808	0.398128	Tumor
0.00761357	0.416304	Tumor
0.00511488	0.436104	Tumor
0.00190938	0.455188	Tumor
-0.00129853	0.472994	Tumor
-0.00443987	0.491993	Tumor
-0.00658923	0.509163	Tumor
-0.00771472	0.528718	Tumor
-0.00682934	0.548155	Tumor
-0.00434717	0.566449	Tumor
-0.000471076	0.586503	Tumor
0.0039464	0.606805	Tumor
0.00772504	0.625143	Tumor
0.0106854	0.643256	Tumor
0.0122917	0.660564	Tumor
0.013037	0.680241	Tumor
0.0133882	0.699857	Tumor
0.0134166	0.718024	Tumor
0.0131783	0.737872	Tumor
0.0127413	0.756909	Tumor
0.0121872	0.774998	Tumor
0.0115461	0.791795	Tumor
0.0106118	0.811	Tumor
0.00919626	0.833931	Tumor
0.00799857	0.849988	Tumor
0.00618688	0.870704	Tumor
0.00469409	0.885557	Tumor
0.00230835	0.906474	Tumor
-0.000886246	0.930858	Tumor
-0.00337872	0.947899	Tumor
-0.0065609	0.967829	Tumor
-0.00851387	0.979257	Tumor
-0.0122938	1	Tumor
0.0204599	0.0679473	Tumor
0.0266033	0.0915901	Tumor
0.0319	0.115081	Tumor
0.0355442	0.133971	Tumor
0.0391787	0.156794	Tumor
0.0412097	0.172844	Tumor
0.0428239	0.189291	Tumor
0.0441519	0.211044	Tumor
0.0445948	0.230896	Tumor
0.0445163	0.245673	Tumor
0.0440937	0.261784	Tumor
0.0430743	0.283419	Tumor
0.0417299	0.304201	Tumor
0.0385937	0.328084	Tumor
0.0352504	0.34405	Tumor
0.0317932	0.358124	Tumor
0.0260619	0.379923	Tumor
0.0214747	0.398128	Tumor
0.0176137	0.416304	Tumor
0.0136693	0.436104	Tumor
0.00949335	0.455188	Tumor
0.00554689	0.472994	Tumor
0.00157723	0.491993	Tumor
-0.00154342	0.509163	Tumor
-0.00425584	0.528718	Tumor
-0.00614346	0.548155	Tumor
-0.00749248	0.566449	Tumor
-0.00856777	0.586503	Tumor
-0.0093055	0.606805	Tumor
-0.00973677	0.625143	Tumor
-0.0100053	0.643256	Tumor
-0.0101699	0.660564	Tumor
-0.00992309	0.680241	Tumor
-0.00906503	0.699857	Tumor
-0.00797188	0.718024	Tumor
-0.00672155	0.737872	Tumor
-0.00573145	0.756909	Tumor
-0.00521967	0.774998	Tumor
-0.00496091	0.791795	Tumor
-0.00457537	0.811	Tumor
-0.00405487	0.833931	Tumor
-0.00369313	0.849988	Tumor
-0.00328175	0.870704	Tumor
-0.0030564	0.885557	Tumor
-0.00282376	0.906474	Tumor
-0.00262057	0.930858	Tumor
-0.00251261	0.947899	Tumor
-0.00241218	0.967829	Tumor
-0.00236346	0.979257	Tumor
-0.00228408	1	Tumor
-0.00618656	0.0679473	Tumor
0.000101193	0.0915901	Tumor
0.00589625	0.115081	Tumor
0.0102336	0.133971	Tumor
0.015095	0.156794	Tumor
0.0182683	0.172844	Tumor
0.0213124	0.189291	Tumor
0.0250038	0.211044	Tumor
0.0280262	0.230896	Tumor
0.0300588	0.245673	Tumor
0.0320613	0.261784	Tumor
0.0343964	0.283419	Tumor
0.0362523	0.304201	Tumor
0.038096	0.328084	Tumor
0.0391937	0.34405	Tumor
0.0400203	0.358124	Tumor
0.0409477	0.379923	Tumor
0.0413045	0.398128	Tumor
0.0411945	0.416304	Tumor
0.0400609	0.436104	Tumor
0.0378816	0.455188	Tumor
0.0352681	0.472994	Tumor
0.0322625	0.491993	Tumor
0.029697	0.509163	Tumor
0.0273596	0.528718	Tumor
0.0252692	0.548155	Tumor
0.022998	0.566449	Tumor
0.0203369	0.586503	Tumor
0.0176407	0.606805	Tumor
0.0153596	0.625143	Tumor
0.0133908	0.643256	Tumor
0.0118973	0.660564	Tumor
0.0107245	0.680241	Tumor
0.00997062	0.699857	Tumor
0.00949781	0.718024	Tumor
0.00906977	0.737872	Tumor
0.00859135	0.756909	Tumor
0.007935	0.774998	Tumor
0.00725002	0.791795	Tumor
0.00658234	0.811	Tumor
0.00589115	0.833931	Tumor
0.00544034	0.849988	Tumor
0.00485479	0.870704	Tumor
0.00440567	0.885557	Tumor
0.00374072	0.906474	Tumor
0.00296458	0.930858	Tumor
0.00243053	0.947899	Tumor
0.00182385	0.967829	Tumor
0.00148822	0.979257	Tumor
0.000909012	1	Tumor
0.00829907	0.0679473	Tumor
0.00924223	0.0915901	Tumor
0.0100702	0.115081	Tumor
0.0106604	0.133971	Tumor
0.0112875	0.156794	Tumor
0.0116743	0.172844	Tumor
0.0120261	0.189291	Tumor
0.0124338	0.211044	Tumor
0.0127464	0.230896	Tumor
0.0129343	0.245673	Tumor
0.0130886	0.261784	Tumor
0.013201	0.283419	Tumor
0.0131922	0.304201	Tumor
0.0130916	0.328084	Tumor
0.0129887	0.34405	Tumor
0.0128611	0.358124	Tumor
0.0125719	0.379923	Tumor
0.0122224	0.398128	Tumor
0.0117533	0.416304	Tumor
0.0110171	0.436104	Tumor
0.0100835	0.455188	Tumor
0.00909661	0.472994	Tumor
0.00800708	0.491993	Tumor
0.00706429	0.509163	Tumor
0.00612773	0.528718	Tumor
0.00512766	0.548155	Tumor
0.00394409	0.566449	Tumor
0.00250225	0.586503	Tumor
0.00102432	0.606805	Tumor
-0.000208998	0.625143	Tumor
-0.00122671	0.643256	Tumor
-0.00192003	0.660564	Tumor
-0.00239671	0.680241	Tumor
-0.0026672	0.699857	Tumor
-0.00278629	0.718024	Tumor
-0.00282795	0.737872	Tumor
-0.00283559	0.756909	Tumor
-0.00286284	0.774998	Tumor
-0.00286552	0.791795	Tumor
-0.00276561	0.811	Tumor
-0.00252585	0.833931	Tumor
-0.00229491	0.849988	Tumor
-0.00193898	0.870704	Tumor
-0.00165479	0.885557	Tumor
-0.00121217	0.906474	Tumor
-0.000616247	0.930858	Tumor
-0.000144784	0.947899	Tumor
0.000468089	0.967829	Tumor
0.000850969	0.979257	Tumor
0.00160753	1	Tumor
-0.0264009	0.0679473	Tumor
-0.0170539	0.0915901	Tumor
-0.00849741	0.115081	Tumor
-0.00213958	0.133971	Tumor
0.00492596	0.156794	Tumor
0.00949468	0.172844	Tumor
0.0138366	0.189291	Tumor
0.0189907	0.211044	Tumor
0.0230724	0.230896	Tumor
0.0257346	0.245673	Tumor
0.0282789	0.261784	Tumor
0.0311219	0.283419	Tumor
0.0332494	0.304201	Tumor
0.0352566	0.328084	Tumor
0.0363897	0.34405	Tumor
0.0371672	0.358124	Tumor
0.0378146	0.379923	Tumor
0.0376939	0.398128	Tumor
0.0368333	0.416304	Tumor
0.0337253	0.436104	Tumor
0.0282428	0.455188	Tumor
0.0219192	0.472994	Tumor
0.0149281	0.491993	Tumor
0.00928693	0.509163	Tumor
0.00471234	0.528718	Tumor
0.00177295	0.548155	Tumor
-0.000531969	0.566449	Tumor
-0.00255378	0.586503	Tumor
-0.00407333	0.606805	Tumor
-0.00499893	0.625143	Tumor
-0.00550494	0.643256	Tumor
-0.00561663	0.660564	Tumor
-0.00510933	0.680241	Tumor
-0.00396986	0.699857	Tumor
-0.0026403	0.718024	Tumor
-0.00120643	0.737872	Tumor
-0.000160248	0.756909	Tumor
0.000253683	0.774998	Tumor
0.000302221	0.791795	Tumor
0.000358833	0.811	Tumor
0.000376215	0.833931	Tumor
0.000322737	0.849988	Tumor
0.000132506	0.870704	Tumor
-0.000112758	0.885557	Tumor
-0.000596326	0.906474	Tumor
-0.00131408	0.930858	Tumor
-0.00190733	0.947899	Tumor
-0.00268988	0.967829	Tumor
-0.00317909	0.979257	Tumor
-0.00413698	1	Tumor
-0.008847	0.0679473	Normal
-0.00616269	0.0915901	Normal
-0.0035397	0.115081	Normal
-0.00146785	0.133971	Normal
0.000984185	0.156794	Normal
0.00267126	0.172844	Normal
0.00436499	0.189291	Normal
0.00649883	0.211044	Normal
0.00832985	0.230896	Normal
0.00964275	0.245673	Normal
0.0110446	0.261784	Normal
0.0129117	0.283419	Normal
0.0147276	0.304201	Normal
0.0165682	0.328084	Normal
0.0175805	0.34405	Normal
0.0184075	0.358124	Normal
0.0197091	0.379923	Normal
0.0209531	0.398128	Normal
0.022472	0.416304	Normal
0.0246142	0.436104	Normal
0.0270682	0.455188	Normal
0.0294934	0.472994	Normal
0.0320059	0.491993	Normal
0.0340217	0.509163	Normal
0.0357982	0.528718	Normal
0.0373709	0.548155	Normal
0.0390546	0.566449	Normal
0.0409743	0.586503	Normal
0.0428318	0.606805	Normal
0.0442923	0.625143	Normal
0.0454039	0.643256	Normal
0.0460456	0.660564	Normal
0.0463981	0.680241	Normal
0.0465087	0.699857	Normal
0.0463476	0.718024	Normal
0.0458281	0.737872	Normal
0.0449403	0.756909	Normal
0.0436958	0.774998	Normal
0.0421829	0.791795	Normal
0.040071	0.811	Normal
0.0370493	0.833931	Normal
0.034631	0.849988	Normal
0.0311699	0.870704	Normal
0.0284681	0.885557	Normal
0.0243659	0.906474	Normal
0.0191359	0.930858	Normal
0.0151875	0.947899	Normal
0.0102558	0.967829	Normal
0.00727241	0.979257	Normal
0.00156248	1	Normal
-0.0108191	0.0679473	Normal
-0.00911877	0.0915901	Normal
-0.00727725	0.115081	Normal
-0.00568322	0.133971	Normal
-0.00361905	0.156794	Normal
-0.00207462	0.172844	Normal
-0.000410678	0.189291	Normal
0.00187259	0.211044	Normal
0.00401238	0.230896	Normal
0.00564699	0.245673	Normal
0.00747585	0.261784	Normal
0.0100192	0.283419	Normal
0.0125691	0.304201	Normal
0.0155439	0.328084	Normal
0.0175462	0.34405	Normal
0.0193534	0.358124	Normal
0.0222888	0.379923	Normal
0.0249246	0.398128	Normal
0.027779	0.416304	Normal
0.0318208	0.436104	Normal
0.0367516	0.455188	Normal
0.0416696	0.472994	Normal
0.0466265	0.491993	Normal
0.0503093	0.509163	Normal
0.0529384	0.528718	Normal
0.0541194	0.548155	Normal
0.0546333	0.566449	Normal
0.0546921	0.586503	Normal
0.0543894	0.606805	Normal
0.0539539	0.625143	Normal
0.0535092	0.643256	Normal
0.0531908	0.660564	Normal
0.0528447	0.680241	Normal
0.0522969	0.699857	Normal
0.0515703	0.718024	Normal
0.0504935	0.737872	Normal
0.0491417	0.756909	Normal
0.0475306	0.774998	Normal
0.0457079	0.791795	Normal
0.0432466	0.811	Normal
0.0398588	0.833931	Normal
0.0372456	0.849988	Normal
0.0336434	0.870704	Normal
0.0309382	0.885557	Normal
0.0269638	0.906474	Normal
0.0220425	0.930858	Normal
0.0184044	0.947899	Normal
0.0139266	0.967829	Normal
0.0112449	0.979257	Normal
0.00615346	1	Normal
-0.0134084	0.0679473	Normal
-0.00969795	0.0915901	Normal
-0.00616796	0.115081	Normal
-0.00344946	0.133971	Normal
-0.000316042	0.156794	Normal
0.00178385	0.172844	Normal
0.00384303	0.189291	Normal
0.00636145	0.211044	Normal
0.00844412	0.230896	Normal
0.0098873	0.245673	Normal
0.0113797	0.261784	Normal
0.0132904	0.283419	Normal
0.0150721	0.304201	Normal
0.0165987	0.328084	Normal
0.0171992	0.34405	Normal
0.0175833	0.358124	Normal
0.0181475	0.379923	Normal
0.0188213	0.398128	Normal
0.0199039	0.416304	Normal
0.0213027	0.436104	Normal
0.0225753	0.455188	Normal
0.0237947	0.472994	Normal
0.025234	0.491993	Normal
0.0267465	0.509163	Normal
0.0288207	0.528718	Normal
0.0318112	0.548155	Normal
0.0356298	0.566449	Normal
0.0404459	0.586503	Normal
0.0454653	0.606805	Normal
0.0496666	0.625143	Normal
0.0530949	0.643256	Normal
0.0553393	0.660564	Normal
0.0571138	0.680241	Normal
0.0586125	0.699857	Normal
0.059593	0.718024	Normal
0.0600324	0.737872	Normal
0.0596552	0.756909	Normal
0.0584103	0.774998	Normal
0.0565875	0.791795	Normal
0.0539503	0.811	Normal
0.0499863	0.833931	Normal
0.0466554	0.849988	Normal
0.0416484	0.870704	Normal
0.0375461	0.885557	Normal
0.0310763	0.906474	Normal
0.0225719	0.930858	Normal
0.0160175	0.947899	Normal
0.00771757	0.967829	Normal
0.00265119	0.979257	Normal
-0.00711267	1	Normal
0.0162115	0.0679473	Tumor
0.0176304	0.0915901	Tumor
0.0187488	0.115081	Tumor
0.0194141	0.133971	Tumor
0.0199119	0.156794	Tumor
0.0200454	0.172844	Tumor
0.0199835	0.189291	Tumor
0.0195629	0.211044	Tumor
0.0188798	0.230896	Tumor
0.0182286	0.245673	Tumor
0.0174175	0.261784	Tumor
0.0162256	0.283419	Tumor
0.0150465	0.304201	Tumor
0.0129451	0.328084	Tumor
0.010906	0.34405	Tumor
0.00887731	0.358124	Tumor
0.00564595	0.379923	Tumor
0.00319274	0.398128	Tumor
0.00128757	0.416304	Tumor
-0.000433511	0.436104	Tumor
-0.00207956	0.455188	Tumor
-0.00346278	0.472994	Tumor
-0.00462808	0.491993	Tumor
-0.00527829	0.509163	Tumor
-0.00540112	0.528718	Tumor
-0.00452822	0.548155	Tumor
-0.00281218	0.566449	Tumor
-0.000326322	0.586503	Tumor
0.002411	0.606805	Tumor
0.00470769	0.625143	Tumor
0.00648206	0.643256	Tumor
0.00742826	0.660564	Tumor
0.00786007	0.680241	Tumor
0.00807376	0.699857	Tumor
0.00811078	0.718024	Tumor
0.0080098	0.737872	Tumor
0.00780864	0.756909	Tumor
0.00755405	0.774998	Tumor
0.00726956	0.791795	Tumor
0.00686284	0.811	Tumor
0.00623728	0.833931	Tumor
0.00569186	0.849988	Tumor
0.00483661	0.870704	Tumor
0.00410579	0.885557	Tumor
0.0029105	0.906474	Tumor
0.00129049	0.930858	Tumor
1.79886e-05	0.947899	Tumor
-0.00161227	0.967829	Tumor
-0.00261441	0.979257	Tumor
-0.00455505	1	Tumor
0.0361105	0.0679473	Tumor
0.0353351	0.0915901	Tumor
0.0343993	0.115081	Tumor
0.0335057	0.133971	Tumor
0.0322331	0.156794	Tumor
0.031197	0.172844	Tumor
0.0300025	0.189291	Tumor
0.0281859	0.211044	Tumor
0.0263255	0.230896	Tumor
0.0248546	0.245673	Tumor
0.0232016	0.261784	Tumor
0.0209593	0.283419	Tumor
0.0188516	0.304201	Tumor
0.0158342	0.328084	Tumor
0.0132887	0.34405	Tumor
0.0108704	0.358124	Tumor
0.00711697	0.379923	Tumor
0.00428032	0.398128	Tumor
0.00201734	0.416304	Tumor
0.000179575	0.436104	Tumor
-0.00122073	0.455188	Tumor
-0.0022481	0.472994	Tumor
-0.00309889	0.491993	Tumor
-0.00369422	0.509163	Tumor
-0.00422451	0.528718	Tumor
-0.00440966	0.548155	Tumor
-0.00416412	0.566449	Tumor
-0.00359074	0.586503	Tumor
-0.00286295	0.606805	Tumor
-0.00223121	0.625143	Tumor
-0.00176899	0.643256	Tumor
-0.00159877	0.660564	Tumor
-0.00158533	0.680241	Tumor
-0.00154855	0.699857	Tumor
-0.00150237	0.718024	Tumor
-0.00144823	0.737872	Tumor
-0.001402	0.756909	Tumor
-0.00137172	0.774998	Tumor
-0.00134577	0.791795	Tumor
-0.00130352	0.811	Tumor
-0.00124311	0.833931	Tumor
-0.00119921	0.849988	Tumor
-0.0011467	0.870704	Tumor
-0.00111556	0.885557	Tumor
-0.00108344	0.906474	Tumor
-0.00106047	0.930858	Tumor
-0.00105214	0.947899	Tumor
-0.00104886	0.967829	Tumor
-0.00104953	0.979257	Tumor
-0.00105425	1	Tumor
0.00897089	0.0679473	Tumor
0.00578764	0.0915901	Tumor
0.00308826	0.115081	Tumor
0.00124029	0.133971	Tumor
-0.000623055	0.156794	Tumor
-0.00169981	0.172844	Tumor
-0.00260998	0.189291	Tumor
-0.00356333	0.211044	Tumor
-0.00418076	0.230896	Tumor
-0.00445322	0.245673	Tumor
-0.0045415	0.261784	Tumor
-0.0042719	0.283419	Tumor
-0.0035392	0.304201	Tumor
-0.00236433	0.328084	Tumor
-0.00145303	0.34405	Tumor
-0.000496664	0.358124	Tumor
0.00139079	0.379923	Tumor
0.00346528	0.398128	Tumor
0.00610563	0.416304	Tumor
0.010416	0.436104	Tumor
0.0160863	0.455188	Tumor
0.022025	0.472994	Tumor
0.028324	0.491993	Tumor
0.0333593	0.509163	Tumor
0.0375888	0.528718	Tumor
0.0409454	0.548155	Tumor
0.044354	0.566449	Tumor
0.0481398	0.586503	Tumor
0.0517784	0.606805	Tumor
0.0546834	0.625143	Tumor
0.0570047	0.643256	Tumor
0.058545	0.660564	Tumor
0.0594624	0.680241	Tumor
0.0596849	0.699857	Tumor
0.0593975	0.718024	Tumor
0.0586764	0.737872	Tumor
0.0577169	0.756909	Tumor
0.0566812	0.774998	Tumor
0.0554852	0.791795	Tumor
0.0536376	0.811	Tumor
0.050859	0.833931	Tumor
0.0486054	0.849988	Tumor
0.0454014	0.870704	Tumor
0.0429459	0.885557	Tumor
0.0392594	0.906474	Tumor
0.0345535	0.930858	Tumor
0.0309871	0.947899	Tumor
0.0265086	0.967829	Tumor
0.0237844	0.979257	Tumor
0.0185362	1	Tumor
0.0116574	0.0679473	Tumor
0.0131841	0.0915901	Tumor
0.0145294	0.115081	Tumor
0.0154887	0.133971	Tumor
0.0165032	0.156794	Tumor
0.0171228	0.172844	Tumor
0.0176782	0.189291	Tumor
0.0182911	0.211044	Tumor
0.0187275	0.230896	Tumor
0.0189736	0.245673	Tumor
0.0191631	0.261784	Tumor
0.0192847	0.283419	Tumor
0.0192533	0.304201	Tumor
0.0190418	0.328084	Tumor
0.018799	0.34405	Tumor
0.0185172	0.358124	Tumor
0.0179541	0.379923	Tumor
0.0173653	0.398128	Tumor
0.0166687	0.416304	Tumor
0.015614	0.436104	Tumor
0.0142554	0.455188	Tumor
0.0128211	0.472994	Tumor
0.0112561	0.491993	Tumor
0.0099337	0.509163	Tumor
0.00868007	0.528718	Tumor
0.00750587	0.548155	Tumor
0.0062501	0.566449	Tumor
0.00480088	0.586503	Tumor
0.00335912	0.606805	Tumor
0.0021678	0.625143	Tumor
0.00117465	0.643256	Tumor
0.000466556	0.660564	Tumor
-5.19003e-05	0.680241	Tumor
-0.000360136	0.699857	Tumor
-0.00051723	0.718024	Tumor
-0.00061097	0.737872	Tumor
-0.000685898	0.756909	Tumor
-0.000799161	0.774998	Tumor
-0.000899258	0.791795	Tumor
-0.000924022	0.811	Tumor
-0.000850204	0.833931	Tumor
-0.000745573	0.849988	Tumor
-0.000563681	0.870704	Tumor
-0.000411257	0.885557	Tumor
-0.00016271	0.906474	Tumor
0.000194625	0.930858	Tumor
0.000491048	0.947899	Tumor
0.000890099	0.967829	Tumor
0.00114578	0.979257	Tumor
0.0016626	1	Tumor
0.00330908	0.0679473	Tumor
0.00221147	0.0915901	Tumor
0.00142889	0.115081	Tumor
0.00102779	0.133971	Tumor
0.000821086	0.156794	Tumor
0.000861599	0.172844	Tumor
0.00106544	0.189291	Tumor
0.00156237	0.211044	Tumor
0.00221906	0.230896	Tumor
0.00283224	0.245673	Tumor
0.00362034	0.261784	Tumor
0.00487274	0.283419	Tumor
0.00628246	0.304201	Tumor
0.00840082	0.328084	Tumor
0.010174	0.34405	Tumor
0.0119112	0.358124	Tumor
0.0148114	0.379923	Tumor
0.0173197	0.398128	Tumor
0.0197955	0.416304	Tumor
0.023722	0.436104	Tumor
0.0291472	0.455188	Tumor
0.0346486	0.472994	Tumor
0.0399236	0.491993	Tumor
0.043251	0.509163	Tumor
0.0442872	0.528718	Tumor
0.042245	0.548155	Tumor
0.0384682	0.566449	Tumor
0.0329489	0.586503	Tumor
0.026635	0.606805	Tumor
0.020947	0.625143	Tumor
0.0159221	0.643256	Tumor
0.0121809	0.660564	Tumor
0.00823167	0.680241	Tumor
0.0037206	0.699857	Tumor
-0.000494767	0.718024	Tumor
-0.00461791	0.737872	Tumor
-0.00759167	0.756909	Tumor
-0.00906734	0.774998	Tumor
-0.00966121	0.791795	Tumor
-0.0101509	0.811	Tumor
-0.0102051	0.833931	Tumor
-0.00972956	0.849988	Tumor
-0.00827874	0.870704	Tumor
-0.00653065	0.885557	Tumor
-0.00309191	0.906474	Tumor
0.0021512	0.930858	Tumor
0.00655977	0.947899	Tumor
0.0124476	0.967829	Tumor
0.0161622	0.979257	Tumor
0.0234992	1	Tumor
0.00271493	0.0679473	Tumor
0.00892351	0.0915901	Tumor
0.0143317	0.115081	Tumor
0.0180823	0.133971	Tumor
0.0218452	0.156794	Tumor
0.0239547	0.172844	Tumor
0.0256295	0.189291	Tumor
0.026978	0.211044	Tumor
0.0274041	0.230896	Tumor
0.0273241	0.245673	Tumor
0.0269394	0.261784	Tumor
0.026085	0.283419	Tumor
0.0250811	0.304201	Tumor
0.0225555	0.328084	Tumor
0.0197064	0.34405	Tumor
0.0167262	0.358124	Tumor
0.0117823	0.379923	Tumor
0.00787096	0.398128	Tumor
0.00467457	0.416304	Tumor
0.000885317	0.436104	Tumor
-0.00385818	0.455188	Tumor
-0.00854055	0.472994	Tumor
-0.0130654	0.491993	Tumor
-0.0160978	0.509163	Tumor
-0.017567	0.528718	Tumor
-0.0161238	0.548155	Tumor
-0.0124217	0.566449	Tumor
-0.00670161	0.586503	Tumor
-0.000166794	0.606805	Tumor
0.00549053	0.625143	Tumor
0.0100494	0.643256	Tumor
0.0127461	0.660564	Tumor
0.0144315	0.680241	Tumor
0.0157106	0.699857	Tumor
0.0165362	0.718024	Tumor
0.0170411	0.737872	Tumor
0.0171338	0.756909	Tumor
0.0168647	0.774998	Tumor
0.0163394	0.791795	Tumor
0.0154451	0.811	Tumor
0.0139296	0.833931	Tumor
0.0125547	0.849988	Tumor
0.0103694	0.870704	Tumor
0.00849948	0.885557	Tumor
0.00543686	0.906474	Tumor
0.00125857	0.930858	Tumor
-0.00204378	0.947899	Tumor
-0.00629901	0.967829	Tumor
-0.00892775	0.979257	Tumor
-0.0140452	1	Tumor
0.004715	0.0679473	Tumor
0.00541536	0.0915901	Tumor
0.00612503	0.115081	Tumor
0.0067098	0.133971	Tumor
0.00743789	0.156794	Tumor
0.00796685	0.172844	Tumor
0.00852571	0.189291	Tumor
0.00928616	0.211044	Tumor
0.00999039	0.230896	Tumor
0.0105162	0.245673	Tumor
0.0110868	0.261784	Tumor
0.0118416	0.283419	Tumor
0.0125457	0.304201	Tumor
0.0133548	0.328084	Tumor
0.0139084	0.34405	Tumor
0.0144011	0.358124	Tumor
0.0151665	0.379923	Tumor
0.0158014	0.398128	Tumor
0.0164252	0.416304	Tumor
0.0170691	0.436104	Tumor
0.0176485	0.455188	Tumor
0.0181679	0.472994	Tumor
0.0187155	0.491993	Tumor
0.0192183	0.509163	Tumor
0.0198164	0.528718	Tumor
0.0205759	0.548155	Tumor
0.0214814	0.566449	Tumor
0.0225571	0.586503	Tumor
0.0235951	0.606805	Tumor
0.0243674	0.625143	Tumor
0.0248674	0.643256	Tumor
0.0250052	0.660564	Tumor
0.0248892	0.680241	Tumor
0.0246437	0.699857	Tumor
0.024258	0.718024	Tumor
0.0236155	0.737872	Tumor
0.0227366	0.756909	Tumor
0.0216216	0.774998	Tumor
0.0203762	0.791795	Tumor
0.0187679	0.811	Tumor
0.0165687	0.833931	Tumor
0.0148342	0.849988	Tumor
0.0123421	0.870704	Tumor
0.0103687	0.885557	Tumor
0.00733844	0.906474	Tumor
0.00346292	0.930858	Tumor
0.000537782	0.947899	Tumor
-0.00310718	0.967829	Tumor
-0.00530519	0.979257	Tumor
-0.00949341	1	Tumor
0.0355831	0.0679473	Tumor
0.0336373	0.0915901	Tumor
0.0316788	0.115081	Tumor
0.0300631	0.133971	Tumor
0.028036	0.156794	Tumor
0.0265458	0.172844	Tumor
0.0249509	0.189291	Tumor
0.0227352	0.211044	Tumor
0.0206558	0.230896	Tumor
0.019106	0.245673	Tumor
0.0174442	0.261784	Tumor
0.0153077	0.283419	Tumor
0.0134188	0.304201	Tumor
0.0109834	0.328084	Tumor
0.00906065	0.34405	Tumor
0.00728714	0.358124	Tumor
0.00460357	0.379923	Tumor
0.00262375	0.398128	Tumor
0.0010824	0.416304	Tumor
-0.000138123	0.436104	Tumor
-0.00101456	0.455188	Tumor
-0.00155667	0.472994	Tumor
-0.00183113	0.491993	Tumor
-0.00180014	0.509163	Tumor
-0.00143133	0.528718	Tumor
-0.000237561	0.548155	Tumor
0.00180564	0.566449	Tumor
0.00462187	0.586503	Tumor
0.00760273	0.606805	Tumor
0.0099881	0.625143	Tumor
0.0116803	0.643256	Tumor
0.0123487	0.660564	Tumor
0.0121375	0.680241	Tumor
0.0114151	0.699857	Tumor
0.0104588	0.718024	Tumor
0.00928452	0.737872	Tumor
0.00821192	0.756909	Tumor
0.00740518	0.774998	Tumor
0.00677503	0.791795	Tumor
0.00598874	0.811	Tumor
0.00495041	0.833931	Tumor
0.00415401	0.849988	Tumor
0.00303604	0.870704	Tumor
0.0021681	0.885557	Tumor
0.000836255	0.906474	Tumor
-0.000886887	0.930858	Tumor
-0.00219698	0.947899	Tumor
-0.00383659	0.967829	Tumor
-0.00482779	0.979257	Tumor
-0.00671928	1	Tumor
0.0396229	0.0679473	Tumor
0.042031	0.0915901	Tumor
0.0439406	0.115081	Tumor
0.045099	0.133971	Tumor
0.0460168	0.156794	Tumor
0.0463274	0.172844	Tumor
0.0463431	0.189291	Tumor
0.0458124	0.211044	Tumor
0.0448052	0.230896	Tumor
0.0437949	0.245673	Tumor
0.0424953	0.261784	Tumor
0.0405189	0.283419	Tumor
0.0384843	0.304201	Tumor
0.0350618	0.328084	Tumor
0.031877	0.34405	Tumor
0.028724	0.358124	Tumor
0.0236473	0.379923	Tumor
0.0196603	0.398128	Tumor
0.0163323	0.416304	Tumor
0.0130487	0.436104	Tumor
0.00972676	0.455188	Tumor
0.0066697	0.472994	Tumor
0.00364326	0.491993	Tumor
0.00128042	0.509163	Tumor
-0.000785232	0.528718	Tumor
-0.00203126	0.548155	Tumor
-0.0025709	0.566449	Tumor
-0.00264876	0.586503	Tumor
-0.00238768	0.606805	Tumor
-0.0020374	0.625143	Tumor
-0.00174648	0.643256	Tumor
-0.00166184	0.660564	Tumor
-0.00150721	0.680241	Tumor
-0.00103414	0.699857	Tumor
-0.000461425	0.718024	Tumor
0.000147362	0.737872	Tumor
0.000554638	0.756909	Tumor
0.000636378	0.774998	Tumor
0.000525238	0.791795	Tumor
0.000374915	0.811	Tumor
0.000144414	0.833931	Tumor
-6.19004e-05	0.849988	Tumor
-0.000397547	0.870704	Tumor
-0.000695247	0.885557	Tumor
-0.00118282	0.906474	Tumor
-0.00182796	0.930858	Tumor
-0.00232618	0.947899	Tumor
-0.00295661	0.967829	Tumor
-0.00334067	0.979257	Tumor
-0.00407839	1	Tumor
0.041833	0.0679473	Tumor
0.0426192	0.0915901	Tumor
0.0431043	0.115081	Tumor
0.0432692	0.133971	Tumor
0.0431877	0.156794	Tumor
0.042939	0.172844	Tumor
0.0425139	0.189291	Tumor
0.0416796	0.211044	Tumor
0.0406677	0.230896	Tumor
0.0397771	0.245673	Tumor
0.0386881	0.261784	Tumor
0.0370585	0.283419	Tumor
0.0353444	0.304201	Tumor
0.0327916	0.328084	Tumor
0.0306364	0.34405	Tumor
0.0285492	0.358124	Tumor
0.0251667	0.379923	Tumor
0.0223935	0.398128	Tumor
0.0198584	0.416304	Tumor
0.0171465	0.436104	Tumor
0.0143724	0.455188	Tumor
0.0117807	0.472994	Tumor
0.00915656	0.491993	Tumor
0.00703483	0.509163	Tumor
0.00505577	0.528718	Tumor
0.00337111	0.548155	Tumor
0.00181057	0.566449	Tumor
0.000173966	0.586503	Tumor
-0.00135432	0.606805	Tumor
-0.00258051	0.625143	Tumor
-0.00360916	0.643256	Tumor
-0.00438857	0.660564	Tumor
-0.00492769	0.680241	Tumor
-0.00510519	0.699857	Tumor
-0.00505431	0.718024	Tumor
-0.00487817	0.737872	Tumor
-0.0047037	0.756909	Tumor
-0.00463503	0.774998	Tumor
-0.00457274	0.791795	Tumor
-0.00434456	0.811	Tumor
-0.00390073	0.833931	Tumor
-0.00350957	0.849988	Tumor
-0.00294538	0.870704	Tumor
-0.00252254	0.885557	Tumor
-0.00189943	0.906474	Tumor
-0.00109792	0.930858	Tumor
-0.000481704	0.947899	Tumor
0.000305866	0.967829	Tumor
0.000793185	0.979257	Tumor
0.00175051	1	Tumor
-0.000323551	0.0679473	Tumor
0.00569797	0.0915901	Tumor
0.0109729	0.115081	Tumor
0.014656	0.133971	Tumor
0.0183866	0.156794	Tumor
0.0205068	0.172844	Tumor
0.0222221	0.189291	Tumor
0.023626	0.211044	Tumor
0.0240826	0.230896	Tumor
0.0240227	0.245673	Tumor
0.0236659	0.261784	Tumor
0.0228734	0.283419	Tumor
0.0219729	0.304201	Tumor
0.0196646	0.328084	Tumor
0.0170285	0.34405	Tumor
0.0142755	0.358124	Tumor
0.00974594	0.379923	Tumor
0.00622889	0.398128	Tumor
0.00346034	0.416304	Tumor
0.000316372	0.436104	Tumor
-0.00362517	0.455188	Tumor
-0.00756814	0.472994	Tumor
-0.01149	0.491993	Tumor
-0.0142939	0.509163	Tumor
-0.0160495	0.528718	Tumor
-0.0154418	0.548155	Tumor
-0.0127951	0.566449	Tumor
-0.00837251	0.586503	Tumor
-0.00312904	0.606805	Tumor
0.00153009	0.625143	Tumor
0.00539389	0.643256	Tumor
0.00781461	0.660564	Tumor
0.00954309	0.680241	Tumor
0.0110208	0.699857	Tumor
0.012118	0.718024	Tumor
0.0129599	0.737872	Tumor
0.0133605	0.756909	Tumor
0.0133207	0.774998	Tumor
0.0129406	0.791795	Tumor
0.0121694	0.811	Tumor
0.0107809	0.833931	Tumor
0.00950718	0.849988	Tumor
0.00749905	0.870704	Tumor
0.0058075	0.885557	Tumor
0.00307177	0.906474	Tumor
-0.000637907	0.930858	Tumor
-0.00356377	0.947899	Tumor
-0.00733463	0.967829	Tumor
-0.00966692	0.979257	Tumor
-0.0142171	1	Tumor
0.0230906	0.0679473	Tumor
0.027152	0.0915901	Tumor
0.0306197	0.115081	Tumor
0.0329604	0.133971	Tumor
0.0352115	0.156794	Tumor
0.036391	0.172844	Tumor
0.0372328	0.189291	Tumor
0.0376601	0.211044	Tumor
0.037398	0.230896	Tumor
0.0368851	0.245673	Tumor
0.0360923	0.261784	Tumor
0.0347722	0.283419	Tumor
0.0333826	0.304201	Tumor
0.0308079	0.328084	Tumor
0.028248	0.34405	Tumor
0.0256548	0.358124	Tumor
0.021409	0.379923	Tumor
0.018031	0.398128	Tumor
0.0151838	0.416304	Tumor
0.0121039	0.436104	Tumor
0.00862062	0.455188	Tumor
0.00520619	0.472994	Tumor
0.00169336	0.491993	Tumor
-0.00110363	0.509163	Tumor
-0.00353955	0.528718	Tumor
-0.0048063	0.548155	Tumor
-0.00500805	0.566449	Tumor
-0.00445719	0.586503	Tumor
-0.00343563	0.606805	Tumor
-0.00242211	0.625143	Tumor
-0.00161608	0.643256	Tumor
-0.0012729	0.660564	Tumor
-0.00119637	0.680241	Tumor
-0.00110473	0.699857	Tumor
-0.00102157	0.718024	Tumor
-0.000949535	0.737872	Tumor
-0.00091538	0.756909	Tumor
-0.000929532	0.774998	Tumor
-0.00100393	0.791795	Tumor
-0.00115886	0.811	Tumor
-0.00140069	0.833931	Tumor
-0.00158079	0.849988	Tumor
-0.00179367	0.870704	Tumor
-0.00191328	0.885557	Tumor
-0.00203936	0.906474	Tumor
-0.00215648	0.930858	Tumor
-0.00222635	0.947899	Tumor
-0.00230286	0.967829	Tumor
-0.00234701	0.979257	Tumor
[truncated: 31,201 more rows]

## Sheet: panel_f
Cell-state abundance	Pseudotime (bin)	Disease state
0.00927027	0.0679473	normal
0.00608044	0.0915901	normal
0.0038109	0.115081	normal
0.00262735	0.133971	normal
0.00194957	0.156794	normal
0.00195963	0.172844	normal
0.00238178	0.189291	normal
0.00348796	0.211044	normal
0.00502066	0.230896	normal
0.00652326	0.245673	normal
0.00854594	0.261784	normal
0.0119492	0.283419	normal
0.0160268	0.304201	normal
0.021203	0.328084	normal
0.0248239	0.34405	normal
0.0282599	0.358124	normal
0.034276	0.379923	normal
0.0401841	0.398128	normal
0.047116	0.416304	normal
0.0574773	0.436104	normal
0.0704651	0.455188	normal
0.0838139	0.472994	normal
0.0978712	0.491993	normal
0.109128	0.509163	normal
0.118742	0.528718	normal
0.12608	0.548155	normal
0.13288	0.566449	normal
0.139992	0.586503	normal
0.146584	0.606805	normal
0.151802	0.625143	normal
0.156082	0.643256	normal
0.159194	0.660564	normal
0.161616	0.680241	normal
0.163055	0.699857	normal
0.163572	0.718024	normal
0.1633	0.737872	normal
0.162276	0.756909	normal
0.160662	0.774998	normal
0.158518	0.791795	normal
0.155204	0.811	normal
0.150152	0.833931	normal
0.145976	0.849988	normal
0.139898	0.870704	normal
0.135114	0.885557	normal
0.127797	0.906474	normal
0.118356	0.930858	normal
0.111156	0.947899	normal
0.102086	0.967829	normal
0.0965614	0.979257	normal
0.0859146	1	normal
-0.0177805	0.0679473	tumor
-0.00851001	0.0915901	tumor
-7.343e-05	0.115081	tumor
0.00609586	0.133971	tumor
0.0127534	0.156794	tumor
0.0168759	0.172844	tumor
0.0205905	0.189291	tumor
0.0245103	0.211044	tumor
0.0271338	0.230896	tumor
0.0286326	0.245673	tumor
0.029945	0.261784	tumor
0.0313833	0.283419	tumor
0.0326597	0.304201	tumor
0.033338	0.328084	tumor
0.0330363	0.34405	tumor
0.0324212	0.358124	tumor
0.0310943	0.379923	tumor
0.0299012	0.398128	tumor
0.0288907	0.416304	tumor
0.0257925	0.436104	tumor
0.0198268	0.455188	tumor
0.0131126	0.472994	tumor
0.0062889	0.491993	tumor
0.00176448	0.509163	tumor
0.000111245	0.528718	tumor
0.00407383	0.548155	tumor
0.0125113	0.566449	tumor
0.0250752	0.586503	tumor
0.0392391	0.606805	tumor
0.0514753	0.625143	tumor
0.0614144	0.643256	tumor
0.0674871	0.660564	tumor
0.071076	0.680241	tumor
0.0730675	0.699857	tumor
0.0737373	0.718024	tumor
0.0734401	0.737872	tumor
0.0724002	0.756909	tumor
0.0709581	0.774998	tumor
0.0691214	0.791795	tumor
0.066151	0.811	tumor
0.0614179	0.833931	tumor
0.0573536	0.849988	tumor
0.0512207	0.870704	tumor
0.0462209	0.885557	tumor
0.0383217	0.906474	tumor
0.0278233	0.930858	tumor
0.0196577	0.947899	tumor
0.00923736	0.967829	tumor
0.0028371	0.979257	tumor
-0.00957399	1	tumor
0.018481	0.0679473	normal
0.0142598	0.0915901	normal
0.0109181	0.115081	normal
0.00885217	0.133971	normal
0.00710128	0.156794	normal
0.00636177	0.172844	normal
0.00602816	0.189291	normal
0.00629883	0.211044	normal
0.00726511	0.230896	normal
0.00840843	0.245673	normal
0.0100483	0.261784	normal
0.0128641	0.283419	normal
0.0161925	0.304201	normal
0.0213824	0.328084	normal
0.0258	0.34405	normal
0.030144	0.358124	normal
0.0373832	0.379923	normal
0.0435939	0.398128	normal
0.0496397	0.416304	normal
0.057421	0.436104	normal
0.0667758	0.455188	normal
0.0761608	0.472994	normal
0.0858402	0.491993	normal
0.0934044	0.509163	normal
0.0995924	0.528718	normal
0.104096	0.548155	normal
0.108193	0.566449	normal
0.112263	0.586503	normal
0.115651	0.606805	normal
0.117833	0.625143	normal
0.118948	0.643256	normal
0.118852	0.660564	normal
0.116721	0.680241	normal
0.112557	0.699857	normal
0.107611	0.718024	normal
0.101812	0.737872	normal
0.0966424	0.756909	normal
0.0927909	0.774998	normal
0.0896812	0.791795	normal
0.0856805	0.811	normal
0.0805074	0.833931	normal
0.0767722	0.849988	normal
0.071996	0.870704	normal
0.0687091	0.885557	normal
0.0642234	0.906474	normal
0.0590028	0.930858	normal
0.0553258	0.947899	normal
0.0509601	0.967829	normal
0.0484116	0.979257	normal
0.0436752	1	normal
0.0191696	0.0679473	tumor
0.0238193	0.0915901	tumor
0.0278259	0.115081	tumor
0.0305503	0.133971	tumor
0.033187	0.156794	tumor
0.0345752	0.172844	tumor
0.0355685	0.189291	tumor
0.0359817	0.211044	tumor
0.0354794	0.230896	tumor
0.0347032	0.245673	tumor
0.0335904	0.261784	tumor
0.0318706	0.283419	tumor
0.0302302	0.304201	tumor
0.0271523	0.328084	tumor
0.0239974	0.34405	tumor
0.0208077	0.358124	tumor
0.0156815	0.379923	tumor
0.011781	0.398128	tumor
0.00877326	0.416304	tumor
0.00563995	0.436104	tumor
0.00192578	0.455188	tumor
-0.00177118	0.472994	tumor
-0.00556057	0.491993	tumor
-0.00850282	0.509163	tumor
-0.0108845	0.528718	tumor
-0.0111921	0.548155	tumor
-0.00937571	0.566449	tumor
-0.00581902	0.586503	tumor
-0.00139474	0.606805	tumor
0.0025829	0.625143	tumor
0.005836	0.643256	tumor
0.00773807	0.660564	tumor
0.00876404	0.680241	tumor
0.00934248	0.699857	tumor
0.00956303	0.718024	tumor
0.00954626	0.737872	tumor
0.00936352	0.756909	tumor
0.00911678	0.774998	tumor
0.00867897	0.791795	tumor
0.00775789	0.811	tumor
0.00622241	0.833931	tumor
0.00496209	0.849988	tumor
0.003232	0.870704	tumor
0.00199216	0.885557	tumor
0.00025836	0.906474	tumor
-0.00183937	0.930858	tumor
-0.00338284	0.947899	tumor
-0.00529828	0.967829	tumor
-0.00646151	0.979257	tumor
-0.00871608	1	tumor
0.0068257	0.0679473	normal
0.00699534	0.0915901	normal
0.00748728	0.115081	normal
0.00813648	0.133971	normal
0.00924558	0.156794	normal
0.0102519	0.172844	normal
0.011488	0.189291	normal
0.0134837	0.211044	normal
0.0156398	0.230896	normal
0.0174121	0.245673	normal
0.0194718	0.261784	normal
0.0223876	0.283419	normal
0.0252782	0.304201	normal
0.0290504	0.328084	normal
0.0319508	0.34405	normal
0.0346697	0.358124	normal
0.0390209	0.379923	normal
0.0426306	0.398128	normal
0.0460608	0.416304	normal
0.0499182	0.436104	normal
0.053992	0.455188	normal
0.0579155	0.472994	normal
0.0620309	0.491993	normal
0.0655141	0.509163	normal
0.0690016	0.528718	normal
0.0721071	0.548155	normal
0.0749286	0.566449	normal
0.0778444	0.586503	normal
0.0805382	0.606805	normal
0.0826883	0.625143	normal
0.0844943	0.643256	normal
0.0858776	0.660564	normal
0.0866314	0.680241	normal
0.0864754	0.699857	normal
0.0859247	0.718024	normal
0.0853201	0.737872	normal
0.0851679	0.756909	normal
0.0858014	0.774998	normal
0.0868637	0.791795	normal
0.0881324	0.811	normal
0.0898068	0.833931	normal
0.0911363	0.849988	normal
0.09311	0.870704	normal
0.0947444	0.885557	normal
0.097357	0.906474	normal
0.100803	0.930858	normal
0.10345	0.947899	normal
0.106781	0.967829	normal
0.108799	0.979257	normal
0.11265	1	normal
0.0243488	0.0679473	tumor
0.030696	0.0915901	tumor
0.0363242	0.115081	tumor
0.0403614	0.133971	tumor
0.0446598	0.156794	tumor
0.0473042	0.172844	tumor
0.0496908	0.189291	tumor
0.0523208	0.211044	tumor
0.0541837	0.230896	tumor
0.0552414	0.245673	tumor
0.0560783	0.261784	tumor
0.0566888	0.283419	tumor
0.0567283	0.304201	tumor
0.0561002	0.328084	tumor
0.0552726	0.34405	tumor
0.054275	0.358124	tumor
0.0522394	0.379923	tumor
0.0500875	0.398128	tumor
0.0475338	0.416304	tumor
0.0433549	0.436104	tumor
0.0376445	0.455188	tumor
0.0315345	0.472994	tumor
0.0249245	0.491993	tumor
0.0195066	0.509163	tumor
0.0147387	0.528718	tumor
0.0108893	0.548155	tumor
0.00716929	0.566449	tumor
0.00318677	0.586503	tumor
-0.000524118	0.606805	tumor
-0.00340843	0.625143	tumor
-0.00565057	0.643256	tumor
-0.0070792	0.660564	tumor
-0.00768868	0.680241	tumor
-0.00741268	0.699857	tumor
-0.006679	0.718024	tumor
-0.00569251	0.737872	tumor
-0.00489557	0.756909	tumor
-0.00457335	0.774998	tumor
-0.00444526	0.791795	tumor
-0.00406018	0.811	tumor
-0.00336047	0.833931	tumor
-0.00277491	0.849988	tumor
-0.00197775	0.870704	tumor
-0.00142212	0.885557	tumor
-0.000646536	0.906474	tumor
0.000325695	0.930858	tumor
0.00106291	0.947899	tumor
0.00200012	0.967829	tumor
0.00257963	0.979257	tumor
0.00372105	1	tumor
0.0049691	0.0679473	normal
0.00553131	0.0915901	normal
0.00644104	0.115081	normal
0.00742107	0.133971	normal
0.00889416	0.156794	normal
0.0101158	0.172844	normal
0.0115238	0.189291	normal
0.0135911	0.211044	normal
0.0156771	0.230896	normal
0.0173715	0.245673	normal
0.0193721	0.261784	normal
0.0223376	0.283419	normal
0.0255192	0.304201	normal
0.0294829	0.328084	normal
0.0322777	0.34405	normal
0.0348614	0.358124	normal
0.0391268	0.379923	normal
0.0429755	0.398128	normal
0.0471176	0.416304	normal
0.0521724	0.436104	normal
0.0575873	0.455188	normal
0.0629261	0.472994	normal
0.0687245	0.491993	normal
0.0738809	0.509163	normal
0.0794485	0.528718	normal
0.0857818	0.548155	normal
0.0931605	0.566449	normal
0.102023	0.586503	normal
0.110948	0.606805	normal
0.118216	0.625143	normal
0.123976	0.643256	normal
0.127566	0.660564	normal
0.130057	0.680241	normal
0.131783	0.699857	normal
0.132519	0.718024	normal
0.132168	0.737872	normal
0.130497	0.756909	normal
0.127517	0.774998	normal
0.123664	0.791795	normal
0.118247	0.811	normal
0.110309	0.833931	normal
0.103763	0.849988	normal
0.0940675	0.870704	normal
0.0862231	0.885557	normal
0.0739278	0.906474	normal
0.0578082	0.930858	normal
0.0454095	0.947899	normal
0.029733	0.967829	normal
0.0201752	0.979257	normal
0.00177595	1	normal
-0.00826691	0.0679473	tumor
0.00516429	0.0915901	tumor
0.0173277	0.115081	tumor
0.0262133	0.133971	tumor
0.0358347	0.156794	tumor
0.0418427	0.172844	tumor
0.0473266	0.189291	tumor
0.0533718	0.211044	tumor
0.0577082	0.230896	tumor
0.0603109	0.245673	tumor
0.062633	0.261784	tumor
0.0650634	0.283419	tumor
0.0668449	0.304201	tumor
0.0681585	0.328084	tumor
0.0684578	0.34405	tumor
0.0683177	0.358124	tumor
0.0673194	0.379923	tumor
0.0657244	0.398128	tumor
0.0634084	0.416304	tumor
0.0580725	0.436104	tumor
0.0494668	0.455188	tumor
0.0397863	0.472994	tumor
0.0291832	0.491993	tumor
0.0206298	0.509163	tumor
0.0135978	0.528718	tumor
0.0100198	0.548155	tumor
0.00886888	0.566449	tumor
0.00934818	0.586503	tumor
0.0108997	0.606805	tumor
0.0125409	0.625143	tumor
0.0137706	0.643256	tumor
0.0140414	0.660564	tumor
0.0132355	0.680241	tumor
0.0118166	0.699857	tumor
0.0102246	0.718024	tumor
0.00847823	0.737872	tumor
0.00708602	0.756909	tumor
0.00628207	0.774998	tumor
0.00577328	0.791795	tumor
0.00507409	0.811	tumor
0.00422388	0.833931	tumor
0.00371371	0.849988	tumor
0.00327789	0.870704	tumor
0.00319089	0.885557	tumor
0.00334739	0.906474	tumor
0.00380137	0.930858	tumor
0.00426995	0.947899	tumor
0.00495314	0.967829	tumor
0.00540189	0.979257	tumor
0.00630494	1	tumor
0.0234876	0.0679473	normal
0.0170315	0.0915901	normal
0.0116584	0.115081	normal
0.00805739	0.133971	normal
0.00452344	0.156794	normal
0.00255069	0.172844	normal
0.000949461	0.189291	normal
-0.000613491	0.211044	normal
-0.00146025	0.230896	normal
-0.00165647	0.245673	normal
-0.00138265	0.261784	normal
-0.000102957	0.283419	normal
0.00224477	0.304201	normal
0.00566135	0.328084	normal
0.00816584	0.34405	normal
0.0106843	0.358124	normal
0.0154513	0.379923	normal
0.020523	0.398128	normal
0.0268533	0.416304	normal
0.0367409	0.436104	normal
0.0494186	0.455188	normal
0.0627012	0.472994	normal
0.0770239	0.491993	normal
0.0889028	0.509163	normal
0.0997687	0.528718	normal
0.110065	0.548155	normal
0.121602	0.566449	normal
0.135078	0.586503	normal
0.148275	0.606805	normal
0.158659	0.625143	normal
0.166449	0.643256	normal
0.170689	0.660564	normal
0.171764	0.680241	normal
0.170094	0.699857	normal
0.166769	0.718024	normal
0.161915	0.737872	normal
0.156771	0.756909	normal
0.152085	0.774998	normal
0.147419	0.791795	normal
0.140748	0.811	normal
0.131201	0.833931	normal
0.123675	0.849988	normal
0.11317	0.870704	normal
0.105223	0.885557	normal
0.0934293	0.906474	normal
0.0785796	0.930858	normal
0.0674496	0.947899	normal
0.0535962	0.967829	normal
0.0452264	0.979257	normal
0.0292037	1	normal
-0.0141157	0.0679473	tumor
0.00681405	0.0915901	tumor
0.0254761	0.115081	tumor
0.0388278	0.133971	tumor
0.0528573	0.156794	tumor
0.0612692	0.172844	tumor
0.0685802	0.189291	tumor
0.0758039	0.211044	tumor
0.0800287	0.230896	tumor
0.0819828	0.245673	tumor
0.083197	0.261784	tumor
0.0837344	0.283419	tumor
0.0835645	0.304201	tumor
0.0810078	0.328084	tumor
0.0772885	0.34405	tumor
0.0730493	0.358124	tumor
0.0653752	0.379923	tumor
0.0585825	0.398128	tumor
0.0520863	0.416304	tumor
0.0415741	0.436104	tumor
0.0261498	0.455188	tumor
0.00954425	0.472994	tumor
-0.00793888	0.491993	tumor
-0.0213076	0.509163	tumor
-0.031067	0.528718	tumor
-0.0329331	0.548155	tumor
-0.0286378	0.566449	tumor
-0.0193787	0.586503	tumor
-0.00752715	0.606805	tumor
0.00326931	0.625143	tumor
0.0121703	0.643256	tumor
0.0174133	0.660564	tumor
0.0201305	0.680241	tumor
0.0214326	0.699857	tumor
0.0217215	0.718024	tumor
0.021399	0.737872	tumor
0.020823	0.756909	tumor
0.0203594	0.774998	tumor
0.019696	0.791795	tumor
0.0181396	0.811	tumor
0.0153973	0.833931	tumor
0.0130521	0.849988	tumor
0.00969347	0.870704	tumor
0.00716523	0.885557	tumor
0.00339999	0.906474	tumor
-0.00148265	0.930858	tumor
-0.00524729	0.947899	tumor
-0.0100565	0.967829	tumor
-0.0130265	0.979257	tumor
-0.0188414	1	tumor
0.00468428	0.0679473	normal
0.0069344	0.0915901	normal
0.00922666	0.115081	normal
0.0110861	0.133971	normal
0.0133227	0.156794	normal
0.014872	0.172844	normal
0.0164257	0.189291	normal
0.0183424	0.211044	normal
0.0199713	0.230896	normal
0.0211696	0.245673	normal
0.0225151	0.261784	normal
0.024476	0.283419	normal
0.0266337	0.304201	normal
0.0291131	0.328084	normal
0.0306341	0.34405	normal
0.0319607	0.358124	normal
0.0341248	0.379923	normal
0.0361662	0.398128	normal
0.0385456	0.416304	normal
0.0414194	0.436104	normal
0.0442727	0.455188	normal
0.0469892	0.472994	normal
0.0499251	0.491993	normal
0.0525943	0.509163	normal
0.0556317	0.528718	normal
0.0597958	0.548155	normal
0.0653548	0.566449	normal
0.0724743	0.586503	normal
0.0799092	0.606805	normal
0.086072	0.625143	normal
0.0909689	0.643256	normal
0.0939495	0.660564	normal
0.0956789	0.680241	normal
0.0964662	0.699857	normal
0.0964322	0.718024	normal
0.0956348	0.737872	normal
0.0942001	0.756909	normal
0.0922983	0.774998	normal
0.0900065	0.791795	normal
0.086662	0.811	normal
0.081696	0.833931	normal
0.0776136	0.849988	normal
0.0716414	0.870704	normal
0.0668892	0.885557	normal
0.0595269	0.906474	normal
0.049926	0.930858	normal
0.0425602	0.947899	normal
0.033254	0.967829	normal
0.0275791	0.979257	normal
0.0166444	1	normal
0.0229987	0.0679473	tumor
0.0271835	0.0915901	tumor
0.0307785	0.115081	tumor
0.0332312	0.133971	tumor
0.0356367	0.156794	tumor
0.0369416	0.172844	tumor
0.0379299	0.189291	tumor
0.0385924	0.211044	tumor
0.0385782	0.230896	tumor
0.0382578	0.245673	tumor
0.0376712	0.261784	tumor
0.0366033	0.283419	tumor
0.0354061	0.304201	tumor
0.0331498	0.328084	tumor
0.0309045	0.34405	tumor
0.0286127	0.358124	tumor
0.0248002	0.379923	tumor
0.0216776	0.398128	tumor
0.018915	0.416304	tumor
0.0155212	0.436104	tumor
0.0113399	0.455188	tumor
0.00711799	0.472994	tumor
0.00278056	0.491993	tumor
-0.000554423	0.509163	tumor
-0.00315517	0.528718	tumor
-0.00414067	0.548155	tumor
-0.00387773	0.566449	tumor
-0.00267565	0.586503	tumor
-0.00093129	0.606805	tumor
0.000714254	0.625143	tumor
0.00205686	0.643256	tumor
0.00277128	0.660564	tumor
0.00320529	0.680241	tumor
0.00369249	0.699857	tumor
0.00413478	0.718024	tumor
0.00454466	0.737872	tumor
0.00480423	0.756909	tumor
0.00487386	0.774998	tumor
0.00480783	0.791795	tumor
0.00465036	0.811	tumor
0.00435165	0.833931	tumor
0.00407323	0.849988	tumor
0.00363282	0.870704	tumor
0.00326258	0.885557	tumor
0.00266679	0.906474	tumor
0.00186201	0.930858	tumor
0.00122784	0.947899	tumor
0.00040988	0.967829	tumor
-9.67649e-05	0.979257	tumor
-0.00108736	1	tumor
0.0259865	0.0679473	normal
0.0180025	0.0915901	normal
0.0113544	0.115081	normal
0.00690632	0.133971	normal
0.00256409	0.156794	normal
0.000165607	0.172844	normal
-0.0017482	0.189291	normal
-0.00351202	0.211044	normal
-0.00432812	0.230896	normal
-0.00437867	0.245673	normal
-0.0038351	0.261784	normal
-0.00202555	0.283419	normal
0.000994682	0.304201	normal
0.00571995	0.328084	normal
0.00949127	0.34405	normal
0.0132873	0.358124	normal
0.0201528	0.379923	normal
0.0269164	0.398128	normal
0.0347126	0.416304	normal
0.0472095	0.436104	normal
0.0638854	0.455188	normal
0.081215	0.472994	normal
0.0991472	0.491993	normal
0.112762	0.509163	normal
0.12277	0.528718	normal
0.12795	0.548155	normal
0.13127	0.566449	normal
0.133592	0.586503	normal
0.134987	0.606805	normal
0.135808	0.625143	normal
0.136561	0.643256	normal
0.137533	0.660564	normal
0.137742	0.680241	normal
0.136263	0.699857	normal
0.134176	0.718024	normal
0.131973	0.737872	normal
0.130777	0.756909	normal
0.131235	0.774998	normal
0.13239	0.791795	normal
0.133398	0.811	normal
0.134646	0.833931	normal
0.135859	0.849988	normal
0.138223	0.870704	normal
0.140705	0.885557	normal
0.145228	0.906474	normal
0.151606	0.930858	normal
0.156691	0.947899	normal
0.163214	0.967829	normal
0.167204	0.979257	normal
0.174848	1	normal
0.0289905	0.0679473	tumor
0.0326007	0.0915901	tumor
0.0356492	0.115081	tumor
0.0376723	0.133971	tumor
0.0395619	0.156794	tumor
0.0405008	0.172844	tumor
0.0411071	0.189291	tumor
0.0412292	0.211044	tumor
0.0406937	0.230896	tumor
0.0399857	0.245673	tumor
0.0389932	0.261784	tumor
0.0374342	0.283419	tumor
0.0358564	0.304201	tumor
0.0329996	0.328084	tumor
0.0301813	0.34405	tumor
0.0273446	0.358124	tumor
0.0227463	0.379923	tumor
0.0191497	0.398128	tumor
0.0162045	0.416304	tumor
0.0131255	0.436104	tumor
0.00969766	0.455188	tumor
0.00639273	0.472994	tumor
0.00306845	0.491993	tumor
0.000514243	0.509163	tumor
-0.00155109	0.528718	tumor
-0.00219597	0.548155	tumor
-0.00152733	0.566449	tumor
0.000157623	0.586503	tumor
0.00237027	0.606805	tumor
0.004368	0.625143	tumor
0.00594475	0.643256	tumor
0.00673533	0.660564	tumor
0.00708185	0.680241	tumor
0.00735444	0.699857	tumor
0.00751743	0.718024	tumor
0.00756998	0.737872	tumor
0.00747089	0.756909	tumor
0.00721721	0.774998	tumor
0.00682854	0.791795	tumor
0.00621909	0.811	tumor
0.00529763	0.833931	tumor
0.00455039	0.849988	tumor
0.0034916	0.870704	tumor
0.00268442	0.885557	tumor
0.00148359	0.906474	tumor
-3.29597e-05	0.930858	tumor
-0.00117465	0.947899	tumor
-0.00260292	0.967829	tumor
-0.00347004	0.979257	tumor
-0.00513915	1	tumor
0.00745434	0.0679473	normal
0.00807002	0.0915901	normal
0.00900736	0.115081	normal
0.0100183	0.133971	normal
0.0115712	0.156794	normal
0.0128952	0.172844	normal
0.0144629	0.189291	normal
0.0168866	0.211044	normal
0.0194098	0.230896	normal
0.0214433	0.245673	normal
0.0237784	0.261784	normal
0.0270522	0.283419	normal
0.0302784	0.304201	normal
0.0348361	0.328084	normal
0.0385771	0.34405	normal
0.042126	0.358124	normal
0.0477132	0.379923	normal
0.0521008	0.398128	normal
0.0558733	0.416304	normal
0.05997	0.436104	normal
0.0643842	0.455188	normal
0.0684449	0.472994	normal
0.0722227	0.491993	normal
0.0747209	0.509163	normal
0.0760017	0.528718	normal
0.0755676	0.548155	normal
0.0740807	0.566449	normal
0.0716012	0.586503	normal
0.0685663	0.606805	normal
0.0657007	0.625143	normal
0.0630511	0.643256	normal
0.060948	0.660564	normal
0.0585666	0.680241	normal
0.0556971	0.699857	normal
0.0527923	0.718024	normal
0.0495619	0.737872	normal
0.0466157	0.756909	normal
0.0441431	0.774998	normal
0.0419616	0.791795	normal
0.0393042	0.811	normal
0.0360291	0.833931	normal
0.03375	0.849988	normal
0.0309271	0.870704	normal
0.029045	0.885557	normal
0.0265853	0.906474	normal
0.0239047	0.930858	normal
0.0221297	0.947899	normal
0.020135	0.967829	normal
0.0190224	0.979257	normal
0.0170449	1	normal
0.00605595	0.0679473	tumor
0.0175254	0.0915901	tumor
0.0278936	0.115081	tumor
0.0354759	0.133971	tumor
0.0437235	0.156794	tumor
0.0489167	0.172844	tumor
0.0537115	0.189291	tumor
0.0590227	0.211044	tumor
0.0627805	0.230896	tumor
0.0649778	0.245673	tumor
0.0668558	0.261784	tumor
0.0686397	0.283419	tumor
0.0696908	0.304201	tumor
0.0698445	0.328084	tumor
0.0692037	0.34405	tumor
0.0682143	0.358124	tumor
0.0660199	0.379923	tumor
0.0636909	0.398128	tumor
0.0610323	0.416304	tumor
0.0559605	0.436104	tumor
0.0481382	0.455188	tumor
0.0394252	0.472994	tumor
0.0298637	0.491993	tumor
0.0220514	0.509163	tumor
0.0153832	0.528718	tumor
0.0110885	0.548155	tumor
0.00821298	0.566449	tumor
0.00613971	0.586503	tumor
0.0049507	0.606805	tumor
0.00445649	0.625143	tumor
0.00432185	0.643256	tumor
0.00435724	0.660564	tumor
0.00500144	0.680241	tumor
0.00645744	0.699857	tumor
0.00810552	0.718024	tumor
0.00976638	0.737872	tumor
0.010767	0.756909	tumor
0.0107677	0.774998	tumor
0.0101194	0.791795	tumor
0.0091443	0.811	tumor
0.00766548	0.833931	tumor
0.00643394	0.849988	tumor
0.00461616	0.870704	tumor
0.00315996	0.885557	tumor
0.000946293	0.906474	tumor
-0.00183422	0.930858	tumor
-0.00391389	0.947899	tumor
-0.00649779	0.967829	tumor
-0.00805664	0.979257	tumor
-0.0110365	1	tumor
0.0185455	0.0679473	normal
0.012801	0.0915901	normal
0.00815024	0.115081	normal
0.00514121	0.133971	normal
0.00233578	0.156794	normal
0.00088409	0.172844	normal
-0.000175665	0.189291	normal
-0.00101801	0.211044	normal
-0.00120573	0.230896	normal
-0.000908432	0.245673	normal
-9.18812e-05	0.261784	normal
0.00192745	0.283419	normal
0.00500101	0.304201	normal
0.00904792	0.328084	normal
0.011808	0.34405	normal
0.014507	0.358124	normal
0.0195873	0.379923	normal
0.0250652	0.398128	normal
0.0320428	0.416304	normal
0.0429327	0.436104	normal
0.0567872	0.455188	normal
0.0713134	0.472994	normal
0.087075	0.491993	normal
0.100317	0.509163	normal
0.112764	0.528718	normal
0.124991	0.548155	normal
0.138839	0.566449	normal
0.155109	0.586503	normal
0.171102	0.606805	normal
0.183716	0.625143	normal
0.193191	0.643256	normal
0.198349	0.660564	normal
0.2	0.680241	normal
0.198786	0.699857	normal
0.195634	0.718024	normal
0.190534	0.737872	normal
0.184574	0.756909	normal
0.178446	0.774998	normal
0.171983	0.791795	normal
0.162939	0.811	normal
0.150033	0.833931	normal
0.139759	0.849988	normal
0.125159	0.870704	normal
0.113856	0.885557	normal
0.0967595	0.906474	normal
0.0749561	0.930858	normal
0.0584869	0.947899	normal
0.0379024	0.967829	normal
0.0254416	0.979257	normal
0.00157462	1	normal
0.0232247	0.0679473	tumor
0.0271858	0.0915901	tumor
0.0307419	0.115081	tumor
0.0333425	0.133971	tumor
0.0361947	0.156794	tumor
0.038021	0.172844	tumor
0.0397474	0.189291	tumor
0.0417904	0.211044	tumor
0.0433771	0.230896	tumor
0.0443677	0.245673	tumor
0.0452461	0.261784	tumor
0.0460679	0.283419	tumor
0.0464379	0.304201	tumor
0.046557	0.328084	tumor
0.0465161	0.34405	tumor
0.0463481	0.358124	tumor
0.045752	0.379923	tumor
0.0448521	0.398128	tumor
0.0435014	0.416304	tumor
0.0408983	0.436104	tumor
0.0371419	0.455188	tumor
0.0330134	0.472994	tumor
0.0284486	0.491993	tumor
0.0246136	0.509163	tumor
0.0210981	0.528718	tumor
0.017882	0.548155	tumor
0.0143967	0.566449	tumor
0.0103854	0.586503	tumor
0.006467	0.606805	tumor
0.00335034	0.625143	tumor
0.000935317	0.643256	tumor
-0.000519327	0.660564	tumor
-0.0010295	0.680241	tumor
-0.000638665	0.699857	tumor
0.000184567	0.718024	tumor
0.00121636	0.737872	tumor
0.0019721	0.756909	tumor
0.00214841	0.774998	tumor
0.00204968	0.791795	tumor
0.00209743	0.811	tumor
0.0022987	0.833931	tumor
0.00248178	0.849988	tumor
0.00270517	0.870704	tumor
0.00281804	0.885557	tumor
0.00294209	0.906474	tumor
0.00311979	0.930858	tumor
0.00327534	0.947899	tumor
0.00350052	0.967829	tumor
0.00365472	0.979257	tumor
0.00398936	1	tumor
0.00752904	0.0679473	normal
0.00495003	0.0915901	normal
0.00309938	0.115081	normal
0.00214759	0.133971	normal
0.00166106	0.156794	normal
0.00176847	0.172844	normal
0.00227582	0.189291	normal
0.00360296	0.211044	normal
0.00543749	0.230896	normal
0.00714792	0.245673	normal
0.00931174	0.261784	normal
0.0126471	0.283419	normal
0.0162403	0.304201	normal
0.0212378	0.328084	normal
0.0252184	0.34405	normal
0.029047	0.358124	normal
0.0353792	0.379923	normal
0.04086	0.398128	normal
0.0463278	0.416304	normal
0.0541882	0.436104	normal
0.0643694	0.455188	normal
0.0747311	0.472994	normal
0.0851905	0.491993	normal
0.0928142	0.509163	normal
0.0978311	0.528718	normal
0.0990615	0.548155	normal
0.0982191	0.566449	normal
0.0956274	0.586503	normal
0.0918323	0.606805	normal
0.0879159	0.625143	normal
0.0840652	0.643256	normal
0.0808175	0.660564	normal
0.0769164	0.680241	normal
0.0721028	0.699857	normal
0.0671738	0.718024	normal
0.0616611	0.737872	normal
0.0566263	0.756909	normal
0.0524139	0.774998	normal
0.0487063	0.791795	normal
0.0441747	0.811	normal
0.0385616	0.833931	normal
0.0346317	0.849988	normal
0.0297265	0.870704	normal
0.0264227	0.885557	normal
0.0220587	0.906474	normal
0.0172436	0.930858	normal
0.0140176	0.947899	normal
0.0103538	0.967829	normal
0.00829207	0.979257	normal
0.00459574	1	normal
0.0360961	0.0679473	tumor
0.0377649	0.0915901	tumor
0.0390532	0.115081	tumor
0.0397998	0.133971	tumor
0.0403315	0.156794	tumor
0.0404478	0.172844	tumor
0.0403337	0.189291	tumor
0.0397315	0.211044	tumor
0.0387424	0.230896	tumor
0.0377904	0.245673	tumor
0.0365924	0.261784	tumor
0.0348048	0.283419	tumor
0.0329961	0.304201	tumor
0.0300789	0.328084	tumor
0.0274264	0.34405	tumor
0.0248204	0.358124	tumor
0.0206437	0.379923	tumor
0.0173685	0.398128	tumor
0.0146283	0.416304	tumor
0.0118552	0.436104	tumor
0.00895884	0.455188	tumor
0.00623593	0.472994	tumor
0.00349483	0.491993	tumor
0.001323	0.509163	tumor
-0.000606737	0.528718	tumor
-0.00178199	0.548155	tumor
-0.00227974	0.566449	tumor
-0.00232033	0.586503	tumor
-0.0020103	0.606805	tumor
-0.00158841	0.625143	tumor
-0.00118531	0.643256	tumor
-0.000940952	0.660564	tumor
-0.000591928	0.680241	tumor
4.08015e-05	0.699857	tumor
0.000742297	0.718024	tumor
0.00148323	0.737872	tumor
0.00202095	0.756909	tumor
0.00224094	0.774998	tumor
0.00224976	0.791795	tumor
0.00220186	0.811	tumor
0.00206717	0.833931	tumor
0.00192489	0.849988	tumor
0.00168578	0.870704	tumor
0.00147752	0.885557	tumor
0.00114899	0.906474	tumor
0.00072686	0.930858	tumor
0.000403985	0.947899	tumor
-5.6694e-06	0.967829	tumor
-0.000257276	0.979257	tumor
-0.000747278	1	tumor
0.0125057	0.0679473	normal
0.0143795	0.0915901	normal
0.016035	0.115081	normal
0.0172215	0.133971	normal
0.0184884	0.156794	normal
0.0192732	0.172844	normal
0.019989	0.189291	normal
0.020816	0.211044	normal
0.0214495	0.230896	normal
0.0218345	0.245673	normal
0.0221601	0.261784	normal
0.0224258	0.283419	normal
0.0224754	0.304201	normal
0.0223558	0.328084	normal
0.0221958	0.34405	normal
0.0219822	0.358124	normal
0.0214829	0.379923	normal
0.0208753	0.398128	normal
0.0200631	0.416304	normal
0.0187637	0.436104	normal
0.0170847	0.455188	normal
0.015302	0.472994	normal
0.0133393	0.491993	normal
0.011657	0.509163	normal
0.0100205	0.528718	normal
0.00831417	0.548155	normal
0.00630923	0.566449	normal
0.00388524	0.586503	normal
0.00142614	0.606805	normal
-0.000595283	0.625143	normal
-0.00222182	0.643256	normal
-0.00327068	0.660564	normal
-0.00389069	0.680241	normal
-0.00412282	0.699857	normal
-0.00409416	0.718024	normal
-0.0039053	0.737872	normal
-0.0036767	0.756909	normal
-0.00351347	0.774998	normal
-0.00333282	0.791795	normal
-0.0029426	0.811	normal
-0.00226035	0.833931	normal
-0.00166826	0.849988	normal
-0.000797365	0.870704	normal
-0.000118069	0.885557	normal
0.000917082	0.906474	normal
0.00226783	0.930858	normal
0.0033106	0.947899	normal
0.0046403	0.967829	normal
0.00545902	0.979257	normal
0.007055	1	normal
0.0180576	0.0679473	tumor
0.0205946	0.0915901	tumor
0.0228169	0.115081	tumor
0.0243901	0.133971	tumor
0.0260387	0.156794	tumor
0.0270341	0.172844	tumor
0.0279148	0.189291	tumor
0.0288712	0.211044	tumor
0.0295364	0.230896	tumor
0.0298978	0.245673	tumor
0.0301573	0.261784	tumor
0.0302777	0.283419	tumor
0.0301381	0.304201	tumor
0.0296519	0.328084	tumor
0.0291334	0.34405	tumor
0.028553	0.358124	tumor
0.027435	0.379923	tumor
0.0263059	0.398128	tumor
0.0250101	0.416304	tumor
0.0231093	0.436104	tumor
0.0207044	0.455188	tumor
0.018192	0.472994	tumor
0.015476	0.491993	tumor
0.0132048	0.509163	tumor
0.0110864	0.528718	tumor
0.00910843	0.548155	tumor
0.00696783	0.566449	tumor
0.00448924	0.586503	tumor
0.00203231	0.606805	tumor
2.54765e-05	0.625143	tumor
-0.00160827	0.643256	tumor
-0.00271347	0.660564	tumor
-0.00340915	0.680241	tumor
-0.00367954	0.699857	tumor
-0.00367371	0.718024	tumor
-0.00351854	0.737872	tumor
-0.00335279	0.756909	tumor
-0.00329689	0.774998	tumor
-0.00324331	0.791795	tumor
-0.00300213	0.811	tumor
-0.00251155	0.833931	tumor
-0.00206799	0.849988	tumor
-0.00141293	0.870704	tumor
-0.00090924	0.885557	tumor
-0.000147888	0.906474	tumor
0.000853363	0.930858	tumor
0.00163375	0.947899	tumor
0.00263893	0.967829	tumor
0.00326345	0.979257	tumor
0.00449287	1	tumor
0.0163534	0.0679473	normal
0.0143543	0.0915901	normal
0.0130581	0.115081	normal
0.0125082	0.133971	normal
0.0124216	0.156794	normal
0.0127348	0.172844	normal
0.0133726	0.189291	normal
0.0147011	0.211044	normal
0.016406	0.230896	normal
0.017992	0.245673	normal
0.0200394	0.261784	normal
0.0233286	0.283419	normal
0.0270917	0.304201	normal
0.0328083	0.328084	normal
0.0375668	0.34405	normal
0.0421796	0.358124	normal
0.0497331	0.379923	normal
0.0560694	0.398128	normal
0.0620753	0.416304	normal
0.0698577	0.436104	normal
0.0793176	0.455188	normal
0.0886644	0.472994	normal
0.0979181	0.491993	normal
0.10455	0.509163	normal
0.108799	0.528718	normal
0.110407	0.548155	normal
0.111178	0.566449	normal
0.111203	0.586503	normal
0.110365	0.606805	normal
0.108869	0.625143	normal
0.10671	0.643256	normal
0.10402	0.660564	normal
0.0992427	0.680241	normal
0.0923927	0.699857	normal
0.0850303	0.718024	normal
0.076796	0.737872	normal
0.0696119	0.756909	normal
0.0642494	0.774998	normal
0.0598975	0.791795	normal
0.0544159	0.811	normal
0.0475537	0.833931	normal
0.042792	0.849988	normal
0.0370121	0.870704	normal
0.0333065	0.885557	normal
0.0286375	0.906474	normal
0.0236717	0.930858	normal
0.0204457	0.947899	normal
0.0168652	0.967829	normal
0.0148818	0.979257	normal
0.0113643	1	normal
0.0195193	0.0679473	tumor
0.0246214	0.0915901	tumor
0.0291488	0.115081	tumor
0.0323866	0.133971	tumor
0.0358063	0.156794	tumor
0.0378812	0.172844	tumor
0.0397185	0.189291	tumor
0.0416038	0.211044	tumor
0.0427652	0.230896	tumor
0.0433253	0.245673	tumor
0.0436766	0.261784	tumor
0.0437856	0.283419	tumor
0.0435737	0.304201	tumor
0.0426486	0.328084	tumor
0.0415228	0.34405	tumor
0.0402726	0.358124	tumor
0.0380005	0.379923	tumor
0.0359273	0.398128	tumor
0.033832	0.416304	tumor
0.0306527	0.436104	tumor
0.0262747	0.455188	tumor
0.0215998	0.472994	tumor
0.0165845	0.491993	tumor
0.012543	0.509163	tumor
0.00912348	0.528718	tumor
0.00695874	0.548155	tumor
0.00555612	0.566449	tumor
0.00458412	0.586503	tumor
0.00404917	0.606805	tumor
0.00382155	0.625143	tumor
0.00371521	0.643256	tumor
0.00361838	0.660564	tumor
0.00377949	0.680241	tumor
0.00438311	0.699857	tumor
0.00511769	0.718024	tumor
0.00587162	0.737872	tumor
0.00631252	0.756909	tumor
0.00626293	0.774998	tumor
0.00591695	0.791795	tumor
0.00545254	0.811	tumor
0.00478634	0.833931	tumor
0.00423753	0.849988	tumor
0.00341686	0.870704	tumor
0.00274292	0.885557	tumor
0.00169827	0.906474	tumor
0.000373482	0.930858	tumor
-0.000621142	0.947899	tumor
-0.00185673	0.967829	tumor
-0.0026006	0.979257	tumor
-0.00401684	1	tumor
0.00364885	0.0679473	normal
0.00519577	0.0915901	normal
0.00699627	0.115081	normal
0.00864238	0.133971	normal
0.0108759	0.156794	normal
0.0126121	0.172844	normal
0.0145375	0.189291	normal
0.0173062	0.211044	normal
0.0200352	0.230896	normal
0.0221821	0.245673	normal
0.0246264	0.261784	normal
0.0280648	0.283419	normal
0.0315181	0.304201	normal
0.0360852	0.328084	normal
0.0395862	0.34405	normal
0.0428507	0.358124	normal
0.0480235	0.379923	normal
0.0522459	0.398128	normal
0.0561709	0.416304	normal
0.059907	0.436104	normal
0.0630549	0.455188	normal
0.0657694	0.472994	normal
0.0686163	0.491993	normal
0.0713063	0.509163	normal
0.0746975	0.528718	normal
0.0790062	0.548155	normal
0.0840434	0.566449	normal
0.0901581	0.586503	normal
0.0964389	0.606805	normal
0.101721	0.625143	normal
0.106153	0.643256	normal
0.109287	0.660564	normal
0.111983	0.680241	normal
0.114304	0.699857	normal
0.115961	0.718024	normal
0.117045	0.737872	normal
0.117193	0.756909	normal
0.116362	0.774998	normal
0.114874	0.791795	normal
0.112578	0.811	normal
0.108924	0.833931	normal
0.105724	0.849988	normal
0.10075	0.870704	normal
0.0965594	0.885557	normal
0.0897896	0.906474	normal
0.0806855	0.930858	normal
0.073561	0.947899	normal
0.0644456	0.967829	normal
0.0588428	0.979257	normal
0.0479842	1	normal
0.0185776	0.0679473	tumor
0.0237013	0.0915901	tumor
0.0282928	0.115081	tumor
0.0316394	0.133971	tumor
0.0352895	0.156794	tumor
0.0376092	0.172844	tumor
0.0397831	0.189291	tumor
0.0423524	0.211044	tumor
0.0443653	0.230896	tumor
0.045633	0.245673	tumor
0.046769	0.261784	tumor
0.0478538	0.283419	tumor
0.0483752	0.304201	tumor
0.0486815	0.328084	tumor
0.0488043	0.34405	tumor
0.0487659	0.358124	tumor
0.0482711	0.379923	tumor
0.0472931	0.398128	tumor
0.0456485	0.416304	tumor
0.0423158	0.436104	tumor
0.0374704	0.455188	tumor
0.0321433	0.472994	tumor
0.0262721	0.491993	tumor
0.0213749	0.509163	tumor
0.0169577	0.528718	tumor
0.0130026	0.548155	tumor
0.00874143	0.566449	tumor
0.00385696	0.586503	tumor
-0.000897703	0.606805	tumor
-0.00466621	0.625143	tumor
-0.0075725	0.643256	tumor
-0.00930555	0.660564	tumor
-0.00994791	0.680241	tumor
-0.00957463	0.699857	tumor
-0.0086731	0.718024	tumor
-0.00745975	0.737872	tumor
-0.00644335	0.756909	tumor
-0.00594781	0.774998	tumor
-0.00566438	0.791795	tumor
-0.00505391	0.811	tumor
-0.00402811	0.833931	tumor
-0.00318355	0.849988	tumor
-0.00202272	0.870704	tumor
-0.00119055	0.885557	tumor
-3.01378e-06	0.906474	tumor
0.00148945	0.930858	tumor
0.0026174	0.947899	tumor
0.00404164	0.967829	tumor
0.00491568	0.979257	tumor
0.00662134	1	tumor
0.00758211	0.0679473	normal
0.00744575	0.0915901	normal
0.00766233	0.115081	normal
0.00807967	0.133971	normal
0.00885967	0.156794	normal
0.00958115	0.172844	normal
0.0104623	0.189291	normal
0.011831	0.211044	normal
0.0132993	0.230896	normal
0.0145497	0.245673	normal
0.016085	0.261784	normal
0.0184613	0.283419	normal
0.0211219	0.304201	normal
0.0247114	0.328084	normal
0.0274137	0.34405	normal
0.029965	0.358124	normal
0.0341727	0.379923	normal
0.0378701	0.398128	normal
0.0416742	0.416304	normal
0.0454981	0.436104	normal
0.0487615	0.455188	normal
0.0517739	0.472994	normal
0.0553122	0.491993	normal
0.0591052	0.509163	normal
0.0644806	0.528718	normal
0.0726477	0.548155	normal
0.0833645	0.566449	normal
0.0969912	0.586503	normal
0.111171	0.606805	normal
0.12291	0.625143	normal
0.132249	0.643256	normal
0.137967	0.660564	normal
0.141373	0.680241	normal
0.143054	0.699857	normal
0.14321	0.718024	normal
0.141976	0.737872	normal
0.139549	0.756909	normal
0.136234	0.774998	normal
0.132299	0.791795	normal
0.126698	0.811	normal
0.118402	0.833931	normal
0.111505	0.849988	normal
0.101226	0.870704	normal
0.0928651	0.885557	normal
0.0796879	0.906474	normal
0.0623063	0.930858	normal
0.0488812	0.947899	normal
0.0318581	0.967829	normal
0.021459	0.979257	normal
0.00140764	1	normal
0.0133742	0.0679473	tumor
0.0185911	0.0915901	tumor
0.0232538	0.115081	tumor
0.0266257	0.133971	tumor
0.0302494	0.156794	tumor
0.0325018	0.172844	tumor
0.0345558	0.189291	tumor
0.0368392	0.211044	tumor
0.038478	0.230896	tumor
0.0394343	0.245673	tumor
0.0402312	0.261784	tumor
0.0409159	0.283419	tumor
0.0411792	0.304201	tumor
0.0409233	0.328084	tumor
0.0403909	0.34405	tumor
0.0397029	0.358124	tumor
0.0382713	0.379923	tumor
0.0367719	0.398128	tumor
0.0350353	0.416304	tumor
0.0321272	0.436104	tumor
0.0280434	0.455188	tumor
0.0236409	0.472994	tumor
0.0188815	0.491993	tumor
0.0150123	0.509163	tumor
0.0116876	0.528718	tumor
0.00921186	0.548155	tumor
0.00701318	0.566449	tumor
0.00480812	0.586503	tumor
0.00285752	0.606805	tumor
0.00139406	0.625143	tumor
0.000275939	0.643256	tumor
-0.000445159	0.660564	tumor
-0.000683112	0.680241	tumor
-0.000351896	0.699857	tumor
0.000234381	0.718024	tumor
0.000932143	0.737872	tumor
0.00141479	0.756909	tumor
0.00148415	0.774998	tumor
0.00134827	0.791795	tumor
0.00127023	0.811	tumor
0.00123407	0.833931	tumor
0.00121302	0.849988	tumor
0.0011503	0.870704	tumor
0.00105621	0.885557	tumor
0.000870983	0.906474	tumor
0.0006276	0.930858	tumor
0.000446708	0.947899	tumor
0.000230785	0.967829	tumor
0.000107506	0.979257	tumor
-0.000109911	1	tumor
0.00961983	0.0679473	normal
0.00991608	0.0915901	normal
0.0105604	0.115081	normal
0.0113382	0.133971	normal
0.012594	0.156794	normal
0.0136888	0.172844	normal
0.0149955	0.189291	normal
0.0170375	0.211044	normal
0.0192106	0.230896	normal
0.021004	0.245673	normal
0.023116	0.261784	normal
0.026186	0.283419	normal
0.0293582	0.304201	normal
0.0339492	0.328084	normal
0.0377219	0.34405	normal
0.0413143	0.358124	normal
0.0470136	0.379923	normal
0.0515522	0.398128	normal
0.0555431	0.416304	normal
0.0595027	0.436104	normal
0.0632756	0.455188	normal
0.0666481	0.472994	normal
0.0699749	0.491993	normal
0.0726424	0.509163	normal
0.0751709	0.528718	normal
0.0776043	0.548155	normal
0.0801807	0.566449	normal
0.0830926	0.586503	normal
0.0858839	0.606805	normal
0.0880534	0.625143	normal
0.0896736	0.643256	normal
0.0905652	0.660564	normal
0.0905535	0.680241	normal
0.0895769	0.699857	normal
0.088106	0.718024	normal
0.0861996	0.737872	normal
0.0843911	0.756909	normal
0.082975	0.774998	normal
0.0817521	0.791795	normal
0.0800784	0.811	normal
0.0777859	0.833931	normal
0.0760481	0.849988	normal
0.0737176	0.870704	normal
0.0720287	0.885557	normal
0.0695908	0.906474	normal
0.0665663	0.930858	normal
0.0643227	0.947899	normal
0.0615496	0.967829	normal
0.0598817	0.979257	normal
0.0566994	1	normal
0.0181279	0.0679473	tumor
0.0220614	0.0915901	tumor
0.0255637	0.115081	tumor
0.0280713	0.133971	tumor
0.0307157	0.156794	tumor
0.0323125	0.172844	tumor
0.0337151	0.189291	tumor
0.0351321	0.211044	tumor
0.0359902	0.230896	tumor
0.0364021	0.245673	tumor
0.0366679	0.261784	tumor
0.0367875	0.283419	tumor
0.0367224	0.304201	tumor
0.0360962	0.328084	tumor
0.0352385	0.34405	tumor
0.0342787	0.358124	tumor
0.0325715	0.379923	tumor
0.0310921	0.398128	tumor
0.0297149	0.416304	tumor
0.0277286	0.436104	tumor
0.0249926	0.455188	tumor
0.0220957	0.472994	tumor
0.0190407	0.491993	tumor
0.0166564	0.509163	tumor
0.0147884	0.528718	tumor
0.0140442	0.548155	tumor
0.0141273	0.566449	tumor
0.0148067	0.586503	tumor
0.015813	0.606805	tumor
0.0167307	0.625143	tumor
0.0174051	0.643256	tumor
0.0176227	0.660564	tumor
0.0176015	0.680241	tumor
0.0176117	0.699857	tumor
0.0175718	0.718024	tumor
0.0173884	0.737872	tumor
0.0169925	0.756909	tumor
0.0163413	0.774998	tumor
0.0155368	0.791795	tumor
0.0144832	0.811	tumor
0.0130326	0.833931	tumor
0.0118882	0.849988	tumor
0.0102507	0.870704	tumor
0.00896199	0.885557	tumor
0.00699627	0.906474	tumor
0.00449652	0.930858	tumor
0.00261606	0.947899	tumor
0.000276778	0.967829	tumor
-0.00113288	0.979257	tumor
-0.00381882	1	tumor
0.0180402	0.0679473	normal
0.0135495	0.0915901	normal
0.0099599	0.115081	normal
0.00770326	0.133971	normal
0.00572499	0.156794	normal
0.00482353	0.172844	normal
0.00431887	0.189291	normal
0.00432358	0.211044	normal
0.00500645	0.230896	normal
0.00593067	0.245673	normal
0.00733875	0.261784	normal
0.00988029	0.283419	normal
0.0130157	0.304201	normal
0.0176726	0.328084	normal
0.0214556	0.34405	normal
0.0251703	0.358124	normal
0.0315092	0.379923	normal
0.0372355	0.398128	normal
0.0432342	0.416304	normal
0.0510481	0.436104	normal
0.0602232	0.455188	normal
0.0695182	0.472994	normal
0.0794613	0.491993	normal
0.0878215	0.509163	normal
0.0958447	0.528718	normal
0.10364	0.548155	normal
0.11212	0.566449	normal
0.121879	0.586503	normal
0.13138	0.606805	normal
0.138876	0.625143	normal
0.144589	0.643256	normal
0.147877	0.660564	normal
0.148934	0.680241	normal
0.147909	0.699857	normal
0.145659	0.718024	normal
0.142377	0.737872	normal
0.13901	0.756909	normal
0.136146	0.774998	normal
0.133469	0.791795	normal
0.129665	0.811	normal
0.124206	0.833931	normal
0.119866	0.849988	normal
0.113736	0.870704	normal
0.109031	0.885557	normal
0.101944	0.906474	normal
0.0929012	0.930858	normal
0.0860644	0.947899	normal
0.0775092	0.967829	normal
0.0723241	0.979257	normal
0.062379	1	normal
0.00894931	0.0679473	tumor
0.0138973	0.0915901	tumor
0.0183689	0.115081	tumor
0.0216373	0.133971	tumor
0.0251893	0.156794	tumor
0.0274231	0.172844	tumor
0.0294824	0.189291	tumor
0.0317954	0.211044	tumor
0.0334878	0.230896	tumor
0.0345115	0.245673	tumor
0.0354182	0.261784	tumor
0.0363269	0.283419	tumor
0.0369076	0.304201	tumor
0.0370773	0.328084	tumor
0.0368429	0.34405	tumor
0.0364436	0.358124	tumor
0.0355376	0.379923	tumor
0.0345796	0.398128	tumor
0.0335053	0.416304	tumor
0.0316675	0.436104	tumor
0.0289941	0.455188	tumor
0.0260653	0.472994	tumor
0.0228599	0.491993	tumor
0.0202191	0.509163	tumor
0.017899	0.528718	tumor
0.0162522	0.548155	tumor
0.0149542	0.566449	tumor
0.0137475	0.586503	tumor
0.0126858	0.606805	tumor
0.0118045	0.625143	tumor
0.0109518	0.643256	tumor
0.0101052	0.660564	tumor
0.00917746	0.680241	tumor
0.0083653	0.699857	tumor
0.00767858	0.718024	tumor
0.006962	0.737872	tumor
0.00627048	0.756909	tumor
0.00557579	0.774998	tumor
0.00490584	0.791795	tumor
0.00414679	0.811	tumor
0.00325486	0.833931	tumor
0.00264254	0.849988	tumor
0.00187106	0.870704	tumor
0.00133298	0.885557	tumor
0.000611699	0.906474	tumor
-0.000164196	0.930858	tumor
-0.000667286	0.947899	tumor
-0.00121726	0.967829	tumor
-0.00151488	0.979257	tumor
-0.00202381	1	tumor
0.00512587	0.0679473	normal
0.00643429	0.0915901	normal
0.00799407	0.115081	normal
0.00944318	0.133971	normal
0.0114337	0.156794	normal
0.0129955	0.172844	normal
0.0147385	0.189291	normal
0.0172903	0.211044	normal
0.0198605	0.230896	normal
0.021907	0.245673	normal
0.0242535	0.261784	normal
0.0275699	0.283419	normal
0.0309046	0.304201	normal
0.0355758	0.328084	normal
0.0393384	0.34405	normal
0.0428869	0.358124	normal
0.0484668	0.379923	normal
0.0528704	0.398128	normal
0.0567071	0.416304	normal
0.0599904	0.436104	normal
0.0624576	0.455188	normal
0.0644159	0.472994	normal
0.0664266	0.491993	normal
0.0684203	0.509163	normal
0.071189	0.528718	normal
0.0753274	0.548155	normal
0.0806377	0.566449	normal
0.0872677	0.586503	normal
0.0940119	0.606805	normal
0.0994131	0.625143	normal
0.103458	0.643256	normal
0.105555	0.660564	normal
0.106004	0.680241	normal
0.105161	0.699857	normal
0.103484	0.718024	normal
0.100946	0.737872	normal
0.0980886	0.756909	normal
0.0952358	0.774998	normal
0.0923513	0.791795	normal
0.0884531	0.811	normal
0.0829639	0.833931	normal
0.0785818	0.849988	normal
0.0722757	0.870704	normal
0.0673038	0.885557	normal
0.0596575	0.906474	normal
0.0497863	0.930858	normal
0.0422767	0.947899	normal
0.0328567	0.967829	normal
0.0271454	0.979257	normal
0.016204	1	normal
0.00197579	0.0679473	tumor
0.00264714	0.0915901	tumor
0.0032472	0.115081	tumor
0.00368164	0.133971	tumor
0.00414969	0.156794	tumor
0.00444184	0.172844	tumor
0.00470969	0.189291	tumor
0.00501448	0.211044	tumor
0.00524257	0.230896	tumor
0.00538098	0.245673	tumor
0.00550108	0.261784	tumor
0.0056113	0.283419	tumor
0.00566145	0.304201	tumor
0.00565685	0.328084	tumor
0.00561795	0.34405	tumor
0.00555832	0.358124	tumor
0.00541638	0.379923	tumor
0.005249	0.398128	tumor
0.00503498	0.416304	tumor
0.00466629	0.436104	tumor
0.00415385	0.455188	tumor
0.0036006	0.472994	tumor
0.00299733	0.491993	tumor
0.00249816	0.509163	tumor
0.00205152	0.528718	tumor
0.00167112	0.548155	tumor
0.00128322	0.566449	tumor
0.000851615	0.586503	tumor
0.000436911	0.606805	tumor
0.000106709	0.625143	tumor
-0.00015544	0.643256	tumor
-0.000326594	0.660564	tumor
-0.000421655	0.680241	tumor
-0.000438398	0.699857	tumor
-0.000407651	0.718024	tumor
-0.00034882	0.737872	tumor
-0.000292502	0.756909	tumor
-0.000261617	0.774998	tumor
-0.00023619	0.791795	tumor
-0.000177277	0.811	tumor
-7.33973e-05	0.833931	tumor
1.58523e-05	0.849988	tumor
0.000144577	0.870704	tumor
0.000242377	0.885557	tumor
0.000388717	0.906474	tumor
0.00057835	0.930858	tumor
0.000724359	0.947899	tumor
0.000910563	0.967829	tumor
0.00102536	0.979257	tumor
0.00124971	1	tumor
0.0131692	0.0679473	normal
0.010888	0.0915901	normal
0.00926175	0.115081	normal
0.00842058	0.133971	normal
0.00796321	0.156794	normal
0.00801025	0.172844	normal
0.00837627	0.189291	normal
0.00937331	0.211044	normal
0.0107937	0.230896	normal
0.0121572	0.245673	normal
0.0139324	0.261784	normal
0.0167755	0.283419	normal
0.0199836	0.304201	normal
0.0246676	0.328084	normal
0.0284821	0.34405	normal
0.0321748	0.358124	normal
0.0382841	0.379923	normal
0.0435357	0.398128	normal
0.048705	0.416304	normal
0.0547113	0.436104	normal
0.0611905	0.455188	normal
0.0675492	0.472994	normal
0.0743555	0.491993	normal
0.0802583	0.509163	normal
0.0863744	0.528718	normal
0.0931069	0.548155	normal
0.100891	0.566449	normal
0.110118	0.586503	normal
0.119205	0.606805	normal
0.126333	0.625143	normal
0.131595	0.643256	normal
0.134289	0.660564	normal
0.134702	0.680241	normal
0.133239	0.699857	normal
0.130634	0.718024	normal
0.126875	0.737872	normal
0.122825	0.756909	normal
0.11898	0.774998	normal
0.115174	0.791795	normal
0.109983	0.811	normal
0.102694	0.833931	normal
0.0969341	0.849988	normal
0.0887707	0.870704	normal
0.0824485	0.885557	normal
0.0728712	0.906474	normal
0.0606491	0.930858	normal
0.0514191	0.947899	normal
0.0398913	0.967829	normal
0.0329196	0.979257	normal
0.0195829	1	normal
0.0469639	0.0679473	tumor
0.0477689	0.0915901	tumor
0.0481955	0.115081	tumor
0.0482284	0.133971	tumor
0.047852	0.156794	tumor
0.047287	0.172844	tumor
0.0464285	0.189291	tumor
0.0447486	0.211044	tumor
0.0427134	0.230896	tumor
0.0409762	0.245673	tumor
0.0389438	0.261784	tumor
0.0361189	0.283419	tumor
0.0334614	0.304201	tumor
0.0294758	0.328084	tumor
0.02596	0.34405	tumor
0.0225604	0.358124	tumor
0.0172116	0.379923	tumor
0.0131252	0.398128	tumor
0.00983918	0.416304	tumor
0.00678962	0.436104	tumor
0.00385499	0.455188	tumor
0.00125973	0.472994	tumor
-0.00121195	0.491993	tumor
-0.0030568	0.509163	tumor
-0.00455923	0.528718	tumor
-0.00484859	0.548155	tumor
-0.00387871	0.566449	tumor
-0.00191558	0.586503	tumor
0.000507239	0.606805	tumor
0.00261913	0.625143	tumor
0.00422565	0.643256	tumor
0.00495662	0.660564	tumor
0.00508259	0.680241	tumor
0.00500007	0.699857	tumor
0.00479632	0.718024	tumor
0.00449771	0.737872	tumor
0.00419885	0.756909	tumor
0.00395982	0.774998	tumor
0.00371483	0.791795	tumor
0.00330978	0.811	tumor
0.00270208	0.833931	tumor
0.00222848	0.849988	tumor
0.00159928	0.870704	tumor
0.00115973	0.885557	tumor
0.000556735	0.906474	tumor
-0.000158063	0.930858	tumor
-0.000674335	0.947899	tumor
-0.00130506	0.967829	tumor
-0.00168343	0.979257	tumor
-0.00240848	1	tumor
0.0113072	0.0679473	normal
0.0120485	0.0915901	normal
0.0127652	0.115081	normal
0.0133108	0.133971	normal
0.0139141	0.156794	normal
0.0142905	0.172844	normal
0.0146262	0.189291	normal
0.0149618	0.211044	normal
0.0151825	0.230896	normal
0.0153257	0.245673	normal
0.0154896	0.261784	normal
0.01577	0.283419	normal
0.0161621	0.304201	normal
0.0164623	0.328084	normal
0.0164756	0.34405	normal
0.0164379	0.358124	normal
0.0164214	0.379923	normal
0.0165763	0.398128	normal
0.0170108	0.416304	normal
0.0177051	0.436104	normal
0.0184548	0.455188	normal
0.0192664	0.472994	normal
0.0202946	0.491993	normal
0.021405	0.509163	normal
0.0229229	0.528718	normal
0.0253339	0.548155	normal
0.0286645	0.566449	normal
0.0329612	0.586503	normal
0.0374186	0.606805	normal
0.0410353	0.625143	normal
0.0437738	0.643256	normal
0.0452181	0.660564	normal
0.0456204	0.680241	normal
0.0452825	0.699857	normal
0.0444973	0.718024	normal
0.0433255	0.737872	normal
0.0420924	0.756909	normal
0.041002	0.774998	normal
0.0399539	0.791795	normal
0.0384623	0.811	normal
0.036305	0.833931	normal
0.0345716	0.849988	normal
0.0320907	0.870704	normal
0.0301583	0.885557	normal
0.0272166	0.906474	normal
0.0234378	0.930858	normal
0.0205685	0.947899	normal
0.0169686	0.967829	normal
0.0147836	0.979257	normal
0.0105889	1	normal
0.0339641	0.0679473	tumor
0.0371481	0.0915901	tumor
0.0399492	0.115081	tumor
0.0419574	0.133971	tumor
0.0441141	0.156794	tumor
0.0454661	0.172844	tumor
0.0467205	0.189291	tumor
0.0482006	0.211044	tumor
0.0493462	0.230896	tumor
0.0500393	0.245673	tumor
0.0506112	0.261784	tumor
0.0510291	0.283419	tumor
0.0509945	0.304201	tumor
0.0507381	0.328084	tumor
0.0505332	0.34405	tumor
0.0502471	0.358124	tumor
0.0494611	0.379923	tumor
0.0483416	0.398128	tumor
0.0466631	0.416304	tumor
0.0436394	0.436104	tumor
0.0395025	0.455188	tumor
0.0350411	0.472994	tumor
0.0301443	0.491993	tumor
0.0260301	0.509163	tumor
0.0222203	0.528718	tumor
0.0185808	0.548155	tumor
0.0144839	0.566449	tumor
0.00964864	0.586503	tumor
0.00482284	0.606805	tumor
0.000901539	0.625143	tumor
-0.00222373	0.643256	tumor
-0.00421654	0.660564	tumor
-0.00521744	0.680241	tumor
-0.00526091	0.699857	tumor
-0.0047723	0.718024	tumor
-0.00401105	0.737872	tumor
-0.0034015	0.756909	tumor
-0.00324309	0.774998	tumor
-0.00323956	0.791795	tumor
-0.00294314	0.811	tumor
-0.00228905	0.833931	tumor
-0.00170589	0.849988	tumor
-0.000887773	0.870704	tumor
-0.000307534	0.885557	tumor
0.000521245	0.906474	tumor
0.00159782	0.930858	tumor
0.00243715	0.947899	tumor
0.00352647	0.967829	tumor
0.00420995	0.979257	tumor
0.00557295	1	tumor
0.00544939	0.0679473	normal
0.00719532	0.0915901	normal
0.00876066	0.115081	normal
0.00989909	0.133971	normal
0.0111339	0.156794	normal
0.0119116	0.172844	normal
0.012632	0.189291	normal
0.0134684	0.211044	normal
0.0141126	0.230896	normal
0.0145145	0.245673	normal
0.0148739	0.261784	normal
0.0152216	0.283419	normal
0.0154032	0.304201	normal
0.01547	0.328084	normal
0.0154421	0.34405	normal
0.0153576	0.358124	normal
0.0150952	0.379923	normal
0.0147333	0.398128	normal
0.0142227	0.416304	normal
0.0132934	0.436104	normal
0.0119845	0.455188	normal
0.010561	0.472994	normal
0.00899788	0.491993	normal
0.0076929	0.509163	normal
0.00650658	0.528718	normal
0.0054433	0.548155	normal
0.0043072	0.566449	normal
0.00300495	0.586503	normal
0.00172748	0.606805	normal
0.000696811	0.625143	normal
-0.000127274	0.643256	normal
-0.000665078	0.660564	normal
-0.000975893	0.680241	normal
-0.00106348	0.699857	normal
-0.00101093	0.718024	normal
-0.000877428	0.737872	normal
-0.000743537	0.756909	normal
-0.000673349	0.774998	normal
-0.000611591	0.791795	normal
-0.000451315	0.811	normal
-0.000158108	0.833931	normal
9.81805e-05	0.849988	normal
0.000472145	0.870704	normal
0.000759066	0.885557	normal
0.001192	0.906474	normal
0.0017574	0.930858	normal
0.00219511	0.947899	normal
0.00275543	0.967829	normal
0.00310175	0.979257	normal
0.00377991	1	normal
0.0186319	0.0679473	tumor
0.0213031	0.0915901	tumor
0.0236068	0.115081	tumor
0.0251932	0.133971	tumor
0.0267779	0.156794	tumor
0.0276662	0.172844	tumor
0.0283753	0.189291	tumor
0.0289648	0.211044	tumor
0.0291687	0.230896	tumor
0.0291422	0.245673	tumor
0.0289647	0.261784	tumor
0.0285253	0.283419	tumor
0.0279373	0.304201	tumor
0.0267317	0.328084	tumor
0.0255131	0.34405	tumor
0.0242522	0.358124	tumor
0.0221095	0.379923	tumor
0.0202944	0.398128	tumor
0.0186068	0.416304	tumor
0.0165097	0.436104	tumor
0.0139797	0.455188	tumor
0.0114327	0.472994	tumor
0.00879347	0.491993	tumor
0.00671522	0.509163	tumor
0.00498681	0.528718	tumor
0.0039564	0.548155	tumor
0.0033737	0.566449	tumor
0.0030455	0.586503	tumor
0.00291339	0.606805	tumor
0.00285407	0.625143	tumor
0.00274951	0.643256	tumor
0.00251727	0.660564	tumor
0.00222709	0.680241	tumor
0.00206291	0.699857	tumor
0.00197728	0.718024	tumor
0.00190717	0.737872	tumor
0.00181481	0.756909	tumor
0.00166062	0.774998	tumor
0.00149412	0.791795	tumor
0.00134371	0.811	tumor
0.00120173	0.833931	tumor
0.00111498	0.849988	tumor
0.00100388	0.870704	tumor
0.000916043	0.885557	tumor
0.000783921	0.906474	tumor
0.000632748	0.930858	tumor
0.000531559	0.947899	tumor
0.000420573	0.967829	tumor
0.000361551	0.979257	tumor
[truncated: 301 more rows]
