# Supplementary material for: Mixed model-based deconvolution of cell-state abundances (MeDuSA) along a one-dimensional trajectory
Source: Nat Comput Sci. 2023 Jul 13;3(7):630–43. doi: 10.1038/s43588-023-00487-2 (PMC10766563; doi:10.1038/s43588-023-00487-2)
Supplement: Supplementary file 7 — Statistical source data. [file 43588_2023_487_MOESM7_ESM.xlsx]

## Sheet: panel_a
UMAP_1	UMAP_2	Cell types
0.280328	-14.4116	Bcells
6.54726	-3.63074	Bcells
0.943582	-15.4252	Bcells
-0.249394	-15.2927	Bcells
-0.0710319	-15.4479	Bcells
0.604244	-13.4941	Bcells
0.920902	-15.3446	Bcells
0.519995	-14.4625	Bcells
-0.364169	-15.2571	Bcells
0.919262	-14.914	Bcells
0.121653	-15.3569	Bcells
-0.316597	-15.0654	Bcells
6.56375	-3.66986	Bcells
-0.329287	-15.0852	Bcells
-0.493152	-14.5907	Bcells
-0.219797	-15.21	Bcells
6.5077	-3.99927	Bcells
-0.435377	-13.3156	Bcells
2.45636	-14.4743	Bcells
1.34393	-13.648	Bcells
0.165188	-15.3497	Bcells
0.282221	-15.1563	Bcells
-0.240735	-15.1655	Bcells
0.113648	-13.2846	Bcells
2.26569	-14.4739	Bcells
-0.624067	-14.1772	Bcells
0.829449	-13.3384	Bcells
1.62375	-15.2683	Bcells
-0.0574427	-15.1562	Bcells
0.810034	-13.9913	Bcells
2.28354	-15.2185	Bcells
-0.101941	-15.0456	Bcells
1.11686	-14.7068	Bcells
0.128225	-14.9225	Bcells
0.767104	-14.9028	Bcells
0.400419	-14.2901	Bcells
0.102322	-14.9578	Bcells
0.585271	-13.9244	Bcells
0.975598	-13.8195	Bcells
-0.143291	-13.4227	Bcells
1.15206	-14.4034	Bcells
1.17914	-13.473	Bcells
0.697175	-14.6505	Bcells
0.384181	-13.5613	Bcells
0.39581	-14.3777	Bcells
-0.136304	-14.067	Bcells
1.34631	-13.4325	Bcells
0.0677348	-14.1706	Bcells
0.957104	-14.6481	Bcells
0.712283	-13.4727	Bcells
1.09917	-14.2493	Bcells
1.98194	-15.5775	Bcells
0.537114	-14.3823	Bcells
0.783178	-14.7251	Bcells
2.1836	-12.6738	Bcells
1.27015	-13.9502	Bcells
1.28976	-14.3066	Bcells
1.73847	-14.863	Bcells
0.629974	-15.3333	Bcells
0.422399	-14.1583	Bcells
1.29258	-15.2829	Bcells
0.817462	-14.8272	Bcells
1.58077	-14.7313	Bcells
0.478256	-13.9658	Bcells
0.153027	-13.7127	Bcells
2.33604	-14.5854	Bcells
1.2349	-13.5119	Bcells
-0.561333	-13.07	Bcells
-0.572601	-13.3498	Bcells
-0.526494	-13.3394	Bcells
-0.175896	-13.8331	Bcells
-1.01558	-13.3	Bcells
-0.679653	-13.3894	Bcells
-1.12298	-13.423	Bcells
-0.461455	-13.2853	Bcells
-0.840524	-13.6609	Bcells
-0.856955	-13.2249	Bcells
-0.447896	-13.84	Bcells
-0.373777	-13.0678	Bcells
-0.716201	-13.5359	Bcells
-0.837464	-13.177	Bcells
-1.18508	-13.3139	Bcells
-0.793793	-13.0799	Bcells
-0.154947	-13.1825	Bcells
-0.17609	-13.6954	Bcells
-1.14152	-13.3355	Bcells
-1.17414	-13.2849	Bcells
-0.565708	-12.8888	Bcells
-0.353136	-12.9261	Bcells
-0.716772	-13.361	Bcells
-0.550172	-14.4707	Bcells
-0.260435	-13.5131	Bcells
-1.01701	-13.0932	Bcells
-0.675634	-13.4797	Bcells
-0.270577	-13.8197	Bcells
-0.389436	-13.1251	Bcells
-0.686821	-13.6097	Bcells
-0.231225	-13.4005	Bcells
-0.900907	-13.1765	Bcells
1.01986	-14.1275	Bcells
-1.04291	-13.4076	Bcells
-1.13316	-13.3407	Bcells
-0.815379	-13.1013	Bcells
-0.652125	-13.9921	Bcells
-0.674178	-13.7591	Bcells
-0.429328	-13.5214	Bcells
-1.06986	-13.2133	Bcells
-1.04643	-13.8116	Bcells
-0.425812	-13.7069	Bcells
-0.842713	-13.3565	Bcells
-0.89826	-13.521	Bcells
-0.371037	-13.9287	Bcells
-1.02353	-13.534	Bcells
0.666878	-14.754	Bcells
-0.640854	-14.3024	Bcells
-1.03632	-13.3173	Bcells
2.26533	0.15274	Bcells
-1.02175	-13.6089	Bcells
2.37038	-14.237	Bcells
0.997301	-14.6344	Bcells
0.102097	-14.4993	Bcells
1.36407	-15.3278	Bcells
-0.104334	-15.0219	Bcells
0.0563309	-14.2647	Bcells
0.339742	-14.0154	Bcells
1.00372	-15.0139	Bcells
0.411617	-14.0222	Bcells
-1.18215	-13.4727	Bcells
6.53779	-3.98366	Bcells
2.45214	-15.3107	Bcells
1.6213	-15.5569	Bcells
-0.282569	-14.3683	Bcells
-1.08436	-13.6147	Bcells
-0.034989	-15.3523	Bcells
0.116286	-13.4069	Bcells
6.50778	-3.97432	Bcells
-0.42769	-14.507	Bcells
1.34834	-13.1124	Bcells
-0.327119	-14.6397	Bcells
-0.972277	-13.4755	Bcells
-0.645815	-14.0842	Bcells
0.117704	-15.171	Bcells
1.23623	-15.0577	Bcells
3.33791	-15.2834	Bcells
6.48244	-3.94196	Bcells
1.18762	-13.3713	Bcells
0.698219	-14.6141	Bcells
-0.0678787	-13.7026	Bcells
-0.168252	-13.492	Bcells
0.384981	-13.7805	Bcells
0.81602	-13.5313	Bcells
-0.905733	-13.3189	Bcells
-1.07542	-13.6011	Bcells
-1.08155	-13.4588	Bcells
1.10126	-13.7467	Bcells
-0.148696	-13.2362	Bcells
-0.113389	-14.204	Bcells
-0.385798	-13.9442	Bcells
-0.68244	-13.3391	Bcells
0.0637841	-15.2055	Bcells
-0.869987	-13.0083	Bcells
-0.500862	-12.939	Bcells
0.0866227	-13.7326	Bcells
-0.540519	-13.1697	Bcells
-0.348254	-13.9706	Bcells
-0.769683	-13.079	Bcells
0.741338	-13.4535	Bcells
-0.970671	-13.599	Bcells
0.0849521	-13.3718	Bcells
-0.561121	-14.1559	Bcells
-0.362893	-13.573	Bcells
-0.0762612	-13.3549	Bcells
-0.748356	-13.7409	Bcells
0.491093	-13.2845	Bcells
-0.00386768	-13.2204	Bcells
0.352732	-13.2914	Bcells
-0.925924	-13.5427	Bcells
-0.416527	-13.9031	Bcells
2.12181	-12.0176	Bcells
2.16452	-12.0059	Bcells
2.17978	-12.0147	Bcells
2.21257	-11.8865	Bcells
1.72938	-12.5832	Bcells
2.19514	-11.8999	Bcells
2.1417	-12.1274	Bcells
2.09306	-12.2782	Bcells
2.12171	-12.2476	Bcells
2.06092	-12.0815	Bcells
2.15339	-11.9957	Bcells
2.16619	-12.0968	Bcells
1.97944	-12.3993	Bcells
2.05945	-12.4278	Bcells
1.23035	-12.9144	Bcells
2.07671	-12.1551	Bcells
2.12314	-12.0371	Bcells
1.93765	-12.3489	Bcells
2.18162	-11.934	Bcells
1.87863	-15.051	Bcells
-0.259183	-14.8511	Bcells
-0.640409	-14.1288	Bcells
0.784184	-14.9062	Bcells
0.177779	-13.5891	Bcells
-0.316287	-13.2925	Bcells
0.622443	-13.7733	Bcells
5.06331	7.21904	Bcells
-0.177317	-13.2434	Bcells
4.96684	7.24709	Bcells
1.19118	-14.0917	Bcells
1.1832	-13.6649	Bcells
0.967666	-14.8235	Bcells
0.715625	-14.3801	Bcells
2.36843	-14.2124	Bcells
2.47582	-14.3952	Bcells
2.77319	-14.9582	Bcells
1.55723	-14.6647	Bcells
1.6285	-15.1829	Bcells
2.065	-14.1143	Bcells
2.56358	-14.2753	Bcells
1.92703	-15.1361	Bcells
2.59233	-14.339	Bcells
1.99278	-14.6175	Bcells
2.38767	-14.5918	Bcells
2.00612	-14.4124	Bcells
1.72959	-14.1053	Bcells
1.10058	-13.2857	Bcells
1.90347	-14.6116	Bcells
2.81128	-15.0927	Bcells
2.40539	-14.5215	Bcells
2.26484	-15.4598	Bcells
2.71801	-14.5586	Bcells
2.65031	-14.4493	Bcells
1.835	-13.9847	Bcells
2.16324	-15.0826	Bcells
1.18431	-14.4245	Bcells
2.50174	-15.3368	Bcells
2.18173	-11.9713	Bcells
1.94475	-12.5005	Bcells
1.14974	-14.3969	Bcells
1.8708	-15.408	Bcells
2.29172	-15.5028	Bcells
2.2437	-15.0021	Bcells
1.46941	-15.3819	Bcells
3.15818	-15.0535	Bcells
1.77109	-15.4456	Bcells
2.28616	-14.5678	Bcells
2.17852	-12.5522	Bcells
2.83179	-15.0676	Bcells
2.75479	-15.1108	Bcells
2.51276	-15.3343	Bcells
2.39377	-14.9344	Bcells
2.78257	-15.25	Bcells
0.338695	-14.2995	Bcells
1.5501	-15.0691	Bcells
2.46494	-15.5611	Bcells
2.3746	-15.4382	Bcells
1.69489	-15.069	Bcells
1.61815	-14.7491	Bcells
1.08513	-14.3311	Bcells
2.70253	-14.5184	Bcells
2.46024	-15.2872	Bcells
1.29182	-13.9153	Bcells
2.18409	-14.6334	Bcells
2.97367	-14.9962	Bcells
2.36813	-14.6716	Bcells
2.47558	-14.2761	Bcells
2.63908	-14.7942	Bcells
1.87086	-15.3105	Bcells
3.05131	-15.1589	Bcells
1.72608	-15.1504	Bcells
1.79502	-15.1006	Bcells
2.45884	-15.3639	Bcells
2.28682	-15.4365	Bcells
2.14378	-15.0575	Bcells
2.2659	-15.2902	Bcells
1.16184	-13.1606	Bcells
2.30382	-15.4114	Bcells
2.60608	-15.3385	Bcells
0.370741	-14.6072	Bcells
1.62937	-14.1813	Bcells
2.32532	-15.1883	Bcells
2.18689	-14.6874	Bcells
3.05531	-15.2966	Bcells
2.68444	-15.3121	Bcells
3.26511	-15.3262	Bcells
1.94642	-14.9555	Bcells
0.976151	-15.3333	Bcells
2.86111	-14.7749	Bcells
2.10513	-14.521	Bcells
2.21493	-15.5598	Bcells
2.543	-15.4215	Bcells
2.81471	-15.143	Bcells
2.13717	-15.1551	Bcells
1.24712	-15.1288	Bcells
3.46409	-15.3087	Bcells
1.87637	-13.9661	Bcells
1.96176	-14.9888	Bcells
2.9006	-15.059	Bcells
2.40199	-15.1431	Bcells
2.75035	-15.2166	Bcells
2.31688	-14.2408	Bcells
2.04212	-14.1595	Bcells
2.95058	-15.2468	Bcells
1.33136	-14.1237	Bcells
2.59797	-14.3277	Bcells
2.54724	-15.1456	Bcells
1.88463	-15.3611	Bcells
2.80011	-15.1007	Bcells
1.02424	-15.1624	Bcells
2.20125	-12.2486	Bcells
6.53597	-3.9087	Bcells
-0.160525	-15.1919	Bcells
2.45634	-14.3896	Bcells
1.93044	-14.3388	Bcells
2.25669	-14.9843	Bcells
1.3318	-14.5393	Bcells
2.65315	-14.9083	Bcells
2.35195	-14.3709	Bcells
2.11483	-12.7071	Bcells
2.2274	-15.4498	Bcells
0.62536	-14.3045	Bcells
2.56818	-14.412	Bcells
2.1553	-12.9296	Bcells
2.6391	-15.2324	Bcells
2.31785	-14.3731	Bcells
2.42394	-14.9529	Bcells
2.63974	-15.148	Bcells
1.4414	-15.2973	Bcells
2.04586	-14.9339	Bcells
0.0834134	-14.6095	Bcells
-0.25304	-14.298	Bcells
1.11287	-15.3304	Bcells
1.28953	-15.2236	Bcells
0.0860027	-14.9295	Bcells
0.427741	-14.1566	Bcells
1.50425	-14.8771	Bcells
0.373844	-14.7908	Bcells
0.755527	-14.9239	Bcells
1.36886	-14.6169	Bcells
1.00317	-13.9846	Bcells
0.350061	-13.9137	Bcells
-0.228208	-14.5192	Bcells
1.08116	-15.0712	Bcells
0.00799973	-14.3297	Bcells
3.27132	-15.3602	Bcells
1.9734	-15.2335	Bcells
1.36761	-14.5255	Bcells
1.58911	-13.9973	Bcells
0.855217	-14.5341	Bcells
6.52609	-3.4607	Bcells
0.538696	-14.7796	Bcells
1.08843	-14.6357	Bcells
1.22477	-13.158	Bcells
0.735973	-14.6659	Bcells
0.59501	-13.6357	Bcells
1.93334	-12.5065	Bcells
0.0819565	-13.8867	Bcells
0.897855	-14.6953	Bcells
0.251175	-15.0562	Bcells
1.94658	-14.8719	Bcells
-0.459094	-13.1777	Bcells
0.914676	-14.2929	Bcells
1.59505	-13.5792	Bcells
-0.125968	-14.4339	Bcells
1.45524	-14.7647	Bcells
0.386493	-14.6142	Bcells
0.503267	-14.8214	Bcells
-0.368805	-14.3081	Bcells
3.3357	-15.2869	Bcells
0.0501571	-14.7716	Bcells
0.555357	-14.1364	Bcells
-0.10654	-15.1482	Bcells
-0.0860794	-14.8517	Bcells
1.48108	-14.3062	Bcells
0.154405	-13.8969	Bcells
1.37457	-13.8303	Bcells
0.96219	-14.9827	Bcells
0.39486	-15.2736	Bcells
1.17266	-14.7791	Bcells
1.02661	-14.5119	Bcells
-0.0159095	-15.188	Bcells
-0.431051	-14.7747	Bcells
0.913673	-14.2471	Bcells
-0.0641965	-14.4481	Bcells
0.821375	-13.3979	Bcells
-0.120553	-15.1095	Bcells
0.570096	-15.1252	Bcells
0.511192	-14.8434	Bcells
1.47467	-14.3897	Bcells
-0.0627403	-13.6803	Bcells
-0.0761903	-13.8923	Bcells
0.862126	-13.5482	Bcells
3.05801	-15.2326	Bcells
0.0807839	-15.0436	Bcells
1.27722	-14.903	Bcells
0.265704	-14.5126	Bcells
-0.282323	-14.6026	Bcells
0.189609	-14.3637	Bcells
1.24761	-13.7238	Bcells
1.23352	-14.3928	Bcells
-0.132722	-14.0551	Bcells
0.324874	-13.5521	Bcells
-0.634967	-14.198	Bcells
0.681441	-15.4228	Bcells
0.468354	-15.2637	Bcells
0.424119	-14.7583	Bcells
0.309309	-14.5676	Bcells
1.53251	-15.3693	Bcells
0.436128	-14.309	Bcells
1.66054	-14.7741	Bcells
0.394843	-14.6483	Bcells
1.04613	-14.9619	Bcells
-0.208865	-14.6453	Bcells
0.680126	-13.7809	Bcells
6.48771	-3.36165	Bcells
0.938403	-14.3601	Bcells
0.259157	-14.7335	Bcells
0.422833	-13.8668	Bcells
0.738271	-13.5513	Bcells
0.501645	-14.0724	Bcells
0.675043	-14.99	Bcells
1.32439	-14.6392	Bcells
-0.0580718	-15.0325	Bcells
0.826677	-14.7245	Bcells
0.99578	-13.5895	Bcells
0.546247	-13.7526	Bcells
0.0518819	-14.5317	Bcells
-0.0058276	-13.7824	Bcells
1.32084	-14.4216	Bcells
0.441088	-14.5436	Bcells
0.634007	-14.4187	Bcells
0.0997413	-14.6694	Bcells
0.298887	-14.2372	Bcells
-0.0139629	-14.6837	Bcells
0.0942237	-14.3578	Bcells
0.528177	-15.229	Bcells
1.0813	-13.9485	Bcells
0.33523	-15.3411	Bcells
1.26333	-14.2882	Bcells
1.84829	-15.4775	Bcells
1.33119	-14.0427	Bcells
-0.152719	-14.3744	Bcells
1.06638	-13.99	Bcells
1.25094	-14.147	Bcells
2.25183	-15.4372	Bcells
0.218383	-13.3494	Bcells
1.51918	-14.6013	Bcells
0.516867	-14.3448	Bcells
2.20101	-14.4536	Bcells
1.31038	-14.0235	Bcells
1.94473	-14.9121	Bcells
1.43361	-14.4208	Bcells
1.2373	-13.6239	Bcells
0.975131	-15.2264	Bcells
1.84856	-12.6716	Bcells
1.62552	-14.1696	Bcells
0.346774	-14.807	Bcells
0.918271	-14.9682	Bcells
0.838289	-15.5236	Bcells
3.14687	-15.3263	Bcells
-9.90245	2.85125	Bcells
0.809502	-14.4903	Bcells
1.19875	-14.1845	Bcells
1.22803	-14.6994	Bcells
1.0498	-13.7554	Bcells
1.24655	-13.4015	Bcells
1.42586	-14.5892	Bcells
-0.0851516	-14.191	Bcells
6.55803	-3.98505	Bcells
1.88929	-12.2949	Bcells
2.13453	-15.3479	Bcells
1.46177	-14.513	Bcells
3.4609	-15.2394	Bcells
2.64093	-14.7667	Bcells
1.4301	-14.2444	Bcells
0.152978	-14.0198	Bcells
1.22322	-14.8617	Bcells
3.35172	-15.3524	Bcells
3.37205	-15.314	Bcells
0.772635	-14.159	Bcells
2.03764	-12.1491	Bcells
0.497648	-13.5935	Bcells
0.189033	-14.9525	Bcells
0.808858	-15.1984	Bcells
1.58556	-14.4758	Bcells
6.53114	-3.99415	Bcells
0.802105	-14.8977	Bcells
1.12224	-14.3236	Bcells
0.579866	-14.0311	Bcells
6.49567	-3.94606	Bcells
2.61663	-15.4773	Bcells
1.53463	-14.8599	Bcells
2.6414	-14.907	Bcells
1.33986	-14.2631	Bcells
1.61775	-14.6848	Bcells
1.15593	-14.9975	Bcells
1.99211	-15.4584	Bcells
0.340818	-13.7539	Bcells
0.210005	-15.3066	Bcells
2.63757	-15.0672	Bcells
0.655684	-13.8583	Bcells
0.082105	-15.1447	Bcells
3.17858	-15.321	Bcells
1.82483	-12.7967	Bcells
1.19874	-14.0315	Bcells
2.09545	-15.3055	Bcells
0.595402	-13.9003	Bcells
-0.364677	-15.0132	Bcells
1.5427	-14.3508	Bcells
1.34083	-13.517	Bcells
3.29784	-15.2439	Bcells
0.790652	-14.3787	Bcells
3.0415	-15.1014	Bcells
0.480227	-15.3616	Bcells
-9.56317	2.9238	Bcells
1.05312	-14.9238	Bcells
-14.4788	-3.5603	CAFs
-13.9563	-3.50905	CAFs
-14.0863	-3.56023	CAFs
-13.6486	-3.19555	CAFs
-13.6447	-3.19958	CAFs
-13.7062	-3.22709	CAFs
-13.6572	-3.23002	CAFs
-13.6747	-3.26335	CAFs
-13.9333	-3.35578	CAFs
-13.8267	-3.35775	CAFs
-12.5151	-2.81199	CAFs
-13.7175	-3.26916	CAFs
-13.6637	-3.24045	CAFs
-13.3877	-4.09649	CAFs
-14.492	-3.5775	CAFs
-14.545	-3.63753	CAFs
-14.5612	-3.59951	CAFs
-14.3569	-3.49156	CAFs
-14.5854	-3.62312	CAFs
-14.5694	-3.63582	CAFs
-14.1646	-3.55334	CAFs
-13.6089	-3.26741	CAFs
-14.5261	-3.6107	CAFs
-13.7537	-3.36386	CAFs
-14.1037	-3.39972	CAFs
-12.7012	-3.08097	CAFs
-12.8136	-3.16629	CAFs
-12.7671	-3.1124	CAFs
-12.475	-2.80547	CAFs
-12.4845	-2.81243	CAFs
-12.7114	-3.09273	CAFs
-12.8346	-3.12758	CAFs
-12.3923	-2.73367	CAFs
-12.7556	-3.0183	CAFs
-12.4297	-2.72181	CAFs
-12.4432	-2.7836	CAFs
-12.4325	-2.75697	CAFs
-12.4261	-2.76343	CAFs
-12.4366	-2.76471	CAFs
-12.7205	-3.07359	CAFs
-12.6442	-2.98752	CAFs
-12.7133	-3.07598	CAFs
-12.6779	-3.16804	CAFs
-14.1934	-3.5121	CAFs
-14.0143	-3.72045	CAFs
-13.585	-3.67951	CAFs
-13.8788	-3.70369	CAFs
-13.9943	-3.61406	CAFs
-13.3491	-4.12878	CAFs
-13.3525	-4.07453	CAFs
-13.35	-4.05411	CAFs
-13.6888	-3.77761	CAFs
-13.387	-4.12195	CAFs
-14.3955	-3.57815	CAFs
-14.1401	-3.4999	CAFs
-13.3837	-4.08664	CAFs
-14.1397	-3.5691	CAFs
-14.0169	-3.59024	CAFs
-13.3985	-4.04704	CAFs
-13.3122	-4.06496	CAFs
-14.1835	-3.50306	CAFs
0.27293	8.2913	CD4_Tcells
-2.29731	7.55563	CD4_Tcells
-3.2162	5.65287	CD4_Tcells
-3.57562	5.06763	CD4_Tcells
3.34065	3.18085	CD4_Tcells
-2.52877	5.83134	CD4_Tcells
-2.7416	6.08459	CD4_Tcells
-1.4799	7.19639	CD4_Tcells
-3.50474	5.51648	CD4_Tcells
-7.28957	-3.97471	CD4_Tcells
-2.16938	7.8587	CD4_Tcells
-3.4584	5.44833	CD4_Tcells
2.26745	0.179105	CD4_Tcells
-1.67516	7.64041	CD4_Tcells
-1.27584	7.44566	CD4_Tcells
-1.06634	8.72428	CD4_Tcells
-0.940671	7.27017	CD4_Tcells
-1.00771	7.06417	CD4_Tcells
-1.44507	7.50537	CD4_Tcells
-3.08341	6.00671	CD4_Tcells
-3.42045	5.33803	CD4_Tcells
1.24795	6.2465	CD4_Tcells
-2.33684	7.01039	CD4_Tcells
-1.84154	8.4985	CD4_Tcells
-2.54194	6.37488	CD4_Tcells
-3.19333	6.04646	CD4_Tcells
0.214797	7.97138	CD4_Tcells
-2.29141	8.36139	CD4_Tcells
-0.622026	8.43904	CD4_Tcells
-2.38911	4.56346	CD4_Tcells
-0.91712	6.59446	CD4_Tcells
1.38828	5.86466	CD4_Tcells
-0.832336	7.56325	CD4_Tcells
-0.325053	7.54892	CD4_Tcells
-0.388379	7.97674	CD4_Tcells
0.19615	8.17091	CD4_Tcells
-0.422898	8.48571	CD4_Tcells
-1.29596	7.558	CD4_Tcells
0.137759	8.57261	CD4_Tcells
0.696699	7.4931	CD4_Tcells
-3.3601	5.26959	CD4_Tcells
-1.66613	6.84861	CD4_Tcells
-0.248619	7.96246	CD4_Tcells
-0.636822	7.87868	CD4_Tcells
-0.0891554	7.13184	CD4_Tcells
1.95497	5.88301	CD4_Tcells
-0.914597	8.0667	CD4_Tcells
-1.12272	6.95064	CD4_Tcells
-3.35562	5.78611	CD4_Tcells
-1.13985	7.80167	CD4_Tcells
-2.67571	5.68389	CD4_Tcells
-1.86757	5.65543	CD4_Tcells
-1.07984	7.40982	CD4_Tcells
3.92753	3.79363	CD4_Tcells
-1.82796	6.42403	CD4_Tcells
-2.05149	8.17082	CD4_Tcells
-2.05324	7.33311	CD4_Tcells
-1.19015	8.40277	CD4_Tcells
-1.27923	8.15786	CD4_Tcells
-0.855081	7.21423	CD4_Tcells
-2.04481	6.92833	CD4_Tcells
-0.0993066	7.97344	CD4_Tcells
-1.45204	6.85203	CD4_Tcells
-0.73167	7.79639	CD4_Tcells
-0.891965	7.56094	CD4_Tcells
-0.546167	7.83511	CD4_Tcells
-2.9734	5.50404	CD4_Tcells
-2.0056	5.61952	CD4_Tcells
-0.0264265	8.29382	CD4_Tcells
-1.47515	5.37766	CD4_Tcells
-2.47298	4.70141	CD4_Tcells
-1.87248	6.32856	CD4_Tcells
-1.13157	6.99863	CD4_Tcells
-2.57737	5.94993	CD4_Tcells
-0.779281	7.31051	CD4_Tcells
-1.3894	8.00109	CD4_Tcells
-1.7179	6.47074	CD4_Tcells
-1.86322	6.05596	CD4_Tcells
-1.93413	5.4376	CD4_Tcells
6.1179	-2.95232	CD4_Tcells
1.40912	6.00178	CD4_Tcells
-0.196957	8.10869	CD4_Tcells
-1.92477	6.4182	CD4_Tcells
-0.491217	-14.7797	CD4_Tcells
-2.57291	5.58005	CD4_Tcells
-1.72822	5.69617	CD4_Tcells
-1.14439	5.34917	CD4_Tcells
-1.73964	7.72051	CD4_Tcells
-0.760462	8.02124	CD4_Tcells
0.504249	6.54028	CD4_Tcells
-1.95981	6.08708	CD4_Tcells
-1.26772	5.80612	CD4_Tcells
-0.609777	8.01346	CD4_Tcells
-1.87139	5.55703	CD4_Tcells
-1.44841	7.22554	CD4_Tcells
-1.23586	8.58271	CD4_Tcells
-1.68413	7.73438	CD4_Tcells
-2.51437	6.21462	CD4_Tcells
-0.749241	8.73163	CD4_Tcells
-1.52947	5.53477	CD4_Tcells
-1.08855	5.5928	CD4_Tcells
-1.23995	9.21548	CD4_Tcells
-1.44269	8.92812	CD4_Tcells
-1.32392	9.1089	CD4_Tcells
-2.58983	5.52806	CD4_Tcells
-0.912152	7.35171	CD4_Tcells
-2.05873	5.4933	CD4_Tcells
-1.58763	8.84679	CD4_Tcells
6.08462	-2.68834	CD4_Tcells
6.01181	-2.48107	CD4_Tcells
-1.84674	8.76006	CD4_Tcells
-2.00938	6.59364	CD4_Tcells
-1.52982	9.11647	CD4_Tcells
-1.32182	7.38821	CD4_Tcells
-1.93646	5.61752	CD4_Tcells
-1.19267	4.70411	CD4_Tcells
-1.21347	9.1497	CD4_Tcells
1.37386	5.29453	CD4_Tcells
-1.36081	5.31333	CD4_Tcells
-1.86377	8.7979	CD4_Tcells
-1.61143	7.22403	CD4_Tcells
-1.04553	8.94044	CD4_Tcells
-0.976564	5.69381	CD4_Tcells
-1.03772	4.18225	CD4_Tcells
-1.67538	8.58817	CD4_Tcells
-1.03547	5.4544	CD4_Tcells
-1.3251	4.85572	CD4_Tcells
-2.07814	4.61725	CD4_Tcells
1.37305	6.0975	CD4_Tcells
0.657519	6.15593	CD4_Tcells
0.74393	5.31004	CD4_Tcells
-1.15538	6.15717	CD4_Tcells
-1.39063	8.47977	CD4_Tcells
-1.5519	5.29139	CD4_Tcells
-1.00762	7.75302	CD4_Tcells
-0.940082	6.60017	CD4_Tcells
-1.28622	8.9337	CD4_Tcells
-2.47628	8.37072	CD4_Tcells
-2.92986	5.39011	CD4_Tcells
-3.35742	5.43407	CD4_Tcells
-1.49792	8.65099	CD4_Tcells
-0.826095	7.23784	CD4_Tcells
-2.22826	8.53374	CD4_Tcells
-2.70635	6.37824	CD4_Tcells
-3.17436	5.2983	CD4_Tcells
-1.59958	8.6129	CD4_Tcells
-1.40277	8.97602	CD4_Tcells
-0.671303	7.91807	CD4_Tcells
-2.38463	8.31608	CD4_Tcells
1.33701	6.30403	CD4_Tcells
-1.82702	7.31631	CD4_Tcells
-3.03229	4.92445	CD4_Tcells
-1.92512	8.26156	CD4_Tcells
-1.31434	8.23752	CD4_Tcells
-2.98662	4.95193	CD4_Tcells
-1.78275	6.45586	CD4_Tcells
-1.61274	8.35768	CD4_Tcells
-1.96859	8.1423	CD4_Tcells
-0.735407	8.39551	CD4_Tcells
-0.956441	8.9569	CD4_Tcells
-1.39567	6.99855	CD4_Tcells
-0.539638	7.13949	CD4_Tcells
-1.58845	8.69669	CD4_Tcells
-0.146906	7.87304	CD4_Tcells
-0.974205	7.97327	CD4_Tcells
-3.32304	5.08546	CD4_Tcells
0.820259	8.00279	CD4_Tcells
-3.21232	5.30404	CD4_Tcells
0.0328677	7.94433	CD4_Tcells
-1.27561	8.89142	CD4_Tcells
-1.78898	8.40269	CD4_Tcells
-2.40972	6.84182	CD4_Tcells
-1.80284	8.84431	CD4_Tcells
-3.16443	5.87962	CD4_Tcells
4.33778	6.82075	CD4_Tcells
-2.29141	8.67344	CD4_Tcells
-0.989716	8.98958	CD4_Tcells
4.99759	7.4281	CD4_Tcells
-2.37329	5.87947	CD4_Tcells
-1.73224	9.03226	CD4_Tcells
-1.52629	7.45694	CD4_Tcells
-0.999763	8.35021	CD4_Tcells
-2.33817	8.47248	CD4_Tcells
1.39409	6.21818	CD4_Tcells
4.45164	6.78042	CD4_Tcells
-0.709766	7.77776	CD4_Tcells
0.0722903	7.46355	CD4_Tcells
-1.99687	8.6563	CD4_Tcells
-2.19394	8.54999	CD4_Tcells
-1.79786	8.08345	CD4_Tcells
-2.05281	8.31287	CD4_Tcells
-1.64071	8.0237	CD4_Tcells
-0.59247	8.23118	CD4_Tcells
-2.06131	7.81096	CD4_Tcells
-1.6479	6.91131	CD4_Tcells
-1.87016	6.76004	CD4_Tcells
-1.836	5.56378	CD4_Tcells
-0.201781	7.14046	CD4_Tcells
0.632797	8.30239	CD4_Tcells
4.28014	6.81731	CD4_Tcells
-3.04497	6.01965	CD4_Tcells
-2.65922	5.7333	CD4_Tcells
-2.19314	6.67532	CD4_Tcells
-0.630455	8.44624	CD4_Tcells
-2.57871	6.34161	CD4_Tcells
-1.43144	7.33954	CD4_Tcells
-3.42506	5.22293	CD4_Tcells
-2.89352	5.53471	CD4_Tcells
-3.58279	5.55346	CD4_Tcells
-1.03253	8.2978	CD4_Tcells
-2.01111	8.21157	CD4_Tcells
-0.862328	8.82996	CD4_Tcells
-2.29779	7.41772	CD4_Tcells
-2.25559	8.60174	CD4_Tcells
-2.4834	6.73136	CD4_Tcells
-0.396913	7.59479	CD4_Tcells
-1.31566	8.71786	CD4_Tcells
-1.49994	8.69883	CD4_Tcells
-2.32403	8.40951	CD4_Tcells
6.16865	-2.19466	CD4_Tcells
-1.26079	8.76366	CD4_Tcells
2.52598	7.03523	CD4_Tcells
-3.23131	5.28013	CD4_Tcells
-1.7502	7.87123	CD4_Tcells
-0.606986	8.22009	CD4_Tcells
-2.09465	8.7876	CD4_Tcells
-2.22917	5.98077	CD4_Tcells
-2.24803	8.58352	CD4_Tcells
3.42894	5.44737	CD4_Tcells
0.887322	7.07132	CD4_Tcells
-0.870892	5.55258	CD4_Tcells
-2.0055	8.11655	CD4_Tcells
5.89962	-2.58748	CD4_Tcells
-3.5209	5.14061	CD4_Tcells
-2.11964	8.69059	CD4_Tcells
-3.14455	5.3357	CD4_Tcells
3.3781	5.43628	CD4_Tcells
2.19643	5.86495	CD4_Tcells
1.82777	5.35557	CD4_Tcells
-2.10109	6.2042	CD4_Tcells
-2.2936	8.3143	CD4_Tcells
-0.871985	7.84873	CD4_Tcells
-1.5798	7.40787	CD4_Tcells
-2.30656	8.17274	CD4_Tcells
0.605393	7.94674	CD4_Tcells
-1.69491	7.98493	CD4_Tcells
-2.73615	6.35713	CD4_Tcells
-2.49746	5.44845	CD4_Tcells
0.633496	7.70563	CD4_Tcells
-3.53291	5.20873	CD4_Tcells
-0.760954	7.27021	CD4_Tcells
-1.97704	8.8249	CD4_Tcells
0.456594	7.61554	CD4_Tcells
-1.94894	8.87507	CD4_Tcells
-2.61972	6.32251	CD4_Tcells
-1.79448	6.49177	CD4_Tcells
-1.42924	8.81261	CD4_Tcells
-2.40008	7.97025	CD4_Tcells
-2.97051	6.09164	CD4_Tcells
-1.48451	7.16982	CD4_Tcells
-2.03819	6.41964	CD4_Tcells
-1.32074	8.92837	CD4_Tcells
-8.78921	-4.51889	CD4_Tcells
6.42998	-2.75249	CD4_Tcells
-1.31746	6.91432	CD4_Tcells
-2.04416	6.63016	CD4_Tcells
-1.14547	7.28633	CD4_Tcells
-1.37154	8.26624	CD4_Tcells
-3.52681	5.22813	CD4_Tcells
-2.84871	6.13958	CD4_Tcells
0.685571	8.34313	CD4_Tcells
-3.01324	5.9415	CD4_Tcells
0.127974	6.79563	CD4_Tcells
-2.2139	6.87182	CD4_Tcells
-2.13982	8.56579	CD4_Tcells
-0.326426	8.68728	CD4_Tcells
-1.16306	8.7979	CD4_Tcells
-0.228151	8.23755	CD4_Tcells
0.0923105	7.09886	CD4_Tcells
5.01035	0.948763	CD4_Tcells
4.93544	0.926233	CD4_Tcells
4.8779	0.876242	CD4_Tcells
4.83171	0.85676	CD4_Tcells
4.74252	0.994991	CD4_Tcells
5.0833	1.2755	CD4_Tcells
5.09515	1.37774	CD4_Tcells
0.379444	8.35291	CD4_Tcells
4.85552	1.08319	CD4_Tcells
4.92682	0.868793	CD4_Tcells
5.02509	1.15394	CD4_Tcells
4.9564	0.931693	CD4_Tcells
5.18124	1.2153	CD4_Tcells
5.12549	1.2196	CD4_Tcells
4.8552	0.869762	CD4_Tcells
4.95603	1.03253	CD4_Tcells
5.05517	1.02854	CD4_Tcells
5.17005	1.26684	CD4_Tcells
5.06512	1.03362	CD4_Tcells
0.775876	7.86547	CD4_Tcells
5.20242	1.42444	CD4_Tcells
0.569057	8.40174	CD4_Tcells
4.9113	1.06615	CD4_Tcells
4.91408	0.98946	CD4_Tcells
5.07838	1.43769	CD4_Tcells
-3.23519	5.81914	CD4_Tcells
-3.42107	5.39219	CD4_Tcells
-2.71724	5.40694	CD4_Tcells
-1.84629	7.85619	CD4_Tcells
-1.35427	8.35262	CD4_Tcells
-1.25827	7.51833	CD4_Tcells
-1.43653	8.55977	CD4_Tcells
-3.23741	5.78384	CD4_Tcells
-1.96662	7.74697	CD4_Tcells
3.09256	4.63224	CD4_Tcells
-2.34483	5.61645	CD4_Tcells
-2.93581	5.14527	CD4_Tcells
-1.00312	8.59652	CD4_Tcells
-3.20896	5.89301	CD4_Tcells
-3.57992	5.41152	CD4_Tcells
-3.37114	5.78211	CD4_Tcells
-3.60651	5.54926	CD4_Tcells
-2.15248	7.29931	CD4_Tcells
-3.10182	6.06236	CD4_Tcells
4.27842	7.04811	CD4_Tcells
-1.87322	7.89915	CD4_Tcells
-2.38573	7.35758	CD4_Tcells
-0.73837	8.35876	CD4_Tcells
-0.69807	8.86301	CD4_Tcells
-1.6049	7.82152	CD4_Tcells
-1.36156	8.16164	CD4_Tcells
-2.07454	8.16907	CD4_Tcells
0.303157	7.69125	CD4_Tcells
0.107631	7.45536	CD4_Tcells
-2.58684	6.57313	CD4_Tcells
-0.503832	7.08075	CD4_Tcells
-0.398203	7.28588	CD4_Tcells
-0.966025	6.91459	CD4_Tcells
-0.0835754	6.78596	CD4_Tcells
0.299349	7.31017	CD4_Tcells
-3.11142	6.08693	CD4_Tcells
0.144028	7.89548	CD4_Tcells
-0.328697	7.82232	CD4_Tcells
1.61202	6.78936	CD4_Tcells
0.182142	7.52687	CD4_Tcells
-0.418542	7.75846	CD4_Tcells
6.04423	-2.65321	CD4_Tcells
-0.343826	7.3224	CD4_Tcells
-0.156333	8.64007	CD4_Tcells
0.864213	6.8521	CD4_Tcells
-0.894654	7.38109	CD4_Tcells
-0.228395	7.72899	CD4_Tcells
0.107149	7.53483	CD4_Tcells
-3.54096	5.45548	CD4_Tcells
-2.02877	6.98968	CD4_Tcells
0.910989	6.92463	CD4_Tcells
1.54804	6.87554	CD4_Tcells
-3.04207	7.49689	CD4_Tcells
-1.66328	6.58314	CD4_Tcells
-3.50407	5.23395	CD4_Tcells
-3.21988	5.22054	CD4_Tcells
-2.70549	7.35783	CD4_Tcells
1.51473	5.95915	CD4_Tcells
-3.56069	5.55469	CD4_Tcells
-0.20088	7.70943	CD4_Tcells
-2.56025	4.76123	CD4_Tcells
0.253505	7.27743	CD4_Tcells
-1.68305	8.54569	CD4_Tcells
-2.59172	6.59897	CD4_Tcells
-3.67214	5.38026	CD4_Tcells
-0.777937	6.93756	CD4_Tcells
-0.0489238	8.60197	CD4_Tcells
-1.89325	7.64333	CD4_Tcells
-3.43839	5.37649	CD4_Tcells
6.08053	-2.66451	CD4_Tcells
-3.09718	6.02122	CD4_Tcells
-3.49902	5.55893	CD4_Tcells
-3.33331	5.72373	CD4_Tcells
-3.65048	7.08518	CD4_Tcells
-2.5588	7.05975	CD4_Tcells
-0.00232535	6.82794	CD4_Tcells
-3.40736	5.08804	CD4_Tcells
0.255455	7.45103	CD4_Tcells
-0.490044	7.41915	CD4_Tcells
-2.58963	6.51462	CD4_Tcells
3.8529	0.830311	CD4_Tcells
-2.92159	4.89083	CD4_Tcells
-3.28029	5.64463	CD4_Tcells
-3.42221	7.61401	CD4_Tcells
-2.7502	6.13765	CD4_Tcells
-2.42055	6.49628	CD4_Tcells
-2.70111	4.75928	CD4_Tcells
-3.04356	5.26609	CD4_Tcells
-3.44119	5.45758	CD4_Tcells
3.49209	0.82583	CD4_Tcells
-1.42491	8.21975	CD4_Tcells
-1.58878	5.32516	CD4_Tcells
-0.89858	7.04774	CD4_Tcells
5.94147	-2.54463	CD4_Tcells
-8.94401	-4.16598	CD4_Tcells
-1.47078	8.21855	CD4_Tcells
-1.60623	5.46303	CD4_Tcells
-3.46186	7.93758	CD4_Tcells
5.81808	-2.52652	CD4_Tcells
6.11986	-2.53468	CD4_Tcells
-0.855656	7.30145	CD4_Tcells
-1.28187	8.2883	CD4_Tcells
0.0144304	8.20454	CD4_Tcells
-3.16775	5.34968	CD4_Tcells
-3.33015	5.33468	CD4_Tcells
-2.95811	6.07412	CD4_Tcells
-2.53187	6.54479	CD4_Tcells
-1.53371	6.93559	CD4_Tcells
-1.57505	8.28813	CD4_Tcells
5.01358	1.53014	CD4_Tcells
6.17176	-2.77962	CD4_Tcells
-1.51293	8.92503	CD4_Tcells
-2.29965	6.51552	CD4_Tcells
-0.371105	8.54334	CD4_Tcells
-1.45243	8.22136	CD4_Tcells
6.07977	-2.61161	CD4_Tcells
5.95859	-2.42892	CD4_Tcells
-3.68056	5.39669	CD4_Tcells
-0.681392	8.18477	CD4_Tcells
3.10146	5.5835	CD4_Tcells
-0.704268	8.86222	CD4_Tcells
0.0943464	7.66015	CD4_Tcells
0.606761	8.04825	CD4_Tcells
-0.144312	7.56473	CD4_Tcells
-0.29508	7.84844	CD4_Tcells
3.41066	3.3016	CD4_Tcells
-2.11229	7.18826	CD4_Tcells
-0.124906	8.21548	CD4_Tcells
-1.94971	7.93442	CD4_Tcells
0.450564	8.08252	CD4_Tcells
-1.32283	6.54668	CD4_Tcells
0.0126758	7.42752	CD4_Tcells
-0.249905	7.01607	CD4_Tcells
-1.99127	5.93593	CD4_Tcells
-1.8728	5.79654	CD4_Tcells
-2.12798	5.1844	CD4_Tcells
-0.377926	8.55414	CD4_Tcells
0.389971	8.28414	CD4_Tcells
-9.8559	2.82532	CD4_Tcells
0.110385	7.99765	CD4_Tcells
5.10472	1.56693	CD4_Tcells
0.808927	8.15932	CD4_Tcells
5.15004	1.5391	CD4_Tcells
-0.409703	7.91737	CD4_Tcells
-3.66791	7.5536	CD4_Tcells
4.93041	0.824649	CD4_Tcells
-1.30999	8.25174	CD4_Tcells
-0.823706	8.16457	CD4_Tcells
-1.73458	7.62612	CD4_Tcells
-1.67982	8.31269	CD4_Tcells
-1.30365	8.30632	CD4_Tcells
-0.193206	7.58319	CD4_Tcells
-0.733852	7.69006	CD4_Tcells
-2.30349	7.2971	CD4_Tcells
-1.17964	7.46503	CD4_Tcells
-0.648333	7.51518	CD4_Tcells
-0.81194	7.77223	CD4_Tcells
-1.28472	8.0422	CD4_Tcells
-3.63098	7.67937	CD4_Tcells
-1.86351	8.31646	CD4_Tcells
-0.459701	7.4023	CD4_Tcells
-9.84303	2.89296	CD4_Tcells
-1.24742	7.9225	CD4_Tcells
-0.501656	7.69543	CD4_Tcells
-1.80994	7.83077	CD4_Tcells
0.452052	-13.5306	CD4_Tcells
-1.32888	8.44724	CD4_Tcells
-2.05449	8.01495	CD4_Tcells
-1.18649	8.32957	CD4_Tcells
-2.37914	7.46405	CD4_Tcells
-1.50331	8.00884	CD4_Tcells
-0.257386	7.97373	CD4_Tcells
0.13554	8.06855	CD4_Tcells
-9.92647	2.78513	CD4_Tcells
0.796078	8.19527	CD4_Tcells
-1.72846	8.16939	CD4_Tcells
-0.338678	7.70356	CD4_Tcells
-2.15525	5.91403	CD4_Tcells
-0.0443898	7.70502	CD4_Tcells
-0.361489	7.80593	CD4_Tcells
-3.56235	7.70981	CD4_Tcells
-1.394	7.92266	CD4_Tcells
-3.68043	7.70931	CD4_Tcells
0.219326	8.29479	CD4_Tcells
-1.46389	8.3945	CD4_Tcells
-1.08602	7.45851	CD4_Tcells
-3.40403	5.74295	CD4_Tcells
-0.369534	7.87603	CD4_Tcells
-0.391597	7.1881	CD4_Tcells
4.87389	0.8402	CD4_Tcells
-3.21305	7.28878	CD4_Tcells
-3.6108	7.65579	CD4_Tcells
4.9548	1.45149	CD4_Tcells
-1.42114	8.02032	CD4_Tcells
-2.18114	7.72878	CD4_Tcells
-3.37563	7.78875	CD4_Tcells
-0.411721	7.99689	CD4_Tcells
-3.35532	7.68032	CD4_Tcells
2.39767	0.293506	CD4_Tcells
-0.291369	7.68826	CD4_Tcells
-0.51358	7.39987	CD4_Tcells
-3.41858	7.8038	CD4_Tcells
-1.1327	7.56371	CD4_Tcells
-0.0612652	7.76891	CD4_Tcells
2.14222	0.718115	CD4_Tcells
-1.4698	7.11687	CD4_Tcells
-3.67579	7.53375	CD4_Tcells
6.11862	-2.73308	CD4_Tcells
-3.51758	7.75723	CD4_Tcells
-1.05947	7.28993	CD4_Tcells
-3.66703	7.35863	CD4_Tcells
-2.67914	6.97829	CD4_Tcells
-3.42255	7.44648	CD4_Tcells
-2.44305	7.5562	CD4_Tcells
-1.44082	7.61313	CD4_Tcells
-3.06595	7.7186	CD4_Tcells
-0.889729	7.4325	CD4_Tcells
-0.824196	7.96315	CD4_Tcells
-0.955092	7.95232	CD4_Tcells
-0.404793	6.75073	CD4_Tcells
-0.34158	6.74136	CD4_Tcells
6.46	-3.10637	CD4_Tcells
-6.56894	-4.15521	CD4_Tcells
3.0623	4.00081	CD8_Tcells
3.9265	3.84931	CD8_Tcells
6.41601	-2.44791	CD8_Tcells
3.30243	5.17443	CD8_Tcells
-0.256449	7.40116	CD8_Tcells
-0.997229	7.92792	CD8_Tcells
2.40824	5.83524	CD8_Tcells
3.01168	3.32894	CD8_Tcells
4.16989	6.74839	CD8_Tcells
2.67464	4.10512	CD8_Tcells
2.88482	6.68694	CD8_Tcells
4.10702	3.98486	CD8_Tcells
-13.3441	-3.11158	CD8_Tcells
0.918385	5.22246	CD8_Tcells
0.933706	7.61243	CD8_Tcells
3.96777	2.20378	CD8_Tcells
-0.675161	8.53995	CD8_Tcells
6.33787	-2.81473	CD8_Tcells
2.29316	6.82018	CD8_Tcells
2.61288	2.96886	CD8_Tcells
2.42889	3.72041	CD8_Tcells
4.48756	6.55068	CD8_Tcells
2.42143	6.46735	CD8_Tcells
3.07374	6.35963	CD8_Tcells
2.67804	5.80136	CD8_Tcells
3.41554	4.43916	CD8_Tcells
2.65462	5.0873	CD8_Tcells
1.28772	4.35035	CD8_Tcells
2.05934	5.3387	CD8_Tcells
3.45598	2.71874	CD8_Tcells
0.210996	7.10694	CD8_Tcells
3.18653	4.48361	CD8_Tcells
0.947227	6.43752	CD8_Tcells
3.95932	3.92409	CD8_Tcells
3.66428	6.70705	CD8_Tcells
3.21493	3.83173	CD8_Tcells
2.18382	2.85861	CD8_Tcells
2.38733	3.25053	CD8_Tcells
1.50167	3.13672	CD8_Tcells
2.80927	5.58093	CD8_Tcells
2.63887	5.23134	CD8_Tcells
2.62905	3.20341	CD8_Tcells
3.71697	4.04658	CD8_Tcells
0.228661	7.48187	CD8_Tcells
0.311688	7.72336	CD8_Tcells
1.25695	6.33778	CD8_Tcells
1.03393	6.77874	CD8_Tcells
0.561001	6.27762	CD8_Tcells
0.897213	5.66249	CD8_Tcells
3.26178	3.1797	CD8_Tcells
3.23069	5.16775	CD8_Tcells
3.34498	6.87301	CD8_Tcells
3.61955	4.49523	CD8_Tcells
-0.534594	2.765	CD8_Tcells
-0.531691	2.62921	CD8_Tcells
2.39082	5.9133	CD8_Tcells
2.93044	3.22571	CD8_Tcells
6.42109	-2.07162	CD8_Tcells
3.15323	4.83963	CD8_Tcells
3.18903	3.50727	CD8_Tcells
-1.54357	8.08331	CD8_Tcells
1.39992	7.03222	CD8_Tcells
0.388082	7.50278	CD8_Tcells
2.32646	6.49397	CD8_Tcells
1.74174	2.84593	CD8_Tcells
0.62987	6.27106	CD8_Tcells
0.807741	5.95875	CD8_Tcells
3.44276	2.98483	CD8_Tcells
2.28619	5.36645	CD8_Tcells
2.62143	6.18608	CD8_Tcells
0.161405	7.64689	CD8_Tcells
1.11879	5.84918	CD8_Tcells
1.7059	2.17831	CD8_Tcells
1.44534	6.57394	CD8_Tcells
3.94603	5.52817	CD8_Tcells
2.45465	5.10239	CD8_Tcells
3.27846	3.03989	CD8_Tcells
1.54925	5.67885	CD8_Tcells
3.87396	5.15385	CD8_Tcells
2.53343	5.28988	CD8_Tcells
1.42223	5.03605	CD8_Tcells
1.09662	6.81127	CD8_Tcells
4.20569	2.40309	CD8_Tcells
2.015	2.4072	CD8_Tcells
3.63383	4.53632	CD8_Tcells
1.57012	2.3229	CD8_Tcells
3.68515	3.93201	CD8_Tcells
3.13141	3.3811	CD8_Tcells
3.42243	3.82559	CD8_Tcells
1.55368	6.18994	CD8_Tcells
3.13352	4.409	CD8_Tcells
-0.46332	2.44522	CD8_Tcells
-1.52856	8.94188	CD8_Tcells
4.05889	5.77511	CD8_Tcells
1.03952	3.31087	CD8_Tcells
0.0298748	7.84952	CD8_Tcells
1.204	6.35686	CD8_Tcells
6.74485	-2.81806	CD8_Tcells
3.82737	4.3307	CD8_Tcells
2.87044	5.69676	CD8_Tcells
3.56207	4.93371	CD8_Tcells
3.09868	3.92979	CD8_Tcells
3.51113	5.11867	CD8_Tcells
3.02678	4.77692	CD8_Tcells
3.36978	3.9856	CD8_Tcells
0.0822283	6.00811	CD8_Tcells
0.978508	7.57501	CD8_Tcells
6.41719	-2.78982	CD8_Tcells
3.4775	6.67237	CD8_Tcells
1.14439	5.5211	CD8_Tcells
6.65439	-2.82406	CD8_Tcells
2.92659	5.59902	CD8_Tcells
0.98088	5.38553	CD8_Tcells
-0.827597	7.84897	CD8_Tcells
4.19374	6.35459	CD8_Tcells
-0.190429	7.80742	CD8_Tcells
0.500456	7.24137	CD8_Tcells
4.09429	5.20413	CD8_Tcells
2.36093	6.54334	CD8_Tcells
3.86589	5.38488	CD8_Tcells
2.43143	4.59251	CD8_Tcells
3.79694	5.35951	CD8_Tcells
2.87202	6.40161	CD8_Tcells
1.49682	2.93307	CD8_Tcells
3.25604	3.13636	CD8_Tcells
3.0893	4.63742	CD8_Tcells
6.56012	-2.47308	CD8_Tcells
1.05829	6.0664	CD8_Tcells
2.75421	5.45052	CD8_Tcells
4.0553	5.07465	CD8_Tcells
0.678369	1.62645	CD8_Tcells
2.88878	3.77266	CD8_Tcells
0.896244	3.19854	CD8_Tcells
-0.902793	4.29242	CD8_Tcells
6.38911	-3.05908	CD8_Tcells
0.11728	4.01942	CD8_Tcells
2.15119	3.49097	CD8_Tcells
2.06217	2.65869	CD8_Tcells
1.56388	4.12019	CD8_Tcells
1.19217	4.50662	CD8_Tcells
0.692402	3.90627	CD8_Tcells
-1.44336	5.24524	CD8_Tcells
0.417829	3.43024	CD8_Tcells
-0.150281	3.56862	CD8_Tcells
-0.519034	3.0197	CD8_Tcells
2.2186	3.89337	CD8_Tcells
2.43394	4.13984	CD8_Tcells
1.94772	3.89919	CD8_Tcells
-0.0727181	4.25505	CD8_Tcells
-0.93295	7.46273	CD8_Tcells
1.04676	2.95974	CD8_Tcells
-1.30543	9.05641	CD8_Tcells
1.56078	2.70119	CD8_Tcells
0.939447	4.62312	CD8_Tcells
2.6695	0.913926	CD8_Tcells
1.35461	3.51314	CD8_Tcells
0.128037	3.62757	CD8_Tcells
1.67983	3.62776	CD8_Tcells
1.71585	2.91105	CD8_Tcells
-0.0233762	4.22634	CD8_Tcells
1.93137	4.47346	CD8_Tcells
2.25247	4.80151	CD8_Tcells
6.34965	-3.01433	CD8_Tcells
6.62355	-2.94318	CD8_Tcells
0.036772	1.94335	CD8_Tcells
1.2278	3.4218	CD8_Tcells
1.26131	2.58916	CD8_Tcells
1.13532	2.32432	CD8_Tcells
2.21086	4.27059	CD8_Tcells
1.0086	4.19653	CD8_Tcells
-0.390791	4.28513	CD8_Tcells
-0.996966	8.81765	CD8_Tcells
1.18411	3.92154	CD8_Tcells
-0.265392	4.04383	CD8_Tcells
-2.98363	7.79364	CD8_Tcells
1.91715	2.16865	CD8_Tcells
-0.302223	4.0992	CD8_Tcells
-0.0785622	3.75147	CD8_Tcells
1.80417	3.16406	CD8_Tcells
0.91836	5.24459	CD8_Tcells
1.96014	3.97625	CD8_Tcells
-0.609196	4.28497	CD8_Tcells
-0.330507	3.28443	CD8_Tcells
1.58874	3.78497	CD8_Tcells
-0.391182	1.96557	CD8_Tcells
3.23642	5.25484	CD8_Tcells
-1.34922	8.8294	CD8_Tcells
-0.393283	2.20272	CD8_Tcells
-1.2514	8.38174	CD8_Tcells
-0.286846	4.10292	CD8_Tcells
0.735098	3.51375	CD8_Tcells
1.47263	4.19019	CD8_Tcells
2.12695	4.95226	CD8_Tcells
2.66763	4.22846	CD8_Tcells
0.582926	3.98501	CD8_Tcells
0.368612	3.85172	CD8_Tcells
1.22113	4.17099	CD8_Tcells
-0.453196	2.25012	CD8_Tcells
2.83932	4.84374	CD8_Tcells
1.88807	1.54978	CD8_Tcells
1.3304	4.00825	CD8_Tcells
1.76417	3.59986	CD8_Tcells
2.42322	4.62143	CD8_Tcells
2.4395	3.55649	CD8_Tcells
0.362991	5.33854	CD8_Tcells
1.15495	4.12578	CD8_Tcells
2.29553	4.69373	CD8_Tcells
0.0523976	6.73916	CD8_Tcells
1.15154	3.23588	CD8_Tcells
2.19313	3.73508	CD8_Tcells
2.88247	4.41071	CD8_Tcells
6.68066	-2.9443	CD8_Tcells
2.11114	3.28248	CD8_Tcells
6.33106	-2.91562	CD8_Tcells
2.075	4.42347	CD8_Tcells
2.40759	2.78041	CD8_Tcells
3.02431	3.75489	CD8_Tcells
-0.392203	3.42417	CD8_Tcells
0.591484	5.00692	CD8_Tcells
2.43138	3.49761	CD8_Tcells
0.178953	4.16372	CD8_Tcells
1.72972	5.83815	CD8_Tcells
0.843807	3.70258	CD8_Tcells
1.66915	3.7298	CD8_Tcells
3.00342	2.77179	CD8_Tcells
1.75758	3.80518	CD8_Tcells
3.30564	2.22121	CD8_Tcells
-0.628629	2.91649	CD8_Tcells
1.63048	3.39479	CD8_Tcells
1.40805	4.09894	CD8_Tcells
1.48563	2.81785	CD8_Tcells
-0.863206	5.51133	CD8_Tcells
-0.203462	4.18612	CD8_Tcells
1.40815	3.91982	CD8_Tcells
2.73837	0.717812	CD8_Tcells
1.27436	4.03444	CD8_Tcells
1.76286	2.77264	CD8_Tcells
1.50553	3.28501	CD8_Tcells
-0.432339	3.96773	CD8_Tcells
-0.0529147	2.29247	CD8_Tcells
1.46083	3.05192	CD8_Tcells
1.70448	4.22674	CD8_Tcells
2.20012	5.05889	CD8_Tcells
1.52445	3.48573	CD8_Tcells
2.2983	3.00655	CD8_Tcells
2.7432	4.00713	CD8_Tcells
3.02045	3.26433	CD8_Tcells
0.369521	3.55626	CD8_Tcells
1.45896	3.73005	CD8_Tcells
2.73824	3.59653	CD8_Tcells
1.70657	3.44407	CD8_Tcells
2.87856	3.64067	CD8_Tcells
-0.0398052	4.46513	CD8_Tcells
-0.452562	1.82738	CD8_Tcells
2.29358	3.60372	CD8_Tcells
3.35429	3.08999	CD8_Tcells
0.678513	3.49186	CD8_Tcells
-0.492786	2.9749	CD8_Tcells
0.424673	4.25345	CD8_Tcells
-0.00106065	4.18567	CD8_Tcells
1.39604	4.36082	CD8_Tcells
2.17664	0.63287	CD8_Tcells
2.18545	4.47756	CD8_Tcells
1.75008	3.72738	CD8_Tcells
1.85157	3.50258	CD8_Tcells
2.22113	3.01295	CD8_Tcells
1.23967	3.85225	CD8_Tcells
-0.524829	3.85742	CD8_Tcells
3.32433	3.0667	CD8_Tcells
2.06522	3.27209	CD8_Tcells
1.74953	2.56768	CD8_Tcells
2.16106	1.22324	CD8_Tcells
6.24495	-2.99937	CD8_Tcells
-0.392462	4.0389	CD8_Tcells
1.16043	2.73349	CD8_Tcells
-0.974602	-13.6974	CD8_Tcells
2.21494	2.59167	CD8_Tcells
1.42742	3.67134	CD8_Tcells
0.971954	1.80871	CD8_Tcells
2.24944	0.215586	CD8_Tcells
2.01429	3.91422	CD8_Tcells
3.557	4.23357	CD8_Tcells
-0.214694	3.97012	CD8_Tcells
1.51103	1.62077	CD8_Tcells
1.8428	3.24885	CD8_Tcells
1.72919	0.755428	CD8_Tcells
3.29334	2.57696	CD8_Tcells
1.97121	3.43618	CD8_Tcells
1.54812	3.86904	CD8_Tcells
1.94726	3.33646	CD8_Tcells
1.98109	5.13337	CD8_Tcells
2.07263	4.20558	CD8_Tcells
0.110461	3.83025	CD8_Tcells
1.87075	3.37337	CD8_Tcells
-0.910718	5.24956	CD8_Tcells
1.99456	3.6627	CD8_Tcells
0.58511	4.72766	CD8_Tcells
1.78363	3.06315	CD8_Tcells
1.5365	4.01161	CD8_Tcells
2.60522	4.72722	CD8_Tcells
-0.389336	2.82389	CD8_Tcells
-2.16157	5.3767	CD8_Tcells
0.806976	4.34904	CD8_Tcells
3.59891	4.58002	CD8_Tcells
1.12979	4.94783	CD8_Tcells
2.29756	4.8632	CD8_Tcells
2.2673	4.01649	CD8_Tcells
2.70699	3.37534	CD8_Tcells
1.48789	3.51853	CD8_Tcells
1.81804	3.21759	CD8_Tcells
1.35289	3.27922	CD8_Tcells
1.27474	2.65292	CD8_Tcells
2.16026	1.01413	CD8_Tcells
-0.116754	4.23172	CD8_Tcells
2.16103	3.39697	CD8_Tcells
0.586875	5.7094	CD8_Tcells
1.48142	3.83032	CD8_Tcells
2.00054	3.37335	CD8_Tcells
2.4401	3.74492	CD8_Tcells
1.70997	3.35329	CD8_Tcells
1.80793	4.04116	CD8_Tcells
1.49659	4.47211	CD8_Tcells
1.83827	2.43748	CD8_Tcells
1.58977	2.27137	CD8_Tcells
1.17895	3.88715	CD8_Tcells
1.83108	1.75154	CD8_Tcells
0.68333	2.89359	CD8_Tcells
3.37179	4.92834	CD8_Tcells
3.65729	2.30203	CD8_Tcells
1.74188	3.65112	CD8_Tcells
1.12082	3.27795	CD8_Tcells
2.0995	1.81487	CD8_Tcells
6.22647	-2.80349	CD8_Tcells
1.22062	3.94921	CD8_Tcells
1.57238	3.52906	CD8_Tcells
-0.271737	3.92774	CD8_Tcells
1.55058	4.11231	CD8_Tcells
1.88273	4.06021	CD8_Tcells
2.26258	3.74159	CD8_Tcells
4.5381	1.56598	CD8_Tcells
6.45348	-2.69336	CD8_Tcells
6.59864	-2.29021	CD8_Tcells
0.29384	7.80425	CD8_Tcells
1.46819	4.09427	CD8_Tcells
1.53194	3.6098	CD8_Tcells
0.241592	4.40344	CD8_Tcells
2.38858	4.63198	CD8_Tcells
1.78454	3.08936	CD8_Tcells
1.14759	3.6478	CD8_Tcells
2.5241	4.72996	CD8_Tcells
-0.517907	4.06704	CD8_Tcells
3.58701	2.76071	CD8_Tcells
2.54182	3.88156	CD8_Tcells
2.18455	0.29911	CD8_Tcells
1.91068	3.54096	CD8_Tcells
2.92982	5.88984	CD8_Tcells
-0.128719	4.27907	CD8_Tcells
-0.538088	2.18193	CD8_Tcells
2.29979	2.61507	CD8_Tcells
3.47395	3.18725	CD8_Tcells
1.71336	5.90792	CD8_Tcells
1.11769	5.71577	CD8_Tcells
2.4971	2.9905	CD8_Tcells
-1.00197	7.97601	CD8_Tcells
2.98121	3.43404	CD8_Tcells
3.85175	4.86524	CD8_Tcells
2.8296	5.12141	CD8_Tcells
3.3732	4.32127	CD8_Tcells
2.5919	4.91238	CD8_Tcells
-1.23284	7.32164	CD8_Tcells
-2.49868	4.79745	CD8_Tcells
3.91327	2.61601	CD8_Tcells
3.88038	4.71168	CD8_Tcells
2.22859	2.74154	CD8_Tcells
3.82166	4.83903	CD8_Tcells
3.95502	4.46318	CD8_Tcells
4.04304	5.57222	CD8_Tcells
2.31555	2.50563	CD8_Tcells
0.434289	1.97627	CD8_Tcells
3.10561	2.77475	CD8_Tcells
1.42032	2.64328	CD8_Tcells
2.52251	2.79414	CD8_Tcells
6.27053	-2.91325	CD8_Tcells
6.61482	-2.48553	CD8_Tcells
3.22906	6.32421	CD8_Tcells
4.46067	6.77639	CD8_Tcells
2.38488	3.20348	CD8_Tcells
2.57235	5.06828	CD8_Tcells
3.41767	6.93381	CD8_Tcells
4.0268	1.82309	CD8_Tcells
2.64705	2.77177	CD8_Tcells
3.83234	2.17908	CD8_Tcells
-0.206449	7.66848	CD8_Tcells
2.71453	2.90168	CD8_Tcells
-1.86438	8.78587	CD8_Tcells
3.27445	2.83985	CD8_Tcells
1.98487	3.64506	CD8_Tcells
2.7492	6.07568	CD8_Tcells
4.19247	1.8238	CD8_Tcells
-1.35231	8.45746	CD8_Tcells
3.51779	4.53365	CD8_Tcells
4.2534	7.32403	CD8_Tcells
0.956887	2.24755	CD8_Tcells
4.25013	6.22404	CD8_Tcells
1.24039	3.54548	CD8_Tcells
4.38389	6.68387	CD8_Tcells
2.61027	3.43168	CD8_Tcells
1.00605	5.37012	CD8_Tcells
0.830852	1.80332	CD8_Tcells
2.08307	2.67789	CD8_Tcells
0.292317	6.92652	CD8_Tcells
0.357795	8.51832	CD8_Tcells
3.73274	6.04168	CD8_Tcells
0.955711	6.28275	CD8_Tcells
2.3385	6.29588	CD8_Tcells
0.900925	6.96965	CD8_Tcells
6.31049	-2.79759	CD8_Tcells
4.0711	1.91321	CD8_Tcells
-1.13467	8.55638	CD8_Tcells
1.70435	3.32396	CD8_Tcells
2.06284	4.71625	CD8_Tcells
4.3625	6.68705	CD8_Tcells
2.84571	3.68479	CD8_Tcells
3.56388	3.28691	CD8_Tcells
3.71121	2.79533	CD8_Tcells
2.31102	5.69473	CD8_Tcells
3.10106	3.86139	CD8_Tcells
3.78698	2.66561	CD8_Tcells
3.62769	2.64882	CD8_Tcells
2.34168	2.86799	CD8_Tcells
3.99563	2.27685	CD8_Tcells
-0.359515	1.79349	CD8_Tcells
4.17073	1.49118	CD8_Tcells
-1.56334	8.45984	CD8_Tcells
6.05579	-2.69805	CD8_Tcells
-1.53932	7.987	CD8_Tcells
2.5995	4.01777	CD8_Tcells
3.05057	1.81212	CD8_Tcells
2.769	3.1867	CD8_Tcells
3.18477	3.07314	CD8_Tcells
4.49426	6.99429	CD8_Tcells
3.88896	5.36864	CD8_Tcells
-1.30059	7.75071	CD8_Tcells
-0.985004	7.29793	CD8_Tcells
0.495221	6.53303	CD8_Tcells
4.40065	6.69021	CD8_Tcells
3.57047	3.05931	CD8_Tcells
2.72417	3.70357	CD8_Tcells
0.675411	8.14129	CD8_Tcells
3.76339	4.78232	CD8_Tcells
2.75808	2.97169	CD8_Tcells
1.67423	2.80678	CD8_Tcells
3.37216	5.30799	CD8_Tcells
2.82364	4.07908	CD8_Tcells
2.45208	2.78956	CD8_Tcells
-2.88349	6.16086	CD8_Tcells
1.84223	2.47964	CD8_Tcells
3.04286	3.75498	CD8_Tcells
2.54546	2.99197	CD8_Tcells
2.67003	3.37727	CD8_Tcells
3.60161	6.65244	CD8_Tcells
3.08487	7.02386	CD8_Tcells
1.44763	5.39038	CD8_Tcells
2.62782	3.3853	CD8_Tcells
6.56726	-2.95445	CD8_Tcells
3.57786	2.72273	CD8_Tcells
-1.33703	8.80535	CD8_Tcells
6.63897	-2.05588	CD8_Tcells
2.90767	4.65864	CD8_Tcells
-2.38862	8.07345	CD8_Tcells
2.26289	2.81503	CD8_Tcells
0.774849	6.06825	CD8_Tcells
-1.45805	8.95687	CD8_Tcells
2.5386	3.33673	CD8_Tcells
1.89805	3.26651	CD8_Tcells
4.16029	5.49524	CD8_Tcells
-1.89644	8.67363	CD8_Tcells
1.53628	5.60938	CD8_Tcells
1.15196	3.87509	CD8_Tcells
2.26511	3.07965	CD8_Tcells
0.796832	6.21521	CD8_Tcells
3.50075	2.77811	CD8_Tcells
0.75539	6.34027	CD8_Tcells
3.0233	1.08399	CD8_Tcells
3.89885	6.83633	CD8_Tcells
2.20503	6.10077	CD8_Tcells
0.358284	6.39018	CD8_Tcells
4.33682	1.19592	CD8_Tcells
4.66718	1.05735	CD8_Tcells
4.56227	0.9715	CD8_Tcells
4.67173	0.94605	CD8_Tcells
4.61327	1.17089	CD8_Tcells
5.01976	1.01837	CD8_Tcells
4.17854	1.36259	CD8_Tcells
4.65569	1.29	CD8_Tcells
4.56605	1.16892	CD8_Tcells
4.24948	1.51585	CD8_Tcells
4.36291	1.96024	CD8_Tcells
4.33708	1.36159	CD8_Tcells
4.78652	1.32893	CD8_Tcells
4.86625	1.15583	CD8_Tcells
0.762695	8.34271	CD8_Tcells
4.11838	2.04184	CD8_Tcells
4.99571	0.946178	CD8_Tcells
4.21457	1.31492	CD8_Tcells
4.70385	1.33161	CD8_Tcells
0.871535	7.99253	CD8_Tcells
2.18639	0.224801	CD8_Tcells
0.0475405	2.96083	CD8_Tcells
3.18161	3.99306	CD8_Tcells
4.12999	6.04663	CD8_Tcells
3.77366	3.24802	CD8_Tcells
2.65408	4.32974	CD8_Tcells
0.574798	1.87287	CD8_Tcells
2.77827	4.50692	CD8_Tcells
4.09621	3.86836	CD8_Tcells
4.38569	1.69605	CD8_Tcells
1.29829	6.16778	CD8_Tcells
3.28685	6.46279	CD8_Tcells
2.37088	6.96682	CD8_Tcells
-0.62574	4.88866	CD8_Tcells
0.759932	7.3585	CD8_Tcells
2.76781	7.03973	CD8_Tcells
-1.37621	8.6696	CD8_Tcells
1.87706	5.28191	CD8_Tcells
2.70892	5.22249	CD8_Tcells
-1.27124	8.32136	CD8_Tcells
6.51715	-2.21025	CD8_Tcells
1.1837	6.10114	CD8_Tcells
1.61836	3.51713	CD8_Tcells
2.99702	3.72244	CD8_Tcells
3.35327	4.71896	CD8_Tcells
3.55839	6.41464	CD8_Tcells
6.85168	-2.5064	CD8_Tcells
-2.05189	7.9415	CD8_Tcells
3.16297	4.1408	CD8_Tcells
3.40561	4.95728	CD8_Tcells
3.22763	5.07092	CD8_Tcells
2.35447	6.80378	CD8_Tcells
1.04417	6.19095	CD8_Tcells
3.86702	4.35875	CD8_Tcells
3.92963	5.42532	CD8_Tcells
4.36161	6.77746	CD8_Tcells
4.72728	6.75639	CD8_Tcells
1.82893	7.04169	CD8_Tcells
3.04987	4.35526	CD8_Tcells
3.08212	5.53238	CD8_Tcells
6.81931	-2.50974	CD8_Tcells
1.10606	6.05364	CD8_Tcells
0.916766	7.62879	CD8_Tcells
3.5632	5.09825	CD8_Tcells
0.990467	5.77809	CD8_Tcells
0.381913	5.86217	CD8_Tcells
2.9734	6.43726	CD8_Tcells
3.75765	4.11594	CD8_Tcells
-1.75336	8.87549	CD8_Tcells
4.11235	4.1011	CD8_Tcells
4.23751	4.2132	CD8_Tcells
6.64496	-2.78007	CD8_Tcells
1.7273	6.30899	CD8_Tcells
4.08254	4.06911	CD8_Tcells
3.03971	5.55812	CD8_Tcells
3.53576	5.54345	CD8_Tcells
1.30162	6.91014	CD8_Tcells
4.38169	3.90068	CD8_Tcells
4.29903	3.92707	CD8_Tcells
0.4373	7.14827	CD8_Tcells
2.4492	5.74216	CD8_Tcells
6.58402	-2.07479	CD8_Tcells
3.36647	5.32916	CD8_Tcells
2.64295	2.86891	CD8_Tcells
4.01777	3.95292	CD8_Tcells
4.16672	4.34439	CD8_Tcells
2.4212	3.08219	CD8_Tcells
4.35441	4.05296	CD8_Tcells
6.79771	-2.75723	CD8_Tcells
4.25684	3.8682	CD8_Tcells
-3.56711	7.51836	CD8_Tcells
6.34087	-1.90578	CD8_Tcells
1.39405	2.45676	CD8_Tcells
1.91873	5.95147	CD8_Tcells
-3.22311	5.45154	CD8_Tcells
3.64466	6.20927	CD8_Tcells
-3.59631	7.67359	CD8_Tcells
6.39169	-2.31397	CD8_Tcells
6.56543	-2.83288	CD8_Tcells
4.16856	4.20977	CD8_Tcells
3.99628	4.93196	CD8_Tcells
4.33449	4.22427	CD8_Tcells
0.305176	7.04724	CD8_Tcells
2.53034	5.78369	CD8_Tcells
6.45415	-1.96541	CD8_Tcells
6.63455	-2.86362	CD8_Tcells
3.19745	4.99584	CD8_Tcells
1.82029	6.21847	CD8_Tcells
2.77449	5.66902	CD8_Tcells
3.26032	5.50911	CD8_Tcells
3.55758	5.54208	CD8_Tcells
2.65154	5.74223	CD8_Tcells
3.8913	4.49683	CD8_Tcells
4.32458	1.28482	CD8_Tcells
1.78457	6.03566	CD8_Tcells
4.25451	4.33116	CD8_Tcells
4.34609	3.84932	CD8_Tcells
0.346157	7.16122	CD8_Tcells
4.16023	4.72028	CD8_Tcells
2.89511	2.97487	CD8_Tcells
3.73198	3.78912	CD8_Tcells
-3.56391	7.63477	CD8_Tcells
1.21533	6.94136	CD8_Tcells
6.58746	-2.70593	CD8_Tcells
3.68289	4.04804	CD8_Tcells
1.86981	5.9032	CD8_Tcells
-1.66989	8.33059	CD8_Tcells
1.62372	6.37221	CD8_Tcells
2.9461	5.65153	CD8_Tcells
4.34093	3.96619	CD8_Tcells
6.86003	-2.65863	CD8_Tcells
2.3689	5.10934	CD8_Tcells
0.38893	3.78817	CD8_Tcells
1.08937	4.95146	CD8_Tcells
0.52624	5.80255	CD8_Tcells
1.85677	5.04835	CD8_Tcells
1.36141	5.89988	CD8_Tcells
-1.27315	7.89869	CD8_Tcells
1.9631	4.73777	CD8_Tcells
-3.54863	7.79769	CD8_Tcells
2.24554	5.49015	CD8_Tcells
2.06985	4.57744	CD8_Tcells
3.35981	4.3897	CD8_Tcells
1.82883	4.31724	CD8_Tcells
1.00354	3.94651	CD8_Tcells
1.25216	6.31525	CD8_Tcells
3.70186	5.8123	CD8_Tcells
6.59197	-2.54664	CD8_Tcells
3.88742	4.09451	CD8_Tcells
2.17858	5.67031	CD8_Tcells
1.58421	4.66328	CD8_Tcells
6.76756	-2.64581	CD8_Tcells
3.35997	4.23966	CD8_Tcells
2.11899	3.84604	CD8_Tcells
1.76531	4.97899	CD8_Tcells
2.42641	4.89433	CD8_Tcells
0.481591	3.86358	CD8_Tcells
2.0154	5.11932	CD8_Tcells
-1.62247	8.10139	CD8_Tcells
2.78314	5.57654	CD8_Tcells
3.63769	5.21491	CD8_Tcells
-0.650934	8.20812	CD8_Tcells
2.26794	4.49837	CD8_Tcells
2.30872	4.56455	CD8_Tcells
1.90335	5.26097	CD8_Tcells
6.82167	-2.63673	CD8_Tcells
6.66925	-2.41978	CD8_Tcells
0.392547	-14.2003	CD8_Tcells
-0.477418	8.00325	CD8_Tcells
1.47285	6.84532	CD8_Tcells
4.50105	0.873514	CD8_Tcells
0.860513	7.35249	CD8_Tcells
2.57315	5.71674	CD8_Tcells
0.276158	5.57996	CD8_Tcells
-0.345497	2.2115	CD8_Tcells
4.3847	3.7536	CD8_Tcells
2.59874	4.41682	CD8_Tcells
2.95177	4.54708	CD8_Tcells
0.504552	4.97092	CD8_Tcells
4.11584	4.22509	CD8_Tcells
2.43661	4.67305	CD8_Tcells
3.24003	0.869202	CD8_Tcells
1.95025	5.39816	CD8_Tcells
2.33669	5.19907	CD8_Tcells
2.41096	1.03405	CD8_Tcells
3.00957	6.47658	CD8_Tcells
0.841525	6.5712	CD8_Tcells
2.91574	5.63385	CD8_Tcells
6.40198	-2.21201	CD8_Tcells
3.20807	4.5913	CD8_Tcells
2.72038	5.79958	CD8_Tcells
4.10062	5.36761	CD8_Tcells
3.64809	5.48699	CD8_Tcells
-1.47211	7.53682	CD8_Tcells
0.0871456	3.33717	CD8_Tcells
2.63459	3.82884	CD8_Tcells
3.10955	6.10355	CD8_Tcells
6.53596	-2.88956	CD8_Tcells
3.10968	3.0305	CD8_Tcells
3.22595	5.00872	CD8_Tcells
4.31768	1.20769	CD8_Tcells
2.80688	5.78341	CD8_Tcells
0.914491	5.51051	CD8_Tcells
3.00876	4.6809	CD8_Tcells
1.32715	3.88237	CD8_Tcells
6.31418	-1.97076	CD8_Tcells
2.6119	5.0901	CD8_Tcells
3.01602	4.57833	CD8_Tcells
6.45772	-2.24446	CD8_Tcells
0.867531	1.78925	CD8_Tcells
3.29113	5.3509	CD8_Tcells
2.47293	5.49571	CD8_Tcells
2.07736	5.15086	CD8_Tcells
3.59431	5.23905	CD8_Tcells
0.143614	3.0628	CD8_Tcells
2.15475	5.62467	CD8_Tcells
0.174311	6.60382	CD8_Tcells
1.85728	5.71423	CD8_Tcells
1.14212	5.29371	CD8_Tcells
2.48948	5.02321	CD8_Tcells
1.53909	1.71801	CD8_Tcells
3.48169	4.95713	CD8_Tcells
2.98127	4.5691	CD8_Tcells
-0.731404	8.03486	CD8_Tcells
-3.1533	7.93324	CD8_Tcells
3.94193	2.35405	CD8_Tcells
1.71916	3.96759	CD8_Tcells
3.18895	4.26565	CD8_Tcells
3.19844	4.2806	CD8_Tcells
6.74433	-2.60053	CD8_Tcells
2.47113	5.44242	CD8_Tcells
2.42531	5.24019	CD8_Tcells
2.46857	3.84847	CD8_Tcells
3.68245	6.68056	CD8_Tcells
3.411	5.5996	CD8_Tcells
2.80671	4.56346	CD8_Tcells
-1.61063	8.35783	CD8_Tcells
3.746	5.80252	CD8_Tcells
2.87311	5.39062	CD8_Tcells
3.21731	6.10451	CD8_Tcells
6.69767	-2.64243	CD8_Tcells
3.57237	2.70886	CD8_Tcells
6.48035	-2.03495	CD8_Tcells
2.64521	6.34757	CD8_Tcells
2.69421	4.25191	CD8_Tcells
3.47566	6.64814	CD8_Tcells
0.823624	5.05915	CD8_Tcells
-0.649126	3.12746	CD8_Tcells
3.14042	4.8538	CD8_Tcells
0.995781	2.42876	CD8_Tcells
1.11848	7.48546	CD8_Tcells
-13.3642	-3.42094	CD8_Tcells
3.53216	4.31525	CD8_Tcells
2.69486	4.50868	CD8_Tcells
1.78325	6.03386	CD8_Tcells
3.03087	2.13706	CD8_Tcells
3.39859	5.65377	CD8_Tcells
3.75183	5.43521	CD8_Tcells
0.372082	8.15854	CD8_Tcells
2.9765	2.85693	CD8_Tcells
2.86923	5.25545	CD8_Tcells
0.063696	2.1151	CD8_Tcells
2.71291	3.01276	CD8_Tcells
3.19297	2.93872	CD8_Tcells
0.753204	7.83141	CD8_Tcells
2.78775	5.5497	CD8_Tcells
3.93505	4.17866	CD8_Tcells
2.62126	4.77958	CD8_Tcells
2.6896	3.93376	CD8_Tcells
4.01447	5.48997	CD8_Tcells
4.02794	2.23954	CD8_Tcells
1.38203	5.5087	CD8_Tcells
1.39574	6.47284	CD8_Tcells
-0.267081	7.6734	CD8_Tcells
-0.18519	-14.6734	CD8_Tcells
-0.7487	7.47846	CD8_Tcells
-0.965666	7.85693	CD8_Tcells
0.585427	6.65531	CD8_Tcells
2.16278	5.65805	CD8_Tcells
-1.04661	8.22472	CD8_Tcells
-0.924006	7.90258	CD8_Tcells
0.639607	8.02141	CD8_Tcells
0.531608	7.94702	CD8_Tcells
-0.427245	-14.9499	CD8_Tcells
5.06679	1.30365	CD8_Tcells
1.99744	2.88668	CD8_Tcells
-7.03915	-4.65101	CD8_Tcells
6.65759	-2.8851	CD8_Tcells
0.242524	7.65189	CD8_Tcells
-0.867224	7.97968	CD8_Tcells
-1.83421	7.36276	CD8_Tcells
0.174303	-13.7765	CD8_Tcells
-1.46528	7.77148	CD8_Tcells
-0.237745	8.01352	CD8_Tcells
3.82772	4.71318	CD8_Tcells
3.94913	5.05082	CD8_Tcells
-3.58397	7.78129	CD8_Tcells
2.03434	5.74923	CD8_Tcells
-3.33235	7.91651	CD8_Tcells
3.95972	1.78361	CD8_Tcells
3.73723	1.27345	CD8_Tcells
4.30145	5.94976	CD8_Tcells
-3.5964	7.77738	CD8_Tcells
2.39725	0.583424	CD8_Tcells
0.970243	7.2166	CD8_Tcells
4.54081	1.29193	CD8_Tcells
2.30996	0.612125	CD8_Tcells
2.27017	0.237298	CD8_Tcells
-0.841912	7.65258	CD8_Tcells
2.31355	0.37703	CD8_Tcells
6.40778	-2.35386	CD8_Tcells
2.95905	3.21136	CD8_Tcells
-3.46737	7.8216	CD8_Tcells
6.37043	-2.89915	CD8_Tcells
1.98137	5.07557	CD8_Tcells
-9.7267	2.89984	CD8_Tcells
1.22195	6.14915	CD8_Tcells
2.16437	6.80463	CD8_Tcells
3.48975	4.3913	CD8_Tcells
6.74854	-2.64841	CD8_Tcells
3.44842	4.35015	CD8_Tcells
0.330382	1.19941	CD8_Tcells
1.18123	1.50134	CD8_Tcells
0.359724	0.927135	CD8_Tcells
1.8168	0.589962	CD8_Tcells
0.414296	1.3822	CD8_Tcells
2.04634	2.53831	CD8_Tcells
0.955462	5.68871	CD8_Tcells
1.68696	1.73445	CD8_Tcells
0.388988	5.1563	CD8_Tcells
1.14332	0.847638	CD8_Tcells
1.25228	1.1594	CD8_Tcells
2.17534	4.68765	CD8_Tcells
2.24951	5.02669	CD8_Tcells
0.0184818	1.99448	CD8_Tcells
2.0935	1.20842	CD8_Tcells
0.0306634	1.05109	CD8_Tcells
0.19253	2.74965	CD8_Tcells
0.242887	2.79455	CD8_Tcells
0.684387	3.26356	CD8_Tcells
0.8087	2.93849	CD8_Tcells
2.57938	4.64345	CD8_Tcells
0.214721	2.68488	CD8_Tcells
0.299719	3.0947	CD8_Tcells
1.67145	4.08472	CD8_Tcells
-0.018605	1.90643	CD8_Tcells
1.58121	1.59414	CD8_Tcells
0.422494	2.32257	CD8_Tcells
1.7714	4.09982	CD8_Tcells
0.616745	2.61787	CD8_Tcells
-0.339671	1.90106	CD8_Tcells
0.168228	5.80132	CD8_Tcells
0.130196	2.45054	CD8_Tcells
1.83652	2.33614	CD8_Tcells
0.146259	2.76342	CD8_Tcells
-0.179591	1.9251	CD8_Tcells
0.723193	6.16137	CD8_Tcells
-0.369605	1.42334	CD8_Tcells
1.60204	1.49512	CD8_Tcells
0.462954	7.45154	CD8_Tcells
1.25592	4.47575	CD8_Tcells
2.04723	4.76714	CD8_Tcells
1.90098	2.12701	CD8_Tcells
2.39849	1.68297	CD8_Tcells
2.15517	4.40085	CD8_Tcells
-0.327059	2.30908	CD8_Tcells
0.740758	4.36754	CD8_Tcells
0.332056	1.40488	CD8_Tcells
0.0410807	2.72853	CD8_Tcells
6.58821	-2.87664	CD8_Tcells
0.136786	2.59978	CD8_Tcells
1.00364	2.15309	CD8_Tcells
0.306007	3.04744	CD8_Tcells
0.133904	2.39135	CD8_Tcells
3.37452	1.06389	CD8_Tcells
4.29961	7.19018	CD8_Tcells
1.69153	0.793994	CD8_Tcells
1.44691	1.46056	CD8_Tcells
2.11618	2.02141	CD8_Tcells
0.862657	1.5732	CD8_Tcells
0.275513	3.21347	CD8_Tcells
2.10442	1.98698	CD8_Tcells
4.21856	6.3013	CD8_Tcells
0.525183	4.87173	CD8_Tcells
0.660941	4.79104	CD8_Tcells
3.27448	2.04148	CD8_Tcells
0.640618	6.01083	CD8_Tcells
3.77087	5.44294	CD8_Tcells
0.307406	1.4162	CD8_Tcells
0.527919	2.4946	CD8_Tcells
2.55914	6.08407	CD8_Tcells
0.165023	2.94266	CD8_Tcells
1.74379	4.63591	CD8_Tcells
3.02943	1.48535	CD8_Tcells
-0.124986	2.37625	CD8_Tcells
2.96674	3.08762	CD8_Tcells
1.36884	2.13435	CD8_Tcells
2.0081	4.6726	CD8_Tcells
1.80785	0.55668	CD8_Tcells
2.85075	2.08828	CD8_Tcells
4.40861	1.29284	CD8_Tcells
1.93497	4.27411	CD8_Tcells
0.374103	2.94928	CD8_Tcells
-0.282909	2.09781	CD8_Tcells
0.167644	2.86131	CD8_Tcells
1.69652	2.65127	CD8_Tcells
0.365529	3.0747	CD8_Tcells
2.63713	5.43515	CD8_Tcells
1.65055	1.44109	CD8_Tcells
[truncated: 477 more rows]

## Sheet: panel_b
Pseudotime (bin)	Gene expression (Z-score)	Gene name
0.73696	-0.667201	CTLA4
0.822316	1.76643	CTLA4
0.752152	1.24135	CTLA4
0.731445	-0.667201	CTLA4
0.292662	-0.667201	CTLA4
0.60265	-0.667201	CTLA4
0.737827	-0.667201	CTLA4
0.756366	-0.667201	CTLA4
0.712456	-0.667201	CTLA4
0.751391	1.48185	CTLA4
0.506636	-0.667201	CTLA4
0.806313	-0.667201	CTLA4
0.527759	-0.667201	CTLA4
0.768643	-0.667201	CTLA4
0.667055	-0.667201	CTLA4
0.678644	-0.667201	CTLA4
0.580418	0.0611024	CTLA4
0.764032	-0.667201	CTLA4
0.688626	-0.667201	CTLA4
0.772989	2.0526	CTLA4
0.726939	-0.0135794	CTLA4
0.769234	-0.667201	CTLA4
0.591782	-0.667201	CTLA4
0.748173	-0.667201	CTLA4
0.732242	2.39261	CTLA4
0.745468	1.86673	CTLA4
0.746316	0.321469	CTLA4
0.758356	0.557595	CTLA4
0.689756	-0.667201	CTLA4
0.722558	-0.495455	CTLA4
0.643394	-0.667201	CTLA4
0.762556	-0.667201	CTLA4
0.662027	-0.667201	CTLA4
0.791318	-0.667201	CTLA4
0.62754	-0.667201	CTLA4
0.743473	-0.667201	CTLA4
0.788744	-0.667201	CTLA4
0.785299	-0.667201	CTLA4
0.71966	-0.667201	CTLA4
0.73898	1.25759	CTLA4
0.813328	-0.667201	CTLA4
0.751537	-0.667201	CTLA4
0.671195	-0.667201	CTLA4
0.667928	-0.667201	CTLA4
0.602844	-0.667201	CTLA4
0.727069	-0.667201	CTLA4
0.691781	-0.667201	CTLA4
0.397967	-0.667201	CTLA4
0.517903	-0.667201	CTLA4
0.772438	-0.667201	CTLA4
0.766349	2.38927	CTLA4
0.752539	-0.667201	CTLA4
0.785832	-0.347254	CTLA4
0.751135	-0.667201	CTLA4
0.674574	-0.667201	CTLA4
0.715281	-0.667201	CTLA4
0.728151	-0.667201	CTLA4
0.736617	-0.667201	CTLA4
0.743652	2.17868	CTLA4
0.733807	-0.324257	CTLA4
0.661794	-0.667201	CTLA4
0.672806	-0.667201	CTLA4
0.400422	-0.667201	CTLA4
0.720205	-0.667201	CTLA4
0.740341	-0.667201	CTLA4
0.689847	-0.667201	CTLA4
0.708527	-0.667201	CTLA4
0.771243	-0.667201	CTLA4
0.724378	-0.667201	CTLA4
0.740287	-0.164098	CTLA4
0.4213	-0.667201	CTLA4
0.730964	-0.667201	CTLA4
0.753206	1.2767	CTLA4
0.682939	-0.667201	CTLA4
0.726605	-0.667201	CTLA4
0.749503	-0.147434	CTLA4
0.729784	-0.667201	CTLA4
0.750457	3.83546	CTLA4
0.73783	1.4457	CTLA4
0.696698	-0.667201	CTLA4
0.766609	-0.667201	CTLA4
0.460808	-0.667201	CTLA4
0.68896	-0.667201	CTLA4
0.75845	-0.667201	CTLA4
0.771991	-0.667201	CTLA4
0.822887	-0.667201	CTLA4
0.774155	-0.667201	CTLA4
0.753097	-0.667201	CTLA4
0.791622	-0.667201	CTLA4
0.69713	-0.667201	CTLA4
0.726265	0.411625	CTLA4
0.708282	-0.48882	CTLA4
0.564959	-0.667201	CTLA4
0.711357	-0.667201	CTLA4
0.775016	-0.667201	CTLA4
0.451782	-0.667201	CTLA4
0.671556	-0.667201	CTLA4
0.773578	1.81848	CTLA4
0.739141	1.26824	CTLA4
0.742329	-0.667201	CTLA4
0.772689	2.28188	CTLA4
0.739742	-0.667201	CTLA4
0.693078	-0.667201	CTLA4
0.732857	-0.667201	CTLA4
0.746836	-0.667201	CTLA4
0.636427	0.822979	CTLA4
0.669731	-0.667201	CTLA4
0.617448	-0.571261	CTLA4
0.703312	-0.667201	CTLA4
0.675469	-0.667201	CTLA4
0.714851	-0.495763	CTLA4
0.675238	-0.667201	CTLA4
0.639893	-0.667201	CTLA4
0.425076	-0.667201	CTLA4
0.692769	-0.667201	CTLA4
0.525373	-0.425813	CTLA4
0.631809	-0.667201	CTLA4
0.761648	0.55507	CTLA4
0.661127	-0.667201	CTLA4
0.718962	0.590518	CTLA4
0.736752	-0.383614	CTLA4
0.745873	2.02875	CTLA4
0.717929	-0.667201	CTLA4
0.72623	-0.667201	CTLA4
0.706734	-0.667201	CTLA4
0.755197	1.87843	CTLA4
0.673349	-0.667201	CTLA4
0.677369	-0.667201	CTLA4
0.728756	0.702235	CTLA4
0.762903	0.779659	CTLA4
0.738975	1.51515	CTLA4
0.69491	2.28702	CTLA4
0.705292	-0.434872	CTLA4
0.616135	0.608443	CTLA4
0.647827	-0.667201	CTLA4
0.688955	-0.667201	CTLA4
0.763129	-0.667201	CTLA4
0.749513	0.188676	CTLA4
0.708338	-0.667201	CTLA4
0.746294	0.0336291	CTLA4
0.739472	-0.667201	CTLA4
0.537141	-0.223561	CTLA4
0.703079	1.67705	CTLA4
0.611586	-0.28471	CTLA4
0.719589	-0.0861273	CTLA4
0.745377	-0.667201	CTLA4
0.72503	-0.350109	CTLA4
0.780833	-0.429645	CTLA4
0.673463	-0.667201	CTLA4
0.517507	0.0778029	CTLA4
0.746227	-0.667201	CTLA4
0.46941	-0.667201	CTLA4
0.738934	-0.667201	CTLA4
0.692588	-0.33812	CTLA4
0.684767	-0.0184943	CTLA4
0.759606	-0.667201	CTLA4
0.660674	2.84247	CTLA4
0.73648	-0.667201	CTLA4
0.687925	-0.667201	CTLA4
0.67647	0.949031	CTLA4
0.706507	-0.0820043	CTLA4
0.719826	1.23587	CTLA4
0.717312	-0.230967	CTLA4
0.739646	-0.0570841	CTLA4
0.652272	-0.375689	CTLA4
0.807502	-0.667201	CTLA4
0.784194	-0.667201	CTLA4
0.808393	-0.667201	CTLA4
0.77221	-0.667201	CTLA4
0.727351	-0.389221	CTLA4
0.732536	0.25342	CTLA4
0.0448107	0.722464	CTLA4
0.764309	-0.0466889	CTLA4
0.526172	0.38803	CTLA4
0.612737	-0.667201	CTLA4
0.750418	-0.667201	CTLA4
0.693819	-0.667201	CTLA4
0.483164	0.179217	CTLA4
0.767357	-0.132273	CTLA4
0.665169	0.702544	CTLA4
0.729611	-0.286722	CTLA4
0.670167	0.962375	CTLA4
0.674018	-0.667201	CTLA4
0.779432	-0.667201	CTLA4
0.657418	0.0908535	CTLA4
0.753427	-0.667201	CTLA4
0.436274	-0.667201	CTLA4
0.706836	-0.0629079	CTLA4
0.500489	-0.667201	CTLA4
0.610138	1.20152	CTLA4
0.785676	1.41411	CTLA4
0.743177	0.311644	CTLA4
0.6744	-0.667201	CTLA4
0.701288	-0.667201	CTLA4
0.676901	0.914472	CTLA4
0.74068	-0.667201	CTLA4
0.742394	0.449716	CTLA4
0.710578	0.806885	CTLA4
0.709103	-0.667201	CTLA4
0.724752	-0.667201	CTLA4
0.754804	0.0240062	CTLA4
0.74436	1.1823	CTLA4
0.778475	0.451148	CTLA4
0.774314	0.785767	CTLA4
0.729612	-0.667201	CTLA4
0.712066	-0.142537	CTLA4
0.726358	0.488313	CTLA4
0.640275	-0.368196	CTLA4
0.740037	-0.667201	CTLA4
0.755394	-0.667201	CTLA4
0.732666	0.135327	CTLA4
0.655825	0.262739	CTLA4
0.70913	0.58601	CTLA4
0.733623	0.364585	CTLA4
0.707993	0.52047	CTLA4
0.789562	0.0229562	CTLA4
0.656628	-0.667201	CTLA4
0.737809	-0.0268562	CTLA4
0.678453	-0.667201	CTLA4
0.806052	0.735066	CTLA4
0.639049	0.156386	CTLA4
0.656937	-0.495238	CTLA4
0.764872	0.922277	CTLA4
0.760769	-0.667201	CTLA4
0.751441	-0.667201	CTLA4
0.761045	-0.065441	CTLA4
0.704887	-0.426688	CTLA4
0.6324	-0.58798	CTLA4
0.760402	-0.667201	CTLA4
0.777932	-0.458218	CTLA4
0.761748	-0.667201	CTLA4
0.687446	0.147534	CTLA4
0.550195	-0.667201	CTLA4
0.704062	-0.667201	CTLA4
0.713021	-0.667201	CTLA4
0.681956	1.51314	CTLA4
0.80082	-0.667201	CTLA4
0.786954	-0.667201	CTLA4
0.692993	-0.667201	CTLA4
0.727807	-0.667201	CTLA4
0.752205	-0.530884	CTLA4
0.701495	-0.49868	CTLA4
0.733918	-0.667201	CTLA4
0.777848	-0.667201	CTLA4
0.812857	0.179422	CTLA4
0.772651	-0.667201	CTLA4
0.799786	-0.667201	CTLA4
0.742314	-0.667201	CTLA4
0.780883	-0.667201	CTLA4
0.724594	-0.667201	CTLA4
0.733221	-0.116356	CTLA4
0.824503	-0.667201	CTLA4
0.653997	-0.667201	CTLA4
0.780276	-0.360753	CTLA4
0.736804	-0.233799	CTLA4
0.756476	-0.667201	CTLA4
0.850805	-0.331117	CTLA4
0.777506	-0.667201	CTLA4
0.729172	-0.667201	CTLA4
0.636833	-0.612358	CTLA4
0.747567	0.0104615	CTLA4
0.726515	-0.447571	CTLA4
0.761779	-0.667201	CTLA4
0.710745	1.01586	CTLA4
0.766942	-0.667201	CTLA4
0.786585	-0.503781	CTLA4
0.71872	-0.667201	CTLA4
0.673269	0.613693	CTLA4
0.628979	-0.226026	CTLA4
0.782325	0.3147	CTLA4
0.788072	-0.667201	CTLA4
0.762954	-0.667201	CTLA4
0.623267	-0.667201	CTLA4
0.662744	0.274267	CTLA4
0.865733	-0.56761	CTLA4
0.651648	-0.399887	CTLA4
0.734963	1.0319	CTLA4
0.758376	-0.667201	CTLA4
0.77103	-0.667201	CTLA4
0.582063	-0.667201	CTLA4
0.787912	-0.667201	CTLA4
0.77515	-0.667201	CTLA4
0.690722	-0.667201	CTLA4
0.846552	-0.667201	CTLA4
0.759765	-0.667201	CTLA4
0.728576	-0.667201	CTLA4
0.764676	1.73032	CTLA4
0.70482	-0.363051	CTLA4
0.762175	-0.667201	CTLA4
0.800694	-0.667201	CTLA4
0.767614	-0.667201	CTLA4
0.787525	-0.667201	CTLA4
0.678853	-0.529704	CTLA4
0.719004	-0.667201	CTLA4
0.566015	-0.31787	CTLA4
0.748565	-0.667201	CTLA4
0.702682	-0.667201	CTLA4
0.854938	-0.429145	CTLA4
0.719116	-0.667201	CTLA4
0.725146	-0.667201	CTLA4
0.706455	-0.562651	CTLA4
0.609168	1.76175	CTLA4
0.693559	-0.667201	CTLA4
0.731591	-0.464376	CTLA4
0.713517	-0.667201	CTLA4
0.759821	-0.667201	CTLA4
0.781789	-0.667201	CTLA4
0.783411	-0.126554	CTLA4
0.745658	1.07625	CTLA4
0.703552	0.996776	CTLA4
0.821968	-0.211445	CTLA4
0.682493	0.0074382	CTLA4
0.805356	-0.667201	CTLA4
0.525217	0.10245	CTLA4
0.756626	-0.667201	CTLA4
0.602102	-0.667201	CTLA4
0.747408	0.10713	CTLA4
0.833333	-0.667201	CTLA4
0.78867	-0.559691	CTLA4
0.700348	-0.541191	CTLA4
0.818854	0.0187567	CTLA4
0.717019	-0.667201	CTLA4
0.779445	-0.144623	CTLA4
0.763483	-0.282386	CTLA4
0.76075	0.655044	CTLA4
0.75601	-0.667201	CTLA4
0.70035	-0.667201	CTLA4
0.730393	-0.509353	CTLA4
0.702645	-0.667201	CTLA4
0.718203	-0.667201	CTLA4
0.779406	-0.422983	CTLA4
0.800233	0.238472	CTLA4
0.722029	-0.667201	CTLA4
0.744822	-0.375786	CTLA4
0.73765	-0.667201	CTLA4
0.679384	-0.667201	CTLA4
0.714093	-0.58059	CTLA4
0.765724	0.521737	CTLA4
0.702256	1.57933	CTLA4
0.644938	-0.667201	CTLA4
0.69599	-0.170587	CTLA4
0.777984	-0.0990518	CTLA4
0.508877	-0.667201	CTLA4
0.750035	-0.667201	CTLA4
0.720819	-0.542706	CTLA4
0.582574	-0.667201	CTLA4
0.718436	1.07927	CTLA4
0.814497	-0.667201	CTLA4
0.817465	-0.667201	CTLA4
0.699142	1.03531	CTLA4
0.584726	-0.271307	CTLA4
0.763646	0.357331	CTLA4
0.729288	1.23873	CTLA4
0.599537	-0.617869	CTLA4
0.712782	-0.667201	CTLA4
0.693027	-0.667201	CTLA4
0.637651	-0.667201	CTLA4
0.731156	1.1374	CTLA4
0.714309	0.921018	CTLA4
0.770329	-0.667201	CTLA4
0.74576	-0.667201	CTLA4
0.671563	-0.667201	CTLA4
0.805879	-0.667201	CTLA4
0.473873	-0.667201	CTLA4
0.774133	0.0247062	CTLA4
0.737409	0.358824	CTLA4
0.742932	-0.298675	CTLA4
0.748332	2.01831	CTLA4
0.730223	-0.667201	CTLA4
0.613555	-0.667201	CTLA4
0.803421	-0.667201	CTLA4
0.753148	-0.667201	CTLA4
0.755464	1.61946	CTLA4
0.827415	-0.232807	CTLA4
0.734613	0.503884	CTLA4
0.81624	-0.667201	CTLA4
0.732471	-0.667201	CTLA4
0.689484	-0.596879	CTLA4
0.715795	0.101869	CTLA4
0.795761	-0.667201	CTLA4
0.738615	-0.667201	CTLA4
0.78812	-0.667201	CTLA4
0.733796	0.0354817	CTLA4
0.749259	-0.524589	CTLA4
0.766695	1.88348	CTLA4
0.576053	-0.667201	CTLA4
0.818184	-0.667201	CTLA4
0.717689	-0.032137	CTLA4
0.641751	-0.667201	CTLA4
0.749232	-0.667201	CTLA4
0.760282	1.66228	CTLA4
0.799358	-0.667201	CTLA4
0.706533	-0.667201	CTLA4
0.813242	1.73558	CTLA4
0.586169	-0.667201	CTLA4
0.71815	1.72821	CTLA4
0.84078	-0.667201	CTLA4
0.68394	-0.667201	CTLA4
0.650139	-0.667201	CTLA4
0.573039	-0.667201	CTLA4
0.699967	-0.551504	CTLA4
0.64886	-0.667201	CTLA4
0.786318	0.163115	CTLA4
0.667153	-0.667201	CTLA4
0.810117	1.64924	CTLA4
0.720502	-0.667201	CTLA4
0.798372	-0.667201	CTLA4
0.723805	-0.667201	CTLA4
0.712187	-0.667201	CTLA4
0.798963	2.17098	CTLA4
0.659781	-0.667201	CTLA4
0.575385	-0.667201	CTLA4
0.767607	-0.0387953	CTLA4
0.639835	2.00551	CTLA4
0.750092	-0.667201	CTLA4
0.653311	1.04915	CTLA4
0.779443	-0.541305	CTLA4
0.732774	-0.667201	CTLA4
0.439337	-0.667201	CTLA4
0.818901	1.26596	CTLA4
0.827385	0.40436	CTLA4
0.683984	-0.667201	CTLA4
0.858265	2.29676	CTLA4
0.702933	-0.667201	CTLA4
0.771757	1.69098	CTLA4
0.734598	-0.667201	CTLA4
0.700877	-0.667201	CTLA4
0.712988	0.516661	CTLA4
0.680492	-0.667201	CTLA4
0.759394	1.21103	CTLA4
0.704628	-0.667201	CTLA4
0.82709	1.73076	CTLA4
0.708629	1.53213	CTLA4
0.66119	-0.667201	CTLA4
0.556137	-0.667201	CTLA4
0.406572	-0.667201	CTLA4
0.727163	0.131885	CTLA4
0.686381	-0.667201	CTLA4
0.738751	1.49995	CTLA4
0.734822	-0.48314	CTLA4
0.647803	-0.667201	CTLA4
0.719555	-0.0109844	CTLA4
0.610285	-0.667201	CTLA4
0.54266	-0.667201	CTLA4
0.630692	-0.667201	CTLA4
0.671495	-0.667201	CTLA4
0.752754	0.0689605	CTLA4
0.786567	0.130631	CTLA4
0.489507	-0.667201	CTLA4
0.72966	-0.667201	CTLA4
0.876947	2.56241	CTLA4
0.790988	-0.318416	CTLA4
0.752283	1.1285	CTLA4
0.778327	0.750891	CTLA4
0.78763	-0.667201	CTLA4
0.554984	-0.667201	CTLA4
0.857036	2.16285	CTLA4
0.618454	-0.667201	CTLA4
0.818939	0.836509	CTLA4
0.845031	-0.667201	CTLA4
0.767142	-0.667201	CTLA4
0.584107	-0.667201	CTLA4
0.716706	-0.667201	CTLA4
0.762009	-0.667201	CTLA4
0.79242	-0.667201	CTLA4
0.75078	1.41755	CTLA4
0.638006	-0.667201	CTLA4
0.725491	-0.310087	CTLA4
0.778197	-0.667201	CTLA4
0.643873	-0.667201	CTLA4
0.787311	1.51172	CTLA4
0.723734	-0.667201	CTLA4
0.729191	-0.667201	CTLA4
0.740816	1.35825	CTLA4
0.788777	-0.667201	CTLA4
0.70384	-0.667201	CTLA4
0.58576	-0.667201	CTLA4
0.500042	-0.667201	CTLA4
0.754683	-0.430537	CTLA4
0.871653	0.842827	CTLA4
0.68576	-0.667201	CTLA4
0.737643	-0.667201	CTLA4
0.687847	-0.667201	CTLA4
0.76067	-0.667201	CTLA4
0.698061	-0.667201	CTLA4
0.652258	-0.667201	CTLA4
0.770193	0.203587	CTLA4
0.663062	-0.667201	CTLA4
0.51645	-0.667201	CTLA4
0.630992	-0.667201	CTLA4
0.527579	-0.667201	CTLA4
0.612112	-0.667201	CTLA4
0.410369	-0.667201	CTLA4
0.672171	-0.667201	CTLA4
0.656533	-0.667201	CTLA4
0.605172	-0.667201	CTLA4
0.67131	-0.667201	CTLA4
0.573943	-0.667201	CTLA4
0.682236	-0.667201	CTLA4
0.546521	-0.667201	CTLA4
0.633088	-0.667201	CTLA4
0.553114	-0.667201	CTLA4
0.647629	-0.667201	CTLA4
0.682972	-0.667201	CTLA4
0.677768	-0.667201	CTLA4
0.609976	-0.667201	CTLA4
0.580553	-0.667201	CTLA4
0.660426	-0.667201	CTLA4
0.716985	0.192562	CTLA4
0.764981	1.10623	CTLA4
0.702565	-0.667201	CTLA4
0.729153	-0.311356	CTLA4
0.762823	1.73669	CTLA4
0.729868	-0.667201	CTLA4
0.75144	3.3444	CTLA4
0.679323	0.560086	CTLA4
0.686442	-0.667201	CTLA4
0.508231	-0.112571	CTLA4
0.704297	-0.667201	CTLA4
0.70859	-0.667201	CTLA4
0.594369	1.47076	CTLA4
0.628315	-0.667201	CTLA4
0.630607	-0.667201	CTLA4
0.61583	-0.667201	CTLA4
0.614261	2.19347	CTLA4
0.740197	2.68457	CTLA4
0.408597	-0.667201	CTLA4
0.766953	0.802945	CTLA4
0.718139	-0.667201	CTLA4
0.740922	0.135693	CTLA4
0.748051	1.89225	CTLA4
0.756303	0.100292	CTLA4
0.701255	-0.178191	CTLA4
0.712624	-0.0438367	CTLA4
0.523065	-0.667201	CTLA4
0.742039	-0.667201	CTLA4
0.539862	-0.667201	CTLA4
0.633143	-0.667201	CTLA4
0.673594	-0.667201	CTLA4
0.55164	-0.667201	CTLA4
0.776647	-0.667201	CTLA4
0.734456	-0.667201	CTLA4
0.702	-0.667201	CTLA4
0.692674	-0.667201	CTLA4
0.588489	-0.667201	CTLA4
0.696008	-0.667201	CTLA4
0.709218	-0.667201	CTLA4
0.749549	-0.667201	CTLA4
0.673174	-0.667201	CTLA4
0.647176	-0.591463	CTLA4
0.733181	-0.667201	CTLA4
0.625816	-0.667201	CTLA4
0.734096	-0.667201	CTLA4
0.694556	-0.667201	CTLA4
0.774325	-0.667201	CTLA4
0.662268	-0.667201	CTLA4
0.767482	-0.667201	CTLA4
0.76704	0.308489	CTLA4
0.771401	-0.667201	CTLA4
0.692898	-0.667201	CTLA4
0.7474	1.32258	CTLA4
0.782738	-0.667201	CTLA4
0.778901	-0.667201	CTLA4
0.677593	-0.667201	CTLA4
0.747669	1.41423	CTLA4
0.718219	1.95756	CTLA4
0.628756	-0.667201	CTLA4
0.735554	-0.667201	CTLA4
0.762784	-0.293484	CTLA4
0.768887	-0.667201	CTLA4
0.73852	-0.667201	CTLA4
0.816466	2.26944	CTLA4
0.774846	-0.667201	CTLA4
0.75566	1.46406	CTLA4
0.75329	-0.667201	CTLA4
0.821884	-0.667201	CTLA4
0.684815	1.31564	CTLA4
0.36732	-0.667201	CTLA4
0.759161	2.88128	CTLA4
0.732303	-0.667201	CTLA4
0.622511	-0.667201	CTLA4
0.688516	-0.523416	CTLA4
0.726857	-0.667201	CTLA4
0.633166	-0.667201	CTLA4
0.702561	-0.667201	CTLA4
0.744888	1.58032	CTLA4
0.744887	1.59005	CTLA4
0.76733	-0.263571	CTLA4
0.737752	1.87548	CTLA4
0.62784	-0.667201	CTLA4
0.801713	-0.667201	CTLA4
0.763008	-0.667201	CTLA4
0.77776	-0.667201	CTLA4
0.797509	-0.667201	CTLA4
0.71076	0.236112	CTLA4
0.803982	-0.667201	CTLA4
0.722212	-0.667201	CTLA4
0.778153	-0.667201	CTLA4
0.735053	-0.667201	CTLA4
0.753554	-0.667201	CTLA4
0.702401	-0.667201	CTLA4
0.656129	-0.667201	CTLA4
0.755233	-0.490889	CTLA4
0.718045	1.92266	CTLA4
0.709107	-0.667201	CTLA4
0.782094	-0.667201	CTLA4
0.755206	1.80788	CTLA4
0.740885	1.76541	CTLA4
0.622898	-0.667201	CTLA4
0.67536	-0.667201	CTLA4
0.760665	-0.559911	CTLA4
0.752207	-0.667201	CTLA4
0.694303	-0.667201	CTLA4
0.715228	-0.667201	CTLA4
0.685839	-0.667201	CTLA4
0.77945	-0.667201	CTLA4
0.743988	1.31371	CTLA4
0.736174	2.66623	CTLA4
0.687822	-0.283863	CTLA4
0.648739	1.77909	CTLA4
0.603561	-0.24081	CTLA4
0.60476	1.89293	CTLA4
0.659099	1.93429	CTLA4
0.700651	1.65362	CTLA4
0.599985	-0.667201	CTLA4
0.736704	0.112056	CTLA4
0.595034	-0.667201	CTLA4
0.718904	1.10241	CTLA4
0.685664	-0.667201	CTLA4
0.738455	2.11222	CTLA4
0.70143	-0.633037	CTLA4
0.717229	2.23949	CTLA4
0.716934	-0.256324	CTLA4
0.68529	0.0666752	CTLA4
0.741244	-0.104982	CTLA4
0.656065	-0.667201	CTLA4
0.7636	0.24121	CTLA4
0.716034	1.71193	CTLA4
0.750281	0.0823269	CTLA4
0.713251	2.2218	CTLA4
0.749674	0.860379	CTLA4
0.731182	2.21886	CTLA4
0.727491	2.72198	CTLA4
0.647749	0.993939	CTLA4
0.675874	1.16051	CTLA4
0.640296	-0.667201	CTLA4
0.681751	2.63731	CTLA4
0.740173	0.3963	CTLA4
0.352361	-0.667201	CTLA4
0.56517	1.58468	CTLA4
0.740274	-0.285695	CTLA4
0.690158	0.94177	CTLA4
0.812328	2.45888	CTLA4
0.705087	0.504298	CTLA4
0.688336	0.676745	CTLA4
0.589689	1.8956	CTLA4
0.635508	-0.667201	CTLA4
0.60783	-0.667201	CTLA4
0.591982	-0.47424	CTLA4
0.739224	-0.667201	CTLA4
0.618969	0.346331	CTLA4
0.619454	-0.586855	CTLA4
0.698837	-0.205802	CTLA4
0.741936	2.72476	CTLA4
0.710204	-0.261336	CTLA4
0.48159	-0.667201	CTLA4
0.759258	1.58311	CTLA4
0.743669	0.884953	CTLA4
0.614644	1.43331	CTLA4
0.710103	-0.667201	CTLA4
0.630057	2.33748	CTLA4
0.677202	-0.667201	CTLA4
0.671891	-0.667201	CTLA4
0.65711	-0.667201	CTLA4
0.629563	1.21297	CTLA4
0.667384	-0.667201	CTLA4
0.713128	-0.00696684	CTLA4
0.738745	1.29941	CTLA4
0.690683	2.6165	CTLA4
0.687387	2.03159	CTLA4
0.539294	-0.667201	CTLA4
0.677022	-0.667201	CTLA4
0.685407	2.38982	CTLA4
0.717141	0.975745	CTLA4
0.67069	0.298172	CTLA4
0.664884	0.680306	CTLA4
0.719858	2.85794	CTLA4
0.641097	1.96535	CTLA4
0.695411	1.34578	CTLA4
0.653541	-0.667201	CTLA4
0.722257	-0.667201	CTLA4
0.715954	0.185701	CTLA4
0.760286	-0.0267062	CTLA4
0.733504	-0.667201	CTLA4
0.724169	2.88156	CTLA4
0.697636	-0.551177	CTLA4
0.723461	-0.143251	CTLA4
0.780309	2.17105	CTLA4
0.71844	-0.667201	CTLA4
0.743295	2.32625	CTLA4
0.731866	-0.667201	CTLA4
0.662421	-0.199955	CTLA4
0.68779	0.642019	CTLA4
0.645458	-0.667201	CTLA4
0.627017	0.130193	CTLA4
0.730059	0.967294	CTLA4
0.682824	-0.667201	CTLA4
0.707786	0.159369	CTLA4
0.773543	2.56467	CTLA4
0.706724	-0.667201	CTLA4
0.640568	-0.667201	CTLA4
0.253233	-0.667201	CTLA4
0.7287	2.49275	CTLA4
0.732955	1.87077	CTLA4
0.700979	-0.459608	CTLA4
0.660328	2.1736	CTLA4
0.662228	0.710208	CTLA4
0.72621	-0.0784091	CTLA4
0.700033	0.295044	CTLA4
0.748209	-0.667201	CTLA4
0.683117	-0.667201	CTLA4
0.716873	1.76313	CTLA4
0.724343	2.20776	CTLA4
0.617953	-0.667201	CTLA4
0.74912	-0.0382978	CTLA4
0.697425	2.19458	CTLA4
0.705877	1.1599	CTLA4
0.746297	2.2996	CTLA4
0.724579	-0.667201	CTLA4
0.726901	0.670102	CTLA4
0.705962	-0.667201	CTLA4
0.71983	1.60278	CTLA4
0.727386	-0.667201	CTLA4
0.610051	1.63594	CTLA4
0.648137	-0.667201	CTLA4
0.701778	0.613374	CTLA4
0.765415	3.90762	CTLA4
0.616649	-0.667201	CTLA4
0.579272	-0.667201	CTLA4
0.71373	1.61343	CTLA4
0.739245	0.992093	CTLA4
0.682628	-0.667201	CTLA4
0.752914	1.82652	CTLA4
0.756739	-0.667201	CTLA4
0.752896	-0.250441	CTLA4
0.63247	-0.667201	CTLA4
0.737399	2.44112	CTLA4
0.713722	-0.667201	CTLA4
0.58345	-0.667201	CTLA4
0.772244	1.84163	CTLA4
0.711781	2.08914	CTLA4
0.662607	-0.667201	CTLA4
0.710847	1.29093	CTLA4
0.731581	2.8042	CTLA4
0.705263	-0.667201	CTLA4
0.748881	2.64241	CTLA4
0.771403	-0.366329	CTLA4
0.704405	1.57289	CTLA4
0.687582	1.61335	CTLA4
0.761544	-0.667201	CTLA4
0.4065	-0.667201	CTLA4
0.534971	-0.667201	CTLA4
0.451445	-0.667201	CTLA4
0.597714	-0.667201	CTLA4
0.443764	-0.667201	CTLA4
0.711194	-0.667201	CTLA4
0.387772	-0.667201	CTLA4
0.431414	-0.667201	CTLA4
0	-0.667201	CTLA4
0.397073	-0.667201	CTLA4
0.658971	-0.667201	CTLA4
0.454892	-0.614305	CTLA4
0.686786	-0.667201	CTLA4
0.662464	-0.667201	CTLA4
0.744817	-0.667201	CTLA4
0.250191	-0.667201	CTLA4
0.377827	-0.667201	CTLA4
0.508595	-0.667201	CTLA4
0.503021	-0.570705	CTLA4
0.550242	-0.667201	CTLA4
0.373327	-0.667201	CTLA4
0.764875	-0.667201	CTLA4
0.723691	2.10209	CTLA4
0.535671	-0.667201	CTLA4
0.748938	-0.667201	CTLA4
0.295142	1.97073	CTLA4
0.733188	-0.667201	CTLA4
0.670239	0.388349	CTLA4
0.720377	2.53497	CTLA4
0.545388	-0.667201	CTLA4
0.670921	-0.667201	CTLA4
0.686392	-0.667201	CTLA4
0.614752	-0.234986	CTLA4
0.657789	-0.667201	CTLA4
0.665755	-0.667201	CTLA4
0.414396	-0.667201	CTLA4
0.728223	-0.644514	CTLA4
0.702415	-0.396748	CTLA4
0.759633	1.19738	CTLA4
0.408945	-0.667201	CTLA4
0.707871	0.456419	CTLA4
0.789257	-0.478934	CTLA4
0.544293	-0.667201	CTLA4
0.546679	-0.667201	CTLA4
0.691932	-0.667201	CTLA4
0.772668	-0.667201	CTLA4
0.741604	-0.667201	CTLA4
0.775894	-0.667201	CTLA4
0.706739	-0.667201	CTLA4
0.63059	-0.656338	CTLA4
0.648767	-0.0451813	CTLA4
0.650956	-0.430027	CTLA4
0.714421	-0.667201	CTLA4
0.724525	-0.161412	CTLA4
0.592368	-0.667201	CTLA4
0.657053	-0.667201	CTLA4
0.636304	-0.667201	CTLA4
0.64906	-0.467305	CTLA4
0.651689	0.12643	CTLA4
0.705289	2.13712	CTLA4
0.707419	-0.396928	CTLA4
0.686651	0.963979	CTLA4
0.651338	-0.667201	CTLA4
0.661739	1.13113	CTLA4
0.703427	0.572321	CTLA4
0.664981	-0.667201	CTLA4
0.623065	-0.667201	CTLA4
0.738261	-0.609725	CTLA4
0.734035	2.41927	CTLA4
0.698894	-0.667201	CTLA4
0.690737	-0.667201	CTLA4
0.755495	1.55764	CTLA4
0.725356	1.17198	CTLA4
0.676798	-0.647579	CTLA4
0.650311	-0.667201	CTLA4
0.758356	0.881194	CTLA4
0.697639	-0.421343	CTLA4
0.725086	-0.667201	CTLA4
0.623232	1.64726	CTLA4
0.669332	-0.310572	CTLA4
0.712718	0.0603045	CTLA4
0.699744	0.552857	CTLA4
0.72176	-0.667201	CTLA4
0.630955	-0.667201	CTLA4
0.64945	0.58339	CTLA4
0.655383	-0.667201	CTLA4
0.641963	-0.667201	CTLA4
0.65555	-0.667201	CTLA4
0.64561	0.104445	CTLA4
0.704713	2.21074	CTLA4
0.673294	0.209064	CTLA4
0.69443	1.1109	CTLA4
0.635452	-0.667201	CTLA4
0.624201	0.263534	CTLA4
0.740708	-0.191275	CTLA4
0.68052	1.55148	CTLA4
0.664909	-0.667201	CTLA4
0.649562	-0.667201	CTLA4
0.704529	0.812931	CTLA4
0.648662	1.31243	CTLA4
0.605581	0.0358089	CTLA4
0.604065	-0.667201	CTLA4
0.674253	-0.667201	CTLA4
0.61285	-0.667201	CTLA4
0.685498	-0.481401	CTLA4
0.715002	-0.418091	CTLA4
0.715119	1.78704	CTLA4
0.695535	0.975809	CTLA4
0.71001	-0.667201	CTLA4
0.655965	-0.667201	CTLA4
0.668797	-0.667201	CTLA4
0.608495	-0.667201	CTLA4
0.693609	-0.644633	CTLA4
0.644359	-0.0912309	CTLA4
0.702999	0.96201	CTLA4
0.690865	-0.279355	CTLA4
0.701339	0.047564	CTLA4
0.664109	-0.667201	CTLA4
0.672516	-0.667201	CTLA4
0.656117	-0.284482	CTLA4
0.648763	1.64278	CTLA4
0.676334	-0.667201	CTLA4
0.712118	-0.53602	CTLA4
0.737074	1.01944	CTLA4
0.667185	-0.667201	CTLA4
0.655653	-0.408018	CTLA4
0.670041	-0.351386	CTLA4
0.691425	1.20705	CTLA4
0.67751	0.0244625	CTLA4
0.628903	-0.0418193	CTLA4
0.69959	1.18618	CTLA4
0.651727	-0.667201	CTLA4
0.713454	0.643457	CTLA4
0.683193	-0.621437	CTLA4
0.693434	1.64793	CTLA4
0.629382	-0.667201	CTLA4
0.848812	-0.00584704	CTLA4
0.816985	-0.114001	CTLA4
0.806511	-0.667201	CTLA4
0.851865	1.65918	CTLA4
0.788267	-0.667201	CTLA4
0.960481	-0.561195	CTLA4
0.85102	0.215668	CTLA4
0.810741	-0.667201	CTLA4
0.821915	-0.667201	CTLA4
0.820407	-0.667201	CTLA4
0.789763	-0.667201	CTLA4
0.936699	2.07871	CTLA4
0.846045	-0.335166	CTLA4
0.878196	-0.667201	CTLA4
0.836875	3.01909	CTLA4
0.945484	-0.667201	CTLA4
0.939201	1.70055	CTLA4
0.867297	-0.667201	CTLA4
0.854334	0.057021	CTLA4
0.844439	2.37942	CTLA4
0.823743	-0.357057	CTLA4
0.821028	2.25057	CTLA4
0.905006	2.473	CTLA4
0.760373	-0.667201	CTLA4
0.862933	-0.389617	CTLA4
0.853876	2.48222	CTLA4
0.778931	-0.667201	CTLA4
0.899664	1.89286	CTLA4
0.856454	-0.42449	CTLA4
1	-0.667201	CTLA4
0.887198	-0.397538	CTLA4
0.85613	1.87708	CTLA4
0.788308	-0.667201	CTLA4
0.926471	-0.225028	CTLA4
0.767264	-0.667201	CTLA4
0.883949	0.590626	CTLA4
0.87053	0.892783	CTLA4
0.867332	-0.667201	CTLA4
0.833335	-0.667201	CTLA4
0.881464	-0.1868	CTLA4
0.825276	2.53119	CTLA4
0.830328	-0.667201	CTLA4
0.778222	0.146151	CTLA4
0.812998	-0.667201	CTLA4
0.879316	2.06506	CTLA4
0.913408	0.401983	CTLA4
0.701686	-0.667201	CTLA4
0.867842	-0.648598	CTLA4
0.902439	0.55464	CTLA4
0.913863	-0.467215	CTLA4
0.883309	-0.667201	CTLA4
0.865158	-0.667201	CTLA4
0.833939	0.959111	CTLA4
0.881057	-0.667201	CTLA4
0.930518	-0.667201	CTLA4
0.923792	3.51752	CTLA4
0.887756	-0.159917	CTLA4
0.861457	0.886716	CTLA4
0.847672	-0.667201	CTLA4
0.91972	1.73405	CTLA4
0.771409	1.08856	CTLA4
0.884962	2.21793	CTLA4
0.77119	1.35681	CTLA4
0.678486	-0.667201	CTLA4
0.847671	-0.667201	CTLA4
0.829291	0.557263	CTLA4
0.845672	1.8412	CTLA4
0.817579	-0.448909	CTLA4
0.877005	-0.667201	CTLA4
0.803696	1.25389	CTLA4
0.888967	1.30544	CTLA4
0.799757	1.97462	CTLA4
0.77631	1.20947	CTLA4
0.927309	1.16035	CTLA4
0.902176	1.81406	CTLA4
0.837257	-0.667201	CTLA4
0.904452	-0.667201	CTLA4
0.908895	1.64087	CTLA4
0.85469	-0.261154	CTLA4
0.843102	-0.667201	CTLA4
0.903093	1.26835	CTLA4
0.670096	-0.667201	CTLA4
0.797293	-0.667201	CTLA4
0.783497	-0.667201	CTLA4
0.933066	1.29582	CTLA4
0.775277	-0.667201	CTLA4
0.868635	-0.667201	CTLA4
0.820492	-0.294539	CTLA4
0.819774	-0.186128	CTLA4
0.777769	-0.667201	CTLA4
0.733116	-0.667201	CTLA4
0.88612	2.2877	CTLA4
0.870127	-0.667201	CTLA4
0.905208	0.35452	CTLA4
0.886866	2.28219	CTLA4
0.733304	-0.667201	CTLA4
0.799994	-0.667201	CTLA4
0.79889	-0.667201	CTLA4
0.80253	-0.667201	CTLA4
0.875066	-0.383478	CTLA4
0.899121	-0.667201	CTLA4
0.917997	0.765894	CTLA4
0.858221	2.32519	CTLA4
0.792931	-0.593794	CTLA4
0.844568	0.679056	CTLA4
0.946344	2.33187	CTLA4
0.765235	-0.667201	CTLA4
0.888283	-0.667201	CTLA4
0.82375	2.29399	CTLA4
0.878362	-0.667201	CTLA4
0.883213	-0.667201	CTLA4
0.828087	-0.667201	CTLA4
0.701354	-0.667201	CTLA4
0.867959	1.95291	CTLA4
0.912199	-0.667201	CTLA4
0.799428	2.30456	CTLA4
0.82638	1.28821	CTLA4
0.73934	-0.62558	CTLA4
0.715469	0.795123	CTLA4
0.855884	-0.449153	CTLA4
0.710094	-0.667201	CTLA4
0.880743	2.29025	CTLA4
0.730239	-0.667201	CTLA4
0.929221	2.28167	CTLA4
0.868	-0.0281792	CTLA4
0.85593	1.82711	CTLA4
0.861203	0.929115	CTLA4
0.882428	-0.667201	CTLA4
0.840347	-0.667201	CTLA4
0.839484	0.593744	CTLA4
0.82188	-0.667201	CTLA4
0.806145	-0.667201	CTLA4
0.898492	2.16386	CTLA4
0.847617	-0.667201	CTLA4
0.825588	-0.379901	CTLA4
0.931204	-0.667201	CTLA4
0.890125	1.81086	CTLA4
0.81223	1.89827	CTLA4
0.905445	2.04912	CTLA4
0.96047	-0.295383	CTLA4
0.839306	-0.667201	CTLA4
0.718724	-0.667201	CTLA4
0.832033	1.71829	CTLA4
0.739771	-0.667201	CTLA4
0.656377	-0.667201	CTLA4
0.864487	0.0655691	CTLA4
0.934687	-0.667201	CTLA4
0.803377	-0.667201	CTLA4
0.773827	-0.667201	CTLA4
0.764104	0.0910946	CTLA4
0.824396	2.45906	CTLA4
0.884891	-0.637564	CTLA4
0.896752	0.966135	CTLA4
0.902989	-0.467554	CTLA4
0.893146	1.71821	CTLA4
0.709132	-0.667201	CTLA4
0.834753	-0.110972	CTLA4
0.81048	-0.667201	CTLA4
0.88025	1.37609	CTLA4
0.838587	-0.667201	CTLA4
0.87471	1.57691	CTLA4
0.714066	-0.667201	CTLA4
0.848673	0.348679	CTLA4
0.953589	1.88963	CTLA4
0.893758	-0.667201	CTLA4
0.845127	2.13719	CTLA4
0.920632	2.23864	CTLA4
0.871611	-0.620166	CTLA4
0.789281	-0.589933	CTLA4
0.808138	-0.667201	CTLA4
0.875898	-0.278681	CTLA4
0.882116	-0.667201	CTLA4
0.818523	-0.667201	CTLA4
0.834084	1.07087	CTLA4
0.910893	-0.667201	CTLA4
0.969975	1.82367	CTLA4
0.872684	-0.667201	CTLA4
0.927328	-0.667201	CTLA4
0.75925	-0.667201	CTLA4
0.828632	-0.667201	CTLA4
0.677622	-0.57421	CTLA4
0.860331	-0.667201	CTLA4
0.634725	-0.667201	CTLA4
0.795874	-0.43103	CTLA4
0.802177	-0.667201	CTLA4
0.79897	-0.420906	CTLA4
0.841363	-0.638978	CTLA4
0.885598	2.47901	CTLA4
0.759948	-0.667201	CTLA4
0.856008	-0.667201	CTLA4
0.893799	-0.667201	CTLA4
0.862775	-0.299477	CTLA4
0.860665	-0.667201	CTLA4
0.748567	-0.448259	CTLA4
0.828586	1.75515	CTLA4
0.730122	-0.667201	CTLA4
0.928996	-0.413229	CTLA4
0.76636	2.14571	CTLA4
0.862078	-0.667201	CTLA4
0.763253	-0.667201	CTLA4
0.822885	-0.667201	CTLA4
0.859813	-0.667201	CTLA4
0.844562	-0.581064	CTLA4
0.660605	-0.667201	CTLA4
0.855523	-0.407731	CTLA4
0.762291	0.363092	CTLA4
0.992221	1.84592	CTLA4
0.862011	-0.667201	CTLA4
0.767723	2.78377	CTLA4
0.659684	-0.667201	CTLA4
0.515117	-0.667201	CTLA4
0.744761	-0.667201	CTLA4
0.657417	-0.667201	CTLA4
0.52038	-0.667201	CTLA4
0.729375	0.549504	CTLA4
0.477563	-0.667201	CTLA4
0.704348	-0.667201	CTLA4
0.519201	-0.149256	CTLA4
0.7462	-0.10316	CTLA4
0.825464	-0.48191	CTLA4
0.64158	-0.3212	CTLA4
0.730529	0.969212	CTLA4
0.531477	-0.667201	CTLA4
0.577582	-0.667201	CTLA4
0.696574	-0.667201	CTLA4
0.647497	-0.667201	CTLA4
0.552836	-0.667201	CTLA4
0.437282	0.745001	CTLA4
0.512065	-0.667201	CTLA4
0.374541	-0.667201	CTLA4
0.683196	-0.667201	CTLA4
0.609324	-0.667201	CTLA4
0.664158	-0.626182	CTLA4
0.838457	-0.667201	CTLA4
0.73696	-0.976	PDCD1
0.822316	1.82071	PDCD1
0.752152	1.59071	PDCD1
0.731445	-0.976	PDCD1
0.292662	-0.976	PDCD1
0.60265	-0.976	PDCD1
0.737827	-0.976	PDCD1
0.756366	0.678564	PDCD1
0.712456	-0.976	PDCD1
0.751391	1.38267	PDCD1
0.506636	-0.976	PDCD1
0.806313	0.810491	PDCD1
0.527759	-0.976	PDCD1
0.768643	-0.976	PDCD1
0.667055	-0.976	PDCD1
0.678644	-0.976	PDCD1
0.580418	-0.976	PDCD1
0.764032	-0.976	PDCD1
0.688626	-0.976	PDCD1
0.772989	-0.976	PDCD1
0.726939	-0.828245	PDCD1
0.769234	-0.976	PDCD1
0.591782	-0.976	PDCD1
0.748173	-0.976	PDCD1
0.732242	-0.976	PDCD1
0.745468	-0.976	PDCD1
0.746316	-0.976	PDCD1
0.758356	-0.976	PDCD1
0.689756	0.662333	PDCD1
0.722558	1.37238	PDCD1
0.643394	-0.976	PDCD1
0.762556	-0.976	PDCD1
0.662027	-0.976	PDCD1
0.791318	1.02618	PDCD1
0.62754	-0.976	PDCD1
0.743473	1.75293	PDCD1
0.788744	-0.976	PDCD1
0.785299	-0.298591	PDCD1
0.71966	-0.943113	PDCD1
0.73898	1.5829	PDCD1
0.813328	-0.976	PDCD1
0.751537	0.942869	PDCD1
0.671195	1.26276	PDCD1
0.667928	-0.976	PDCD1
0.602844	-0.976	PDCD1
0.727069	-0.976	PDCD1
0.691781	-0.976	PDCD1
0.397967	-0.976	PDCD1
0.517903	-0.976	PDCD1
0.772438	-0.976	PDCD1
0.766349	1.90729	PDCD1
0.752539	-0.976	PDCD1
0.785832	-0.976	PDCD1
0.751135	0.775706	PDCD1
0.674574	0.439552	PDCD1
0.715281	-0.976	PDCD1
0.728151	-0.976	PDCD1
0.736617	-0.976	PDCD1
0.743652	0.930335	PDCD1
0.733807	-0.976	PDCD1
0.661794	-0.976	PDCD1
0.672806	-0.976	PDCD1
0.400422	-0.976	PDCD1
0.720205	-0.976	PDCD1
0.740341	0.570721	PDCD1
0.689847	-0.976	PDCD1
0.708527	-0.976	PDCD1
0.771243	-0.976	PDCD1
0.724378	-0.976	PDCD1
0.740287	-0.976	PDCD1
0.4213	-0.976	PDCD1
0.730964	1.83021	PDCD1
0.753206	-0.588881	PDCD1
0.682939	-0.976	PDCD1
0.726605	-0.976	PDCD1
0.749503	-0.976	PDCD1
0.729784	-0.776386	PDCD1
0.750457	-0.976	PDCD1
0.73783	1.85712	PDCD1
0.696698	-0.976	PDCD1
0.766609	1.57748	PDCD1
0.460808	-0.976	PDCD1
0.68896	-0.976	PDCD1
0.75845	-0.976	PDCD1
0.771991	-0.976	PDCD1
0.822887	0.98992	PDCD1
0.774155	0.857031	PDCD1
0.753097	0.787186	PDCD1
0.791622	1.20833	PDCD1
0.69713	-0.329564	PDCD1
0.726265	-0.976	PDCD1
0.708282	-0.976	PDCD1
0.564959	-0.976	PDCD1
0.711357	-0.976	PDCD1
0.775016	-0.976	PDCD1
0.451782	-0.976	PDCD1
0.671556	-0.976	PDCD1
0.773578	-0.976	PDCD1
0.739141	0.994835	PDCD1
0.742329	1.35884	PDCD1
0.772689	-0.131294	PDCD1
0.739742	-0.976	PDCD1
0.693078	1.47686	PDCD1
0.732857	-0.976	PDCD1
0.746836	-0.976	PDCD1
0.636427	-0.976	PDCD1
0.669731	-0.976	PDCD1
0.617448	-0.324878	PDCD1
0.703312	-0.976	PDCD1
0.675469	-0.976	PDCD1
0.714851	1.11112	PDCD1
0.675238	0.430194	PDCD1
0.639893	-0.976	PDCD1
0.425076	-0.976	PDCD1
0.692769	0.260711	PDCD1
0.525373	-0.976	PDCD1
0.631809	-0.976	PDCD1
0.761648	1.60055	PDCD1
0.661127	-0.976	PDCD1
0.718962	1.04479	PDCD1
0.736752	1.35909	PDCD1
0.745873	0.643325	PDCD1
0.717929	0.524183	PDCD1
0.72623	0.390499	PDCD1
0.706734	-0.716645	PDCD1
0.755197	0.611934	PDCD1
0.673349	-0.976	PDCD1
0.677369	-0.976	PDCD1
0.728756	1.15627	PDCD1
0.762903	0.598038	PDCD1
0.738975	0.987927	PDCD1
0.69491	-0.976	PDCD1
0.705292	1.04414	PDCD1
0.616135	-0.976	PDCD1
0.647827	-0.976	PDCD1
0.688955	-0.976	PDCD1
0.763129	0.31718	PDCD1
0.749513	-0.401727	PDCD1
0.708338	-0.976	PDCD1
0.746294	0.715394	PDCD1
0.739472	1.3587	PDCD1
0.537141	-0.287028	PDCD1
0.703079	1.38461	PDCD1
0.611586	0.0820347	PDCD1
0.719589	0.0492868	PDCD1
0.745377	-0.907715	PDCD1
0.72503	0.822998	PDCD1
0.780833	-0.976	PDCD1
0.673463	0.946944	PDCD1
0.517507	1.25768	PDCD1
0.746227	1.58655	PDCD1
0.46941	-0.976	PDCD1
0.738934	0.499967	PDCD1
0.692588	1.02391	PDCD1
0.684767	0.702482	PDCD1
0.759606	-0.180537	PDCD1
0.660674	-0.976	PDCD1
0.73648	1.58696	PDCD1
0.687925	0.821315	PDCD1
0.67647	0.497013	PDCD1
0.706507	1.12213	PDCD1
0.719826	-0.0877453	PDCD1
0.717312	0.421546	PDCD1
0.739646	1.03076	PDCD1
0.652272	-0.976	PDCD1
0.807502	0.817637	PDCD1
0.784194	2.05339	PDCD1
0.808393	-0.606871	PDCD1
0.77221	-0.976	PDCD1
0.727351	-0.880074	PDCD1
0.732536	0.963257	PDCD1
0.0448107	-0.976	PDCD1
0.764309	-0.976	PDCD1
0.526172	0.845886	PDCD1
0.612737	-0.976	PDCD1
0.750418	1.02444	PDCD1
0.693819	-0.701097	PDCD1
0.483164	0.415875	PDCD1
0.767357	1.44723	PDCD1
0.665169	0.286394	PDCD1
0.729611	1.64358	PDCD1
0.670167	1.28633	PDCD1
0.674018	-0.392953	PDCD1
0.779432	-0.474292	PDCD1
0.657418	-0.233659	PDCD1
0.753427	0.524077	PDCD1
0.436274	-0.976	PDCD1
0.706836	0.401049	PDCD1
0.500489	-0.976	PDCD1
0.610138	-0.976	PDCD1
0.785676	1.87244	PDCD1
0.743177	0.606895	PDCD1
0.6744	-0.976	PDCD1
0.701288	-0.830506	PDCD1
0.676901	-0.976	PDCD1
0.74068	-0.976	PDCD1
0.742394	0.566307	PDCD1
0.710578	-0.672291	PDCD1
0.709103	1.53701	PDCD1
0.724752	-0.976	PDCD1
0.754804	1.13885	PDCD1
0.74436	1.72157	PDCD1
0.778475	-0.629931	PDCD1
0.774314	1.64558	PDCD1
0.729612	-0.976	PDCD1
0.712066	1.90169	PDCD1
0.726358	0.936257	PDCD1
0.640275	1.32511	PDCD1
0.740037	1.14356	PDCD1
0.755394	1.52492	PDCD1
0.732666	-0.976	PDCD1
0.655825	0.133802	PDCD1
0.70913	1.24171	PDCD1
0.733623	0.305888	PDCD1
0.707993	1.50605	PDCD1
0.789562	0.889952	PDCD1
0.656628	1.41653	PDCD1
0.737809	1.18716	PDCD1
0.678453	-0.976	PDCD1
0.806052	0.861463	PDCD1
0.639049	-0.976	PDCD1
0.656937	0.464691	PDCD1
0.764872	1.24553	PDCD1
0.760769	1.23573	PDCD1
0.751441	0.390169	PDCD1
0.761045	1.07528	PDCD1
0.704887	1.61348	PDCD1
0.6324	-0.92457	PDCD1
0.760402	0.86332	PDCD1
0.777932	1.67808	PDCD1
0.761748	-0.671164	PDCD1
0.687446	-0.976	PDCD1
0.550195	-0.809731	PDCD1
0.704062	-0.784522	PDCD1
0.713021	-0.976	PDCD1
0.681956	-0.976	PDCD1
0.80082	1.43991	PDCD1
0.786954	-0.976	PDCD1
0.692993	1.22671	PDCD1
0.727807	1.51244	PDCD1
0.752205	-0.434226	PDCD1
0.701495	0.995586	PDCD1
0.733918	-0.976	PDCD1
0.777848	1.01064	PDCD1
0.812857	2.02573	PDCD1
0.772651	-0.210927	PDCD1
0.799786	2.03791	PDCD1
0.742314	-0.976	PDCD1
0.780883	1.13702	PDCD1
0.724594	1.43052	PDCD1
0.733221	-0.976	PDCD1
0.824503	1.95332	PDCD1
0.653997	-0.976	PDCD1
0.780276	1.79272	PDCD1
0.736804	1.24655	PDCD1
0.756476	-0.976	PDCD1
0.850805	0.82107	PDCD1
0.777506	0.933022	PDCD1
0.729172	0.697218	PDCD1
0.636833	0.466102	PDCD1
0.747567	0.968547	PDCD1
0.726515	1.67948	PDCD1
0.761779	0.154832	PDCD1
0.710745	1.467	PDCD1
0.766942	-0.730213	PDCD1
0.786585	1.91092	PDCD1
0.71872	0.844299	PDCD1
0.673269	0.75144	PDCD1
0.628979	0.357103	PDCD1
0.782325	-0.0710729	PDCD1
0.788072	1.18294	PDCD1
0.762954	2.06128	PDCD1
0.623267	0.0387622	PDCD1
0.662744	-0.940307	PDCD1
0.865733	0.965614	PDCD1
0.651648	-0.976	PDCD1
0.734963	0.763337	PDCD1
0.758376	1.71013	PDCD1
0.77103	0.668816	PDCD1
0.582063	-0.976	PDCD1
0.787912	1.23667	PDCD1
0.77515	1.19248	PDCD1
0.690722	0.206503	PDCD1
0.846552	2.00851	PDCD1
0.759765	1.7338	PDCD1
0.728576	0.0213219	PDCD1
0.764676	1.88259	PDCD1
0.70482	-0.10023	PDCD1
0.762175	0.79613	PDCD1
0.800694	0.887684	PDCD1
0.767614	0.181594	PDCD1
0.787525	-0.976	PDCD1
0.678853	1.72215	PDCD1
0.719004	0.870036	PDCD1
0.566015	-0.976	PDCD1
0.748565	-0.0588203	PDCD1
0.702682	-0.898512	PDCD1
0.854938	1.47438	PDCD1
0.719116	1.97587	PDCD1
0.725146	1.27077	PDCD1
0.706455	-0.976	PDCD1
0.609168	-0.976	PDCD1
0.693559	1.52427	PDCD1
0.731591	1.25575	PDCD1
0.713517	-0.976	PDCD1
0.759821	0.841008	PDCD1
0.781789	2.17466	PDCD1
0.783411	0.653229	PDCD1
0.745658	1.69054	PDCD1
0.703552	0.0203896	PDCD1
0.821968	1.21258	PDCD1
0.682493	0.983145	PDCD1
0.805356	-0.976	PDCD1
0.525217	0.660461	PDCD1
0.756626	0.796224	PDCD1
0.602102	-0.188815	PDCD1
0.747408	1.57232	PDCD1
0.833333	-0.976	PDCD1
0.78867	1.19243	PDCD1
0.700348	1.54286	PDCD1
0.818854	-0.976	PDCD1
0.717019	-0.976	PDCD1
0.779445	0.969747	PDCD1
0.763483	0.599498	PDCD1
0.76075	0.382012	PDCD1
0.75601	0.525459	PDCD1
0.70035	1.02164	PDCD1
0.730393	0.581292	PDCD1
0.702645	0.698604	PDCD1
0.718203	-0.634857	PDCD1
0.779406	-0.206512	PDCD1
0.800233	0.0691671	PDCD1
0.722029	-0.976	PDCD1
0.744822	-0.976	PDCD1
0.73765	0.125227	PDCD1
0.679384	-0.976	PDCD1
0.714093	-0.976	PDCD1
0.765724	-0.776595	PDCD1
0.702256	2.15183	PDCD1
0.644938	0.0163465	PDCD1
0.69599	1.67106	PDCD1
0.777984	0.743713	PDCD1
0.508877	0.29135	PDCD1
0.750035	1.3507	PDCD1
0.720819	0.848604	PDCD1
0.582574	-0.976	PDCD1
0.718436	0.608802	PDCD1
0.814497	0.801646	PDCD1
0.817465	-0.976	PDCD1
0.699142	1.19283	PDCD1
0.584726	-0.976	PDCD1
0.763646	-0.976	PDCD1
0.729288	1.38918	PDCD1
0.599537	-0.826091	PDCD1
0.712782	1.48185	PDCD1
0.693027	1.41114	PDCD1
0.637651	0.164718	PDCD1
0.731156	-0.976	PDCD1
0.714309	-0.851585	PDCD1
0.770329	0.35419	PDCD1
0.74576	-0.976	PDCD1
0.671563	-0.976	PDCD1
0.805879	-0.147842	PDCD1
0.473873	-0.976	PDCD1
0.774133	-0.976	PDCD1
0.737409	-0.976	PDCD1
0.742932	-0.976	PDCD1
0.748332	0.37495	PDCD1
0.730223	-0.976	PDCD1
0.613555	-0.976	PDCD1
0.803421	1.65141	PDCD1
0.753148	-0.976	PDCD1
0.755464	0.516813	PDCD1
0.827415	1.45756	PDCD1
0.734613	-0.976	PDCD1
0.81624	0.73043	PDCD1
0.732471	-0.555721	PDCD1
0.689484	1.07932	PDCD1
0.715795	-0.976	PDCD1
0.795761	0.31528	PDCD1
0.738615	-0.314394	PDCD1
0.78812	1.06865	PDCD1
0.733796	0.596995	PDCD1
0.749259	-0.414336	PDCD1
0.766695	1.1115	PDCD1
0.576053	-0.976	PDCD1
0.818184	1.77154	PDCD1
0.717689	-0.414462	PDCD1
0.641751	-0.976	PDCD1
0.749232	-0.976	PDCD1
0.760282	0.960533	PDCD1
0.799358	1.20878	PDCD1
0.706533	-0.976	PDCD1
0.813242	1.31254	PDCD1
0.586169	-0.976	PDCD1
0.71815	2.30649	PDCD1
0.84078	1.26986	PDCD1
0.68394	-0.976	PDCD1
0.650139	-0.976	PDCD1
0.573039	-0.976	PDCD1
0.699967	-0.976	PDCD1
0.64886	0.967029	PDCD1
0.786318	0.567001	PDCD1
0.667153	-0.976	PDCD1
0.810117	0.125995	PDCD1
0.720502	-0.976	PDCD1
0.798372	0.440574	PDCD1
0.723805	-0.328263	PDCD1
0.712187	-0.976	PDCD1
0.798963	-0.976	PDCD1
0.659781	-0.976	PDCD1
0.575385	-0.846684	PDCD1
0.767607	-0.976	PDCD1
0.639835	0.0422484	PDCD1
0.750092	1.02093	PDCD1
0.653311	1.10566	PDCD1
0.779443	0.311599	PDCD1
0.732774	-0.976	PDCD1
0.439337	-0.976	PDCD1
0.818901	-0.976	PDCD1
0.827385	1.56946	PDCD1
0.683984	-0.976	PDCD1
0.858265	-0.976	PDCD1
0.702933	-0.384452	PDCD1
0.771757	-0.504651	PDCD1
0.734598	-0.976	PDCD1
0.700877	2.11138	PDCD1
0.712988	-0.976	PDCD1
0.680492	-0.42378	PDCD1
0.759394	1.55928	PDCD1
0.704628	1.63358	PDCD1
0.82709	0.332732	PDCD1
0.708629	-0.976	PDCD1
0.66119	-0.976	PDCD1
0.556137	-0.976	PDCD1
0.406572	-0.976	PDCD1
0.727163	0.168041	PDCD1
0.686381	0.748361	PDCD1
0.738751	1.3139	PDCD1
0.734822	-0.889245	PDCD1
0.647803	-0.976	PDCD1
0.719555	-0.976	PDCD1
0.610285	-0.976	PDCD1
0.54266	-0.976	PDCD1
0.630692	-0.976	PDCD1
0.671495	-0.976	PDCD1
0.752754	1.11234	PDCD1
0.786567	-0.976	PDCD1
0.489507	-0.976	PDCD1
0.72966	1.24872	PDCD1
0.876947	-0.976	PDCD1
0.790988	0.544582	PDCD1
0.752283	-0.0795913	PDCD1
0.778327	0.709655	PDCD1
0.78763	1.84696	PDCD1
0.554984	-0.976	PDCD1
0.857036	1.35231	PDCD1
0.618454	-0.976	PDCD1
0.818939	0.121966	PDCD1
0.845031	1.60101	PDCD1
0.767142	-0.976	PDCD1
0.584107	-0.976	PDCD1
0.716706	0.917337	PDCD1
0.762009	-0.716208	PDCD1
0.79242	1.29174	PDCD1
0.75078	0.946412	PDCD1
0.638006	-0.976	PDCD1
0.725491	0.676675	PDCD1
0.778197	2.19332	PDCD1
0.643873	-0.976	PDCD1
0.787311	-0.976	PDCD1
0.723734	-0.0900418	PDCD1
0.729191	-0.976	PDCD1
0.740816	-0.976	PDCD1
0.788777	-0.556941	PDCD1
0.70384	-0.976	PDCD1
0.58576	-0.976	PDCD1
0.500042	-0.976	PDCD1
0.754683	1.59467	PDCD1
0.871653	0.99667	PDCD1
0.68576	-0.976	PDCD1
0.737643	0.624104	PDCD1
0.687847	0.948035	PDCD1
0.76067	1.4907	PDCD1
0.698061	-0.976	PDCD1
0.652258	-0.976	PDCD1
0.770193	0.308351	PDCD1
0.663062	0.937242	PDCD1
0.51645	0.707998	PDCD1
0.630992	0.159888	PDCD1
0.527579	-0.976	PDCD1
0.612112	-0.976	PDCD1
0.410369	-0.976	PDCD1
0.672171	0.907866	PDCD1
0.656533	-0.976	PDCD1
0.605172	-0.976	PDCD1
0.67131	-0.976	PDCD1
0.573943	-0.976	PDCD1
0.682236	-0.976	PDCD1
0.546521	-0.976	PDCD1
0.633088	-0.976	PDCD1
0.553114	-0.976	PDCD1
0.647629	-0.976	PDCD1
0.682972	-0.976	PDCD1
0.677768	-0.976	PDCD1
0.609976	-0.976	PDCD1
0.580553	-0.976	PDCD1
0.660426	-0.976	PDCD1
0.716985	-0.976	PDCD1
0.764981	-0.976	PDCD1
0.702565	-0.976	PDCD1
0.729153	-0.976	PDCD1
0.762823	0.703564	PDCD1
0.729868	1.07814	PDCD1
0.75144	1.03955	PDCD1
0.679323	0.773167	PDCD1
0.686442	-0.976	PDCD1
0.508231	0.797687	PDCD1
0.704297	-0.976	PDCD1
0.70859	-0.976	PDCD1
0.594369	-0.153739	PDCD1
0.628315	0.30096	PDCD1
0.630607	-0.976	PDCD1
0.61583	-0.976	PDCD1
0.614261	1.07323	PDCD1
0.740197	1.02372	PDCD1
0.408597	-0.976	PDCD1
0.766953	1.24939	PDCD1
0.718139	1.19502	PDCD1
0.740922	1.87065	PDCD1
0.748051	1.13037	PDCD1
0.756303	0.961138	PDCD1
0.701255	-0.976	PDCD1
0.712624	-0.477567	PDCD1
0.523065	-0.976	PDCD1
0.742039	-0.8496	PDCD1
0.539862	0.618047	PDCD1
0.633143	-0.976	PDCD1
0.673594	-0.976	PDCD1
0.55164	-0.976	PDCD1
0.776647	1.4528	PDCD1
0.734456	1.6444	PDCD1
0.702	-0.881987	PDCD1
0.692674	0.142902	PDCD1
0.588489	-0.976	PDCD1
0.696008	0.694321	PDCD1
0.709218	-0.976	PDCD1
0.749549	-0.976	PDCD1
0.673174	-0.0394108	PDCD1
0.647176	-0.976	PDCD1
0.733181	1.20912	PDCD1
0.625816	-0.976	PDCD1
0.734096	1.1324	PDCD1
0.694556	1.00336	PDCD1
0.774325	-0.840294	PDCD1
0.662268	-0.976	PDCD1
0.767482	0.927968	PDCD1
0.76704	1.3748	PDCD1
0.771401	-0.976	PDCD1
0.692898	0.659291	PDCD1
0.7474	0.758677	PDCD1
0.782738	0.56334	PDCD1
0.778901	-0.0866885	PDCD1
0.677593	-0.976	PDCD1
0.747669	1.05644	PDCD1
0.718219	1.36278	PDCD1
0.628756	-0.976	PDCD1
0.735554	0.559217	PDCD1
0.762784	1.15991	PDCD1
0.768887	0.91636	PDCD1
0.73852	-0.836952	PDCD1
0.816466	1.0135	PDCD1
0.774846	1.56382	PDCD1
0.75566	-0.976	PDCD1
0.75329	-0.976	PDCD1
0.821884	-0.207271	PDCD1
0.684815	0.984871	PDCD1
0.36732	-0.976	PDCD1
0.759161	-0.976	PDCD1
0.732303	-0.976	PDCD1
0.622511	-0.976	PDCD1
0.688516	-0.976	PDCD1
0.726857	-0.976	PDCD1
0.633166	-0.976	PDCD1
0.702561	-0.661886	PDCD1
0.744888	0.246446	PDCD1
0.744887	0.801273	PDCD1
0.76733	-0.976	PDCD1
0.737752	-0.523501	PDCD1
0.62784	-0.976	PDCD1
0.801713	-0.976	PDCD1
0.763008	1.00009	PDCD1
0.77776	-0.976	PDCD1
0.797509	-0.976	PDCD1
0.71076	0.524989	PDCD1
0.803982	1.04756	PDCD1
0.722212	-0.976	PDCD1
0.778153	-0.163268	PDCD1
0.735053	0.440299	PDCD1
0.753554	-0.976	PDCD1
0.702401	-0.976	PDCD1
0.656129	-0.976	PDCD1
0.755233	-0.976	PDCD1
0.718045	1.38864	PDCD1
0.709107	-0.976	PDCD1
0.782094	1.15591	PDCD1
0.755206	1.54859	PDCD1
0.740885	2.21542	PDCD1
0.622898	-0.976	PDCD1
0.67536	-0.976	PDCD1
0.760665	-0.976	PDCD1
0.752207	-0.976	PDCD1
0.694303	-0.976	PDCD1
0.715228	-0.976	PDCD1
0.685839	0.313291	PDCD1
0.77945	0.717402	PDCD1
0.743988	1.0176	PDCD1
0.736174	-0.699878	PDCD1
0.687822	-0.976	PDCD1
0.648739	0.80907	PDCD1
0.603561	0.0795589	PDCD1
0.60476	-0.976	PDCD1
0.659099	0.375728	PDCD1
0.700651	0.52522	PDCD1
0.599985	-0.976	PDCD1
0.736704	2.54076	PDCD1
0.595034	0.702376	PDCD1
0.718904	0.579063	PDCD1
0.685664	0.48085	PDCD1
0.738455	1.73934	PDCD1
0.70143	1.54048	PDCD1
0.717229	1.23865	PDCD1
0.716934	-0.976	PDCD1
0.68529	0.0908332	PDCD1
0.741244	-0.47159	PDCD1
0.656065	-0.976	PDCD1
0.7636	2.00204	PDCD1
0.716034	-0.976	PDCD1
0.750281	0.468486	PDCD1
0.713251	-0.976	PDCD1
0.749674	1.69987	PDCD1
0.731182	0.524782	PDCD1
0.727491	1.37617	PDCD1
0.647749	0.914589	PDCD1
0.675874	-0.976	PDCD1
0.640296	-0.976	PDCD1
0.681751	-0.254124	PDCD1
0.740173	0.981959	PDCD1
0.352361	-0.976	PDCD1
0.56517	0.266764	PDCD1
0.740274	1.84384	PDCD1
0.690158	0.105984	PDCD1
0.812328	1.16768	PDCD1
0.705087	-0.976	PDCD1
0.688336	-0.976	PDCD1
0.589689	-0.976	PDCD1
0.635508	-0.976	PDCD1
0.60783	0.382768	PDCD1
0.591982	-0.00609868	PDCD1
0.739224	1.15178	PDCD1
0.618969	0.229028	PDCD1
0.619454	1.45625	PDCD1
0.698837	0.175991	PDCD1
0.741936	-0.976	PDCD1
0.710204	-0.976	PDCD1
0.48159	0.414033	PDCD1
0.759258	-0.920739	PDCD1
0.743669	1.42548	PDCD1
0.614644	-0.976	PDCD1
0.710103	0.948509	PDCD1
0.630057	0.0388128	PDCD1
0.677202	0.663801	PDCD1
0.671891	1.70404	PDCD1
0.65711	0.972525	PDCD1
0.629563	0.694316	PDCD1
0.667384	0.821925	PDCD1
0.713128	1.64472	PDCD1
0.738745	1.29054	PDCD1
0.690683	0.206011	PDCD1
0.687387	-0.976	PDCD1
0.539294	-0.976	PDCD1
0.677022	-0.976	PDCD1
0.685407	0.757514	PDCD1
0.717141	0.986682	PDCD1
0.67069	0.15432	PDCD1
0.664884	1.14183	PDCD1
0.719858	1.25033	PDCD1
0.641097	-0.976	PDCD1
0.695411	-0.644644	PDCD1
0.653541	-0.976	PDCD1
0.722257	-0.976	PDCD1
0.715954	1.1984	PDCD1
0.760286	-0.913545	PDCD1
0.733504	0.0291765	PDCD1
0.724169	1.07059	PDCD1
0.697636	0.608928	PDCD1
0.723461	-0.976	PDCD1
0.780309	0.522112	PDCD1
0.71844	1.54869	PDCD1
0.743295	-0.409105	PDCD1
0.731866	1.16208	PDCD1
0.662421	0.342867	PDCD1
0.68779	-0.976	PDCD1
0.645458	-0.976	PDCD1
0.627017	0.46426	PDCD1
0.730059	-0.976	PDCD1
0.682824	-0.240772	PDCD1
0.707786	0.112048	PDCD1
0.773543	-0.244376	PDCD1
0.706724	0.421086	PDCD1
0.640568	-0.976	PDCD1
0.253233	-0.976	PDCD1
0.7287	1.22089	PDCD1
0.732955	-0.976	PDCD1
0.700979	0.932013	PDCD1
0.660328	-0.0756233	PDCD1
0.662228	-0.324694	PDCD1
0.72621	0.187344	PDCD1
0.700033	0.115213	PDCD1
0.748209	0.969168	PDCD1
0.683117	-0.976	PDCD1
0.716873	0.451895	PDCD1
0.724343	-0.976	PDCD1
0.617953	-0.976	PDCD1
0.74912	-0.976	PDCD1
0.697425	-0.298565	PDCD1
0.705877	0.743283	PDCD1
0.746297	0.188706	PDCD1
0.724579	-0.976	PDCD1
0.726901	1.03144	PDCD1
0.705962	-0.976	PDCD1
0.71983	0.567264	PDCD1
0.727386	-0.976	PDCD1
0.610051	-0.910415	PDCD1
0.648137	0.681939	PDCD1
0.701778	-0.976	PDCD1
0.765415	1.02534	PDCD1
0.616649	-0.976	PDCD1
0.579272	0.133285	PDCD1
0.71373	-0.976	PDCD1
0.739245	1.23169	PDCD1
0.682628	-0.976	PDCD1
0.752914	-0.915935	PDCD1
0.756739	-0.976	PDCD1
0.752896	0.724464	PDCD1
0.63247	-0.976	PDCD1
0.737399	0.304036	PDCD1
0.713722	-0.976	PDCD1
0.58345	-0.280306	PDCD1
0.772244	2.21021	PDCD1
0.711781	0.694162	PDCD1
0.662607	-0.976	PDCD1
0.710847	0.469658	PDCD1
0.731581	-0.158124	PDCD1
0.705263	-0.976	PDCD1
0.748881	0.510981	PDCD1
0.771403	0.976318	PDCD1
0.704405	-0.541868	PDCD1
0.687582	-0.976	PDCD1
0.761544	-0.976	PDCD1
0.4065	-0.976	PDCD1
0.534971	-0.976	PDCD1
0.451445	-0.976	PDCD1
0.597714	-0.976	PDCD1
0.443764	0.541191	PDCD1
0.711194	-0.64885	PDCD1
0.387772	-0.976	PDCD1
0.431414	-0.976	PDCD1
0	-0.976	PDCD1
0.397073	-0.976	PDCD1
0.658971	-0.976	PDCD1
0.454892	-0.976	PDCD1
0.686786	-0.936832	PDCD1
0.662464	0.0397863	PDCD1
0.744817	0.643629	PDCD1
0.250191	-0.976	PDCD1
0.377827	-0.976	PDCD1
0.508595	-0.976	PDCD1
0.503021	-0.0771245	PDCD1
0.550242	-0.976	PDCD1
0.373327	-0.976	PDCD1
0.764875	0.700315	PDCD1
0.723691	1.17521	PDCD1
0.535671	-0.976	PDCD1
0.748938	-0.976	PDCD1
0.295142	-0.976	PDCD1
0.733188	0.556938	PDCD1
0.670239	-0.976	PDCD1
0.720377	-0.976	PDCD1
0.545388	-0.976	PDCD1
0.670921	-0.976	PDCD1
0.686392	0.459251	PDCD1
0.614752	-0.976	PDCD1
0.657789	-0.976	PDCD1
0.665755	-0.102282	PDCD1
0.414396	-0.976	PDCD1
0.728223	0.665023	PDCD1
0.702415	0.458554	PDCD1
0.759633	-0.659239	PDCD1
0.408945	-0.976	PDCD1
0.707871	0.38968	PDCD1
0.789257	1.32132	PDCD1
0.544293	-0.976	PDCD1
0.546679	-0.976	PDCD1
0.691932	-0.976	PDCD1
0.772668	0.871088	PDCD1
0.741604	0.0611521	PDCD1
0.775894	0.709376	PDCD1
0.706739	1.3074	PDCD1
0.63059	-0.584352	PDCD1
0.648767	0.0479613	PDCD1
0.650956	-0.0544353	PDCD1
0.714421	0.726119	PDCD1
0.724525	1.27488	PDCD1
0.592368	-0.976	PDCD1
0.657053	-0.868175	PDCD1
0.636304	-0.968078	PDCD1
0.64906	0.0524811	PDCD1
0.651689	0.664265	PDCD1
0.705289	-0.976	PDCD1
0.707419	0.527725	PDCD1
0.686651	0.342385	PDCD1
0.651338	-0.976	PDCD1
0.661739	0.423377	PDCD1
0.703427	1.12347	PDCD1
0.664981	0.833848	PDCD1
0.623065	-0.976	PDCD1
0.738261	-0.926488	PDCD1
0.734035	1.72753	PDCD1
0.698894	-0.699301	PDCD1
0.690737	-0.976	PDCD1
0.755495	0.733212	PDCD1
0.725356	-0.808279	PDCD1
0.676798	0.302809	PDCD1
0.650311	1.27663	PDCD1
0.758356	1.36234	PDCD1
0.697639	0.0881621	PDCD1
0.725086	-0.731628	PDCD1
0.623232	0.388051	PDCD1
0.669332	0.340647	PDCD1
0.712718	-0.0200568	PDCD1
0.699744	1.03224	PDCD1
0.72176	0.450063	PDCD1
0.630955	-0.976	PDCD1
0.64945	0.685207	PDCD1
0.655383	-0.976	PDCD1
0.641963	-0.976	PDCD1
0.65555	-0.969569	PDCD1
0.64561	0.19751	PDCD1
0.704713	0.258925	PDCD1
0.673294	0.371561	PDCD1
0.69443	-0.976	PDCD1
0.635452	0.234821	PDCD1
0.624201	0.039083	PDCD1
0.740708	0.488637	PDCD1
0.68052	1.20445	PDCD1
0.664909	0.683192	PDCD1
0.649562	1.37118	PDCD1
0.704529	-0.104521	PDCD1
0.648662	1.18368	PDCD1
0.605581	1.10051	PDCD1
0.604065	-0.976	PDCD1
0.674253	-0.976	PDCD1
0.61285	-0.976	PDCD1
0.685498	0.548936	PDCD1
0.715002	0.97256	PDCD1
0.715119	1.20916	PDCD1
0.695535	0.591169	PDCD1
0.71001	-0.921486	PDCD1
[truncated: 4,781 more rows]

## Sheet: panel_c
Cell-state abundance	Pseudotime (bin)	Level of TCR clones
-0.000920258	0.027027	Medium TCR
-0.0061252	0.0540541	Medium TCR
-0.0156694	0.0810811	Medium TCR
-0.014438	0.108108	Medium TCR
-0.0108036	0.135135	Medium TCR
-0.00853416	0.162162	Medium TCR
-0.00524468	0.189189	Medium TCR
-0.00340543	0.216216	Medium TCR
0.00077059	0.243243	Medium TCR
0.00359049	0.27027	Medium TCR
0.00701641	0.297297	Medium TCR
0.00927455	0.324324	Medium TCR
0.0147497	0.351351	Medium TCR
0.0188771	0.378378	Medium TCR
0.0235399	0.405405	Medium TCR
0.0314358	0.432432	Medium TCR
0.0381728	0.459459	Medium TCR
0.0482983	0.486486	Medium TCR
0.0540299	0.513514	Medium TCR
0.0558215	0.540541	Medium TCR
0.0551299	0.567568	Medium TCR
0.0530665	0.594595	Medium TCR
0.0500027	0.621622	Medium TCR
0.0468256	0.648649	Medium TCR
0.0439341	0.675676	Medium TCR
0.0401802	0.702703	Medium TCR
0.0357489	0.72973	Medium TCR
0.0309597	0.756757	Medium TCR
0.027311	0.783784	Medium TCR
0.02206	0.810811	Medium TCR
0.0175329	0.837838	Medium TCR
0.0126678	0.864865	Medium TCR
0.00744492	0.891892	Medium TCR
0.000531096	0.918919	Medium TCR
-0.00471902	0.945946	Medium TCR
-0.0092269	0.972973	Medium TCR
-0.0212924	1	Medium TCR
-0.00251592	0.027027	High TCR
-0.00452231	0.0540541	High TCR
-0.00815368	0.0810811	High TCR
-0.00755298	0.108108	High TCR
-0.00584982	0.135135	High TCR
-0.00492653	0.162162	High TCR
-0.00370437	0.189189	High TCR
-0.00300126	0.216216	High TCR
-0.0012294	0.243243	High TCR
0.000217362	0.27027	High TCR
0.00220803	0.297297	High TCR
0.00357152	0.324324	High TCR
0.0070909	0.351351	High TCR
0.0100097	0.378378	High TCR
0.0137384	0.405405	High TCR
0.0205994	0.432432	High TCR
0.0265235	0.459459	High TCR
0.0357046	0.486486	High TCR
0.0414574	0.513514	High TCR
0.0446264	0.540541	High TCR
0.0463672	0.567568	High TCR
0.0468271	0.594595	High TCR
0.0462471	0.621622	High TCR
0.0445904	0.648649	High TCR
0.0419651	0.675676	High TCR
0.0380632	0.702703	High TCR
0.033515	0.72973	High TCR
0.0293069	0.756757	High TCR
0.0265707	0.783784	High TCR
0.0225714	0.810811	High TCR
0.0191392	0.837838	High TCR
0.0155233	0.864865	High TCR
0.011772	0.891892	High TCR
0.0070569	0.918919	High TCR
0.00362811	0.945946	High TCR
0.000757694	0.972973	High TCR
-0.006725	1	High TCR
-0.00656186	0.027027	High TCR
-0.0091591	0.0540541	High TCR
-0.015228	0.0810811	High TCR
-0.015181	0.108108	High TCR
-0.0143444	0.135135	High TCR
-0.013995	0.162162	High TCR
-0.0137366	0.189189	High TCR
-0.0135708	0.216216	High TCR
-0.0129182	0.243243	High TCR
-0.0120683	0.27027	High TCR
-0.0116607	0.297297	High TCR
-0.0119124	0.324324	High TCR
-0.0126651	0.351351	High TCR
-0.0124465	0.378378	High TCR
-0.0100984	0.405405	High TCR
-0.00545193	0.432432	High TCR
-0.00197664	0.459459	High TCR
0.00456292	0.486486	High TCR
0.0117276	0.513514	High TCR
0.02247	0.540541	High TCR
0.0366449	0.567568	High TCR
0.0500015	0.594595	High TCR
0.0626183	0.621622	High TCR
0.070394	0.648649	High TCR
0.0734929	0.675676	High TCR
0.0756952	0.702703	High TCR
0.0761009	0.72973	High TCR
0.0732309	0.756757	High TCR
0.0688344	0.783784	High TCR
0.0609558	0.810811	High TCR
0.0526471	0.837838	High TCR
0.0421061	0.864865	High TCR
0.0288785	0.891892	High TCR
0.00881286	0.918919	High TCR
-0.00783424	0.945946	High TCR
-0.0229263	0.972973	High TCR
-0.0661777	1	High TCR
0.00738998	0.027027	Medium TCR
0.00818932	0.0540541	Medium TCR
0.00558125	0.0810811	Medium TCR
0.00378273	0.108108	Medium TCR
0.000583964	0.135135	Medium TCR
-0.00194169	0.162162	Medium TCR
-0.00640031	0.189189	Medium TCR
-0.00885719	0.216216	Medium TCR
-0.0137009	0.243243	Medium TCR
-0.0158513	0.27027	Medium TCR
-0.0192602	0.297297	Medium TCR
-0.0224052	0.324324	Medium TCR
-0.0300983	0.351351	Medium TCR
-0.0342348	0.378378	Medium TCR
-0.0347119	0.405405	Medium TCR
-0.0309517	0.432432	Medium TCR
-0.0276799	0.459459	Medium TCR
-0.0206178	0.486486	Medium TCR
-0.0118436	0.513514	Medium TCR
0.00354962	0.540541	Medium TCR
0.0255972	0.567568	Medium TCR
0.0469655	0.594595	Medium TCR
0.0672906	0.621622	Medium TCR
0.0794797	0.648649	Medium TCR
0.0829759	0.675676	Medium TCR
0.0840064	0.702703	Medium TCR
0.0825607	0.72973	Medium TCR
0.0784716	0.756757	Medium TCR
0.0735473	0.783784	Medium TCR
0.0641562	0.810811	Medium TCR
0.0542276	0.837838	Medium TCR
0.0419209	0.864865	Medium TCR
0.0270148	0.891892	Medium TCR
0.0052455	0.918919	Medium TCR
-0.0124398	0.945946	Medium TCR
-0.0283345	0.972973	Medium TCR
-0.0737049	1	Medium TCR
0.000356297	0.027027	Medium TCR
-0.0024593	0.0540541	Medium TCR
-0.00899202	0.0810811	Medium TCR
-0.00885604	0.108108	Medium TCR
-0.00775014	0.135135	Medium TCR
-0.00709181	0.162162	Medium TCR
-0.00624568	0.189189	Medium TCR
-0.00575284	0.216216	Medium TCR
-0.00446417	0.243243	Medium TCR
-0.00335289	0.27027	Medium TCR
-0.0018026	0.297297	Medium TCR
-0.000742707	0.324324	Medium TCR
0.00204216	0.351351	Medium TCR
0.00443637	0.378378	Medium TCR
0.00764312	0.405405	Medium TCR
0.0133301	0.432432	Medium TCR
0.0181298	0.459459	Medium TCR
0.0256798	0.486486	Medium TCR
0.0307655	0.513514	Medium TCR
0.0346558	0.540541	Medium TCR
0.0382674	0.567568	Medium TCR
0.040833	0.594595	Medium TCR
0.0423836	0.621622	Medium TCR
0.0420078	0.648649	Medium TCR
0.0396427	0.675676	Medium TCR
0.0356565	0.702703	Medium TCR
0.0307427	0.72973	Medium TCR
0.0259682	0.756757	Medium TCR
0.0227042	0.783784	Medium TCR
0.0177805	0.810811	Medium TCR
0.0134113	0.837838	Medium TCR
0.00865523	0.864865	Medium TCR
0.00353434	0.891892	Medium TCR
-0.00318559	0.918919	Medium TCR
-0.00824823	0.945946	Medium TCR
-0.0125865	0.972973	Medium TCR
-0.0242399	1	Medium TCR
-0.00649313	0.027027	High TCR
-0.00740232	0.0540541	High TCR
-0.0111954	0.0810811	High TCR
-0.011748	0.108108	High TCR
-0.0123083	0.135135	High TCR
-0.0129001	0.162162	High TCR
-0.0141347	0.189189	High TCR
-0.0148031	0.216216	High TCR
-0.0159507	0.243243	High TCR
-0.016167	0.27027	High TCR
-0.0166601	0.297297	High TCR
-0.0173232	0.324324	High TCR
-0.0188174	0.351351	High TCR
-0.0190787	0.378378	High TCR
-0.0173492	0.405405	High TCR
-0.0131167	0.432432	High TCR
-0.00970842	0.459459	High TCR
-0.00327563	0.486486	High TCR
0.00352725	0.513514	High TCR
0.0135825	0.540541	High TCR
0.0269757	0.567568	High TCR
0.0396651	0.594595	High TCR
0.0517245	0.621622	High TCR
0.0592687	0.648649	High TCR
0.0621053	0.675676	High TCR
0.0638147	0.702703	High TCR
0.0640343	0.72973	High TCR
0.0621113	0.756757	High TCR
0.0591865	0.783784	High TCR
0.053587	0.810811	High TCR
0.0474907	0.837838	High TCR
0.039657	0.864865	High TCR
0.0297799	0.891892	High TCR
0.0147799	0.918919	High TCR
0.00231594	0.945946	High TCR
-0.00900352	0.972973	High TCR
-0.041561	1	High TCR
-0.00486633	0.027027	Low TCR
-0.00447739	0.0540541	Low TCR
-0.00264242	0.0810811	Low TCR
-0.00219325	0.108108	Low TCR
-0.00148957	0.135135	Low TCR
-0.00122015	0.162162	Low TCR
-0.000929501	0.189189	Low TCR
-0.000772016	0.216216	Low TCR
-0.000367516	0.243243	Low TCR
-1.14203e-05	0.27027	Low TCR
4.30144e-05	0.297297	Low TCR
-0.000181109	0.324324	Low TCR
-0.000892453	0.351351	Low TCR
-0.00120273	0.378378	Low TCR
-0.000813734	0.405405	Low TCR
0.000432162	0.432432	Low TCR
0.00146204	0.459459	Low TCR
0.00357552	0.486486	Low TCR
0.00608169	0.513514	Low TCR
0.00971377	0.540541	Low TCR
0.0143222	0.567568	Low TCR
0.0187427	0.594595	Low TCR
0.0232368	0.621622	Low TCR
0.0267659	0.648649	Low TCR
0.0296018	0.675676	Low TCR
0.0330359	0.702703	Low TCR
0.0360359	0.72973	Low TCR
0.0369713	0.756757	Low TCR
0.0361367	0.783784	Low TCR
0.0342699	0.810811	Low TCR
0.0319183	0.837838	Low TCR
0.0285345	0.864865	Low TCR
0.0238323	0.891892	Low TCR
0.0160991	0.918919	Low TCR
0.00938542	0.945946	Low TCR
0.00315824	0.972973	Low TCR
-0.0150937	1	Low TCR
-0.00924937	0.027027	High TCR
-0.0113566	0.0540541	High TCR
-0.0111869	0.0810811	High TCR
-0.00909374	0.108108	High TCR
-0.00500518	0.135135	High TCR
-0.0029253	0.162162	High TCR
-0.000158181	0.189189	High TCR
0.00134853	0.216216	High TCR
0.00475369	0.243243	High TCR
0.00709049	0.27027	High TCR
0.00980801	0.297297	High TCR
0.0115068	0.324324	High TCR
0.015588	0.351351	High TCR
0.0187826	0.378378	High TCR
0.0227247	0.405405	High TCR
0.0284925	0.432432	High TCR
0.0329237	0.459459	High TCR
0.0395893	0.486486	High TCR
0.0438678	0.513514	High TCR
0.0464641	0.540541	High TCR
0.0480585	0.567568	High TCR
0.0486794	0.594595	High TCR
0.0485144	0.621622	High TCR
0.047459	0.648649	High TCR
0.0458695	0.675676	High TCR
0.0436179	0.702703	High TCR
0.0407015	0.72973	High TCR
0.0371297	0.756757	High TCR
0.0341314	0.783784	High TCR
0.0296254	0.810811	High TCR
0.0255255	0.837838	High TCR
0.0208694	0.864865	High TCR
0.0155576	0.891892	High TCR
0.00815224	0.918919	High TCR
0.00235665	0.945946	High TCR
-0.00271759	0.972973	High TCR
-0.0166521	1	High TCR
-0.00421568	0.027027	Low TCR
-0.012348	0.0540541	Low TCR
-0.0269614	0.0810811	Low TCR
-0.0250827	0.108108	Low TCR
-0.0196242	0.135135	Low TCR
-0.0160546	0.162162	Low TCR
-0.0106989	0.189189	Low TCR
-0.00770832	0.216216	Low TCR
-0.00106546	0.243243	Low TCR
0.00319048	0.27027	Low TCR
0.00892249	0.297297	Low TCR
0.0131403	0.324324	Low TCR
0.0236943	0.351351	Low TCR
0.0313425	0.378378	Low TCR
0.0388708	0.405405	Low TCR
0.0495865	0.432432	Low TCR
0.0584203	0.459459	Low TCR
0.0710051	0.486486	Low TCR
0.0768782	0.513514	Low TCR
0.0751082	0.540541	Low TCR
0.0674897	0.567568	Low TCR
0.0578394	0.594595	Low TCR
0.0467238	0.621622	Low TCR
0.0374869	0.648649	Low TCR
0.0309032	0.675676	Low TCR
0.0233902	0.702703	Low TCR
0.0157314	0.72973	Low TCR
0.00924351	0.756757	Low TCR
0.0055492	0.783784	Low TCR
0.0011874	0.810811	Low TCR
-0.00174269	0.837838	Low TCR
-0.00408553	0.864865	Low TCR
-0.00570497	0.891892	Low TCR
-0.0066035	0.918919	Low TCR
-0.00653924	0.945946	Low TCR
-0.00605719	0.972973	Low TCR
-0.0032181	1	Low TCR
0.000586745	0.027027	Low TCR
-0.000596958	0.0540541	Low TCR
-0.0030375	0.0810811	Low TCR
-0.00302527	0.108108	Low TCR
-0.0027817	0.135135	Low TCR
-0.00317058	0.162162	Low TCR
-0.00429894	0.189189	Low TCR
-0.00491611	0.216216	Low TCR
-0.00585312	0.243243	Low TCR
-0.00576366	0.27027	Low TCR
-0.00585988	0.297297	Low TCR
-0.0063297	0.324324	Low TCR
-0.00743894	0.351351	Low TCR
-0.00741847	0.378378	Low TCR
-0.00530275	0.405405	Low TCR
-0.000230546	0.432432	Low TCR
0.00381114	0.459459	Low TCR
0.010781	0.486486	Low TCR
0.0170347	0.513514	Low TCR
0.0256042	0.540541	Low TCR
0.0370492	0.567568	Low TCR
0.0475746	0.594595	Low TCR
0.0568054	0.621622	Low TCR
0.0608989	0.648649	Low TCR
0.0596846	0.675676	Low TCR
0.0560197	0.702703	Low TCR
0.0504708	0.72973	Low TCR
0.0438596	0.756757	Low TCR
0.0383315	0.783784	Low TCR
0.0292106	0.810811	Low TCR
0.0205345	0.837838	Low TCR
0.010588	0.864865	Low TCR
-0.000636771	0.891892	Low TCR
-0.0160209	0.918919	Low TCR
-0.0280013	0.945946	Low TCR
-0.0385025	0.972973	Low TCR
-0.0676129	1	Low TCR
-0.0188656	0.027027	Medium TCR
-0.0199674	0.0540541	Medium TCR
-0.0141922	0.0810811	Medium TCR
-0.010739	0.108108	Medium TCR
-0.00463106	0.135135	Medium TCR
-0.00157417	0.162162	Medium TCR
0.0025324	0.189189	Medium TCR
0.00474236	0.216216	Medium TCR
0.00958286	0.243243	Medium TCR
0.0127013	0.27027	Medium TCR
0.0159281	0.297297	Medium TCR
0.0177465	0.324324	Medium TCR
0.0217331	0.351351	Medium TCR
0.0246223	0.378378	Medium TCR
0.0280489	0.405405	Medium TCR
0.0338146	0.432432	Medium TCR
0.0385697	0.459459	Medium TCR
0.0456053	0.486486	Medium TCR
0.0495024	0.513514	Medium TCR
0.0504019	0.540541	Medium TCR
0.0491977	0.567568	Medium TCR
0.0468834	0.594595	Medium TCR
0.0436483	0.621622	Medium TCR
0.0402621	0.648649	Medium TCR
0.0373144	0.675676	Medium TCR
0.0337556	0.702703	Medium TCR
0.0295962	0.72973	Medium TCR
0.0248968	0.756757	Medium TCR
0.0211971	0.783784	Medium TCR
0.0159845	0.810811	Medium TCR
0.0115479	0.837838	Medium TCR
0.00680228	0.864865	Medium TCR
0.0017039	0.891892	Medium TCR
-0.0050176	0.918919	Medium TCR
-0.0100727	0.945946	Medium TCR
-0.0143845	0.972973	Medium TCR
-0.0258183	1	Medium TCR
0.000821622	0.027027	High TCR
-0.00310298	0.0540541	High TCR
-0.0152781	0.0810811	High TCR
-0.0164357	0.108108	High TCR
-0.0172243	0.135135	High TCR
-0.0175071	0.162162	High TCR
-0.0179875	0.189189	High TCR
-0.0181959	0.216216	High TCR
-0.0183348	0.243243	High TCR
-0.0179868	0.27027	High TCR
-0.0179795	0.297297	High TCR
-0.0183634	0.324324	High TCR
-0.0192371	0.351351	High TCR
-0.0190273	0.378378	High TCR
-0.0166975	0.405405	High TCR
-0.0134123	0.432432	High TCR
-0.0114801	0.459459	High TCR
-0.00700483	0.486486	High TCR
-4.96697e-05	0.513514	High TCR
0.0128039	0.540541	High TCR
0.0307034	0.567568	High TCR
0.0480711	0.594595	High TCR
0.0649795	0.621622	High TCR
0.0761438	0.648649	High TCR
0.081368	0.675676	High TCR
0.0857265	0.702703	High TCR
0.0882895	0.72973	High TCR
0.0874879	0.756757	High TCR
0.0845334	0.783784	High TCR
0.0784844	0.810811	High TCR
0.0714776	0.837838	High TCR
0.0620165	0.864865	High TCR
0.049549	0.891892	High TCR
0.0299185	0.918919	High TCR
0.0132805	0.945946	High TCR
-0.00197873	0.972973	High TCR
-0.046269	1	High TCR
-0.00684253	0.027027	Medium TCR
-0.00839664	0.0540541	Medium TCR
-0.012052	0.0810811	Medium TCR
-0.0120478	0.108108	Medium TCR
-0.0115994	0.135135	Medium TCR
-0.0115806	0.162162	Medium TCR
-0.0118786	0.189189	Medium TCR
-0.0120417	0.216216	Medium TCR
-0.0121659	0.243243	Medium TCR
-0.0118608	0.27027	Medium TCR
-0.0124542	0.297297	Medium TCR
-0.0135667	0.324324	Medium TCR
-0.0165956	0.351351	Medium TCR
-0.0180203	0.378378	Medium TCR
-0.017147	0.405405	Medium TCR
-0.0159511	0.432432	Medium TCR
-0.0158537	0.459459	Medium TCR
-0.013951	0.486486	Medium TCR
-0.00798179	0.513514	Medium TCR
0.0060671	0.540541	Medium TCR
0.026928	0.567568	Medium TCR
0.0476054	0.594595	Medium TCR
0.0678604	0.621622	Medium TCR
0.0810534	0.648649	Medium TCR
0.0869875	0.675676	Medium TCR
0.0918461	0.702703	Medium TCR
0.0944169	0.72973	Medium TCR
0.092674	0.756757	Medium TCR
0.0883812	0.783784	Medium TCR
0.080055	0.810811	Medium TCR
0.0707365	0.837838	Medium TCR
0.0584172	0.864865	Medium TCR
0.0424346	0.891892	Medium TCR
0.0175449	0.918919	Medium TCR
-0.00342326	0.945946	Medium TCR
-0.0225899	0.972973	Medium TCR
-0.0780093	1	Medium TCR
-0.00557529	0.027027	High TCR
-0.00653503	0.0540541	High TCR
-0.0101629	0.0810811	High TCR
-0.0105733	0.108108	High TCR
-0.0108596	0.135135	High TCR
-0.0111979	0.162162	High TCR
-0.0119544	0.189189	High TCR
-0.0123503	0.216216	High TCR
-0.0129332	0.243243	High TCR
-0.0128627	0.27027	High TCR
-0.0128203	0.297297	High TCR
-0.0129789	0.324324	High TCR
-0.0131666	0.351351	High TCR
-0.0126001	0.378378	High TCR
-0.0104136	0.405405	High TCR
-0.00603514	0.432432	High TCR
-0.00252934	0.459459	High TCR
0.00384838	0.486486	High TCR
0.0101919	0.513514	High TCR
0.0188449	0.540541	High TCR
0.0298941	0.567568	High TCR
0.0401464	0.594595	High TCR
0.0497229	0.621622	High TCR
0.0555272	0.648649	High TCR
0.0573604	0.675676	High TCR
0.058052	0.702703	High TCR
0.0575523	0.72973	High TCR
0.05571	0.756757	High TCR
0.0534467	0.783784	High TCR
0.0491702	0.810811	High TCR
0.0445459	0.837838	High TCR
0.0386236	0.864865	High TCR
0.0311708	0.891892	High TCR
0.0198809	0.918919	High TCR
0.0105231	0.945946	High TCR
0.00203646	0.972973	High TCR
-0.0223333	1	High TCR
-0.0078813	0.027027	Low TCR
-0.00925478	0.0540541	Low TCR
-0.0102985	0.0810811	Low TCR
-0.00938503	0.108108	Low TCR
-0.00745503	0.135135	Low TCR
-0.00644237	0.162162	Low TCR
-0.00506901	0.189189	Low TCR
-0.00430278	0.216216	Low TCR
-0.00250403	0.243243	Low TCR
-0.00119233	0.27027	Low TCR
0.00022407	0.297297	Low TCR
0.00101334	0.324324	Low TCR
0.002862	0.351351	Low TCR
0.00442951	0.378378	Low TCR
0.00670106	0.405405	Low TCR
0.010194	0.432432	Low TCR
0.012877	0.459459	Low TCR
0.0172389	0.486486	Low TCR
0.0207507	0.513514	Low TCR
0.0241727	0.540541	Low TCR
0.0276803	0.567568	Low TCR
0.0305689	0.594595	Low TCR
0.0330456	0.621622	Low TCR
0.0343983	0.648649	Low TCR
0.0348065	0.675676	Low TCR
0.034956	0.702703	Low TCR
0.0346055	0.72973	Low TCR
0.0333665	0.756757	Low TCR
0.0318555	0.783784	Low TCR
0.0293142	0.810811	Low TCR
0.0267254	0.837838	Low TCR
0.0234913	0.864865	Low TCR
0.0194603	0.891892	Low TCR
0.0133779	0.918919	Low TCR
0.00836211	0.945946	Low TCR
0.00383436	0.972973	Low TCR
-0.00905639	1	Low TCR
0.0150145	0.027027	High TCR
0.0072381	0.0540541	High TCR
-0.0125463	0.0810811	High TCR
-0.0131116	0.108108	High TCR
-0.0118263	0.135135	High TCR
-0.0106611	0.162162	High TCR
-0.00893134	0.189189	High TCR
-0.00790887	0.216216	High TCR
-0.00535539	0.243243	High TCR
-0.00334543	0.27027	High TCR
-0.00100772	0.297297	High TCR
0.000386268	0.324324	High TCR
0.00390608	0.351351	High TCR
0.00709132	0.378378	High TCR
0.0118596	0.405405	High TCR
0.0196772	0.432432	High TCR
0.0258413	0.459459	High TCR
0.0357129	0.486486	High TCR
0.0431803	0.513514	High TCR
0.0507439	0.540541	High TCR
0.0593863	0.567568	High TCR
0.0667642	0.594595	High TCR
0.0728968	0.621622	High TCR
0.0753551	0.648649	High TCR
0.0739812	0.675676	High TCR
0.0704248	0.702703	High TCR
0.065106	0.72973	High TCR
0.0586327	0.756757	High TCR
0.0532383	0.783784	High TCR
0.0446486	0.810811	High TCR
0.0365863	0.837838	High TCR
0.027335	0.864865	High TCR
0.0167959	0.891892	High TCR
0.00210947	0.918919	High TCR
-0.00946311	0.945946	High TCR
-0.0196584	0.972973	High TCR
-0.0479795	1	High TCR
-0.0129405	0.027027	Medium TCR
-0.0142617	0.0540541	Medium TCR
-0.0159194	0.0810811	Medium TCR
-0.0152412	0.108108	Medium TCR
-0.0136621	0.135135	Medium TCR
-0.0130523	0.162162	Medium TCR
-0.0125064	0.189189	Medium TCR
-0.0122047	0.216216	Medium TCR
-0.0112972	0.243243	Medium TCR
-0.0103226	0.27027	Medium TCR
-0.00930419	0.297297	Medium TCR
-0.00886459	0.324324	Medium TCR
-0.00773229	0.351351	Medium TCR
-0.00630536	0.378378	Medium TCR
-0.00334226	0.405405	Medium TCR
0.00208378	0.432432	Medium TCR
0.00639692	0.459459	Medium TCR
0.0136891	0.486486	Medium TCR
0.0199627	0.513514	Medium TCR
0.0271736	0.540541	Medium TCR
0.0357117	0.567568	Medium TCR
0.0433486	0.594595	Medium TCR
0.0503082	0.621622	Medium TCR
0.0544068	0.648649	Medium TCR
0.0557687	0.675676	Medium TCR
0.0563886	0.702703	Medium TCR
0.0558409	0.72973	Medium TCR
0.0534194	0.756757	Medium TCR
0.0503367	0.783784	Medium TCR
0.0449423	0.810811	Medium TCR
0.0393852	0.837838	Medium TCR
0.0324718	0.864865	Medium TCR
0.0239511	0.891892	Medium TCR
0.0112257	0.918919	Medium TCR
0.000766394	0.945946	Medium TCR
-0.00866896	0.972973	Medium TCR
-0.0355709	1	Medium TCR
6.72407e-05	0.027027	Medium TCR
-0.0021092	0.0540541	Medium TCR
-0.00799124	0.0810811	Medium TCR
-0.00839676	0.108108	Medium TCR
-0.00854169	0.135135	Medium TCR
-0.00865537	0.162162	Medium TCR
-0.00893732	0.189189	Medium TCR
-0.00905786	0.216216	Medium TCR
-0.00907349	0.243243	Medium TCR
-0.00872837	0.27027	Medium TCR
-0.00816933	0.297297	Medium TCR
-0.00782662	0.324324	Medium TCR
-0.00668254	0.351351	Medium TCR
-0.00522987	0.378378	Medium TCR
-0.00245896	0.405405	Medium TCR
0.000447167	0.432432	Medium TCR
0.00195966	0.459459	Medium TCR
0.00500878	0.486486	Medium TCR
0.00945873	0.513514	Medium TCR
0.0179031	0.540541	Medium TCR
0.0298533	0.567568	Medium TCR
0.0413157	0.594595	Medium TCR
0.0520339	0.621622	Medium TCR
0.0581033	0.648649	Medium TCR
0.0593035	0.675676	Medium TCR
0.0588998	0.702703	Medium TCR
0.0568699	0.72973	Medium TCR
0.0531044	0.756757	Medium TCR
0.0492342	0.783784	Medium TCR
0.0425788	0.810811	Medium TCR
0.0358261	0.837838	Medium TCR
0.0275246	0.864865	Medium TCR
0.0174012	0.891892	Medium TCR
0.00243641	0.918919	Medium TCR
-0.00977714	0.945946	Medium TCR
-0.0207533	0.972973	Medium TCR
-0.0519245	1	Medium TCR
0.0262418	0.027027	Low TCR
0.0153091	0.0540541	Low TCR
-0.00959654	0.0810811	Low TCR
-0.00975757	0.108108	Low TCR
-0.00736973	0.135135	Low TCR
-0.00463427	0.162162	Low TCR
0.000377322	0.189189	Low TCR
0.00327598	0.216216	Low TCR
0.00957263	0.243243	Low TCR
0.0132187	0.27027	Low TCR
0.0173995	0.297297	Low TCR
0.0202865	0.324324	Low TCR
0.0272292	0.351351	Low TCR
0.0321047	0.378378	Low TCR
0.0367851	0.405405	Low TCR
0.0387982	0.432432	Low TCR
0.0386941	0.459459	Low TCR
0.0380045	0.486486	Low TCR
0.0382432	0.513514	Low TCR
0.0385216	0.540541	Low TCR
0.037495	0.567568	Low TCR
0.0359794	0.594595	Low TCR
0.0342661	0.621622	Low TCR
0.0331142	0.648649	Low TCR
0.0336974	0.675676	Low TCR
0.0356573	0.702703	Low TCR
0.037634	0.72973	Low TCR
0.0375657	0.756757	Low TCR
0.0361678	0.783784	Low TCR
0.0343171	0.810811	Low TCR
0.0323596	0.837838	Low TCR
0.0294861	0.864865	Low TCR
0.0251839	0.891892	Low TCR
0.0178069	0.918919	Low TCR
0.0114313	0.945946	Low TCR
0.00556921	0.972973	Low TCR
-0.0112488	1	Low TCR
-0.00554625	0.027027	High TCR
-0.00679459	0.0540541	High TCR
-0.00750259	0.0810811	High TCR
-0.00658482	0.108108	High TCR
-0.00469388	0.135135	High TCR
-0.00356436	0.162162	High TCR
-0.00186955	0.189189	High TCR
-0.000925058	0.216216	High TCR
0.00116391	0.243243	High TCR
0.00249047	0.27027	High TCR
0.00387241	0.297297	High TCR
0.00469299	0.324324	High TCR
0.00666047	0.351351	High TCR
0.00828444	0.378378	High TCR
0.0104919	0.405405	High TCR
0.0124094	0.432432	High TCR
0.0133324	0.459459	High TCR
0.0151862	0.486486	High TCR
0.0180064	0.513514	High TCR
0.0227183	0.540541	High TCR
0.028681	0.567568	High TCR
0.0342179	0.594595	High TCR
0.0394404	0.621622	High TCR
0.0427368	0.648649	High TCR
0.044409	0.675676	High TCR
0.0460517	0.702703	High TCR
0.0469627	0.72973	High TCR
0.0460256	0.756757	High TCR
0.0441034	0.783784	High TCR
0.0407916	0.810811	High TCR
0.0372115	0.837838	High TCR
0.0324513	0.864865	High TCR
0.0261463	0.891892	High TCR
0.0161496	0.918919	High TCR
0.0076879	0.945946	High TCR
-4.91521e-05	0.972973	High TCR
-0.0223358	1	High TCR
0.000256367	0.027027	Low TCR
-0.00164082	0.0540541	Low TCR
-0.00465055	0.0810811	Low TCR
-0.00424852	0.108108	Low TCR
-0.00320746	0.135135	Low TCR
-0.00273426	0.162162	Low TCR
-0.00219145	0.189189	Low TCR
-0.00188089	0.216216	Low TCR
-0.00104123	0.243243	Low TCR
-0.000269765	0.27027	Low TCR
0.000593162	0.297297	Low TCR
0.00103336	0.324324	Low TCR
0.00207029	0.351351	Low TCR
0.00305441	0.378378	Low TCR
0.00470063	0.405405	Low TCR
0.00605822	0.432432	Low TCR
0.00651022	0.459459	Low TCR
0.00746229	0.486486	Low TCR
0.00932726	0.513514	Low TCR
0.0133387	0.540541	Low TCR
0.0190976	0.567568	Low TCR
0.024621	0.594595	Low TCR
0.0297287	0.621622	Low TCR
0.0324661	0.648649	Low TCR
0.032809	0.675676	Low TCR
0.0323601	0.702703	Low TCR
0.0310866	0.72973	Low TCR
0.0289066	0.756757	Low TCR
0.0267013	0.783784	Low TCR
0.0229493	0.810811	Low TCR
0.0192106	0.837838	Low TCR
0.0147026	0.864865	Low TCR
0.00931768	0.891892	Low TCR
0.00151422	0.918919	Low TCR
-0.00477792	0.945946	Low TCR
-0.0103979	0.972973	Low TCR
-0.0262692	1	Low TCR
-0.0132533	0.027027	High TCR
-0.00851453	0.0540541	High TCR
0.00328547	0.0810811	High TCR
0.00357884	0.108108	High TCR
0.00275625	0.135135	High TCR
0.00177339	0.162162	High TCR
3.72685e-05	0.189189	High TCR
-0.0009764	0.216216	High TCR
-0.0032603	0.243243	High TCR
-0.00470765	0.27027	High TCR
-0.00858054	0.297297	High TCR
-0.0124205	0.324324	High TCR
-0.0225711	0.351351	High TCR
-0.029119	0.378378	High TCR
-0.0328824	0.405405	High TCR
-0.0401401	0.432432	High TCR
-0.0478294	0.459459	High TCR
-0.056599	0.486486	High TCR
-0.053768	0.513514	High TCR
-0.0344078	0.540541	High TCR
-0.00264216	0.567568	High TCR
0.0301844	0.594595	High TCR
0.0635116	0.621622	High TCR
0.0867834	0.648649	High TCR
0.099796	0.675676	High TCR
0.11304	0.702703	High TCR
0.123776	0.72973	High TCR
0.127522	0.756757	High TCR
0.125293	0.783784	High TCR
0.118984	0.810811	High TCR
0.110146	0.837838	High TCR
0.0967597	0.864865	High TCR
0.0775635	0.891892	High TCR
0.0455436	0.918919	High TCR
0.0176319	0.945946	High TCR
-0.00832417	0.972973	High TCR
-0.0846814	1	High TCR
-0.00673763	0.027027	High TCR
-0.00794437	0.0540541	High TCR
-0.0122563	0.0810811	High TCR
-0.0127524	0.108108	High TCR
-0.0131496	0.135135	High TCR
-0.0137415	0.162162	High TCR
-0.0150723	0.189189	High TCR
-0.0157881	0.216216	High TCR
-0.0169454	0.243243	High TCR
-0.0170213	0.27027	High TCR
-0.0178093	0.297297	High TCR
-0.0190004	0.324324	High TCR
-0.0219589	0.351351	High TCR
-0.0229798	0.378378	High TCR
-0.0210587	0.405405	High TCR
-0.0169168	0.432432	High TCR
-0.0140788	0.459459	High TCR
-0.00773517	0.486486	High TCR
0.00124554	0.513514	High TCR
0.0173063	0.540541	High TCR
0.0397141	0.567568	High TCR
0.0614196	0.594595	High TCR
0.0824368	0.621622	High TCR
0.0960556	0.648649	High TCR
0.101993	0.675676	High TCR
0.106583	0.702703	High TCR
0.108866	0.72973	High TCR
0.107197	0.756757	High TCR
0.103176	0.783784	High TCR
0.0951022	0.810811	High TCR
0.0859524	0.837838	High TCR
0.0738274	0.864865	High TCR
0.0581205	0.891892	High TCR
0.0337494	0.918919	High TCR
0.0132625	0.945946	High TCR
-0.00545344	0.972973	High TCR
-0.0595966	1	High TCR
0.00770291	0.027027	Low TCR
0.000239707	0.0540541	Low TCR
-0.0204233	0.0810811	Low TCR
-0.0217851	0.108108	Low TCR
-0.0220357	0.135135	Low TCR
-0.0217623	0.162162	Low TCR
-0.0213231	0.189189	Low TCR
-0.0209906	0.216216	Low TCR
-0.019855	0.243243	Low TCR
-0.0186139	0.27027	Low TCR
-0.0162279	0.297297	Low TCR
-0.0142774	0.324324	Low TCR
-0.00885604	0.351351	Low TCR
-0.00432576	0.378378	Low TCR
0.00115368	0.405405	Low TCR
0.00727444	0.432432	Low TCR
0.0113973	0.459459	Low TCR
0.0181044	0.486486	Low TCR
0.0241597	0.513514	Low TCR
0.0317352	0.540541	Low TCR
0.0411556	0.567568	Low TCR
0.0500915	0.594595	Low TCR
0.0590916	0.621622	Low TCR
0.0660649	0.648649	Low TCR
0.0711582	0.675676	Low TCR
0.0766219	0.702703	Low TCR
0.0805375	0.72973	Low TCR
0.079856	0.756757	Low TCR
0.0759807	0.783784	Low TCR
0.0687044	0.810811	Low TCR
0.0608367	0.837838	Low TCR
0.0507354	0.864865	Low TCR
0.037978	0.891892	Low TCR
0.0183699	0.918919	Low TCR
0.00186832	0.945946	Low TCR
-0.0132098	0.972973	Low TCR
-0.0568045	1	Low TCR
-0.00101994	0.027027	Low TCR
-0.00401448	0.0540541	Low TCR
-0.0131803	0.0810811	Low TCR
-0.0139079	0.108108	Low TCR
-0.0141592	0.135135	Low TCR
-0.0145841	0.162162	Low TCR
-0.0156926	0.189189	Low TCR
-0.016271	0.216216	Low TCR
-0.0170402	0.243243	Low TCR
-0.016753	0.27027	Low TCR
-0.016255	0.297297	Low TCR
-0.0161318	0.324324	Low TCR
-0.0154844	0.351351	Low TCR
-0.0139896	0.378378	Low TCR
-0.0101762	0.405405	Low TCR
-0.00173698	0.432432	Low TCR
0.00544089	0.459459	Low TCR
0.0174125	0.486486	Low TCR
0.0268832	0.513514	Low TCR
0.0371712	0.540541	Low TCR
0.0495139	0.567568	Low TCR
0.0604374	0.594595	Low TCR
0.069982	0.621622	Low TCR
0.0746405	0.648649	Low TCR
0.0742224	0.675676	Low TCR
0.0714628	0.702703	Low TCR
0.0667402	0.72973	Low TCR
0.060573	0.756757	Low TCR
0.0551029	0.783784	Low TCR
0.0459327	0.810811	Low TCR
0.0370289	0.837838	Low TCR
0.0265997	0.864865	Low TCR
0.0145422	0.891892	Low TCR
-0.00243717	0.918919	Low TCR
-0.0159172	0.945946	Low TCR
-0.0278572	0.972973	Low TCR
-0.0612972	1	Low TCR
-0.00339808	0.027027	High TCR
-0.00562667	0.0540541	High TCR
-0.00992729	0.0810811	High TCR
-0.00953375	0.108108	High TCR
-0.00824083	0.135135	High TCR
-0.00766299	0.162162	High TCR
-0.00708735	0.189189	High TCR
-0.00677216	0.216216	High TCR
-0.00590269	0.243243	High TCR
-0.00505888	0.27027	High TCR
-0.00464456	0.297297	High TCR
-0.00484581	0.324324	High TCR
-0.00562663	0.351351	High TCR
-0.00577976	0.378378	High TCR
-0.00456035	0.405405	High TCR
-0.00233754	0.432432	High TCR
-0.000863705	0.459459	High TCR
0.0023105	0.486486	High TCR
0.00669703	0.513514	High TCR
0.0145796	0.540541	High TCR
0.0256387	0.567568	High TCR
0.036323	0.594595	High TCR
0.0465598	0.621622	High TCR
0.0529386	0.648649	High TCR
0.0553247	0.675676	High TCR
0.0567942	0.702703	High TCR
0.0569318	0.72973	High TCR
0.0550192	0.756757	High TCR
0.0521962	0.783784	High TCR
0.0469875	0.810811	High TCR
0.0414153	0.837838	High TCR
0.0343052	0.864865	High TCR
0.0253645	0.891892	High TCR
0.0117806	0.918919	High TCR
0.000487807	0.945946	High TCR
-0.00976514	0.972973	High TCR
-0.0392149	1	High TCR
-0.000647761	0.027027	Low TCR
-0.000639032	0.0540541	Low TCR
-0.00221614	0.0810811	Low TCR
-0.00274165	0.108108	Low TCR
-0.00351223	0.135135	Low TCR
-0.00447573	0.162162	Low TCR
-0.00646076	0.189189	Low TCR
-0.00755014	0.216216	Low TCR
-0.00951051	0.243243	Low TCR
-0.0100444	0.27027	Low TCR
-0.0104877	0.297297	Low TCR
-0.0109573	0.324324	Low TCR
-0.0117898	0.351351	Low TCR
-0.0115391	0.378378	Low TCR
-0.00940376	0.405405	Low TCR
-0.00335982	0.432432	Low TCR
0.00199043	0.459459	Low TCR
0.0109267	0.486486	Low TCR
0.0178105	0.513514	Low TCR
0.0252761	0.540541	Low TCR
0.0345066	0.567568	Low TCR
0.0428237	0.594595	Low TCR
0.0502322	0.621622	Low TCR
0.0540553	0.648649	Low TCR
0.0539204	0.675676	Low TCR
0.0518997	0.702703	Low TCR
0.0484386	0.72973	Low TCR
0.0441668	0.756757	Low TCR
0.0404393	0.783784	Low TCR
0.0339632	0.810811	Low TCR
0.0276656	0.837838	Low TCR
0.0204141	0.864865	Low TCR
0.012274	0.891892	Low TCR
0.00117201	0.918919	Low TCR
-0.00749303	0.945946	Low TCR
-0.0151113	0.972973	Low TCR
-0.0363736	1	Low TCR
-0.00658494	0.027027	Low TCR
-0.0122947	0.0540541	Low TCR
-0.021542	0.0810811	Low TCR
-0.0197814	0.108108	Low TCR
-0.0151878	0.135135	Low TCR
-0.012372	0.162162	Low TCR
-0.00826225	0.189189	Low TCR
-0.00596827	0.216216	Low TCR
-0.000798377	0.243243	Low TCR
0.00263693	0.27027	Low TCR
0.0068896	0.297297	Low TCR
0.00975908	0.324324	Low TCR
0.0167281	0.351351	Low TCR
0.0218698	0.378378	Low TCR
0.027389	0.405405	Low TCR
0.0357791	0.432432	Low TCR
0.042701	0.459459	Low TCR
0.0529329	0.486486	Low TCR
0.0585758	0.513514	Low TCR
0.0596601	0.540541	Low TCR
0.0574933	0.567568	Low TCR
0.053806	0.594595	Low TCR
0.0490501	0.621622	Low TCR
0.0446872	0.648649	Low TCR
0.0412309	0.675676	Low TCR
0.0370414	0.702703	Low TCR
0.0323897	0.72973	Low TCR
0.0277444	0.756757	Low TCR
0.0244928	0.783784	Low TCR
0.0200945	0.810811	Low TCR
0.016517	0.837838	Low TCR
0.0128553	0.864865	Low TCR
0.00910619	0.891892	Low TCR
0.00439342	0.918919	Low TCR
0.000977064	0.945946	Low TCR
-0.00186013	0.972973	Low TCR
-0.009088	1	Low TCR
-0.00667324	0.027027	High TCR
-0.00755835	0.0540541	High TCR
-0.0057207	0.0810811	High TCR
-0.00411157	0.108108	High TCR
-0.00116797	0.135135	High TCR
-7.18847e-05	0.162162	High TCR
0.000945611	0.189189	High TCR
0.00147081	0.216216	High TCR
0.00286105	0.243243	High TCR
0.00418437	0.27027	High TCR
0.00523543	0.297297	High TCR
0.00542597	0.324324	High TCR
0.00561971	0.351351	High TCR
0.00629888	0.378378	High TCR
0.00867444	0.405405	High TCR
0.0119636	0.432432	High TCR
0.0139699	0.459459	High TCR
0.0181147	0.486486	High TCR
0.0238145	0.513514	High TCR
0.0335735	0.540541	High TCR
0.0468654	0.567568	High TCR
0.0598086	0.594595	High TCR
0.0727229	0.621622	High TCR
0.0820222	0.648649	High TCR
0.0878394	0.675676	High TCR
0.0939422	0.702703	High TCR
0.0987045	0.72973	High TCR
0.0995094	0.756757	High TCR
0.0971685	0.783784	High TCR
0.0920349	0.810811	High TCR
0.0858619	0.837838	High TCR
0.0773539	0.864865	High TCR
0.0659848	0.891892	High TCR
0.0478692	0.918919	High TCR
0.0323905	0.945946	High TCR
0.0181335	0.972973	High TCR
-0.0234393	1	High TCR
-0.00747024	0.027027	Medium TCR
-0.0095167	0.0540541	Medium TCR
-0.0138454	0.0810811	Medium TCR
-0.0135409	0.108108	Medium TCR
-0.0123642	0.135135	Medium TCR
-0.0117544	0.162162	Medium TCR
-0.0110224	0.189189	Medium TCR
-0.0105979	0.216216	Medium TCR
-0.00945463	0.243243	Medium TCR
-0.00841903	0.27027	Medium TCR
-0.00712435	0.297297	Medium TCR
-0.00633706	0.324324	Medium TCR
-0.00426295	0.351351	Medium TCR
-0.00228403	0.378378	Medium TCR
0.000805569	0.405405	Medium TCR
0.00604757	0.432432	Medium TCR
0.0102682	0.459459	Medium TCR
0.017216	0.486486	Medium TCR
0.0227665	0.513514	Medium TCR
0.0282586	0.540541	Medium TCR
0.0341465	0.567568	Medium TCR
0.0391873	0.594595	Medium TCR
0.0437382	0.621622	Medium TCR
0.0465886	0.648649	Medium TCR
0.04787	0.675676	Medium TCR
0.0487992	0.702703	Medium TCR
0.048957	0.72973	Medium TCR
0.04766	0.756757	Medium TCR
0.0456885	0.783784	Medium TCR
0.0421721	0.810811	Medium TCR
0.038459	0.837838	Medium TCR
0.0337309	0.864865	Medium TCR
0.0277699	0.891892	Medium TCR
0.0186842	0.918919	Medium TCR
0.0111268	0.945946	Medium TCR
0.00426811	0.972973	Medium TCR
-0.0153968	1	Medium TCR
-0.00294024	0.027027	Medium TCR
-0.0136721	0.0540541	Medium TCR
-0.0294839	0.0810811	Medium TCR
-0.0256017	0.108108	Medium TCR
-0.0160688	0.135135	Medium TCR
-0.0101884	0.162162	Medium TCR
-0.00149296	0.189189	Medium TCR
0.00334361	0.216216	Medium TCR
0.0140837	0.243243	Medium TCR
0.0209888	0.27027	Medium TCR
0.029688	0.297297	Medium TCR
0.0357225	0.324324	Medium TCR
0.0503106	0.351351	Medium TCR
0.0606373	0.378378	Medium TCR
0.0706876	0.405405	Medium TCR
0.0852077	0.432432	Medium TCR
0.0972058	0.459459	Medium TCR
0.114031	0.486486	Medium TCR
0.121223	0.513514	Medium TCR
0.117917	0.540541	Medium TCR
0.106978	0.567568	Medium TCR
0.093331	0.594595	Medium TCR
0.0773282	0.621622	Medium TCR
0.0631443	0.648649	Medium TCR
0.0515513	0.675676	Medium TCR
0.037453	0.702703	Medium TCR
0.0227702	0.72973	Medium TCR
0.0106273	0.756757	Medium TCR
0.00392461	0.783784	Medium TCR
-0.00431011	0.810811	Medium TCR
-0.0100119	0.837838	Medium TCR
-0.0146409	0.864865	Medium TCR
-0.0178224	0.891892	Medium TCR
-0.0195247	0.918919	Medium TCR
-0.0193777	0.945946	Medium TCR
-0.0184472	0.972973	Medium TCR
-0.013135	1	Medium TCR
-0.0162326	0.027027	Medium TCR
-0.0158484	0.0540541	Medium TCR
-0.0129631	0.0810811	Medium TCR
-0.0121695	0.108108	Medium TCR
-0.010966	0.135135	Medium TCR
-0.0107347	0.162162	Medium TCR
-0.0108143	0.189189	Medium TCR
-0.0108866	0.216216	Medium TCR
-0.010889	0.243243	Medium TCR
-0.0105879	0.27027	Medium TCR
-0.0119419	0.297297	Medium TCR
-0.0139818	0.324324	Medium TCR
-0.0196604	0.351351	Medium TCR
-0.0229291	0.378378	Medium TCR
-0.0233305	0.405405	Medium TCR
-0.0247038	0.432432	Medium TCR
-0.0272247	0.459459	Medium TCR
-0.0286233	0.486486	Medium TCR
-0.0226633	0.513514	Medium TCR
-0.00453426	0.540541	Medium TCR
0.0231668	0.567568	Medium TCR
0.0509775	0.594595	Medium TCR
0.0785382	0.621622	Medium TCR
0.0969264	0.648649	Medium TCR
0.106021	0.675676	Medium TCR
0.114387	0.702703	Medium TCR
0.120095	0.72973	Medium TCR
0.119963	0.756757	Medium TCR
0.115745	0.783784	Medium TCR
0.106895	0.810811	Medium TCR
0.0963806	0.837838	Medium TCR
0.0818896	0.864865	Medium TCR
0.0624496	0.891892	Medium TCR
0.0314408	0.918919	Medium TCR
0.00500064	0.945946	Medium TCR
-0.0193177	0.972973	Medium TCR
-0.0900754	1	Medium TCR
-0.00548391	0.027027	Low TCR
-0.00835089	0.0540541	Low TCR
-0.0128708	0.0810811	Low TCR
-0.0119138	0.108108	Low TCR
-0.00946583	0.135135	Low TCR
-0.00814866	0.162162	Low TCR
-0.00639573	0.189189	Low TCR
-0.00540804	0.216216	Low TCR
-0.00301912	0.243243	Low TCR
-0.00118338	0.27027	Low TCR
0.00138166	0.297297	Low TCR
0.00319396	0.324324	Low TCR
0.00784874	0.351351	Low TCR
0.0115655	0.378378	Low TCR
0.0160019	0.405405	Low TCR
0.0226618	0.432432	Low TCR
0.0279777	0.459459	Low TCR
0.0360783	0.486486	Low TCR
0.0412828	0.513514	Low TCR
0.0446593	0.540541	Low TCR
0.0471591	0.567568	Low TCR
0.04851	0.594595	Low TCR
0.0488334	0.621622	Low TCR
0.0476888	0.648649	Low TCR
0.0452678	0.675676	Low TCR
0.0415357	0.702703	Low TCR
0.0368274	0.72973	Low TCR
0.0316689	0.756757	Low TCR
0.0276869	0.783784	Low TCR
0.0216957	0.810811	Low TCR
0.0163542	0.837838	Low TCR
0.010484	0.864865	Low TCR
0.00407411	0.891892	Low TCR
-0.00449925	0.918919	Low TCR
-0.0110568	0.945946	Low TCR
-0.0167256	0.972973	Low TCR
-0.0320957	1	Low TCR
-0.00986807	0.027027	High TCR
-0.0114078	0.0540541	High TCR
-0.0140658	0.0810811	High TCR
-0.0137011	0.108108	High TCR
-0.0126831	0.135135	High TCR
-0.0123388	0.162162	High TCR
-0.0121358	0.189189	High TCR
-0.0120268	0.216216	High TCR
-0.0115915	0.243243	High TCR
-0.0109896	0.27027	High TCR
-0.0117927	0.297297	High TCR
-0.0133596	0.324324	High TCR
-0.0178209	0.351351	High TCR
-0.0202684	0.378378	High TCR
-0.0200565	0.405405	High TCR
-0.0195243	0.432432	High TCR
-0.02003	0.459459	High TCR
-0.018718	0.486486	High TCR
-0.0123331	0.513514	High TCR
0.003268	0.540541	High TCR
0.0263613	0.567568	High TCR
0.0493139	0.594595	High TCR
0.0719906	0.621622	High TCR
0.0871989	0.648649	High TCR
0.0950168	0.675676	High TCR
0.102402	0.702703	High TCR
0.107398	0.72973	High TCR
0.10681	0.756757	High TCR
0.102425	0.783784	High TCR
0.0936594	0.810811	High TCR
0.0835615	0.837838	High TCR
0.069903	0.864865	High TCR
0.0518287	0.891892	High TCR
0.0232389	0.918919	High TCR
-0.00104763	0.945946	High TCR
-0.023339	0.972973	High TCR
-0.0880431	1	High TCR
-0.000262557	0.027027	Low TCR
-0.00598371	0.0540541	Low TCR
-0.0183506	0.0810811	Low TCR
-0.0179099	0.108108	Low TCR
-0.0155657	0.135135	Low TCR
-0.0139781	0.162162	Low TCR
-0.0116369	0.189189	Low TCR
-0.0102874	0.216216	Low TCR
-0.00706124	0.243243	Low TCR
-0.00468564	0.27027	Low TCR
-0.001279	0.297297	Low TCR
0.00121507	0.324324	Low TCR
0.0076099	0.351351	Low TCR
0.0125365	0.378378	Low TCR
0.0179942	0.405405	Low TCR
0.0257001	0.432432	Low TCR
0.0318208	0.459459	Low TCR
0.0410252	0.486486	Low TCR
0.0467046	0.513514	Low TCR
0.0496823	0.540541	Low TCR
0.0510144	0.567568	Low TCR
0.0509938	0.594595	Low TCR
0.0498476	0.621622	Low TCR
0.0476561	0.648649	Low TCR
0.0445932	0.675676	Low TCR
0.0401428	0.702703	Low TCR
0.0348717	0.72973	Low TCR
0.0296742	0.756757	Low TCR
0.0260597	0.783784	Low TCR
0.0208021	0.810811	Low TCR
0.0162717	0.837838	Low TCR
0.0114476	0.864865	Low TCR
0.00635517	0.891892	Low TCR
-0.000211713	0.918919	Low TCR
-0.00509159	0.945946	Low TCR
-0.00923072	0.972973	Low TCR
-0.020177	1	Low TCR
0.00158985	0.027027	Low TCR
0.00037181	0.0540541	Low TCR
0.000960532	0.0810811	Low TCR
0.00204334	0.108108	Low TCR
0.00391233	0.135135	Low TCR
0.00456543	0.162162	Low TCR
0.00513674	0.189189	Low TCR
0.00542056	0.216216	Low TCR
0.00616236	0.243243	Low TCR
0.00687449	0.27027	Low TCR
0.00636432	0.297297	Low TCR
0.0050984	0.324324	Low TCR
0.00127948	0.351351	Low TCR
-0.00104815	0.378378	Low TCR
-0.00151126	0.405405	Low TCR
-0.000471508	0.432432	Low TCR
8.82799e-05	0.459459	Low TCR
0.00164435	0.486486	Low TCR
0.0044675	0.513514	Low TCR
0.00935365	0.540541	Low TCR
0.0157427	0.567568	Low TCR
0.0220905	0.594595	Low TCR
0.0289031	0.621622	Low TCR
0.0348955	0.648649	Low TCR
0.0413718	0.675676	Low TCR
0.0504475	0.702703	Low TCR
0.0589713	0.72973	Low TCR
0.0620381	0.756757	Low TCR
0.0601074	0.783784	Low TCR
0.0558206	0.810811	Low TCR
0.0505057	0.837838	Low TCR
0.0429657	0.864865	Low TCR
0.0326182	0.891892	Low TCR
0.0158516	0.918919	Low TCR
0.00144299	0.945946	Low TCR
-0.0118647	0.972973	Low TCR
-0.0507647	1	Low TCR
0.0051234	0.027027	Low TCR
-0.00339245	0.0540541	Low TCR
-0.0243909	0.0810811	Low TCR
-0.0246056	0.108108	Low TCR
-0.0224092	0.135135	Low TCR
-0.0207636	0.162162	Low TCR
-0.0184072	0.189189	Low TCR
-0.0170261	0.216216	Low TCR
-0.0135694	0.243243	Low TCR
-0.0108203	0.27027	Low TCR
-0.0073803	0.297297	Low TCR
-0.00519444	0.324324	Low TCR
0.000315286	0.351351	Low TCR
0.00499161	0.378378	Low TCR
0.0113475	0.405405	Low TCR
0.0237601	0.432432	Low TCR
0.0345578	0.459459	Low TCR
0.0513274	0.486486	Low TCR
0.0618331	0.513514	Low TCR
0.0679827	0.540541	Low TCR
0.0720996	0.567568	Low TCR
0.0740541	0.594595	Low TCR
0.0742581	0.621622	Low TCR
0.0722983	0.648649	Low TCR
0.0684202	0.675676	Low TCR
0.0623647	0.702703	Low TCR
0.0547739	0.72973	Low TCR
0.0466506	0.756757	Low TCR
0.0404855	0.783784	Low TCR
0.0311666	0.810811	Low TCR
0.0228749	0.837838	Low TCR
0.0138221	0.864865	Low TCR
0.00404034	0.891892	Low TCR
-0.00890412	0.918919	Low TCR
-0.0187485	0.945946	Low TCR
-0.027233	0.972973	Low TCR
-0.0501759	1	Low TCR
-0.00694168	0.027027	High TCR
-0.0120678	0.0540541	High TCR
-0.0208583	0.0810811	High TCR
-0.0195362	0.108108	High TCR
-0.0158947	0.135135	High TCR
-0.0139116	0.162162	High TCR
-0.0112904	0.189189	High TCR
-0.00982065	0.216216	High TCR
-0.00628451	0.243243	High TCR
-0.00358449	0.27027	High TCR
-0.000730056	0.297297	High TCR
0.000769712	0.324324	High TCR
0.00422781	0.351351	High TCR
0.00728383	0.378378	High TCR
0.0120404	0.405405	High TCR
0.0201406	0.432432	High TCR
0.0265704	0.459459	High TCR
0.0369031	0.486486	High TCR
0.0447465	0.513514	High TCR
0.0523977	0.540541	High TCR
0.0607154	0.567568	High TCR
0.0675677	0.594595	High TCR
0.0730048	0.621622	High TCR
0.0747656	0.648649	High TCR
0.0731379	0.675676	High TCR
0.0696789	0.702703	High TCR
0.0644645	0.72973	High TCR
0.0575888	0.756757	High TCR
0.051528	0.783784	High TCR
0.0419749	0.810811	High TCR
0.0330024	0.837838	High TCR
0.0226322	0.864865	High TCR
0.010681	0.891892	High TCR
-0.00616812	0.918919	High TCR
-0.0195225	0.945946	High TCR
-0.0313177	0.972973	High TCR
-0.0641265	1	High TCR
-0.0143529	0.027027	High TCR
-0.014426	0.0540541	High TCR
-0.00631734	0.0810811	High TCR
-0.00331914	0.108108	High TCR
0.00137743	0.135135	High TCR
0.00437702	0.162162	High TCR
0.00928806	0.189189	High TCR
0.0119527	0.216216	High TCR
0.0172211	0.243243	High TCR
0.0196527	0.27027	High TCR
0.0194935	0.297297	High TCR
0.0179548	0.324324	High TCR
0.0124956	0.351351	High TCR
0.00824458	0.378378	High TCR
0.00494935	0.405405	High TCR
-0.0066755	0.432432	High TCR
-0.0192622	0.459459	High TCR
-0.0366419	0.486486	High TCR
-0.040326	0.513514	High TCR
-0.0281836	0.540541	High TCR
-0.00598266	0.567568	High TCR
0.0178265	0.594595	High TCR
0.0426539	0.621622	High TCR
0.0607415	0.648649	High TCR
0.07288	0.675676	High TCR
0.0872161	0.702703	High TCR
0.100006	0.72973	High TCR
0.105299	0.756757	High TCR
0.103972	0.783784	High TCR
0.100071	0.810811	High TCR
0.0938468	0.837838	High TCR
0.08344	0.864865	High TCR
0.0673226	0.891892	High TCR
0.0390149	0.918919	High TCR
0.013807	0.945946	High TCR
-0.00982956	0.972973	High TCR
-0.0796584	1	High TCR
0.00248184	0.027027	Low TCR
-0.00366125	0.0540541	Low TCR
-0.0167517	0.0810811	Low TCR
-0.0162519	0.108108	Low TCR
-0.0137341	0.135135	Low TCR
-0.0119651	0.162162	Low TCR
-0.00927401	0.189189	Low TCR
-0.00772246	0.216216	Low TCR
-0.00406809	0.243243	Low TCR
-0.0014625	0.27027	Low TCR
0.00173781	0.297297	Low TCR
0.00382791	0.324324	Low TCR
0.0089846	0.351351	Low TCR
0.0130633	0.378378	Low TCR
0.0180509	0.405405	Low TCR
0.026198	0.432432	Low TCR
0.0328882	0.459459	Low TCR
0.0430438	0.486486	Low TCR
0.0492824	0.513514	Low TCR
0.0523269	0.540541	Low TCR
0.0532736	0.567568	Low TCR
0.0525708	0.594595	Low TCR
0.0503703	0.621622	Low TCR
0.046815	0.648649	Low TCR
0.0423613	0.675676	Low TCR
0.0363233	0.702703	Low TCR
0.0294571	0.72973	Low TCR
0.0229721	0.756757	Low TCR
0.0186873	0.783784	Low TCR
0.0126692	0.810811	Low TCR
0.00762337	0.837838	Low TCR
0.00235036	0.864865	Low TCR
-0.00313424	0.891892	Low TCR
-0.0100384	0.918919	Low TCR
-0.015021	0.945946	Low TCR
-0.0191609	0.972973	Low TCR
-0.0297919	1	Low TCR
-0.00618773	0.027027	High TCR
-0.000685074	0.0540541	High TCR
0.0139938	0.0810811	High TCR
0.0143343	0.108108	High TCR
0.0130349	0.135135	High TCR
0.0113125	0.162162	High TCR
0.00813792	0.189189	High TCR
0.00631015	0.216216	High TCR
0.00239086	0.243243	High TCR
0.000195547	0.27027	High TCR
-0.00460854	0.297297	High TCR
-0.00924429	0.324324	High TCR
-0.021457	0.351351	High TCR
-0.0294274	0.378378	High TCR
-0.034329	0.405405	High TCR
-0.0423899	0.432432	High TCR
-0.0507237	0.459459	High TCR
-0.0608906	0.486486	High TCR
-0.059858	0.513514	High TCR
-0.0430602	0.540541	High TCR
-0.0143538	0.567568	High TCR
0.0156472	0.594595	High TCR
0.0462059	0.621622	High TCR
0.0674367	0.648649	High TCR
0.0790184	0.675676	High TCR
0.0906913	0.702703	High TCR
0.100253	0.72973	High TCR
0.104073	0.756757	High TCR
0.102643	0.783784	High TCR
0.097632	0.810811	High TCR
0.0903699	0.837838	High TCR
0.0793962	0.864865	High TCR
0.0638239	0.891892	High TCR
0.0381717	0.918919	High TCR
0.0159468	0.945946	High TCR
-0.00468914	0.972973	High TCR
-0.0654722	1	High TCR
-0.00792232	0.027027	High TCR
-0.00887307	0.0540541	High TCR
-0.0080415	0.0810811	High TCR
-0.00688256	0.108108	High TCR
-0.00476039	0.135135	High TCR
-0.00364052	0.162162	High TCR
-0.00205762	0.189189	High TCR
-0.00118339	0.216216	High TCR
0.000778947	0.243243	High TCR
0.00208467	0.27027	High TCR
0.00310256	0.297297	High TCR
0.00344005	0.324324	High TCR
0.00398635	0.351351	High TCR
0.00459046	0.378378	High TCR
0.00603991	0.405405	High TCR
0.00673559	0.432432	High TCR
0.00645067	0.459459	High TCR
0.00662305	0.486486	High TCR
0.00895981	0.513514	High TCR
0.0148353	0.540541	High TCR
0.0232634	0.567568	High TCR
0.0315335	0.594595	High TCR
0.0396306	0.621622	High TCR
0.0449898	0.648649	High TCR
0.0478742	0.675676	High TCR
0.0507928	0.702703	High TCR
0.0527477	0.72973	High TCR
0.0521434	0.756757	High TCR
0.0499235	0.783784	High TCR
0.0458462	0.810811	High TCR
0.0413128	0.837838	High TCR
0.035243	0.864865	High TCR
0.0272149	0.891892	High TCR
0.014505	0.918919	High TCR
0.00372729	0.945946	High TCR
-0.00614609	0.972973	High TCR
-0.0346945	1	High TCR
-0.00255529	0.027027	Low TCR
-0.0121424	0.0540541	Low TCR
-0.0318034	0.0810811	Low TCR
-0.0304503	0.108108	Low TCR
-0.0253405	0.135135	Low TCR
-0.0218669	0.162162	Low TCR
-0.0166124	0.189189	Low TCR
-0.0136105	0.216216	Low TCR
-0.00664911	0.243243	Low TCR
-0.00181393	0.27027	Low TCR
0.00556769	0.297297	Low TCR
0.0113308	0.324324	Low TCR
0.0263319	0.351351	Low TCR
0.0376315	0.378378	Low TCR
0.0492791	0.405405	Low TCR
0.0669406	0.432432	Low TCR
0.0817384	0.459459	Low TCR
0.103196	0.486486	Low TCR
0.113848	0.513514	Low TCR
0.113596	0.540541	Low TCR
0.105783	0.567568	Low TCR
0.094755	0.594595	Low TCR
0.0811089	0.621622	Low TCR
0.0684581	0.648649	Low TCR
0.0576054	0.675676	Low TCR
0.0440552	0.702703	Low TCR
0.0295505	0.72973	Low TCR
0.0169208	0.756757	Low TCR
0.00937432	0.783784	Low TCR
-0.000441266	0.810811	Low TCR
-0.0078216	0.837838	Low TCR
-0.0145585	0.864865	Low TCR
-0.0203384	0.891892	Low TCR
-0.0258972	0.918919	Low TCR
-0.0289086	0.945946	Low TCR
-0.0308277	0.972973	Low TCR
-0.0336746	1	Low TCR
-0.00413427	0.027027	Medium TCR
-0.00673494	0.0540541	Medium TCR
-0.0135531	0.0810811	Medium TCR
-0.0136266	0.108108	Medium TCR
-0.0128332	0.135135	Medium TCR
-0.0126213	0.162162	Medium TCR
-0.0127414	0.189189	Medium TCR
-0.0127976	0.216216	Medium TCR
-0.0125714	0.243243	Medium TCR
-0.011869	0.27027	Medium TCR
-0.0107255	0.297297	Medium TCR
-0.0100008	0.324324	Medium TCR
-0.00790978	0.351351	Medium TCR
-0.00570063	0.378378	Medium TCR
-0.0019918	0.405405	Medium TCR
0.00584509	0.432432	Medium TCR
0.0126886	0.459459	Medium TCR
0.0236741	0.486486	Medium TCR
0.0313144	0.513514	Medium TCR
0.0378601	0.540541	Medium TCR
0.0447918	0.567568	Medium TCR
0.050413	0.594595	Medium TCR
0.054811	0.621622	Medium TCR
0.0561734	0.648649	Medium TCR
0.0542396	0.675676	Medium TCR
0.050134	0.702703	Medium TCR
0.0446341	0.72973	Medium TCR
0.0389101	0.756757	Medium TCR
0.0346582	0.783784	Medium TCR
0.0278624	0.810811	Medium TCR
0.0215911	0.837838	Medium TCR
0.0145974	0.864865	Medium TCR
0.00693432	0.891892	Medium TCR
-0.00330817	0.918919	Medium TCR
-0.0111705	0.945946	Medium TCR
-0.0179992	0.972973	Medium TCR
-0.0367096	1	Medium TCR
-0.00855823	0.027027	High TCR
-0.00904746	0.0540541	High TCR
-0.0104183	0.0810811	High TCR
-0.0104494	0.108108	High TCR
-0.0103131	0.135135	High TCR
-0.0105301	0.162162	High TCR
-0.0111817	0.189189	High TCR
-0.0115379	0.216216	High TCR
-0.0120708	0.243243	High TCR
-0.0120009	0.27027	High TCR
-0.0124899	0.297297	High TCR
-0.0133127	0.324324	High TCR
-0.0154227	0.351351	High TCR
-0.0162202	0.378378	High TCR
-0.0150313	0.405405	High TCR
-0.0124668	0.432432	High TCR
-0.0107827	0.459459	High TCR
-0.00686192	0.486486	High TCR
-0.000998969	0.513514	High TCR
0.00986387	0.540541	High TCR
0.0251783	0.567568	High TCR
0.040039	0.594595	High TCR
0.0543805	0.621622	High TCR
0.0635162	0.648649	High TCR
0.0673478	0.675676	High TCR
0.0702312	0.702703	High TCR
0.0714268	0.72973	High TCR
0.0696854	0.756757	High TCR
0.0663453	0.783784	High TCR
0.0599576	0.810811	High TCR
0.0529201	0.837838	High TCR
0.0437408	0.864865	High TCR
0.0319785	0.891892	High TCR
0.0138556	0.918919	High TCR
-0.00131932	0.945946	High TCR
-0.0151493	0.972973	High TCR
-0.0550319	1	High TCR
0.00621794	0.027027	Low TCR
0.00202317	0.0540541	Low TCR
-0.0110921	0.0810811	Low TCR
-0.0121615	0.108108	Low TCR
-0.0125437	0.135135	Low TCR
-0.012444	0.162162	Low TCR
-0.0122386	0.189189	Low TCR
-0.0120405	0.216216	Low TCR
-0.0112408	0.243243	Low TCR
-0.0102697	0.27027	Low TCR
-0.00859962	0.297297	Low TCR
-0.00733842	0.324324	Low TCR
-0.00379556	0.351351	Low TCR
-0.0006077	0.378378	Low TCR
0.00375902	0.405405	Low TCR
0.0133536	0.432432	Low TCR
0.0220816	0.459459	Low TCR
0.0355806	0.486486	Low TCR
0.0435377	0.513514	Low TCR
0.0472661	0.540541	Low TCR
0.0489268	0.567568	Low TCR
0.0488842	0.594595	Low TCR
0.0474146	0.621622	Low TCR
0.0446121	0.648649	Low TCR
0.0403832	0.675676	Low TCR
0.0340322	0.702703	Low TCR
0.0267727	0.72973	Low TCR
0.0204954	0.756757	Low TCR
0.0167406	0.783784	Low TCR
0.0113079	0.810811	Low TCR
0.00679991	0.837838	Low TCR
0.00229299	0.864865	Low TCR
-0.00202501	0.891892	Low TCR
-0.00691813	0.918919	Low TCR
-0.0101849	0.945946	Low TCR
-0.0127632	0.972973	Low TCR
-0.018995	1	Low TCR
-0.0165326	0.027027	Low TCR
-0.0169556	0.0540541	Low TCR
-0.0148864	0.0810811	Low TCR
-0.0134888	0.108108	Low TCR
-0.0109099	0.135135	Low TCR
-0.00966061	0.162162	Low TCR
-0.00802727	0.189189	Low TCR
-0.0071234	0.216216	Low TCR
-0.00498987	0.243243	Low TCR
-0.00340447	0.27027	Low TCR
-0.00113031	0.297297	Low TCR
0.000545859	0.324324	Low TCR
0.00500521	0.351351	Low TCR
0.00869633	0.378378	Low TCR
0.0132618	0.405405	Low TCR
0.0208841	0.432432	Low TCR
0.0272396	0.459459	Low TCR
0.036984	0.486486	Low TCR
0.0430832	0.513514	Low TCR
0.0461151	0.540541	Low TCR
0.0471718	0.567568	Low TCR
0.046875	0.594595	Low TCR
0.0456806	0.621622	Low TCR
0.0440498	0.648649	Low TCR
0.0426516	0.675676	Low TCR
0.0409587	0.702703	Low TCR
0.0385316	0.72973	Low TCR
0.0347151	0.756757	Low TCR
0.031032	0.783784	Low TCR
0.0255498	0.810811	Low TCR
0.0205405	0.837838	Low TCR
0.0147778	0.864865	Low TCR
0.00808001	0.891892	Low TCR
-0.00147717	0.918919	Low TCR
-0.00908323	0.945946	Low TCR
-0.0158023	0.972973	Low TCR
-0.0344135	1	Low TCR
-0.0108423	0.027027	Medium TCR
-0.0191543	0.0540541	Medium TCR
-0.0290068	0.0810811	Medium TCR
-0.0252978	0.108108	Medium TCR
-0.0169792	0.135135	Medium TCR
-0.0122068	0.162162	Medium TCR
-0.00541012	0.189189	Medium TCR
-0.00166683	0.216216	Medium TCR
0.00664924	0.243243	Medium TCR
0.0120599	0.27027	Medium TCR
0.0176538	0.297297	Medium TCR
0.0207828	0.324324	Medium TCR
0.0275442	0.351351	Medium TCR
0.0323261	0.378378	Medium TCR
0.0378272	0.405405	Medium TCR
0.0455214	0.432432	Medium TCR
0.0513247	0.459459	Medium TCR
0.0598235	0.486486	Medium TCR
0.0648964	0.513514	Medium TCR
0.0665935	0.540541	Medium TCR
0.0656493	0.567568	Medium TCR
0.0633586	0.594595	Medium TCR
0.0601987	0.621622	Medium TCR
0.0572671	0.648649	Medium TCR
0.0557991	0.675676	Medium TCR
0.0547037	0.702703	Medium TCR
0.0527505	0.72973	Medium TCR
0.048089	0.756757	Medium TCR
0.0427907	0.783784	Medium TCR
0.0348545	0.810811	Medium TCR
0.0275994	0.837838	Medium TCR
0.0192823	0.864865	Medium TCR
0.00967312	0.891892	Medium TCR
-0.00401757	0.918919	Medium TCR
-0.0149466	0.945946	Medium TCR
-0.0246217	0.972973	Medium TCR
-0.0515056	1	Medium TCR
-0.0153626	0.027027	Medium TCR
-0.01918	0.0540541	Medium TCR
-0.0238569	0.0810811	Medium TCR
-0.0217942	0.108108	Medium TCR
-0.0170108	0.135135	Medium TCR
-0.0140808	0.162162	Medium TCR
-0.00967563	0.189189	Medium TCR
-0.00717533	0.216216	Medium TCR
-0.0014344	0.243243	Medium TCR
0.00248686	0.27027	Medium TCR
0.00915429	0.297297	Medium TCR
0.0147368	0.324324	Medium TCR
0.0296353	0.351351	Medium TCR
0.0408598	0.378378	Medium TCR
0.0520704	0.405405	Medium TCR
0.0685853	0.432432	Medium TCR
0.0824265	0.459459	Medium TCR
0.102277	0.486486	Medium TCR
0.111616	0.513514	Medium TCR
0.109557	0.540541	Medium TCR
0.0992138	0.567568	Medium TCR
0.0858744	0.594595	Medium TCR
0.0703251	0.621622	Medium TCR
0.0571626	0.648649	Medium TCR
0.0477221	0.675676	Medium TCR
0.0369524	0.702703	Medium TCR
0.025558	0.72973	Medium TCR
0.014783	0.756757	Medium TCR
0.0076446	0.783784	Medium TCR
-0.00152429	0.810811	Medium TCR
-0.00845221	0.837838	Medium TCR
-0.0149356	0.864865	Medium TCR
-0.0208149	0.891892	Medium TCR
-0.0271173	0.918919	Medium TCR
-0.0310353	0.945946	Medium TCR
-0.033905	0.972973	Medium TCR
-0.0398004	1	Medium TCR
-0.00650047	0.027027	High TCR
-0.00294812	0.0540541	High TCR
0.00788654	0.0810811	High TCR
0.00868489	0.108108	High TCR
0.00883267	0.135135	High TCR
0.00841346	0.162162	High TCR
0.00751466	0.189189	High TCR
0.00695237	0.216216	High TCR
0.00559969	0.243243	High TCR
0.00465725	0.27027	High TCR
0.000839528	0.297297	High TCR
-0.00327709	0.324324	High TCR
-0.0145722	0.351351	High TCR
-0.0221786	0.378378	High TCR
-0.027118	0.405405	High TCR
-0.0365536	0.432432	High TCR
-0.0462853	0.459459	High TCR
-0.0583655	0.486486	High TCR
-0.0577668	0.513514	High TCR
-0.0400779	0.540541	High TCR
-0.00980359	0.567568	High TCR
0.0220927	0.594595	High TCR
0.0551447	0.621622	High TCR
0.0792925	0.648649	High TCR
0.0944958	0.675676	High TCR
0.111127	0.702703	High TCR
0.125553	0.72973	High TCR
0.131909	0.756757	High TCR
0.130701	0.783784	High TCR
0.125696	0.810811	High TCR
0.117798	0.837838	High TCR
0.105209	0.864865	High TCR
0.0866022	0.891892	High TCR
0.0549377	0.918919	High TCR
0.0270324	0.945946	High TCR
0.000938576	0.972973	High TCR
-0.0762685	1	High TCR
-0.00469973	0.027027	High TCR
-0.0048043	0.0540541	High TCR
-7.06087e-05	0.0810811	High TCR
0.00174845	0.108108	High TCR
0.00463052	0.135135	High TCR
0.00566411	0.162162	High TCR
0.00663387	0.189189	High TCR
0.00710298	0.216216	High TCR
0.00819678	0.243243	High TCR
0.00909478	0.27027	High TCR
0.00837626	0.297297	High TCR
0.0067248	0.324324	High TCR
0.00173321	0.351351	High TCR
-0.00139628	0.378378	High TCR
-0.0023078	0.405405	High TCR
-0.00385205	0.432432	High TCR
-0.00623333	0.459459	High TCR
-0.00846796	0.486486	High TCR
-0.00562904	0.513514	High TCR
0.0055709	0.540541	High TCR
0.0234576	0.567568	High TCR
0.0416519	0.594595	High TCR
0.0597458	0.621622	High TCR
0.0717166	0.648649	High TCR
0.0776968	0.675676	High TCR
0.0833655	0.702703	High TCR
0.0870634	0.72973	High TCR
0.0861	0.756757	High TCR
0.0820538	0.783784	High TCR
0.0741985	0.810811	High TCR
0.0654019	0.837838	High TCR
0.0537682	0.864865	High TCR
0.0386709	0.891892	High TCR
0.0151691	0.918919	High TCR
-0.00462104	0.945946	High TCR
-0.0227091	0.972973	High TCR
-0.0750197	1	High TCR
0.000668351	0.027027	Low TCR
-0.000718994	0.0540541	Low TCR
-0.00579767	0.0810811	Low TCR
-0.00642127	0.108108	Low TCR
-0.00697018	0.135135	Low TCR
-0.00749122	0.162162	Low TCR
-0.00856829	0.189189	Low TCR
-0.0091333	0.216216	Low TCR
-0.0100129	0.243243	Low TCR
-0.0100187	0.27027	Low TCR
-0.0100965	0.297297	Low TCR
-0.0103981	0.324324	Low TCR
-0.0109238	0.351351	Low TCR
-0.0104702	0.378378	Low TCR
-0.00806923	0.405405	Low TCR
-0.0016783	0.432432	Low TCR
0.00390671	0.459459	Low TCR
0.0132081	0.486486	Low TCR
0.0203882	0.513514	Low TCR
0.0276736	0.540541	Low TCR
0.0360638	0.567568	Low TCR
0.0433896	0.594595	Low TCR
0.0498283	0.621622	Low TCR
0.053204	0.648649	Low TCR
0.0535934	0.675676	Low TCR
0.0528483	0.702703	Low TCR
0.0508814	0.72973	Low TCR
0.0475151	0.756757	Low TCR
0.0440498	0.783784	Low TCR
0.0380831	0.810811	Low TCR
0.0321399	0.837838	Low TCR
0.0250208	0.864865	Low TCR
0.0166028	0.891892	Low TCR
0.00452269	0.918919	Low TCR
-0.00517073	0.945946	Low TCR
-0.0138098	0.972973	Low TCR
-0.038174	1	Low TCR
-0.00567998	0.027027	Medium TCR
-0.00906519	0.0540541	Medium TCR
-0.0179669	0.0810811	Medium TCR
-0.0182407	0.108108	Medium TCR
-0.0176495	0.135135	Medium TCR
-0.0175318	0.162162	Medium TCR
-0.0177768	0.189189	Medium TCR
-0.0178813	0.216216	Medium TCR
-0.0176707	0.243243	Medium TCR
-0.016862	0.27027	Medium TCR
-0.0157621	0.297297	Medium TCR
-0.0152079	0.324324	Medium TCR
-0.013563	0.351351	Medium TCR
-0.011466	0.378378	Medium TCR
-0.00729298	0.405405	Medium TCR
0.000935619	0.432432	Medium TCR
0.00775702	0.459459	Medium TCR
0.0190282	0.486486	Medium TCR
0.0279086	0.513514	Medium TCR
0.0373209	0.540541	Medium TCR
0.0483616	0.567568	Medium TCR
0.0580847	0.594595	Medium TCR
0.0666643	0.621622	Medium TCR
0.0711492	0.648649	Medium TCR
0.0715732	0.675676	Medium TCR
0.0703451	0.702703	Medium TCR
0.0673005	0.72973	Medium TCR
0.0621263	0.756757	Medium TCR
0.0568734	0.783784	Medium TCR
0.0480328	0.810811	Medium TCR
0.0393371	0.837838	Medium TCR
0.0289821	0.864865	Medium TCR
0.0167726	0.891892	Medium TCR
-0.000781447	0.918919	Medium TCR
-0.0149056	0.945946	Medium TCR
-0.0275038	0.972973	Medium TCR
-0.0630176	1	Medium TCR
-0.00081234	0.027027	Medium TCR
-0.0101877	0.0540541	Medium TCR
-0.0264669	0.0810811	Medium TCR
-0.0241822	0.108108	Medium TCR
-0.0177885	0.135135	Medium TCR
-0.0137433	0.162162	Medium TCR
-0.0077897	0.189189	Medium TCR
-0.004483	0.216216	Medium TCR
0.00285654	0.243243	Medium TCR
0.00757744	0.27027	Medium TCR
0.0130123	0.297297	Medium TCR
0.0164816	0.324324	Medium TCR
0.0245426	0.351351	Medium TCR
0.0302394	0.378378	Medium TCR
0.036107	0.405405	Medium TCR
0.0443175	0.432432	Medium TCR
0.0508579	0.459459	Medium TCR
0.0602839	0.486486	Medium TCR
0.065176	0.513514	Medium TCR
0.0653154	0.540541	Medium TCR
0.0619059	0.567568	Medium TCR
0.0570198	0.594595	Medium TCR
0.0510626	0.621622	Medium TCR
0.0458081	0.648649	Medium TCR
0.0417527	0.675676	Medium TCR
0.0368845	0.702703	Medium TCR
0.0315932	0.72973	Medium TCR
0.0265396	0.756757	Medium TCR
0.0231612	0.783784	Medium TCR
0.0186931	0.810811	Medium TCR
0.0151926	0.837838	Medium TCR
0.0117795	0.864865	Medium TCR
0.00850955	0.891892	Medium TCR
0.00471808	0.918919	Medium TCR
0.00215083	0.945946	Medium TCR
0.0001239	0.972973	Medium TCR
-0.00466259	1	Medium TCR
-0.00770905	0.027027	High TCR
[truncated: 13,911 more rows]

## Sheet: panel_d
READEME: The cell-state abundance (category) is derived from the cell-state abundance (exact) using the median value as a cut-off point.
Sample name	Overall survival time	Overall survival state	Cell-state abundance (exact)	Cell-state abundance (categry)	Pseuodtime ( tertiles)
TCGA-3N-A9WB	518	1	0.0179999	high	time1
TCGA-3N-A9WC	2022	0	-0.00481774	low	time1
TCGA-3N-A9WD	395	1	0.00266229	high	time1
TCGA-BF-A1PU	387	0	0.00104369	low	time1
TCGA-BF-A1PV	14	0	-1.36271e-05	low	time1
TCGA-BF-A1PX	282	1	-0.00566682	low	time1
TCGA-BF-A1PZ	853	0	-0.00042231	low	time1
TCGA-BF-A1Q0	831	0	-0.00168402	low	time1
TCGA-BF-A3DJ	464	0	6.87315e-05	low	time1
TCGA-BF-A3DL	769	0	0.00350617	high	time1
TCGA-BF-A3DM	601	0	-0.000133644	low	time1
TCGA-BF-A3DN	717	0	0.0105315	high	time1
TCGA-BF-A5EO	703	0	0.00239646	high	time1
TCGA-BF-A5EP	335	0	-0.00222165	low	time1
TCGA-BF-A5EQ	323	0	0.00298259	high	time1
TCGA-BF-A5ER	327	0	0.00388744	high	time1
TCGA-BF-A5ES	490	0	-0.00242813	low	time1
TCGA-BF-A9VF	440	0	0.00241974	high	time1
TCGA-BF-AAOU	476	0	0.000324814	low	time1
TCGA-BF-AAOX	444	0	0.00112196	low	time1
TCGA-BF-AAP0	454	0	0.00457175	high	time1
TCGA-BF-AAP1	409	0	0.00216703	high	time1
TCGA-BF-AAP2	405	0	0.00347557	high	time1
TCGA-BF-AAP4	335	0	-0.00328632	low	time1
TCGA-BF-AAP6	325	0	0.00264168	high	time1
TCGA-BF-AAP7	318	0	-0.00363436	low	time1
TCGA-BF-AAP8	447	0	-0.00513466	low	time1
TCGA-D3-A1Q1	504	1	0.00785066	high	time1
TCGA-D3-A1Q3	507	1	0.00710126	high	time1
TCGA-D3-A1Q4	3408	0	-0.00558602	low	time1
TCGA-D3-A1Q5	3424	1	0.0139926	high	time1
TCGA-D3-A1Q6	2184	1	0.00214326	high	time1
TCGA-D3-A1Q7	4053	0	0.00523502	high	time1
TCGA-D3-A1Q8	854	1	-0.00469109	low	time1
TCGA-D3-A1Q9	961	1	0.00746877	high	time1
TCGA-D3-A1QA	2765	0	0.00533342	high	time1
TCGA-D3-A1QB	2912	0	0.00234504	high	time1
TCGA-D3-A2J6	1321	1	0.00687696	high	time1
TCGA-D3-A2J7	3136	1	-0.000893534	low	time1
TCGA-D3-A2J8	1992	1	-0.00870365	low	time1
TCGA-D3-A2JA	3514	0	-0.00604018	low	time1
TCGA-D3-A2JC	2639	0	0.00992645	high	time1
TCGA-D3-A2JD	361	1	0.00990741	high	time1
TCGA-D3-A2JE	841	1	-0.00282663	low	time1
TCGA-D3-A2JF	1888	0	-0.015655	low	time1
TCGA-D3-A2JG	3453	1	0.0102297	high	time1
TCGA-D3-A2JH	1280	0	0.00271125	high	time1
TCGA-D3-A2JK	368	1	0.00228252	high	time1
TCGA-D3-A2JL	5219	0	-0.00441277	low	time1
TCGA-D3-A2JN	2022	1	-0.000131905	low	time1
TCGA-D3-A2JO	2010	0	-5.00858e-05	low	time1
TCGA-D3-A2JP	1812	0	0.00182841	low	time1
TCGA-D3-A3BZ	3976	0	0.001473	low	time1
TCGA-D3-A3C6	1766	1	0.00381258	high	time1
TCGA-D3-A3C7	1429	0	0.00373191	high	time1
TCGA-D3-A3C8	1409	0	0.00425884	high	time1
TCGA-D3-A3CB	5065	0	0.00241289	high	time1
TCGA-D3-A3CC	2644	0	0.00402756	high	time1
TCGA-D3-A3CE	1832	1	-0.00500398	low	time1
TCGA-D3-A3CF	746	1	0.00488739	high	time1
TCGA-D3-A3ML	422	1	0.00231862	high	time1
TCGA-D3-A3MR	3151	0	-0.00482154	low	time1
TCGA-D3-A3MU	1209	0	0.0211828	high	time1
TCGA-D3-A3MV	1378	0	-0.000372784	low	time1
TCGA-D3-A51E	5318	0	0.00150278	low	time1
TCGA-D3-A51F	1695	0	-0.0120732	low	time1
TCGA-D3-A51H	1714	0	0.0166818	high	time1
TCGA-D3-A51J	4414	0	0.00200118	low	time1
TCGA-D3-A51K	1002	0	0.000408216	low	time1
TCGA-D3-A51N	688	0	0.0019212	low	time1
TCGA-D3-A51T	818	0	0.00984688	high	time1
TCGA-D3-A5GL	3826	0	-0.00313921	low	time1
TCGA-D3-A5GN	4129	0	-0.00290707	low	time1
TCGA-D3-A5GO	4195	0	-0.00833433	low	time1
TCGA-D3-A5GR	5424	0	0.00368881	high	time1
TCGA-D3-A5GS	553	0	0.00802575	high	time1
TCGA-D3-A5GT	487	0	0.0012123	low	time1
TCGA-D3-A5GU	3808	0	0.00352313	high	time1
TCGA-D3-A8GB	938	1	-0.00227933	low	time1
TCGA-D3-A8GC	2421	1	0.0106465	high	time1
TCGA-D3-A8GD	718	0	0.00229015	high	time1
TCGA-D3-A8GE	804	0	-0.00728905	low	time1
TCGA-D3-A8GI	1780	1	0.00245865	high	time1
TCGA-D3-A8GJ	7342	0	-0.00690178	low	time1
TCGA-D3-A8GK	5177	0	0.0117633	high	time1
TCGA-D3-A8GL	2711	1	0.00163944	low	time1
TCGA-D3-A8GM	3259	1	0.0124954	high	time1
TCGA-D3-A8GN	4897	0	-0.00644852	low	time1
TCGA-D3-A8GP	4646	0	0.0061988	high	time1
TCGA-D3-A8GQ	884	1	-0.00552058	low	time1
TCGA-D3-A8GS	3564	1	-0.000885941	low	time1
TCGA-D3-A8GV	5101	1	0.00535826	high	time1
TCGA-D9-A3Z1	468	1	0.00313923	high	time1
TCGA-D9-A3Z3	678	0	-0.00218387	low	time1
TCGA-D9-A3Z4	519	1	0.00583626	high	time1
TCGA-D9-A4Z2	190	1	0.00591898	high	time1
TCGA-D9-A4Z3	505	0	0.0100081	high	time1
TCGA-D9-A4Z5	218	0	0.0011601	low	time1
TCGA-D9-A4Z6	561	1	-0.000403354	low	time1
TCGA-D9-A6E9	301	0	0.00465514	high	time1
TCGA-D9-A6EA	766	0	0.0363066	high	time1
TCGA-D9-A6EC	2359	0	0.00767916	high	time1
TCGA-DA-A1HV	2329	0	-0.0122172	low	time1
TCGA-DA-A1HW	820	0	0.0080557	high	time1
TCGA-DA-A1HY	4407	0	0.00109594	low	time1
TCGA-DA-A1I0	620	1	-5.66705e-05	low	time1
TCGA-DA-A1I1	6768	0	0.00676807	high	time1
TCGA-DA-A1I2	5370	1	0.00370822	high	time1
TCGA-DA-A1I4	1093	1	0.00129349	low	time1
TCGA-DA-A1I5	4107	0	0.00408502	high	time1
TCGA-DA-A1I7	2703	0	-0.013492	low	time1
TCGA-DA-A1IA	2005	1	0.00255356	high	time1
TCGA-DA-A1IB	825	0	0.0049698	high	time1
TCGA-DA-A1IC	2071	1	-0.00443943	low	time1
TCGA-DA-A3F2	1032	1	-0.00499216	low	time1
TCGA-DA-A3F3	319	1	-0.00194547	low	time1
TCGA-DA-A3F5	6873	1	0.00438363	high	time1
TCGA-DA-A3F8	1319	0	-0.00306457	low	time1
TCGA-DA-A95V	2193	0	0.0055966	high	time1
TCGA-DA-A95W	1136	0	0.00125066	low	time1
TCGA-DA-A95X	2249	0	0.01356	high	time1
TCGA-DA-A95Y	430	1	-0.00846255	low	time1
TCGA-DA-A95Z	396	0	0.00902199	high	time1
TCGA-DA-A960	804	0	-0.000728852	low	time1
TCGA-EB-A1NK	1039	0	0.0014643	low	time1
TCGA-EB-A24D	645	0	0.0108617	high	time1
TCGA-EB-A299	378	0	-0.00212794	low	time1
TCGA-EB-A3HV	39	0	0.0033689	high	time1
TCGA-EB-A3XB	796	0	0.0119513	high	time1
TCGA-EB-A3XC	650	0	-0.00583443	low	time1
TCGA-EB-A3XD	1160	0	-0.00020116	low	time1
TCGA-EB-A3XE	180	0	-0.00321758	low	time1
TCGA-EB-A3XF	278	0	0.000474344	low	time1
TCGA-EB-A3Y6	126	0	0.00359318	high	time1
TCGA-EB-A3Y7	326	1	0.00635866	high	time1
TCGA-EB-A41A	262	0	0.0011263	low	time1
TCGA-EB-A41B	291	0	-0.00507893	low	time1
TCGA-EB-A42Y	721	1	-0.00410695	low	time1
TCGA-EB-A42Z	441	0	-0.0067396	low	time1
TCGA-EB-A430	0	0	0.00103909	low	time1
TCGA-EB-A431	568	0	0.00523416	high	time1
TCGA-EB-A44N	205	1	-0.0014774	low	time1
TCGA-EB-A44O	81	0	-0.00445789	low	time1
TCGA-EB-A44P	741	0	0.0129255	high	time1
TCGA-EB-A44Q	422	0	0.0161426	high	time1
TCGA-EB-A44R	315	1	0.0597781	high	time1
TCGA-EB-A4IQ	636	1	0.00208714	high	time1
TCGA-EB-A4IS	774	0	-0.00965368	low	time1
TCGA-EB-A4OY	977	0	-0.00159341	low	time1
TCGA-EB-A4OZ	620	0	-0.00840453	low	time1
TCGA-EB-A4P0	326	1	-0.00378094	low	time1
TCGA-EB-A4XL	777	0	0.00739455	high	time1
TCGA-EB-A51B	931	0	0.0112563	high	time1
TCGA-EB-A550	264	1	-0.00453389	low	time1
TCGA-EB-A551	590	0	0.00345757	high	time1
TCGA-EB-A553	226	0	-0.00263697	low	time1
TCGA-EB-A57M	472	1	-0.000799302	low	time1
TCGA-EB-A5FP	454	1	-0.00381921	low	time1
TCGA-EB-A5KH	619	1	-0.00770023	low	time1
TCGA-EB-A5SE	401	1	0.0149073	high	time1
TCGA-EB-A5SF	369	1	-0.00165374	low	time1
TCGA-EB-A5SH	1643	0	0.00236269	high	time1
TCGA-EB-A5UL	891	0	-0.00236332	low	time1
TCGA-EB-A5UM	779	0	-0.0143794	low	time1
TCGA-EB-A5UN	1792	0	0.00187896	low	time1
TCGA-EB-A5VU	321	1	0.0095173	high	time1
TCGA-EB-A5VV	214	0	0.0355224	high	time1
TCGA-EB-A6L9	1109	0	0.0101477	high	time1
TCGA-EB-A6QY	382	0	0.00287957	high	time1
TCGA-EB-A6R0	608	1	0.0213335	high	time1
TCGA-EB-A82B	390	0	-0.000811187	low	time1
TCGA-EB-A82C	17	0	-0.00781594	low	time1
TCGA-EB-A85I	362	0	-0.0081828	low	time1
TCGA-EB-A85J	360	0	-0.000529282	low	time1
TCGA-EB-A97M	414	0	0.00240476	high	time1
TCGA-EE-A17X	907	1	0.00430142	high	time1
TCGA-EE-A17Y	828	1	-0.00296376	low	time1
TCGA-EE-A17Z	263	1	-0.0045722	low	time1
TCGA-EE-A180	2889	1	0.00461268	high	time1
TCGA-EE-A181	1026	1	0.00872256	high	time1
TCGA-EE-A182	447	1	0.00439637	high	time1
TCGA-EE-A184	2073	1	0.0133142	high	time1
TCGA-EE-A20B	4070	0	0.00332472	high	time1
TCGA-EE-A20H	5118	1	-0.00196389	low	time1
TCGA-EE-A20I	412	1	0.00693772	high	time1
TCGA-EE-A29A	1927	1	-0.00218824	low	time1
TCGA-EE-A29B	2588	1	0.000419179	low	time1
TCGA-EE-A29C	2402	1	-0.000765741	low	time1
TCGA-EE-A29D	425	1	0.00746425	high	time1
TCGA-EE-A29E	1940	0	0.00731563	high	time1
TCGA-EE-A29G	2192	1	-0.00670085	low	time1
TCGA-EE-A29H	1966	0	0.00910533	high	time1
TCGA-EE-A29L	79	1	0.0162695	high	time1
TCGA-EE-A29M	1729	0	0.0139753	high	time1
TCGA-EE-A29N	566	1	0.0046311	high	time1
TCGA-EE-A29P	1716	0	-0.0145815	low	time1
TCGA-EE-A29Q	2030	1	0.0141093	high	time1
TCGA-EE-A29R	440	0	-0.00462477	low	time1
TCGA-EE-A29S	1864	1	0.000652723	low	time1
TCGA-EE-A29V	787	1	-0.00325235	low	time1
TCGA-EE-A29X	545	1	0.0167857	high	time1
TCGA-EE-A2A0	1424	1	0.00306032	high	time1
TCGA-EE-A2A2	1814	0	0.00683505	high	time1
TCGA-EE-A2A5	1195	1	0.00439505	high	time1
TCGA-EE-A2A6	2620	0	0.000618317	low	time1
TCGA-EE-A2GB	1803	0	0.00563772	high	time1
TCGA-EE-A2GC	2051	0	0.0320768	high	time1
TCGA-EE-A2GD	10346	1	-1.84086e-05	low	time1
TCGA-EE-A2GH	6699	0	-0.00814559	low	time1
TCGA-EE-A2GI	1482	0	-0.00275512	low	time1
TCGA-EE-A2GJ	3266	1	0.00796318	high	time1
TCGA-EE-A2GK	1665	0	0.0251023	high	time1
TCGA-EE-A2GL	2423	0	0.0164376	high	time1
TCGA-EE-A2GM	2296	0	0.00337104	high	time1
TCGA-EE-A2GN	3106	1	-0.00719121	low	time1
TCGA-EE-A2GO	3857	0	-0.00139146	low	time1
TCGA-EE-A2GP	423	1	0.00695791	high	time1
TCGA-EE-A2GS	2470	1	-0.00223161	low	time1
TCGA-EE-A2GT	1365	0	0.0177767	high	time1
TCGA-EE-A2GU	2884	0	0.00738603	high	time1
TCGA-EE-A2M5	659	1	-0.009402	low	time1
TCGA-EE-A2M6	3932	0	0.00100499	low	time1
TCGA-EE-A2M7	877	1	0.0136324	high	time1
TCGA-EE-A2M8	601	1	0.00653103	high	time1
TCGA-EE-A2MC	1871	1	-0.00842171	low	time1
TCGA-EE-A2MD	1438	1	0.0161961	high	time1
TCGA-EE-A2ME	3141	1	0.0124971	high	time1
TCGA-EE-A2MF	8174	1	0.00232657	high	time1
TCGA-EE-A2MG	3139	1	0.0128796	high	time1
TCGA-EE-A2MH	516	1	0.00570189	high	time1
TCGA-EE-A2MI	6225	1	-0.00658438	low	time1
TCGA-EE-A2MJ	2927	1	0.00362558	high	time1
TCGA-EE-A2MK	5487	0	-0.00034043	low	time1
TCGA-EE-A2ML	6590	1	0.0223994	high	time1
TCGA-EE-A2MM	5107	1	-0.00923852	low	time1
TCGA-EE-A2MN	1446	1	0.00875861	high	time1
TCGA-EE-A2MP	7563	0	-0.000184317	low	time1
TCGA-EE-A2MQ	1315	1	0.00518506	high	time1
TCGA-EE-A2MR	4088	0	0.00528895	high	time1
TCGA-EE-A2MS	4942	0	0.00927268	high	time1
TCGA-EE-A2MT	2166	0	-0.00748205	low	time1
TCGA-EE-A2MU	1620	0	0.00179542	low	time1
TCGA-EE-A3AA	3781	0	0.00428527	high	time1
TCGA-EE-A3AB	3733	0	0.0047811	high	time1
TCGA-EE-A3AC	1948	0	0.00539209	high	time1
TCGA-EE-A3AG	1265	1	0.00667042	high	time1
TCGA-EE-A3AH	4222	1	0.000135482	low	time1
TCGA-EE-A3J3	5237	1	0.00592453	high	time1
TCGA-EE-A3J5	1124	1	0.010748	high	time1
TCGA-EE-A3J8	1044	1	0.0197253	high	time1
TCGA-EE-A3JA	1618	1	0.0222708	high	time1
TCGA-EE-A3JB	6138	0	-0.00664974	low	time1
TCGA-EE-A3JD	832	1	0.0101176	high	time1
TCGA-EE-A3JH	4086	0	0.00100844	low	time1
TCGA-EE-A3JI	4648	1	0.00371804	high	time1
TCGA-ER-A193	955	1	-0.00485615	low	time1
TCGA-ER-A196	1785	0	0.00111189	low	time1
TCGA-ER-A197	424	1	0.000635827	low	time1
TCGA-ER-A199	279	1	0.00713734	high	time1
TCGA-ER-A19A	2365	0	-0.00951478	low	time1
TCGA-ER-A19C	1487	1	0.000675737	low	time1
TCGA-ER-A19D	383	1	-0.00436584	low	time1
TCGA-ER-A19E	396	1	-0.00624915	low	time1
TCGA-ER-A19K	469	1	2.23218e-05	low	time1
TCGA-ER-A19M	1857	1	0.00356308	high	time1
TCGA-ER-A19T	270	1	0.000879334	low	time1
TCGA-ER-A1A1	3196	0	0.0200597	high	time1
TCGA-ER-A2NB	857	1	-0.00251749	low	time1
TCGA-ER-A2NC	1333	1	-0.00573946	low	time1
TCGA-ER-A2ND	710	1	-0.00676433	low	time1
TCGA-ER-A2NF	877	1	-0.00348298	low	time1
TCGA-ER-A2NG	1490	1	-0.00577353	low	time1
TCGA-ER-A2NH	1264	0	-0.00994994	low	time1
TCGA-ER-A3ET	2829	1	-0.00575881	low	time1
TCGA-ER-A3EV	1429	1	-0.00926639	low	time1
TCGA-ER-A3PL	1010	0	-0.00243255	low	time1
TCGA-ER-A42K	394	1	0.00720605	high	time1
TCGA-ER-A42L	4533	0	-0.0046289	low	time1
TCGA-FR-A2OS	368	1	-0.00151202	low	time1
TCGA-FR-A3R1	685	0	0.0070186	high	time1
TCGA-FR-A3YN	2828	0	0.0163195	high	time1
TCGA-FR-A44A	5299	0	0.00155386	low	time1
TCGA-FR-A69P	478	0	0.00776247	high	time1
TCGA-FR-A726	305	1	0.00336804	high	time1
TCGA-FR-A728	583	0	0.00201134	high	time1
TCGA-FR-A729	6716	0	-0.00169135	low	time1
TCGA-FR-A7U8	847	0	-0.00583024	low	time1
TCGA-FR-A7U9	571	0	-0.00488413	low	time1
TCGA-FR-A7UA	1164	0	0.00196726	low	time1
TCGA-FR-A8YC	1059	1	0.00823977	high	time1
TCGA-FR-A8YD	1103	1	0.000938485	low	time1
TCGA-FR-A8YE	3176	0	0.0207515	high	time1
TCGA-FS-A1YW	6598	1	0.0110226	high	time1
TCGA-FS-A1YX	1478	1	-0.00583971	low	time1
TCGA-FS-A1YY	6953	1	0.00859614	high	time1
TCGA-FS-A1Z0	6164	1	-0.00452196	low	time1
TCGA-FS-A1Z3	636	1	0.00215088	high	time1
TCGA-FS-A1Z4	854	1	0.0103144	high	time1
TCGA-FS-A1Z7	237	1	0.00489432	high	time1
TCGA-FS-A1ZA	843	1	-0.00350577	low	time1
TCGA-FS-A1ZB	1486	1	-0.00368128	low	time1
TCGA-FS-A1ZE	1413	1	0.00748511	high	time1
TCGA-FS-A1ZF	470	1	0.00133159	low	time1
TCGA-FS-A1ZG	295	1	-0.00140599	low	time1
TCGA-FS-A1ZH	996	1	0.00206833	high	time1
TCGA-FS-A1ZJ	1441	1	-0.00624626	low	time1
TCGA-FS-A1ZM	3080	0	-0.00455958	low	time1
TCGA-FS-A1ZN	730	1	0.00260138	high	time1
TCGA-FS-A1ZP	2273	1	0.0073128	high	time1
TCGA-FS-A1ZQ	4062	1	0.0068826	high	time1
TCGA-FS-A1ZR	347	1	0.00791648	high	time1
TCGA-FS-A1ZS	4526	0	-0.00604588	low	time1
TCGA-FS-A1ZT	1617	0	-0.00734575	low	time1
TCGA-FS-A1ZW	1505	0	0.00239525	high	time1
TCGA-FS-A1ZZ	822	1	0.00923109	high	time1
TCGA-FS-A4F0	2367	0	-0.00237465	low	time1
TCGA-FS-A4F2	1525	1	0.00164978	low	time1
TCGA-FS-A4F4	2028	1	-0.000568893	low	time1
TCGA-FS-A4F5	874	1	0.00944084	high	time1
TCGA-FS-A4F8	5318	1	0.00481418	high	time1
TCGA-FS-A4F9	1035	0	0.00549267	high	time1
TCGA-FS-A4FB	813	1	0.00305339	high	time1
TCGA-FS-A4FC	1655	1	0.00707317	high	time1
TCGA-FS-A4FD	2454	1	0.00602131	high	time1
TCGA-FW-A3I3	531	0	0.00539785	high	time1
TCGA-FW-A3R5	1124	0	0.00545821	high	time1
TCGA-FW-A3TV	411	0	-0.00125094	low	time1
TCGA-FW-A5DX	640	0	0.00742216	high	time1
TCGA-FW-A5DY	587	0	0.00655939	high	time1
TCGA-GF-A2C7	21	0	0.00801318	high	time1
TCGA-GF-A3OT	301	0	-0.00974943	low	time1
TCGA-GF-A6C8	62	0	0.00446335	high	time1
TCGA-GF-A6C9	480	0	0.00582555	high	time1
TCGA-GF-A769	1070	1	-0.00110547	low	time1
TCGA-GN-A263	467	1	0.00155654	low	time1
TCGA-GN-A267	1960	1	0.00557729	high	time1
TCGA-GN-A268	1910	1	-0.000396192	low	time1
TCGA-GN-A26A	988	1	0.0139822	high	time1
TCGA-GN-A26C	821	1	-0.000712924	low	time1
TCGA-GN-A26D	1460	1	-0.00200328	low	time1
TCGA-GN-A4U3	3708	0	-0.000284606	low	time1
TCGA-GN-A4U4	1197	0	0.00664775	high	time1
TCGA-GN-A4U5	1156	0	0.00285422	high	time1
TCGA-GN-A4U7	317	1	-0.00335214	low	time1
TCGA-GN-A4U9	673	1	0.00105993	low	time1
TCGA-GN-A8LK	1524	1	-0.00384883	low	time1
TCGA-GN-A8LL	650	1	-0.0165918	low	time1
TCGA-GN-A8LN	772	0	0.00248718	high	time1
TCGA-GN-A9SD	1807	1	0.00978536	high	time1
TCGA-HR-A2OH	2004	1	0.00510515	high	time1
TCGA-IH-A3EA	524	0	0.00373298	high	time1
TCGA-QB-A6FS	220	0	-0.00375317	low	time1
TCGA-QB-AA9O	549	1	-0.000604365	low	time1
TCGA-RP-A693	10	0	-4.46753e-06	low	time1
TCGA-RP-A694	21	0	0.00476252	high	time1
TCGA-W3-A824	6940	0	0.00367761	high	time1
TCGA-W3-A825	1917	1	-0.00603998	low	time1
TCGA-W3-A828	3683	1	-0.00374494	low	time1
TCGA-W3-AA1O	122	1	0.000649794	low	time1
TCGA-W3-AA1Q	2101	1	0.00880016	high	time1
TCGA-W3-AA1R	3379	1	-0.00913499	low	time1
TCGA-W3-AA1V	1280	1	-0.0105113	low	time1
TCGA-W3-AA1W	6666	0	0.00436483	high	time1
TCGA-W3-AA21	3195	1	0.0030097	high	time1
TCGA-WE-A8JZ	731	0	0.00492397	high	time1
TCGA-WE-A8K1	1492	0	0.00658657	high	time1
TCGA-WE-A8K4	614	0	-0.000301359	low	time1
TCGA-WE-A8K5	1860	1	-0.0026359	low	time1
TCGA-WE-A8K6	546	0	0.00161544	low	time1
TCGA-WE-A8ZN	1794	0	-0.0041868	low	time1
TCGA-WE-A8ZO	2145	0	0.00107427	low	time1
TCGA-WE-A8ZQ	1923	0	0.00266944	high	time1
TCGA-WE-A8ZR	274	1	0.00815596	high	time1
TCGA-WE-A8ZT	359	0	0.015425	high	time1
TCGA-WE-A8ZX	1089	0	-0.00371388	low	time1
TCGA-WE-A8ZY	1506	1	0.00412396	high	time1
TCGA-WE-AA9Y	370	0	-0.00101703	low	time1
TCGA-WE-AAA0	1229	0	0.0149781	high	time1
TCGA-WE-AAA3	651	0	0.00281237	high	time1
TCGA-WE-AAA4	760	0	-0.0119978	low	time1
TCGA-XV-A9VZ	11	0	-0.00192376	low	time1
TCGA-XV-A9W2	417	0	0.000338469	low	time1
TCGA-XV-A9W5	392	0	-0.00281572	low	time1
TCGA-XV-AAZV	412	0	-0.00836561	low	time1
TCGA-XV-AAZW	393	1	-0.000303824	low	time1
TCGA-XV-AAZY	405	0	-0.0014668	low	time1
TCGA-XV-AB01	403	0	0.0133143	high	time1
TCGA-YD-A89C	210	0	-0.000906516	low	time1
TCGA-YG-AA3N	306	0	0.00260539	high	time1
TCGA-YG-AA3P	439	0	0.00636804	high	time1
TCGA-Z2-A8RT	839	0	0.018419	high	time1
TCGA-Z2-AA3S	2950	0	-0.00213112	low	time1
TCGA-Z2-AA3V	486	0	0.00447384	high	time1
TCGA-3N-A9WB1	518	1	0.0150482	low	time2
TCGA-3N-A9WC1	2022	0	-0.00759861	low	time2
TCGA-3N-A9WD1	395	1	0.0273574	high	time2
TCGA-BF-A1PU1	387	0	0.0110813	low	time2
TCGA-BF-A1PV1	14	0	0.0297039	high	time2
TCGA-BF-A1PX1	282	1	0.0120052	low	time2
TCGA-BF-A1PZ1	853	0	0.0188716	high	time2
TCGA-BF-A1Q01	831	0	0.0258992	high	time2
TCGA-BF-A3DJ1	464	0	0.0145426	low	time2
TCGA-BF-A3DL1	769	0	0.0169364	high	time2
TCGA-BF-A3DM1	601	0	0.0227807	high	time2
TCGA-BF-A3DN1	717	0	0.0163621	high	time2
TCGA-BF-A5EO1	703	0	0.0163	low	time2
TCGA-BF-A5EP1	335	0	0.0194348	high	time2
TCGA-BF-A5EQ1	323	0	0.00169145	low	time2
TCGA-BF-A5ER1	327	0	0.00555629	low	time2
TCGA-BF-A5ES1	490	0	0.00976019	low	time2
TCGA-BF-A9VF1	440	0	0.0208251	high	time2
TCGA-BF-AAOU1	476	0	0.0151504	low	time2
TCGA-BF-AAOX1	444	0	0.004336	low	time2
TCGA-BF-AAP01	454	0	0.0135234	low	time2
TCGA-BF-AAP11	409	0	0.024117	high	time2
TCGA-BF-AAP21	405	0	0.0360192	high	time2
TCGA-BF-AAP41	335	0	-0.00620712	low	time2
TCGA-BF-AAP61	325	0	0.010739	low	time2
TCGA-BF-AAP71	318	0	0.0070987	low	time2
TCGA-BF-AAP81	447	0	0.0456698	high	time2
TCGA-D3-A1Q11	504	1	0.0476862	high	time2
TCGA-D3-A1Q31	507	1	0.00129026	low	time2
TCGA-D3-A1Q41	3408	0	0.0495139	high	time2
TCGA-D3-A1Q51	3424	1	0.00423696	low	time2
TCGA-D3-A1Q61	2184	1	0.0166686	high	time2
TCGA-D3-A1Q71	4053	0	-0.00678543	low	time2
TCGA-D3-A1Q81	854	1	0.00481523	low	time2
TCGA-D3-A1Q91	961	1	0.00283393	low	time2
TCGA-D3-A1QA1	2765	0	0.0377494	high	time2
TCGA-D3-A1QB1	2912	0	0.00541459	low	time2
TCGA-D3-A2J61	1321	1	0.00884952	low	time2
TCGA-D3-A2J71	3136	1	0.0118476	low	time2
TCGA-D3-A2J81	1992	1	0.0325417	high	time2
TCGA-D3-A2JA1	3514	0	0.0110929	low	time2
TCGA-D3-A2JC1	2639	0	-0.00149953	low	time2
TCGA-D3-A2JD1	361	1	0.00847373	low	time2
TCGA-D3-A2JE1	841	1	0.0255204	high	time2
TCGA-D3-A2JF1	1888	0	0.00439179	low	time2
TCGA-D3-A2JG1	3453	1	0.0386518	high	time2
TCGA-D3-A2JH1	1280	0	0.00899287	low	time2
TCGA-D3-A2JK1	368	1	0.0119071	low	time2
TCGA-D3-A2JL1	5219	0	0.0129143	low	time2
TCGA-D3-A2JN1	2022	1	0.0286181	high	time2
TCGA-D3-A2JO1	2010	0	0.0101759	low	time2
TCGA-D3-A2JP1	1812	0	0.0245177	high	time2
TCGA-D3-A3BZ1	3976	0	0.00530811	low	time2
TCGA-D3-A3C61	1766	1	0.0136184	low	time2
TCGA-D3-A3C71	1429	0	0.00786981	low	time2
TCGA-D3-A3C81	1409	0	-0.0072362	low	time2
TCGA-D3-A3CB1	5065	0	0.0189758	high	time2
TCGA-D3-A3CC1	2644	0	0.0183493	high	time2
TCGA-D3-A3CE1	1832	1	0.0206187	high	time2
TCGA-D3-A3CF1	746	1	0.0176537	high	time2
TCGA-D3-A3ML1	422	1	0.0506644	high	time2
TCGA-D3-A3MR1	3151	0	0.0104085	low	time2
TCGA-D3-A3MU1	1209	0	-7.87951e-05	low	time2
TCGA-D3-A3MV1	1378	0	0.0207434	high	time2
TCGA-D3-A51E1	5318	0	0.0255679	high	time2
TCGA-D3-A51F1	1695	0	-0.0114918	low	time2
TCGA-D3-A51H1	1714	0	0.0130358	low	time2
TCGA-D3-A51J1	4414	0	0.00715986	low	time2
TCGA-D3-A51K1	1002	0	0.0366861	high	time2
TCGA-D3-A51N1	688	0	0.00839358	low	time2
TCGA-D3-A51T1	818	0	0.0157857	low	time2
TCGA-D3-A5GL1	3826	0	0.00675133	low	time2
TCGA-D3-A5GN1	4129	0	0.0197503	high	time2
TCGA-D3-A5GO1	4195	0	-0.00102178	low	time2
TCGA-D3-A5GR1	5424	0	0.017478	high	time2
TCGA-D3-A5GS1	553	0	0.00139712	low	time2
TCGA-D3-A5GT1	487	0	0.0184606	high	time2
TCGA-D3-A5GU1	3808	0	0.0150988	low	time2
TCGA-D3-A8GB1	938	1	0.00896469	low	time2
TCGA-D3-A8GC1	2421	1	0.0181637	high	time2
TCGA-D3-A8GD1	718	0	0.0196764	high	time2
TCGA-D3-A8GE1	804	0	0.0184978	high	time2
TCGA-D3-A8GI1	1780	1	0.0055508	low	time2
TCGA-D3-A8GJ1	7342	0	0.0155032	low	time2
TCGA-D3-A8GK1	5177	0	0.0179167	high	time2
TCGA-D3-A8GL1	2711	1	0.0348647	high	time2
TCGA-D3-A8GM1	3259	1	0.00541441	low	time2
TCGA-D3-A8GN1	4897	0	0.0103725	low	time2
TCGA-D3-A8GP1	4646	0	0.0208548	high	time2
TCGA-D3-A8GQ1	884	1	0.0321451	high	time2
TCGA-D3-A8GS1	3564	1	0.0147635	low	time2
TCGA-D3-A8GV1	5101	1	0.0173407	high	time2
TCGA-D9-A3Z11	468	1	-0.00163461	low	time2
TCGA-D9-A3Z31	678	0	0.00733038	low	time2
TCGA-D9-A3Z41	519	1	0.00791701	low	time2
TCGA-D9-A4Z21	190	1	0.00830279	low	time2
TCGA-D9-A4Z31	505	0	0.0375217	high	time2
TCGA-D9-A4Z51	218	0	0.023315	high	time2
TCGA-D9-A4Z61	561	1	0.0138262	low	time2
TCGA-D9-A6E91	301	0	-0.00836708	low	time2
TCGA-D9-A6EA1	766	0	0.0182991	high	time2
TCGA-D9-A6EC1	2359	0	0.00909981	low	time2
TCGA-DA-A1HV1	2329	0	0.00578175	low	time2
TCGA-DA-A1HW1	820	0	0.0290843	high	time2
TCGA-DA-A1HY1	4407	0	0.00746943	low	time2
TCGA-DA-A1I01	620	1	0.013729	low	time2
TCGA-DA-A1I11	6768	0	0.00554112	low	time2
TCGA-DA-A1I21	5370	1	0.013412	low	time2
TCGA-DA-A1I41	1093	1	0.012801	low	time2
TCGA-DA-A1I51	4107	0	0.00993989	low	time2
TCGA-DA-A1I71	2703	0	0.0344974	high	time2
TCGA-DA-A1IA1	2005	1	0.012269	low	time2
TCGA-DA-A1IB1	825	0	0.00756943	low	time2
TCGA-DA-A1IC1	2071	1	0.0167877	high	time2
TCGA-DA-A3F21	1032	1	-0.012192	low	time2
TCGA-DA-A3F31	319	1	0.0548562	high	time2
TCGA-DA-A3F51	6873	1	0.0203911	high	time2
TCGA-DA-A3F81	1319	0	0.0129997	low	time2
TCGA-DA-A95V1	2193	0	-0.00778416	low	time2
TCGA-DA-A95W1	1136	0	0.0433364	high	time2
TCGA-DA-A95X1	2249	0	0.0214686	high	time2
TCGA-DA-A95Y1	430	1	0.0234543	high	time2
TCGA-DA-A95Z1	396	0	0.0157159	low	time2
TCGA-DA-A9601	804	0	0.0145784	low	time2
TCGA-EB-A1NK1	1039	0	0.0150791	low	time2
TCGA-EB-A24D1	645	0	0.0216137	high	time2
TCGA-EB-A2991	378	0	0.025605	high	time2
TCGA-EB-A3HV1	39	0	0.0348964	high	time2
TCGA-EB-A3XB1	796	0	0.00514979	low	time2
TCGA-EB-A3XC1	650	0	0.0217637	high	time2
TCGA-EB-A3XD1	1160	0	0.0154702	low	time2
TCGA-EB-A3XE1	180	0	0.0286101	high	time2
TCGA-EB-A3XF1	278	0	0.0138505	low	time2
TCGA-EB-A3Y61	126	0	-0.00382574	low	time2
TCGA-EB-A3Y71	326	1	-0.00732206	low	time2
TCGA-EB-A41A1	262	0	0.0108348	low	time2
TCGA-EB-A41B1	291	0	0.0584366	high	time2
TCGA-EB-A42Y1	721	1	0.0316317	high	time2
TCGA-EB-A42Z1	441	0	0.020366	high	time2
TCGA-EB-A4301	0	0	0.0332166	high	time2
TCGA-EB-A4311	568	0	0.015271	low	time2
TCGA-EB-A44N1	205	1	0.021593	high	time2
TCGA-EB-A44O1	81	0	0.00848365	low	time2
TCGA-EB-A44P1	741	0	0.0142369	low	time2
TCGA-EB-A44Q1	422	0	-0.00215137	low	time2
TCGA-EB-A44R1	315	1	0.00302793	low	time2
TCGA-EB-A4IQ1	636	1	0.0139478	low	time2
TCGA-EB-A4IS1	774	0	-0.00173146	low	time2
TCGA-EB-A4OY1	977	0	0.0258164	high	time2
TCGA-EB-A4OZ1	620	0	0.0162758	low	time2
TCGA-EB-A4P01	326	1	0.0422299	high	time2
TCGA-EB-A4XL1	777	0	0.0288884	high	time2
TCGA-EB-A51B1	931	0	0.00459178	low	time2
TCGA-EB-A5501	264	1	0.0289109	high	time2
TCGA-EB-A5511	590	0	0.00754476	low	time2
TCGA-EB-A5531	226	0	0.0112932	low	time2
TCGA-EB-A57M1	472	1	0.017502	high	time2
TCGA-EB-A5FP1	454	1	0.014093	low	time2
TCGA-EB-A5KH1	619	1	0.0151717	low	time2
TCGA-EB-A5SE1	401	1	0.0283316	high	time2
TCGA-EB-A5SF1	369	1	0.0128124	low	time2
TCGA-EB-A5SH1	1643	0	0.0277567	high	time2
TCGA-EB-A5UL1	891	0	0.00742708	low	time2
TCGA-EB-A5UM1	779	0	0.0666038	high	time2
TCGA-EB-A5UN1	1792	0	0.0142181	low	time2
TCGA-EB-A5VU1	321	1	0.00722057	low	time2
TCGA-EB-A5VV1	214	0	0.0268413	high	time2
TCGA-EB-A6L91	1109	0	0.0131049	low	time2
TCGA-EB-A6QY1	382	0	0.0106859	low	time2
TCGA-EB-A6R01	608	1	-0.021161	low	time2
TCGA-EB-A82B1	390	0	0.0136917	low	time2
TCGA-EB-A82C1	17	0	0.0399034	high	time2
TCGA-EB-A85I1	362	0	0.0108888	low	time2
TCGA-EB-A85J1	360	0	0.0190518	high	time2
TCGA-EB-A97M1	414	0	0.0135897	low	time2
TCGA-EE-A17X1	907	1	0.00121151	low	time2
TCGA-EE-A17Y1	828	1	0.0158045	low	time2
TCGA-EE-A17Z1	263	1	0.034493	high	time2
TCGA-EE-A1801	2889	1	0.0138399	low	time2
TCGA-EE-A1811	1026	1	-0.00341263	low	time2
TCGA-EE-A1821	447	1	-0.00749959	low	time2
TCGA-EE-A1841	2073	1	0.0186175	high	time2
TCGA-EE-A20B1	4070	0	0.0323404	high	time2
TCGA-EE-A20H1	5118	1	0.0200135	high	time2
TCGA-EE-A20I1	412	1	0.0163653	high	time2
TCGA-EE-A29A1	1927	1	0.0350892	high	time2
TCGA-EE-A29B1	2588	1	0.033719	high	time2
TCGA-EE-A29C1	2402	1	0.0097762	low	time2
TCGA-EE-A29D1	425	1	0.01362	low	time2
TCGA-EE-A29E1	1940	0	0.0115985	low	time2
TCGA-EE-A29G1	2192	1	0.036523	high	time2
TCGA-EE-A29H1	1966	0	0.0351779	high	time2
TCGA-EE-A29L1	79	1	0.013999	low	time2
TCGA-EE-A29M1	1729	0	0.00706828	low	time2
TCGA-EE-A29N1	566	1	0.00784537	low	time2
TCGA-EE-A29P1	1716	0	-0.0132761	low	time2
TCGA-EE-A29Q1	2030	1	0.0182445	high	time2
TCGA-EE-A29R1	440	0	0.0306345	high	time2
TCGA-EE-A29S1	1864	1	0.0263551	high	time2
TCGA-EE-A29V1	787	1	0.0121454	low	time2
TCGA-EE-A29X1	545	1	0.00867623	low	time2
TCGA-EE-A2A01	1424	1	0.0123744	low	time2
TCGA-EE-A2A21	1814	0	0.0166852	high	time2
TCGA-EE-A2A51	1195	1	0.0325404	high	time2
TCGA-EE-A2A61	2620	0	0.0185285	high	time2
TCGA-EE-A2GB1	1803	0	0.0151165	low	time2
TCGA-EE-A2GC1	2051	0	-0.000885857	low	time2
TCGA-EE-A2GD1	10346	1	0.0116561	low	time2
TCGA-EE-A2GH1	6699	0	0.0185253	high	time2
TCGA-EE-A2GI1	1482	0	0.0214122	high	time2
TCGA-EE-A2GJ1	3266	1	0.0156976	low	time2
TCGA-EE-A2GK1	1665	0	0.0188477	high	time2
TCGA-EE-A2GL1	2423	0	0.0343498	high	time2
TCGA-EE-A2GM1	2296	0	0.0199444	high	time2
TCGA-EE-A2GN1	3106	1	0.0394669	high	time2
TCGA-EE-A2GO1	3857	0	0.0477692	high	time2
TCGA-EE-A2GP1	423	1	0.0272302	high	time2
TCGA-EE-A2GS1	2470	1	0.0232462	high	time2
TCGA-EE-A2GT1	1365	0	0.0231877	high	time2
TCGA-EE-A2GU1	2884	0	0.00183482	low	time2
TCGA-EE-A2M51	659	1	0.0331434	high	time2
TCGA-EE-A2M61	3932	0	0.028773	high	time2
TCGA-EE-A2M71	877	1	0.028332	high	time2
TCGA-EE-A2M81	601	1	-0.0236796	low	time2
TCGA-EE-A2MC1	1871	1	0.0267837	high	time2
TCGA-EE-A2MD1	1438	1	0.0128936	low	time2
TCGA-EE-A2ME1	3141	1	0.0110509	low	time2
TCGA-EE-A2MF1	8174	1	0.0125424	low	time2
TCGA-EE-A2MG1	3139	1	0.0236456	high	time2
TCGA-EE-A2MH1	516	1	0.017863	high	time2
TCGA-EE-A2MI1	6225	1	0.00646918	low	time2
TCGA-EE-A2MJ1	2927	1	0.0157584	low	time2
TCGA-EE-A2MK1	5487	0	-0.00808222	low	time2
TCGA-EE-A2ML1	6590	1	-0.00183264	low	time2
TCGA-EE-A2MM1	5107	1	0.0604384	high	time2
TCGA-EE-A2MN1	1446	1	0.0138351	low	time2
TCGA-EE-A2MP1	7563	0	0.00953802	low	time2
TCGA-EE-A2MQ1	1315	1	0.0286655	high	time2
TCGA-EE-A2MR1	4088	0	0.00627265	low	time2
TCGA-EE-A2MS1	4942	0	0.0104812	low	time2
TCGA-EE-A2MT1	2166	0	0.014056	low	time2
TCGA-EE-A2MU1	1620	0	-0.0131443	low	time2
TCGA-EE-A3AA1	3781	0	0.0264399	high	time2
TCGA-EE-A3AB1	3733	0	0.0222942	high	time2
TCGA-EE-A3AC1	1948	0	0.0218965	high	time2
TCGA-EE-A3AG1	1265	1	0.0210269	high	time2
TCGA-EE-A3AH1	4222	1	0.0273865	high	time2
TCGA-EE-A3J31	5237	1	0.027115	high	time2
TCGA-EE-A3J51	1124	1	0.0126597	low	time2
TCGA-EE-A3J81	1044	1	0.0623878	high	time2
TCGA-EE-A3JA1	1618	1	0.0442867	high	time2
TCGA-EE-A3JB1	6138	0	0.0191163	high	time2
TCGA-EE-A3JD1	832	1	0.0122058	low	time2
TCGA-EE-A3JH1	4086	0	0.00230681	low	time2
TCGA-EE-A3JI1	4648	1	0.0390809	high	time2
TCGA-ER-A1931	955	1	0.0260425	high	time2
TCGA-ER-A1961	1785	0	0.0313913	high	time2
TCGA-ER-A1971	424	1	0.0126228	low	time2
TCGA-ER-A1991	279	1	0.020079	high	time2
TCGA-ER-A19A1	2365	0	0.0017028	low	time2
TCGA-ER-A19C1	1487	1	0.0195122	high	time2
TCGA-ER-A19D1	383	1	0.0205443	high	time2
TCGA-ER-A19E1	396	1	0.0277611	high	time2
TCGA-ER-A19K1	469	1	0.0109831	low	time2
TCGA-ER-A19M1	1857	1	0.0186334	high	time2
TCGA-ER-A19T1	270	1	0.0331517	high	time2
TCGA-ER-A1A11	3196	0	0.0118534	low	time2
TCGA-ER-A2NB1	857	1	0.0115409	low	time2
TCGA-ER-A2NC1	1333	1	0.0152089	low	time2
TCGA-ER-A2ND1	710	1	0.0268408	high	time2
TCGA-ER-A2NF1	877	1	0.045499	high	time2
TCGA-ER-A2NG1	1490	1	0.006362	low	time2
TCGA-ER-A2NH1	1264	0	0.00341566	low	time2
TCGA-ER-A3ET1	2829	1	0.00159108	low	time2
TCGA-ER-A3EV1	1429	1	0.0429696	high	time2
TCGA-ER-A3PL1	1010	0	0.0269923	high	time2
TCGA-ER-A42K1	394	1	0.0203529	high	time2
TCGA-ER-A42L1	4533	0	0.00407892	low	time2
TCGA-FR-A2OS1	368	1	0.0293064	high	time2
TCGA-FR-A3R11	685	0	0.00883663	low	time2
TCGA-FR-A3YN1	2828	0	0.00550898	low	time2
TCGA-FR-A44A1	5299	0	-0.0104441	low	time2
TCGA-FR-A69P1	478	0	0.0230545	high	time2
TCGA-FR-A7261	305	1	0.0141429	low	time2
TCGA-FR-A7281	583	0	-0.00601208	low	time2
TCGA-FR-A7291	6716	0	0.0257449	high	time2
TCGA-FR-A7U81	847	0	0.063169	high	time2
TCGA-FR-A7U91	571	0	0.0202708	high	time2
TCGA-FR-A7UA1	1164	0	0.00112797	low	time2
TCGA-FR-A8YC1	1059	1	0.0289818	high	time2
TCGA-FR-A8YD1	1103	1	0.0193864	high	time2
TCGA-FR-A8YE1	3176	0	0.0211462	high	time2
TCGA-FS-A1YW1	6598	1	0.0257097	high	time2
TCGA-FS-A1YX1	1478	1	0.0157128	low	time2
TCGA-FS-A1YY1	6953	1	0.0255132	high	time2
TCGA-FS-A1Z01	6164	1	0.0400588	high	time2
TCGA-FS-A1Z31	636	1	0.0279239	high	time2
TCGA-FS-A1Z41	854	1	0.0182564	high	time2
TCGA-FS-A1Z71	237	1	0.0100866	low	time2
TCGA-FS-A1ZA1	843	1	0.0302345	high	time2
TCGA-FS-A1ZB1	1486	1	0.0236791	high	time2
TCGA-FS-A1ZE1	1413	1	0.0323	high	time2
TCGA-FS-A1ZF1	470	1	0.00962244	low	time2
TCGA-FS-A1ZG1	295	1	0.0277711	high	time2
TCGA-FS-A1ZH1	996	1	0.0125644	low	time2
TCGA-FS-A1ZJ1	1441	1	0.0281794	high	time2
TCGA-FS-A1ZM1	3080	0	0.0094173	low	time2
TCGA-FS-A1ZN1	730	1	0.0239549	high	time2
TCGA-FS-A1ZP1	2273	1	0.0203534	high	time2
TCGA-FS-A1ZQ1	4062	1	0.00670507	low	time2
TCGA-FS-A1ZR1	347	1	0.0173122	high	time2
TCGA-FS-A1ZS1	4526	0	0.0353421	high	time2
TCGA-FS-A1ZT1	1617	0	0.0342464	high	time2
TCGA-FS-A1ZW1	1505	0	0.0172244	high	time2
TCGA-FS-A1ZZ1	822	1	0.0310499	high	time2
TCGA-FS-A4F01	2367	0	0.0257046	high	time2
TCGA-FS-A4F21	1525	1	0.0378087	high	time2
TCGA-FS-A4F41	2028	1	0.00168369	low	time2
TCGA-FS-A4F51	874	1	0.00660695	low	time2
TCGA-FS-A4F81	5318	1	0.0266352	high	time2
TCGA-FS-A4F91	1035	0	0.0261353	high	time2
TCGA-FS-A4FB1	813	1	0.0140382	low	time2
TCGA-FS-A4FC1	1655	1	0.016337	low	time2
TCGA-FS-A4FD1	2454	1	0.0374651	high	time2
TCGA-FW-A3I31	531	0	0.016027	low	time2
TCGA-FW-A3R51	1124	0	0.0168086	high	time2
TCGA-FW-A3TV1	411	0	0.0129462	low	time2
TCGA-FW-A5DX1	640	0	0.0168574	high	time2
TCGA-FW-A5DY1	587	0	0.0103216	low	time2
TCGA-GF-A2C71	21	0	0.0158665	low	time2
TCGA-GF-A3OT1	301	0	0.0315836	high	time2
TCGA-GF-A6C81	62	0	0.0169965	high	time2
TCGA-GF-A6C91	480	0	0.0146148	low	time2
TCGA-GF-A7691	1070	1	0.021653	high	time2
TCGA-GN-A2631	467	1	0.00752211	low	time2
TCGA-GN-A2671	1960	1	0.0184017	high	time2
TCGA-GN-A2681	1910	1	0.0243172	high	time2
TCGA-GN-A26A1	988	1	-0.00504637	low	time2
TCGA-GN-A26C1	821	1	-0.0255205	low	time2
TCGA-GN-A26D1	1460	1	0.0279416	high	time2
TCGA-GN-A4U31	3708	0	0.0239672	high	time2
TCGA-GN-A4U41	1197	0	0.0206347	high	time2
TCGA-GN-A4U51	1156	0	0.0133354	low	time2
TCGA-GN-A4U71	317	1	0.0173762	high	time2
TCGA-GN-A4U91	673	1	0.0272421	high	time2
TCGA-GN-A8LK1	1524	1	0.0155809	low	time2
TCGA-GN-A8LL1	650	1	0.024351	high	time2
TCGA-GN-A8LN1	772	0	0.0189368	high	time2
TCGA-GN-A9SD1	1807	1	0.0167337	high	time2
TCGA-HR-A2OH1	2004	1	-0.0100246	low	time2
TCGA-IH-A3EA1	524	0	0.0133741	low	time2
TCGA-QB-A6FS1	220	0	0.0120433	low	time2
TCGA-QB-AA9O1	549	1	0.00934021	low	time2
TCGA-RP-A6931	10	0	0.00522908	low	time2
TCGA-RP-A6941	21	0	0.012052	low	time2
TCGA-W3-A8241	6940	0	0.0185933	high	time2
TCGA-W3-A8251	1917	1	0.036323	high	time2
TCGA-W3-A8281	3683	1	0.0116884	low	time2
TCGA-W3-AA1O1	122	1	0.015473	low	time2
TCGA-W3-AA1Q1	2101	1	0.0215438	high	time2
TCGA-W3-AA1R1	3379	1	0.0159055	low	time2
TCGA-W3-AA1V1	1280	1	0.033631	high	time2
TCGA-W3-AA1W1	6666	0	0.00323711	low	time2
TCGA-W3-AA211	3195	1	0.0351829	high	time2
TCGA-WE-A8JZ1	731	0	0.0182021	high	time2
TCGA-WE-A8K11	1492	0	0.00765705	low	time2
TCGA-WE-A8K41	614	0	-0.000424892	low	time2
TCGA-WE-A8K51	1860	1	0.0320062	high	time2
TCGA-WE-A8K61	546	0	0.0283367	high	time2
TCGA-WE-A8ZN1	1794	0	0.0236603	high	time2
TCGA-WE-A8ZO1	2145	0	0.0110048	low	time2
TCGA-WE-A8ZQ1	1923	0	0.030512	high	time2
TCGA-WE-A8ZR1	274	1	0.00903757	low	time2
TCGA-WE-A8ZT1	359	0	0.00884947	low	time2
TCGA-WE-A8ZX1	1089	0	0.0354992	high	time2
TCGA-WE-A8ZY1	1506	1	0.0105749	low	time2
TCGA-WE-AA9Y1	370	0	0.0235108	high	time2
TCGA-WE-AAA01	1229	0	0.0211564	high	time2
TCGA-WE-AAA31	651	0	0.0114912	low	time2
TCGA-WE-AAA41	760	0	-0.00941447	low	time2
TCGA-XV-A9VZ1	11	0	0.0657058	high	time2
TCGA-XV-A9W21	417	0	0.0174152	high	time2
TCGA-XV-A9W51	392	0	0.0242789	high	time2
TCGA-XV-AAZV1	412	0	0.0287316	high	time2
TCGA-XV-AAZW1	393	1	0.0210126	high	time2
TCGA-XV-AAZY1	405	0	0.00673493	low	time2
TCGA-XV-AB011	403	0	0.0175936	high	time2
TCGA-YD-A89C1	210	0	0.0711389	high	time2
TCGA-YG-AA3N1	306	0	0.00151685	low	time2
TCGA-YG-AA3P1	439	0	0.0914811	high	time2
TCGA-Z2-A8RT1	839	0	0.0225319	high	time2
TCGA-Z2-AA3S1	2950	0	0.0660145	high	time2
TCGA-Z2-AA3V1	486	0	-0.0178524	low	time2
TCGA-3N-A9WB2	518	1	0.0130499	low	time3
TCGA-3N-A9WC2	2022	0	0.0731362	high	time3
TCGA-3N-A9WD2	395	1	0.0176037	low	time3
TCGA-BF-A1PU2	387	0	0.0349274	high	time3
TCGA-BF-A1PV2	14	0	0.0216876	low	time3
TCGA-BF-A1PX2	282	1	0.0321649	high	time3
TCGA-BF-A1PZ2	853	0	0.0203812	low	time3
TCGA-BF-A1Q02	831	0	0.0392292	high	time3
TCGA-BF-A3DJ2	464	0	0.0381179	high	time3
TCGA-BF-A3DL2	769	0	0.0124314	low	time3
TCGA-BF-A3DM2	601	0	0.0190553	low	time3
TCGA-BF-A3DN2	717	0	0.0131188	low	time3
TCGA-BF-A5EO2	703	0	0.0194407	low	time3
TCGA-BF-A5EP2	335	0	0.0143017	low	time3
TCGA-BF-A5EQ2	323	0	0.0300808	high	time3
TCGA-BF-A5ER2	327	0	0.0110726	low	time3
TCGA-BF-A5ES2	490	0	0.0358905	high	time3
TCGA-BF-A9VF2	440	0	0.0116908	low	time3
TCGA-BF-AAOU2	476	0	0.0266364	high	time3
TCGA-BF-AAOX2	444	0	0.0291673	high	time3
TCGA-BF-AAP02	454	0	0.0409656	high	time3
TCGA-BF-AAP12	409	0	0.0197496	low	time3
TCGA-BF-AAP22	405	0	0.017178	low	time3
TCGA-BF-AAP42	335	0	0.0477102	high	time3
TCGA-BF-AAP62	325	0	0.0175833	low	time3
TCGA-BF-AAP72	318	0	0.0410302	high	time3
TCGA-BF-AAP82	447	0	0.0146206	low	time3
TCGA-D3-A1Q12	504	1	0.0205901	low	time3
TCGA-D3-A1Q32	507	1	0.0417487	high	time3
TCGA-D3-A1Q42	3408	0	0.0214689	low	time3
TCGA-D3-A1Q52	3424	1	0.0435142	high	time3
TCGA-D3-A1Q62	2184	1	0.0237189	low	time3
TCGA-D3-A1Q72	4053	0	0.0662552	high	time3
TCGA-D3-A1Q82	854	1	0.0351245	high	time3
TCGA-D3-A1Q92	961	1	0.0202309	low	time3
TCGA-D3-A1QA2	2765	0	0.0200792	low	time3
TCGA-D3-A1QB2	2912	0	0.0612556	high	time3
TCGA-D3-A2J62	1321	1	0.0250141	low	time3
TCGA-D3-A2J72	3136	1	0.0346743	high	time3
TCGA-D3-A2J82	1992	1	0.0451391	high	time3
TCGA-D3-A2JA2	3514	0	0.0422692	high	time3
TCGA-D3-A2JC2	2639	0	0.037739	high	time3
TCGA-D3-A2JD2	361	1	0.020286	low	time3
TCGA-D3-A2JE2	841	1	0.0250435	low	time3
TCGA-D3-A2JF2	1888	0	0.0769073	high	time3
TCGA-D3-A2JG2	3453	1	0.00885046	low	time3
TCGA-D3-A2JH2	1280	0	0.0527556	high	time3
TCGA-D3-A2JK2	368	1	0.0175366	low	time3
TCGA-D3-A2JL2	5219	0	0.0271654	high	time3
TCGA-D3-A2JN2	2022	1	0.0228099	low	time3
TCGA-D3-A2JO2	2010	0	0.0377027	high	time3
TCGA-D3-A2JP2	1812	0	0.018184	low	time3
TCGA-D3-A3BZ2	3976	0	0.036029	high	time3
TCGA-D3-A3C62	1766	1	0.0187956	low	time3
TCGA-D3-A3C72	1429	0	0.0255011	high	time3
TCGA-D3-A3C82	1409	0	0.107676	high	time3
TCGA-D3-A3CB2	5065	0	0.0408727	high	time3
TCGA-D3-A3CC2	2644	0	0.0164238	low	time3
TCGA-D3-A3CE2	1832	1	0.0299549	high	time3
TCGA-D3-A3CF2	746	1	0.0292546	high	time3
TCGA-D3-A3ML2	422	1	0.0110151	low	time3
TCGA-D3-A3MR2	3151	0	0.0280261	high	time3
TCGA-D3-A3MU2	1209	0	0.0263373	high	time3
TCGA-D3-A3MV2	1378	0	0.0173911	low	time3
TCGA-D3-A51E2	5318	0	0.0369559	high	time3
TCGA-D3-A51F2	1695	0	0.088379	high	time3
TCGA-D3-A51H2	1714	0	0.0339146	high	time3
TCGA-D3-A51J2	4414	0	0.0412383	high	time3
TCGA-D3-A51K2	1002	0	0.0259877	high	time3
TCGA-D3-A51N2	688	0	0.0243188	low	time3
TCGA-D3-A51T2	818	0	0.0266165	high	time3
TCGA-D3-A5GL2	3826	0	0.0263814	high	time3
TCGA-D3-A5GN2	4129	0	0.02956	high	time3
TCGA-D3-A5GO2	4195	0	0.0640044	high	time3
TCGA-D3-A5GR2	5424	0	0.0220369	low	time3
TCGA-D3-A5GS2	553	0	0.0342545	high	time3
TCGA-D3-A5GT2	487	0	0.00105203	low	time3
TCGA-D3-A5GU2	3808	0	0.0342276	high	time3
TCGA-D3-A8GB2	938	1	0.0241389	low	time3
TCGA-D3-A8GC2	2421	1	0.0218056	low	time3
TCGA-D3-A8GD2	718	0	0.0431942	high	time3
TCGA-D3-A8GE2	804	0	0.043314	high	time3
TCGA-D3-A8GI2	1780	1	0.0273043	high	time3
TCGA-D3-A8GJ2	7342	0	0.0541708	high	time3
TCGA-D3-A8GK2	5177	0	0.015485	low	time3
TCGA-D3-A8GL2	2711	1	0.0178361	low	time3
TCGA-D3-A8GM2	3259	1	0.0200748	low	time3
TCGA-D3-A8GN2	4897	0	0.0344238	high	time3
TCGA-D3-A8GP2	4646	0	0.0247593	low	time3
TCGA-D3-A8GQ2	884	1	0.0269652	high	time3
TCGA-D3-A8GS2	3564	1	0.0269261	high	time3
TCGA-D3-A8GV2	5101	1	0.0217533	low	time3
TCGA-D9-A3Z12	468	1	0.0326334	high	time3
TCGA-D9-A3Z32	678	0	0.028051	high	time3
TCGA-D9-A3Z42	519	1	0.0262835	high	time3
TCGA-D9-A4Z22	190	1	0.0135081	low	time3
TCGA-D9-A4Z32	505	0	0.00693689	low	time3
TCGA-D9-A4Z52	218	0	0.0229336	low	time3
TCGA-D9-A4Z62	561	1	0.0197406	low	time3
TCGA-D9-A6E92	301	0	0.0718724	high	time3
TCGA-D9-A6EA2	766	0	-0.000746247	low	time3
TCGA-D9-A6EC2	2359	0	0.0279912	high	time3
TCGA-DA-A1HV2	2329	0	0.080438	high	time3
TCGA-DA-A1HW2	820	0	0.0236648	low	time3
TCGA-DA-A1HY2	4407	0	0.0245721	low	time3
TCGA-DA-A1I02	620	1	0.0351923	high	time3
TCGA-DA-A1I12	6768	0	0.0417716	high	time3
TCGA-DA-A1I22	5370	1	0.0421573	high	time3
TCGA-DA-A1I42	1093	1	0.026178	high	time3
TCGA-DA-A1I52	4107	0	0.0294434	high	time3
TCGA-DA-A1I72	2703	0	0.037505	high	time3
TCGA-DA-A1IA2	2005	1	0.0207238	low	time3
TCGA-DA-A1IB2	825	0	0.0364108	high	time3
TCGA-DA-A1IC2	2071	1	0.0185688	low	time3
TCGA-DA-A3F22	1032	1	0.0592681	high	time3
TCGA-DA-A3F32	319	1	0.0240691	low	time3
TCGA-DA-A3F52	6873	1	0.0185053	low	time3
TCGA-DA-A3F82	1319	0	0.0527639	high	time3
TCGA-DA-A95V2	2193	0	0.0302454	high	time3
TCGA-DA-A95W2	1136	0	0.021491	low	time3
TCGA-DA-A95X2	2249	0	0.0261833	high	time3
TCGA-DA-A95Y2	430	1	0.0237497	low	time3
TCGA-DA-A95Z2	396	0	0.0191753	low	time3
TCGA-DA-A9602	804	0	0.00392043	low	time3
TCGA-EB-A1NK2	1039	0	0.0258044	high	time3
TCGA-EB-A24D2	645	0	0.0144168	low	time3
TCGA-EB-A2992	378	0	0.0195032	low	time3
TCGA-EB-A3HV2	39	0	0.0156323	low	time3
TCGA-EB-A3XB2	796	0	0.0196008	low	time3
TCGA-EB-A3XC2	650	0	0.0349721	high	time3
TCGA-EB-A3XD2	1160	0	0.0253303	high	time3
TCGA-EB-A3XE2	180	0	0.0299085	high	time3
TCGA-EB-A3XF2	278	0	0.0368405	high	time3
TCGA-EB-A3Y62	126	0	0.0342447	high	time3
TCGA-EB-A3Y72	326	1	0.0276401	high	time3
TCGA-EB-A41A2	262	0	0.01711	low	time3
TCGA-EB-A41B2	291	0	0.0104959	low	time3
TCGA-EB-A42Y2	721	1	0.0298109	high	time3
TCGA-EB-A42Z2	441	0	0.0264424	high	time3
TCGA-EB-A4302	0	0	0.0252151	high	time3
TCGA-EB-A4312	568	0	0.0202264	low	time3
TCGA-EB-A44N2	205	1	0.0210417	low	time3
TCGA-EB-A44O2	81	0	0.0284455	high	time3
TCGA-EB-A44P2	741	0	0.0195511	low	time3
TCGA-EB-A44Q2	422	0	0.0617526	high	time3
TCGA-EB-A44R2	315	1	-0.00409986	low	time3
TCGA-EB-A4IQ2	636	1	0.0150119	low	time3
TCGA-EB-A4IS2	774	0	0.0568015	high	time3
TCGA-EB-A4OY2	977	0	0.00683931	low	time3
TCGA-EB-A4OZ2	620	0	0.0294748	high	time3
TCGA-EB-A4P02	326	1	0.027458	high	time3
TCGA-EB-A4XL2	777	0	0.0108649	low	time3
TCGA-EB-A51B2	931	0	0.0718327	high	time3
TCGA-EB-A5502	264	1	0.0171595	low	time3
TCGA-EB-A5512	590	0	0.0280328	high	time3
TCGA-EB-A5532	226	0	0.00579726	low	time3
TCGA-EB-A57M2	472	1	0.0231826	low	time3
TCGA-EB-A5FP2	454	1	0.0181209	low	time3
TCGA-EB-A5KH2	619	1	0.0257849	high	time3
TCGA-EB-A5SE2	401	1	0.00877004	low	time3
TCGA-EB-A5SF2	369	1	0.0162232	low	time3
TCGA-EB-A5SH2	1643	0	0.0186839	low	time3
TCGA-EB-A5UL2	891	0	0.0308054	high	time3
TCGA-EB-A5UM2	779	0	0.0163131	low	time3
TCGA-EB-A5UN2	1792	0	0.0153315	low	time3
TCGA-EB-A5VU2	321	1	0.0262057	high	time3
TCGA-EB-A5VV2	214	0	0.0351286	high	time3
TCGA-EB-A6L92	1109	0	0.025112	high	time3
TCGA-EB-A6QY2	382	0	0.012461	low	time3
TCGA-EB-A6R02	608	1	0.0590752	high	time3
TCGA-EB-A82B2	390	0	0.0304815	high	time3
TCGA-EB-A82C2	17	0	0.0231991	low	time3
TCGA-EB-A85I2	362	0	0.0334412	high	time3
TCGA-EB-A85J2	360	0	0.0516589	high	time3
TCGA-EB-A97M2	414	0	0.0275976	high	time3
TCGA-EE-A17X2	907	1	0.0205283	low	time3
TCGA-EE-A17Y2	828	1	0.0247337	low	time3
TCGA-EE-A17Z2	263	1	0.0239611	low	time3
TCGA-EE-A1802	2889	1	0.0275474	high	time3
TCGA-EE-A1812	1026	1	0.0606475	high	time3
TCGA-EE-A1822	447	1	0.0325377	high	time3
TCGA-EE-A1842	2073	1	0.012206	low	time3
TCGA-EE-A20B2	4070	0	0.025664	high	time3
TCGA-EE-A20H2	5118	1	0.0177054	low	time3
TCGA-EE-A20I2	412	1	0.0199239	low	time3
TCGA-EE-A29A2	1927	1	0.016213	low	time3
TCGA-EE-A29B2	2588	1	0.021794	low	time3
TCGA-EE-A29C2	2402	1	0.0250551	low	time3
TCGA-EE-A29D2	425	1	0.0218256	low	time3
TCGA-EE-A29E2	1940	0	0.018851	low	time3
TCGA-EE-A29G2	2192	1	0.016558	low	time3
TCGA-EE-A29H2	1966	0	0.0108202	low	time3
TCGA-EE-A29L2	79	1	0.0112231	low	time3
TCGA-EE-A29M2	1729	0	0.0230368	low	time3
TCGA-EE-A29N2	566	1	0.032151	high	time3
TCGA-EE-A29P2	1716	0	0.106606	high	time3
TCGA-EE-A29Q2	2030	1	0.0106091	low	time3
TCGA-EE-A29R2	440	0	0.0245187	low	time3
TCGA-EE-A29S2	1864	1	0.0365225	high	time3
TCGA-EE-A29V2	787	1	0.0239338	low	time3
TCGA-EE-A29X2	545	1	0.0251032	low	time3
TCGA-EE-A2A02	1424	1	0.0225789	low	time3
TCGA-EE-A2A22	1814	0	0.0211853	low	time3
TCGA-EE-A2A52	1195	1	0.0186734	low	time3
TCGA-EE-A2A62	2620	0	0.0234125	low	time3
TCGA-EE-A2GB2	1803	0	0.0158735	low	time3
TCGA-EE-A2GC2	2051	0	0.0329852	high	time3
TCGA-EE-A2GD2	10346	1	0.0305496	high	time3
TCGA-EE-A2GH2	6699	0	0.0345632	high	time3
TCGA-EE-A2GI2	1482	0	0.0320049	high	time3
TCGA-EE-A2GJ2	3266	1	0.0260108	high	time3
TCGA-EE-A2GK2	1665	0	0.0463332	high	time3
TCGA-EE-A2GL2	2423	0	0.0215912	low	time3
TCGA-EE-A2GM2	2296	0	0.0194783	low	time3
TCGA-EE-A2GN2	3106	1	0.0246305	low	time3
TCGA-EE-A2GO2	3857	0	0.0182751	low	time3
TCGA-EE-A2GP2	423	1	0.012199	low	time3
TCGA-EE-A2GS2	2470	1	0.0264266	high	time3
TCGA-EE-A2GT2	1365	0	0.0210164	low	time3
TCGA-EE-A2GU2	2884	0	0.050642	high	time3
TCGA-EE-A2M52	659	1	0.0504105	high	time3
TCGA-EE-A2M62	3932	0	0.0280406	high	time3
TCGA-EE-A2M72	877	1	0.0217254	low	time3
TCGA-EE-A2M82	601	1	0.0843675	high	time3
TCGA-EE-A2MC2	1871	1	0.0472848	high	time3
TCGA-EE-A2MD2	1438	1	0.00832173	low	time3
TCGA-EE-A2ME2	3141	1	0.0456912	high	time3
TCGA-EE-A2MF2	8174	1	0.0327363	high	time3
TCGA-EE-A2MG2	3139	1	0.0225786	low	time3
TCGA-EE-A2MH2	516	1	0.0263855	high	time3
TCGA-EE-A2MI2	6225	1	0.0635667	high	time3
TCGA-EE-A2MJ2	2927	1	0.0328113	high	time3
TCGA-EE-A2MK2	5487	0	0.0634383	high	time3
TCGA-EE-A2ML2	6590	1	0.0363891	high	time3
TCGA-EE-A2MM2	5107	1	0.0104058	low	time3
TCGA-EE-A2MN2	1446	1	0.0429081	high	time3
TCGA-EE-A2MP2	7563	0	0.0357584	high	time3
TCGA-EE-A2MQ2	1315	1	0.0181961	low	time3
TCGA-EE-A2MR2	4088	0	0.0533968	high	time3
TCGA-EE-A2MS2	4942	0	0.0250649	low	time3
TCGA-EE-A2MT2	2166	0	0.0324333	high	time3
TCGA-EE-A2MU2	1620	0	0.0641193	high	time3
TCGA-EE-A3AA2	3781	0	0.0325072	high	time3
TCGA-EE-A3AB2	3733	0	0.0325299	high	time3
TCGA-EE-A3AC2	1948	0	0.0291307	high	time3
TCGA-EE-A3AG2	1265	1	0.0206006	low	time3
TCGA-EE-A3AH2	4222	1	0.0133822	low	time3
TCGA-EE-A3J32	5237	1	0.0220363	low	time3
TCGA-EE-A3J52	1124	1	0.0233674	low	time3
TCGA-EE-A3J82	1044	1	-0.00417607	low	time3
TCGA-EE-A3JA2	1618	1	-0.00143755	low	time3
TCGA-EE-A3JB2	6138	0	0.0300005	high	time3
TCGA-EE-A3JD2	832	1	0.0567301	high	time3
TCGA-EE-A3JH2	4086	0	0.0367157	high	time3
TCGA-EE-A3JI2	4648	1	0.0109221	low	time3
TCGA-ER-A1932	955	1	0.0233669	low	time3
TCGA-ER-A1962	1785	0	0.0197844	low	time3
TCGA-ER-A1972	424	1	0.06028	high	time3
TCGA-ER-A1992	279	1	0.0319846	high	time3
TCGA-ER-A19A2	2365	0	0.0777056	high	time3
TCGA-ER-A19C2	1487	1	0.01895	low	time3
TCGA-ER-A19D2	383	1	0.0424834	high	time3
TCGA-ER-A19E2	396	1	0.0301214	high	time3
TCGA-ER-A19K2	469	1	0.0392109	high	time3
TCGA-ER-A19M2	1857	1	0.0483294	high	time3
TCGA-ER-A19T2	270	1	0.0215208	low	time3
TCGA-ER-A1A12	3196	0	0.0367778	high	time3
TCGA-ER-A2NB2	857	1	0.0186179	low	time3
TCGA-ER-A2NC2	1333	1	0.04988	high	time3
TCGA-ER-A2ND2	710	1	0.0211933	low	time3
TCGA-ER-A2NF2	877	1	0.020824	low	time3
TCGA-ER-A2NG2	1490	1	0.0463086	high	time3
TCGA-ER-A2NH2	1264	0	0.0801413	high	time3
TCGA-ER-A3ET2	2829	1	0.042119	high	time3
TCGA-ER-A3EV2	1429	1	0.0369419	high	time3
TCGA-ER-A3PL2	1010	0	0.0198919	low	time3
TCGA-ER-A42K2	394	1	0.0178766	low	time3
TCGA-ER-A42L2	4533	0	0.0381304	high	time3
TCGA-FR-A2OS2	368	1	0.0278885	high	time3
TCGA-FR-A3R12	685	0	0.0444209	high	time3
TCGA-FR-A3YN2	2828	0	0.0148855	low	time3
TCGA-FR-A44A2	5299	0	0.0663197	high	time3
TCGA-FR-A69P2	478	0	0.0190421	low	time3
TCGA-FR-A7262	305	1	0.0152449	low	time3
TCGA-FR-A7282	583	0	0.0349912	high	time3
TCGA-FR-A7292	6716	0	0.0429543	high	time3
TCGA-FR-A7U82	847	0	0.0126145	low	time3
TCGA-FR-A7U92	571	0	0.0464422	high	time3
TCGA-FR-A7UA2	1164	0	0.053612	high	time3
TCGA-FR-A8YC2	1059	1	0.0239757	low	time3
TCGA-FR-A8YD2	1103	1	0.0218077	low	time3
TCGA-FR-A8YE2	3176	0	0.0394837	high	time3
TCGA-FS-A1YW2	6598	1	0.00976807	low	time3
TCGA-FS-A1YX2	1478	1	0.023958	low	time3
TCGA-FS-A1YY2	6953	1	0.00525199	low	time3
TCGA-FS-A1Z02	6164	1	0.0343711	high	time3
TCGA-FS-A1Z32	636	1	0.00914885	low	time3
TCGA-FS-A1Z42	854	1	0.0281543	high	time3
TCGA-FS-A1Z72	237	1	0.0198268	low	time3
TCGA-FS-A1ZA2	843	1	0.0245567	low	time3
TCGA-FS-A1ZB2	1486	1	0.0210632	low	time3
TCGA-FS-A1ZE2	1413	1	0.010335	low	time3
TCGA-FS-A1ZF2	470	1	0.0133861	low	time3
TCGA-FS-A1ZG2	295	1	0.0253276	high	time3
TCGA-FS-A1ZH2	996	1	0.0355013	high	time3
TCGA-FS-A1ZJ2	1441	1	0.0226513	low	time3
TCGA-FS-A1ZM2	3080	0	0.037667	high	time3
TCGA-FS-A1ZN2	730	1	0.0167467	low	time3
TCGA-FS-A1ZP2	2273	1	0.024867	low	time3
TCGA-FS-A1ZQ2	4062	1	0.0223393	low	time3
TCGA-FS-A1ZR2	347	1	0.0180427	low	time3
TCGA-FS-A1ZS2	4526	0	0.0272296	high	time3
TCGA-FS-A1ZT2	1617	0	0.0261536	high	time3
TCGA-FS-A1ZW2	1505	0	0.0184497	low	time3
TCGA-FS-A1ZZ2	822	1	0.0219709	low	time3
TCGA-FS-A4F02	2367	0	0.0265248	high	time3
TCGA-FS-A4F22	1525	1	0.0057929	low	time3
TCGA-FS-A4F42	2028	1	0.0239205	low	time3
TCGA-FS-A4F52	874	1	0.0180642	low	time3
TCGA-FS-A4F82	5318	1	0.0218246	low	time3
TCGA-FS-A4F92	1035	0	0.0148514	low	time3
TCGA-FS-A4FB2	813	1	0.0107631	low	time3
TCGA-FS-A4FC2	1655	1	0.0260805	high	time3
TCGA-FS-A4FD2	2454	1	0.0274525	high	time3
TCGA-FW-A3I32	531	0	0.0152574	low	time3
TCGA-FW-A3R52	1124	0	0.0211257	low	time3
TCGA-FW-A3TV2	411	0	0.0275729	high	time3
TCGA-FW-A5DX2	640	0	0.00723458	low	time3
TCGA-FW-A5DY2	587	0	0.0215288	low	time3
TCGA-GF-A2C72	21	0	0.0132994	low	time3
TCGA-GF-A3OT2	301	0	0.0351169	high	time3
TCGA-GF-A6C82	62	0	0.0211657	low	time3
TCGA-GF-A6C92	480	0	0.0627215	high	time3
TCGA-GF-A7692	1070	1	0.0233878	low	time3
TCGA-GN-A2632	467	1	0.0181642	low	time3
TCGA-GN-A2672	1960	1	0.0116365	low	time3
TCGA-GN-A2682	1910	1	0.015768	low	time3
TCGA-GN-A26A2	988	1	0.047551	high	time3
TCGA-GN-A26C2	821	1	0.0984293	high	time3
TCGA-GN-A26D2	1460	1	0.0251083	low	time3
TCGA-GN-A4U32	3708	0	0.00844662	low	time3
TCGA-GN-A4U42	1197	0	0.0180882	low	time3
TCGA-GN-A4U52	1156	0	0.040188	high	time3
TCGA-GN-A4U72	317	1	0.0133339	low	time3
TCGA-GN-A4U92	673	1	0.0338477	high	time3
TCGA-GN-A8LK2	1524	1	0.0174383	low	time3
TCGA-GN-A8LL2	650	1	0.0474676	high	time3
TCGA-GN-A8LN2	772	0	0.0225711	low	time3
TCGA-GN-A9SD2	1807	1	0.0333205	high	time3
TCGA-HR-A2OH2	2004	1	0.0844834	high	time3
TCGA-IH-A3EA2	524	0	0.0345066	high	time3
TCGA-QB-A6FS2	220	0	0.0379457	high	time3
TCGA-QB-AA9O2	549	1	0.0311188	high	time3
TCGA-RP-A6932	10	0	0.0350216	high	time3
TCGA-RP-A6942	21	0	0.0333717	high	time3
TCGA-W3-A8242	6940	0	0.0428227	high	time3
TCGA-W3-A8252	1917	1	0.0446347	high	time3
TCGA-W3-A8282	3683	1	0.0348317	high	time3
TCGA-W3-AA1O2	122	1	0.0148042	low	time3
TCGA-W3-AA1Q2	2101	1	0.0162552	low	time3
TCGA-W3-AA1R2	3379	1	0.0347642	high	time3
TCGA-W3-AA1V2	1280	1	0.0386357	high	time3
TCGA-W3-AA1W2	6666	0	0.0753015	high	time3
TCGA-W3-AA212	3195	1	0.0192802	low	time3
TCGA-WE-A8JZ2	731	0	0.0126025	low	time3
TCGA-WE-A8K12	1492	0	0.0296835	high	time3
TCGA-WE-A8K42	614	0	0.0359267	high	time3
TCGA-WE-A8K52	1860	1	0.0336803	high	time3
TCGA-WE-A8K62	546	0	0.0163787	low	time3
TCGA-WE-A8ZN2	1794	0	0.0234197	low	time3
TCGA-WE-A8ZO2	2145	0	0.0383428	high	time3
TCGA-WE-A8ZQ2	1923	0	0.0150594	low	time3
TCGA-WE-A8ZR2	274	1	0.0173584	low	time3
TCGA-WE-A8ZT2	359	0	0.00550042	low	time3
TCGA-WE-A8ZX2	1089	0	0.0253137	high	time3
TCGA-WE-A8ZY2	1506	1	0.0148976	low	time3
TCGA-WE-AA9Y2	370	0	0.0207537	low	time3
TCGA-WE-AAA02	1229	0	0.0143926	low	time3
TCGA-WE-AAA32	651	0	0.0253917	high	time3
TCGA-WE-AAA42	760	0	0.0681697	high	time3
TCGA-XV-A9VZ2	11	0	0.0153033	low	time3
TCGA-XV-A9W22	417	0	0.0215424	low	time3
TCGA-XV-A9W52	392	0	0.023423	low	time3
TCGA-XV-AAZV2	412	0	0.0326927	high	time3
TCGA-XV-AAZW2	393	1	0.0160201	low	time3
TCGA-XV-AAZY2	405	0	0.0335766	high	time3
TCGA-XV-AB012	403	0	0.0189337	low	time3
TCGA-YD-A89C2	210	0	0.0314993	high	time3
TCGA-YG-AA3N2	306	0	0.0299448	high	time3
TCGA-YG-AA3P2	439	0	0.00427447	low	time3
TCGA-Z2-A8RT2	839	0	0.0223192	low	time3
TCGA-Z2-AA3S2	2950	0	0.0130464	low	time3
TCGA-Z2-AA3V2	486	0	0.0444863	high	time3

## Sheet: panel_e
Cell-state abundance	ICB response	Pseuodtime ( tertiles)
0.137222	Responders	time1
0.0208943	Responders	time1
-0.0194649	Responders	time1
-0.0140093	Responders	time1
-0.0193027	Responders	time1
-0.00352203	Responders	time1
-0.0157582	Responders	time1
-0.00606842	Responders	time1
-0.0149628	Responders	time1
0.019076	Responders	time1
-0.0125781	Responders	time1
0.0176126	Responders	time1
-0.0384041	Responders	time1
-0.00897044	Responders	time1
0.00553155	Responders	time1
-0.0247249	Responders	time1
0.00910593	Responders	time1
0.024638	Responders	time1
0.00879338	Responders	time1
-0.0235134	Responders	time1
0.00565708	Responders	time1
-0.018149	Responders	time1
-0.00514254	Responders	time1
0.0353033	Responders	time1
0.0556783	Responders	time1
-0.00722969	Responders	time1
0.0437411	Responders	time1
0.0383051	Responders	time1
0.00892363	Responders	time1
-0.0108842	Responders	time1
-0.0146839	Responders	time1
-0.0166754	Responders	time1
-0.0120747	Responders	time1
-0.00714441	Responders	time1
0.0123045	Progressors	time1
-0.0289253	Progressors	time1
-0.0130878	Progressors	time1
-0.00888104	Progressors	time1
-0.00738321	Progressors	time1
-0.0122893	Progressors	time1
-0.00800428	Progressors	time1
0.00523061	Progressors	time1
0.00329572	Progressors	time1
-0.0247531	Progressors	time1
-0.00678037	Progressors	time1
-0.0128153	Progressors	time1
-0.0035463	Progressors	time1
-0.00676492	Progressors	time1
0.00394662	Progressors	time1
-0.0262279	Progressors	time1
-0.00198902	Progressors	time1
-0.016493	Progressors	time1
-0.0188174	Progressors	time1
-0.0125443	Progressors	time1
0.000624228	Progressors	time1
0.0218829	Progressors	time1
0.022393	Progressors	time1
0.050199	Progressors	time1
-0.0058555	Progressors	time1
0.0338085	Progressors	time1
-0.0185067	Progressors	time1
-0.0324063	Progressors	time1
0.045597	Progressors	time1
0.0203191	Progressors	time1
0.0134464	Progressors	time1
-0.0255117	Progressors	time1
-0.0179771	Progressors	time1
0.0369838	Progressors	time1
-0.0145237	Progressors	time1
-0.0172623	Progressors	time1
0.137222	Responders	time2
0.0208943	Responders	time2
-0.0194649	Responders	time2
-0.0140093	Responders	time2
-0.0193027	Responders	time2
-0.00352203	Responders	time2
-0.0157582	Responders	time2
-0.00606842	Responders	time2
-0.0149628	Responders	time2
0.019076	Responders	time2
-0.0125781	Responders	time2
0.0176126	Responders	time2
-0.0384041	Responders	time2
-0.00897044	Responders	time2
0.00553155	Responders	time2
-0.0247249	Responders	time2
0.00910593	Responders	time2
0.024638	Responders	time2
0.00879338	Responders	time2
-0.0235134	Responders	time2
0.00565708	Responders	time2
-0.018149	Responders	time2
-0.00514254	Responders	time2
0.0353033	Responders	time2
0.0556783	Responders	time2
-0.00722969	Responders	time2
0.0437411	Responders	time2
0.0383051	Responders	time2
0.00892363	Responders	time2
-0.0108842	Responders	time2
-0.0146839	Responders	time2
-0.0166754	Responders	time2
-0.0120747	Responders	time2
-0.00714441	Responders	time2
0.0123045	Progressors	time2
-0.0289253	Progressors	time2
-0.0130878	Progressors	time2
-0.00888104	Progressors	time2
-0.00738321	Progressors	time2
-0.0122893	Progressors	time2
-0.00800428	Progressors	time2
0.00523061	Progressors	time2
0.00329572	Progressors	time2
-0.0247531	Progressors	time2
-0.00678037	Progressors	time2
-0.0128153	Progressors	time2
-0.0035463	Progressors	time2
-0.00676492	Progressors	time2
0.00394662	Progressors	time2
-0.0262279	Progressors	time2
-0.00198902	Progressors	time2
-0.016493	Progressors	time2
-0.0188174	Progressors	time2
-0.0125443	Progressors	time2
0.000624228	Progressors	time2
0.0218829	Progressors	time2
0.022393	Progressors	time2
0.050199	Progressors	time2
-0.0058555	Progressors	time2
0.0338085	Progressors	time2
-0.0185067	Progressors	time2
-0.0324063	Progressors	time2
0.045597	Progressors	time2
0.0203191	Progressors	time2
0.0134464	Progressors	time2
-0.0255117	Progressors	time2
-0.0179771	Progressors	time2
0.0369838	Progressors	time2
-0.0145237	Progressors	time2
-0.0172623	Progressors	time2
0.137222	Responders	time3
0.0208943	Responders	time3
-0.0194649	Responders	time3
-0.0140093	Responders	time3
-0.0193027	Responders	time3
-0.00352203	Responders	time3
-0.0157582	Responders	time3
-0.00606842	Responders	time3
-0.0149628	Responders	time3
0.019076	Responders	time3
-0.0125781	Responders	time3
0.0176126	Responders	time3
-0.0384041	Responders	time3
-0.00897044	Responders	time3
0.00553155	Responders	time3
-0.0247249	Responders	time3
0.00910593	Responders	time3
0.024638	Responders	time3
0.00879338	Responders	time3
-0.0235134	Responders	time3
0.00565708	Responders	time3
-0.018149	Responders	time3
-0.00514254	Responders	time3
0.0353033	Responders	time3
0.0556783	Responders	time3
-0.00722969	Responders	time3
0.0437411	Responders	time3
0.0383051	Responders	time3
0.00892363	Responders	time3
-0.0108842	Responders	time3
-0.0146839	Responders	time3
-0.0166754	Responders	time3
-0.0120747	Responders	time3
-0.00714441	Responders	time3
0.0123045	Progressors	time3
-0.0289253	Progressors	time3
-0.0130878	Progressors	time3
-0.00888104	Progressors	time3
-0.00738321	Progressors	time3
-0.0122893	Progressors	time3
-0.00800428	Progressors	time3
0.00523061	Progressors	time3
0.00329572	Progressors	time3
-0.0247531	Progressors	time3
-0.00678037	Progressors	time3
-0.0128153	Progressors	time3
-0.0035463	Progressors	time3
-0.00676492	Progressors	time3
0.00394662	Progressors	time3
-0.0262279	Progressors	time3
-0.00198902	Progressors	time3
-0.016493	Progressors	time3
-0.0188174	Progressors	time3
-0.0125443	Progressors	time3
0.000624228	Progressors	time3
0.0218829	Progressors	time3
0.022393	Progressors	time3
0.050199	Progressors	time3
-0.0058555	Progressors	time3
0.0338085	Progressors	time3
-0.0185067	Progressors	time3
-0.0324063	Progressors	time3
0.045597	Progressors	time3
0.0203191	Progressors	time3
0.0134464	Progressors	time3
-0.0255117	Progressors	time3
-0.0179771	Progressors	time3
0.0369838	Progressors	time3
-0.0145237	Progressors	time3
-0.0172623	Progressors	time3
