# Supplementary material for: Mixed model-based deconvolution of cell-state abundances (MeDuSA) along a one-dimensional trajectory
Source: Nat Comput Sci. 2023 Jul 13;3(7):630–43. doi: 10.1038/s43588-023-00487-2 (PMC10766563; doi:10.1038/s43588-023-00487-2)
Supplement: Supplementary file 8 — Statistical source data. [file 43588_2023_487_MOESM8_ESM.xlsx]

## Sheet: panel_a
Tissue	Pseudotime (bin)	Cell-state abundance
Esophagus mucosa	0.01	0.00595903
Esophagus mucosa	0.02	0.0076902
Esophagus mucosa	0.03	0.00837619
Esophagus mucosa	0.04	0.00980673
Esophagus mucosa	0.05	0.0108012
Esophagus mucosa	0.06	0.0113745
Esophagus mucosa	0.07	0.0125313
Esophagus mucosa	0.08	0.0134277
Esophagus mucosa	0.09	0.0142493
Esophagus mucosa	0.1	0.0151745
Esophagus mucosa	0.11	0.0162178
Esophagus mucosa	0.12	0.017316
Esophagus mucosa	0.13	0.018169
Esophagus mucosa	0.14	0.0192636
Esophagus mucosa	0.15	0.0203458
Esophagus mucosa	0.16	0.021367
Esophagus mucosa	0.17	0.0225048
Esophagus mucosa	0.18	0.0235297
Esophagus mucosa	0.19	0.0246419
Esophagus mucosa	0.2	0.0256094
Esophagus mucosa	0.21	0.0266183
Esophagus mucosa	0.22	0.0276204
Esophagus mucosa	0.23	0.028562
Esophagus mucosa	0.24	0.0295942
Esophagus mucosa	0.25	0.030504
Esophagus mucosa	0.26	0.0313384
Esophagus mucosa	0.27	0.0321939
Esophagus mucosa	0.28	0.0330523
Esophagus mucosa	0.29	0.0339793
Esophagus mucosa	0.3	0.0347812
Esophagus mucosa	0.31	0.0355956
Esophagus mucosa	0.32	0.0364565
Esophagus mucosa	0.33	0.0372877
Esophagus mucosa	0.34	0.0379256
Esophagus mucosa	0.35	0.0388124
Esophagus mucosa	0.36	0.0396031
Esophagus mucosa	0.37	0.0405024
Esophagus mucosa	0.38	0.0414441
Esophagus mucosa	0.39	0.0423495
Esophagus mucosa	0.4	0.043308
Esophagus mucosa	0.41	0.0442489
Esophagus mucosa	0.42	0.0452879
Esophagus mucosa	0.43	0.0462159
Esophagus mucosa	0.44	0.0472972
Esophagus mucosa	0.45	0.0484368
Esophagus mucosa	0.46	0.0497204
Esophagus mucosa	0.47	0.0511246
Esophagus mucosa	0.48	0.0525183
Esophagus mucosa	0.49	0.0541328
Esophagus mucosa	0.5	0.0554646
Esophagus mucosa	0.51	0.0569238
Esophagus mucosa	0.52	0.0585717
Esophagus mucosa	0.53	0.0604892
Esophagus mucosa	0.54	0.0625453
Esophagus mucosa	0.55	0.065329
Esophagus mucosa	0.56	0.067856
Esophagus mucosa	0.57	0.0702373
Esophagus mucosa	0.58	0.0728782
Esophagus mucosa	0.59	0.0748789
Esophagus mucosa	0.6	0.0767508
Esophagus mucosa	0.61	0.0785602
Esophagus mucosa	0.62	0.0797974
Esophagus mucosa	0.63	0.0805558
Esophagus mucosa	0.64	0.080954
Esophagus mucosa	0.65	0.081036
Esophagus mucosa	0.66	0.0808391
Esophagus mucosa	0.67	0.0804009
Esophagus mucosa	0.68	0.0797469
Esophagus mucosa	0.69	0.0789093
Esophagus mucosa	0.7	0.0780157
Esophagus mucosa	0.71	0.0769601
Esophagus mucosa	0.72	0.0757596
Esophagus mucosa	0.73	0.0747199
Esophagus mucosa	0.74	0.0734594
Esophagus mucosa	0.75	0.0724004
Esophagus mucosa	0.76	0.0711473
Esophagus mucosa	0.77	0.0697949
Esophagus mucosa	0.78	0.0681272
Esophagus mucosa	0.79	0.0666284
Esophagus mucosa	0.8	0.0647226
Esophagus mucosa	0.81	0.0627585
Esophagus mucosa	0.82	0.0606089
Esophagus mucosa	0.83	0.0583086
Esophagus mucosa	0.84	0.0563638
Esophagus mucosa	0.85	0.0537475
Esophagus mucosa	0.86	0.0508127
Esophagus mucosa	0.87	0.0483122
Esophagus mucosa	0.88	0.044987
Esophagus mucosa	0.89	0.0429787
Esophagus mucosa	0.9	0.0396614
Esophagus mucosa	0.91	0.03718
Esophagus mucosa	0.92	0.0345073
Esophagus mucosa	0.93	0.0321103
Esophagus mucosa	0.94	0.029775
Esophagus mucosa	0.95	0.0276715
Esophagus mucosa	0.96	0.0257262
Esophagus mucosa	0.97	0.0240841
Esophagus mucosa	0.98	0.022677
Esophagus mucosa	0.99	0.0212525
Esophagus mucosa	1	0.0191996

## Sheet: panel_b
REMADME: The Figure 6-panel b displays the number (counts) of eGenes at each quartile.
eGene	Quartile
ENSG00000116525	Q2
ENSG00000244057	Q2
ENSG00000065600	Q2
ENSG00000138081	Q2
ENSG00000144218	Q2
ENSG00000144063	Q2
ENSG00000174173	Q2
ENSG00000206527	Q2
ENSG00000196428	Q2
ENSG00000173890	Q2
ENSG00000283183	Q2
ENSG00000196526	Q2
ENSG00000073578	Q2
ENSG00000178172	Q2
ENSG00000070814	Q2
ENSG00000072786	Q2
ENSG00000111880	Q2
ENSG00000187189	Q2
ENSG00000135597	Q2
ENSG00000131015	Q2
ENSG00000091844	Q2
ENSG00000198874	Q2
ENSG00000104763	Q2
ENSG00000164695	Q2
ENSG00000085719	Q2
ENSG00000080503	Q2
ENSG00000176986	Q2
ENSG00000261438	Q2
ENSG00000166272	Q2
ENSG00000133805	Q2
ENSG00000149289	Q2
ENSG00000118094	Q2
ENSG00000013583	Q2
ENSG00000188906	Q2
ENSG00000135476	Q2
ENSG00000180776	Q2
ENSG00000100503	Q2
ENSG00000100554	Q2
ENSG00000159495	Q2
ENSG00000122390	Q2
ENSG00000181885	Q2
ENSG00000161956	Q2
ENSG00000161542	Q2
ENSG00000101608	Q2
ENSG00000105643	Q2
ENSG00000268555	Q2
ENSG00000105677	Q2
ENSG00000188505	Q2
ENSG00000095752	Q2
ENSG00000101367	Q2
ENSG00000171700	Q2
ENSG00000099977	Q2
ENSG00000128203	Q2
ENSG00000093000	Q2
ENSG00000116525	Q3
ENSG00000143457	Q3
ENSG00000244057	Q3
ENSG00000177628	Q3
ENSG00000162873	Q3
ENSG00000065600	Q3
ENSG00000035115	Q3
ENSG00000115750	Q3
ENSG00000119737	Q3
ENSG00000144063	Q3
ENSG00000136682	Q3
ENSG00000118257	Q3
ENSG00000177311	Q3
ENSG00000173890	Q3
ENSG00000184203	Q3
ENSG00000174004	Q3
ENSG00000145348	Q3
ENSG00000120519	Q3
ENSG00000173320	Q3
ENSG00000157107	Q3
ENSG00000164609	Q3
ENSG00000175414	Q3
ENSG00000137310	Q3
ENSG00000233967	Q3
ENSG00000260645	Q3
ENSG00000187189	Q3
ENSG00000283265	Q3
ENSG00000135597	Q3
ENSG00000164520	Q3
ENSG00000131015	Q3
ENSG00000091844	Q3
ENSG00000230825	Q3
ENSG00000198874	Q3
ENSG00000164647	Q3
ENSG00000127914	Q3
ENSG00000146842	Q3
ENSG00000105939	Q3
ENSG00000164695	Q3
ENSG00000014164	Q3
ENSG00000106992	Q3
ENSG00000176986	Q3
ENSG00000166272	Q3
ENSG00000177963	Q3
ENSG00000149503	Q3
ENSG00000110047	Q3
ENSG00000171792	Q3
ENSG00000166535	Q3
ENSG00000111752	Q3
ENSG00000013583	Q3
ENSG00000223914	Q3
ENSG00000188906	Q3
ENSG00000100503	Q3
ENSG00000100504	Q3
ENSG00000154001	Q3
ENSG00000100554	Q3
ENSG00000156970	Q3
ENSG00000159495	Q3
ENSG00000168806	Q3
ENSG00000103550	Q3
ENSG00000135722	Q3
ENSG00000176974	Q3
ENSG00000173065	Q3
ENSG00000161542	Q3
ENSG00000206072	Q3
ENSG00000268555	Q3
ENSG00000188505	Q3
ENSG00000129455	Q3
ENSG00000256087	Q3
ENSG00000077984	Q3
ENSG00000101367	Q3
ENSG00000101447	Q3
ENSG00000244274	Q3
ENSG00000133433	Q3
ENSG00000099977	Q3
ENSG00000100221	Q3
ENSG00000183741	Q3
ENSG00000093000	Q3
ENSG00000179403	Q4
ENSG00000142677	Q4
ENSG00000142675	Q4
ENSG00000253304	Q4
ENSG00000116525	Q4
ENSG00000116652	Q4
ENSG00000244057	Q4
ENSG00000185499	Q4
ENSG00000173171	Q4
ENSG00000177628	Q4
ENSG00000116584	Q4
ENSG00000162873	Q4
ENSG00000065600	Q4
ENSG00000198380	Q4
ENSG00000135617	Q4
ENSG00000115652	Q4
ENSG00000144063	Q4
ENSG00000136696	Q4
ENSG00000136695	Q4
ENSG00000154764	Q4
ENSG00000206527	Q4
ENSG00000173890	Q4
ENSG00000184203	Q4
ENSG00000181826	Q4
ENSG00000087128	Q4
ENSG00000120519	Q4
ENSG00000164142	Q4
ENSG00000073578	Q4
ENSG00000157107	Q4
ENSG00000178172	Q4
ENSG00000169247	Q4
ENSG00000164609	Q4
ENSG00000072786	Q4
ENSG00000204618	Q4
ENSG00000233529	Q4
ENSG00000204544	Q4
ENSG00000261272	Q4
ENSG00000157593	Q4
ENSG00000168216	Q4
ENSG00000233967	Q4
ENSG00000260645	Q4
ENSG00000111880	Q4
ENSG00000187189	Q4
ENSG00000283265	Q4
ENSG00000135597	Q4
ENSG00000131015	Q4
ENSG00000091844	Q4
ENSG00000006451	Q4
ENSG00000198874	Q4
ENSG00000243566	Q4
ENSG00000105792	Q4
ENSG00000198742	Q4
ENSG00000164695	Q4
ENSG00000164830	Q4
ENSG00000080503	Q4
ENSG00000126878	Q4
ENSG00000176986	Q4
ENSG00000261438	Q4
ENSG00000151893	Q4
ENSG00000177963	Q4
ENSG00000133805	Q4
ENSG00000013583	Q4
ENSG00000223914	Q4
ENSG00000188906	Q4
ENSG00000135476	Q4
ENSG00000084110	Q4
ENSG00000180776	Q4
ENSG00000136167	Q4
ENSG00000100503	Q4
ENSG00000100504	Q4
ENSG00000166165	Q4
ENSG00000198826	Q4
ENSG00000166140	Q4
ENSG00000159495	Q4
ENSG00000168806	Q4
ENSG00000263155	Q4
ENSG00000162073	Q4
ENSG00000213918	Q4
ENSG00000141002	Q4
ENSG00000161542	Q4
ENSG00000171302	Q4
ENSG00000101608	Q4
ENSG00000152223	Q4
ENSG00000104969	Q4
ENSG00000127220	Q4
ENSG00000130479	Q4
ENSG00000179913	Q4
ENSG00000105643	Q4
ENSG00000181896	Q4
ENSG00000178982	Q4
ENSG00000188505	Q4
ENSG00000086544	Q4
ENSG00000087086	Q4
ENSG00000126458	Q4
ENSG00000256087	Q4
ENSG00000101367	Q4
ENSG00000101447	Q4
ENSG00000168703	Q4
ENSG00000171700	Q4
ENSG00000156239	Q4
ENSG00000142197	Q4
ENSG00000133433	Q4
ENSG00000099977	Q4
ENSG00000128203	Q4
ENSG00000128298	Q4
ENSG00000093000	Q4

## Sheet: panel_c
REMADME: The fold enrichment (OR) and the 95% CI were computed using permutations, which can be reproduced using the full summary data of csd-eQTLs.
Lower	OR	Upper	FDR
1.4683	1.70554	1.94278	FDR<0.3
1.69225	1.99407	2.29588	FDR<0.2
1.73306	2.09739	2.46172	FDR<0.1
1.7234	2.11598	2.50856	FDR<0.05
1.91018	2.44034	2.97051	FDR<0.01

## Sheet: panel_d
REMADME: The fold enrichment (OR) and the 95% CI were computed using permutations, which can be reproduced using the full summary data of csd-eQTLs and GTEx eQTLs
Lower	OR	Upper	Cell types
1.72633	2.12403	2.52174	Csd-eGene (FDR<0.05)
0.865502	0.893368	0.921234	Esophagus:eGene
0.174617	0.858534	1.54245	Esophagus:Epi-eGene
0.745119	0.89438	1.04364	Blood:Neut-eGene
0.596044	0.969364	1.34268	Breast:Epi-eGene
0.690865	1.12044	1.55002	Breast:Adip-eGene

## Sheet: panel_e
UMAP_1	UMAP_2	cluster
-11.9306	10.5649	1
3.63086	-3.58642	2
-6.18461	-1.74519	3
9.01857	1.95177	4
3.75189	-3.49844	2
1.14263	-5.47872	5
10.2687	2.71551	4
-5.90767	1.77425	6
2.68219	-5.12654	2
0.0396577	3.20968	7
-4.01145	7.71629	8
5.79588	1.34295	9
-1.93171	7.95313	8
-1.45542	0.528906	10
2.47334	-3.79762	2
1.91864	-5.52278	2
-4.46716	6.19936	11
-6.09202	5.68988	12
-5.8865	-1.93943	3
8.28926	1.84641	4
-4.8515	6.12794	11
0.231045	-6.68112	13
-6.44408	4.50257	11
0.0689128	3.54659	14
9.04131	3.03866	4
-0.504972	4.77221	14
-4.50419	1.01399	6
-2.65165	-0.172957	3
-6.27414	3.72696	11
-6.36864	4.64725	12
-4.42817	7.505	11
-4.33983	-1.75637	3
3.90197	2.28859	9
3.07127	-8.15105	13
-0.631907	-6.63022	11
-7.04741	4.63757	12
-0.993305	0.233064	10
-6.18685	2.1153	12
-5.07504	-1.64147	3
-0.27218	3.73958	5
-1.1982	8.17931	8
1.69196	-7.47435	13
0.0771748	10.864	15
0.645915	10.6237	5
0.213989	4.73637	5
-1.71258	-1.08821	3
-6.90155	3.94206	6
4.47504	-8.56507	16
-3.7772	0.393479	12
6.37301	3.34191	9
1.86954	0.812168	9
-5.22958	7.02181	11
0.0334771	10.588	5
-1.14642	8.53126	8
-11.0241	6.2318	1
-10.8113	5.91254	1
9.37547	3.31012	17
-11.9091	10.199	1
-1.85847	7.59278	8
-0.101736	3.86234	14
6.04729	-9.33573	16
-4.10751	0.307714	6
-1.16256	0.727094	10
2.95474	1.33822	9
-4.95036	5.97786	11
0.98002	11.6822	15
-1.6848	7.84397	8
-3.52064	0.955346	6
6.31888	-3.29013	2
-8.30709	-10.6821	18
-11.7403	8.9794	1
-4.26509	7.60328	8
-5.95967	-0.24185	3
-1.3687	0.676378	10
-3.28713	0.545703	12
0.825183	5.88075	5
-6.77981	-0.211135	12
9.9919	-7.85178	16
3.61773	-0.365265	17
7.24885	-3.59859	19
-6.96803	3.41724	12
-5.86058	5.32312	11
-6.3668	5.35763	11
2.73626	-4.95124	2
-11.9607	10.6235	1
5.09366	2.48504	9
-5.49093	1.70632	12
-6.2494	1.38107	6
4.83039	1.73099	9
2.05895	-0.530314	3
8.19899	-7.85347	20
-0.924746	0.618083	10
4.98907	3.04884	9
-1.93755	7.59909	8
1.64079	-4.146	14
6.35194	2.95643	17
4.90036	-8.25854	20
7.05606	-3.36811	19
5.50457	-3.22086	2
-6.57007	1.36883	12
-6.51548	0.617154	3
4.04529	2.37991	9
-3.9302	0.425428	3
5.23167	0.903183	17
1.02088	0.831324	10
-5.00579	-8.56797	21
-5.70759	1.64051	12
-4.87571	-2.29312	7
-3.12953	-0.639079	3
3.86257	2.21772	9
-4.43945	4.55067	11
-3.54139	6.87189	8
2.27481	1.57621	9
4.18342	0.277887	17
8.57906	-7.90295	16
-6.91883	-9.28471	18
7.66113	-8.7617	20
-2.53951	8.05356	8
10.1415	2.57964	4
-5.98553	4.18298	12
1.09601	-3.65041	7
6.42721	-8.1729	20
-2.89773	6.59374	8
1.28636	1.17991	10
-6.12487	1.97554	12
-6.06958	5.48074	11
6.58783	2.94711	17
-4.8607	-0.590037	6
-4.17064	0.408787	6
-7.60982	-9.97699	18
2.414	-3.6253	7
-6.6428	3.91339	11
3.95318	-4.23404	2
5.23255	-9.26044	20
1.74194	-7.53367	13
0.102712	3.09285	7
-7.9711	-10.3503	18
5.17591	-3.81555	2
7.51347	2.09723	17
-0.0167194	11.0275	5
1.65009	0.408883	10
-2.45342	7.77878	8
-6.61518	-8.95394	18
4.07182	1.44144	9
-1.63671	-1.05427	10
-0.349741	4.18517	14
9.18412	-8.21096	16
4.75153	2.53269	9
-8.43587	-10.8101	18
-3.76447	0.968226	6
-5.34545	-1.18089	3
1.52081	-3.96378	7
-6.26473	2.22042	6
-9.15327	-11.5352	18
-4.16225	7.18369	11
-5.73442	4.32047	11
8.8033	-8.37347	20
-5.17726	-7.68051	18
-5.8715	6.38887	11
9.91043	-7.9693	16
-3.76225	-0.577621	6
-2.29146	0.184969	10
2.69024	-7.93362	13
-1.45483	8.4398	8
-6.82443	-0.428398	3
1.09614	-3.71471	7
-9.03032	-11.4107	18
10.1904	2.89659	4
10.3758	2.39597	4
-4.04307	-1.73081	3
7.21096	-9.04618	20
1.93304	1.63337	10
-4.66709	1.11966	6
-0.514247	-6.46189	3
-6.75473	2.11402	6
-1.7522	8.23703	8
-6.52907	2.59644	6
5.36274	2.97956	9
-2.30768	7.63398	8
5.58043	-3.51425	2
-0.299413	3.83719	14
1.72573	-4.01066	2
6.84838	-3.37885	19
0.218758	3.42953	5
-4.20609	1.20361	6
-1.13637	8.27977	8
-5.81443	-2.18534	3
4.78695	2.50245	9
9.33781	2.45721	4
8.61476	3.00406	17
4.00629	-8.31703	13
1.75176	-3.77189	7
-11.5841	7.79283	1
6.67104	-8.8384	20
8.63311	-8.29056	16
2.72187	0.113632	3
6.03051	-4.39526	19
7.84108	3.09081	17
-3.28326	6.54306	8
3.65233	-3.55592	2
-2.02482	-0.090463	6
4.27147	2.12879	9
-0.688651	-6.52027	11
3.60073	-4.04063	2
5.23785	-9.28818	20
1.46859	0.0862849	10
7.73638	-3.73146	19
6.43725	-8.92441	20
-4.00643	7.75326	11
-3.64072	6.03494	8
1.03888	11.2373	15
-2.76118	7.23352	8
-7.80163	-10.1746	18
6.29188	-3.30275	2
3.59201	-0.367661	1
6.28519	-9.21395	20
-1.8153	7.95199	8
9.56058	2.53291	4
9.87754	3.2718	4
4.0179	-9.04676	13
3.16959	-7.97497	13
-6.94984	2.39065	12
7.17288	-4.23453	19
9.09219	-8.40893	16
9.1212	-7.56476	20
-0.698498	-6.59594	11
4.22265	0.559769	9
-11.404	7.24009	1
4.9138	2.19445	9
0.240884	11.5052	22
-6.12167	5.56335	11
7.89578	-8.2438	20
-5.31723	-9.88748	21
-2.82419	6.79804	8
-4.94753	6.72348	11
-6.96953	2.87573	12
6.71441	3.16212	17
-5.68487	-2.50579	14
-7.02513	2.18332	6
2.1126	-3.70304	2
-0.00035624	-0.00540876	10
-4.51293	0.236341	12
3.20382	-0.174771	9
-0.711005	-5.96756	12
4.37779	2.4293	9
2.76162	2.0508	9
-1.42972	0.67594	10
3.20336	-7.99213	13
-6.66514	4.11812	12
3.68662	-3.57393	7
-4.85081	-1.53306	3
9.80493	-8.03284	16
-5.92358	3.90932	11
-11.7335	9.391	1
4.16146	-4.79855	19
7.64441	-3.68195	19
2.27106	-0.256241	9
-6.31497	4.5099	11
2.01584	-7.88003	13
4.85716	2.69439	9
5.68763	2.24011	17
-1.8476	7.57061	8
5.78104	-4.40944	19
-4.67382	-0.990147	3
0.480639	0.409697	9
2.02935	-7.91476	13
-1.16726	-0.353621	10
10.545	2.45381	4
0.447495	4.81149	5
4.64	2.87239	9
-6.56379	1.19966	6
10.115	2.74189	4
-6.7294	3.26272	12
8.82987	-8.0183	20
-6.85115	3.18674	12
-3.69862	1.02251	10
-1.15137	8.21574	8
-1.68003	-0.00415827	10
-6.84787	2.90803	12
-4.12958	-2.14909	3
-2.416	-1.32066	9
6.1698	3.21317	9
4.47071	1.45721	9
-3.13784	0.0798966	10
-4.14339	1.18824	6
6.23108	2.43559	17
2.80657	1.29397	9
-4.47314	1.19737	12
-5.79699	4.18503	9
-4.11631	-2.19962	5
-6.39466	1.96711	6
1.10673	-4.1525	14
-1.97599	7.96441	8
-2.16101	7.52957	8
-4.49486	7.13927	8
8.7519	-7.71873	20
4.94453	-3.56225	2
7.12443	-3.59331	19
0.0790099	11.1994	22
1.88783	0.327475	9
-5.50639	-1.7763	5
4.97306	-3.34854	2
-7.1507	-9.51879	18
-4.13034	7.68681	8
3.39985	1.59796	9
9.8844	-7.6746	16
-6.14044	5.84152	11
6.11761	1.57961	17
5.41744	-3.29637	2
-3.00024	7.38522	8
-9.16009	-11.5417	18
1.4921	0.0508427	9
-6.27749	2.01655	6
10.9486	2.60458	4
-11.8211	9.34313	1
8.88319	-8.41163	16
1.94769	1.57334	10
3.98106	-4.29445	19
4.21716	0.588445	17
-1.28157	8.2126	8
0.280031	12.2619	22
-6.80736	4.15574	12
2.57727	-5.0058	2
-6.42998	-1.08929	3
9.91783	3.24891	4
6.64429	-9.19874	20
5.88767	-3.47796	2
6.87799	-3.46688	19
-5.86405	5.7785	11
-5.44599	6.36225	11
0.0266832	3.20848	14
-5.91372	5.28112	11
2.87177	-8.10164	13
1.72478	-5.02758	7
-6.0919	2.02371	12
-0.806453	-6.41506	12
0.484916	12.2351	22
-3.48062	0.245205	6
-5.44143	5.76141	11
-6.91287	2.51841	12
9.66067	2.82305	17
0.414529	12.2451	22
-3.93735	7.60594	11
4.31454	-3.34636	2
5.24619	0.834146	17
-3.1269	-0.0333905	6
0.273969	12.2382	22
-4.26775	-7.20554	18
-6.96386	1.98368	3
5.63996	2.4159	9
7.69157	2.85907	17
-5.38732	0.889023	6
-0.509984	4.57707	15
1.4035	-6.02456	13
2.59869	-8.52206	13
5.3009	-4.27324	19
0.547045	10.5898	5
9.11402	-7.54556	16
0.360104	3.37269	5
9.28555	-7.78199	20
-2.35595	-0.322502	3
1.99188	1.05186	10
0.0881403	0.483907	10
9.93936	-7.80351	16
-6.93646	3.10457	12
-6.10977	-1.73061	3
11.1895	2.6479	4
-6.80409	1.57333	12
-9.1507	-11.5331	18
-6.89354	3.2269	6
-6.7849	0.174074	12
1.00762	11.8177	15
4.90919	-4.47004	19
-11.6086	7.93696	1
1.011	11.821	15
-5.86529	0.789878	6
8.77305	2.79633	17
-11.0618	6.28546	1
2.34035	-3.98687	2
-4.38457	-2.2435	3
-5.39215	1.42426	12
2.06015	-7.89247	13
-3.30974	0.307588	6
-2.43172	7.34244	8
-5.23013	1.76366	12
-4.35152	0.530552	6
-4.18288	-7.16703	21
0.378109	11.4436	5
1.86351	0.0964644	9
-4.65505	7.11636	11
2.90692	1.3826	9
2.79454	-3.75383	2
-0.297658	3.99775	14
-11.8446	9.92372	1
2.66002	-8.44475	13
-3.49433	-0.192313	6
3.42387	1.78386	9
1.63621	-0.000325938	9
0.130773	4.88134	5
-7.05942	3.83128	11
2.72718	-8.66454	13
-2.32827	-1.32139	3
8.773	-8.673	16
-6.11761	-8.54536	18
4.16917	-9.16623	13
-3.72088	7.54981	8
-8.49008	-10.8662	18
5.51201	-3.2227	2
7.56172	2.70896	17
-4.59269	4.26618	3
0.201726	12.0632	22
4.17026	-8.95508	13
2.89042	-8.44171	13
4.74395	-3.53212	2
-3.91002	6.20317	8
3.94781	-9.03993	13
-3.2296	-0.0301043	3
6.73376	-4.40855	19
7.25534	-8.69175	20
5.30672	-4.34095	19
7.08584	-9.39964	16
-2.9269	-0.376434	10
9.05019	-8.39538	16
-2.84487	6.71032	8
-6.8798	2.48774	6
9.05503	2.02154	4
4.16098	-3.46303	2
7.18105	-9.34535	16
-6.88222	-0.29572	3
0.253304	10.478	5
7.93728	-9.1043	16
3.77308	0.511713	9
1.8047	1.20126	10
-2.8396	-1.17668	3
9.96223	-7.84931	16
2.89705	-3.55845	2
1.51501	0.173178	10
3.25569	0.577856	9
9.90643	-7.75255	16
-11.3296	7.05277	1
-3.49373	-1.5885	3
-0.36584	0.360794	10
9.68194	2.62251	4
-5.01635	-9.20527	21
6.13976	1.71317	17
0.285135	-0.0319042	10
-5.41083	0.107789	3
-7.44372	-9.8094	18
7.144	-3.61471	19
-5.41043	5.20994	11
5.31031	1.73116	9
-0.200762	3.51885	5
-6.9787	3.68072	12
-6.49815	1.89354	12
5.46048	-4.14614	19
-6.00461	-0.572753	3
6.28356	2.077	17
8.19	2.43756	17
0.442409	12.361	22
-4.26925	0.544177	6
-11.8094	9.35195	1
5.37365	0.747566	17
8.38593	-8.63985	16
7.09957	-8.9921	20
0.581644	10.2225	5
-0.556783	-6.21333	23
1.31139	1.3299	10
6.64756	2.59436	17
10.4146	2.57286	4
9.66511	-8.04261	16
-4.97427	-8.91768	21
9.50824	-8.62422	20
2.14848	-0.195809	9
-1.89535	7.64817	8
-4.76494	0.180701	3
8.32165	2.03998	17
4.53431	-3.78441	2
7.66775	-3.83583	19
2.53868	1.42511	10
-2.55446	-0.413501	3
6.33415	2.07917	17
4.98835	1.67122	17
-4.38297	-0.0449477	3
-11.8641	9.67438	1
5.14773	-9.3045	13
-2.99738	6.73746	8
-4.15233	5.22023	11
-11.8746	9.49531	1
-6.28306	-1.60387	11
7.95298	-8.2146	20
-2.08589	8.00266	8
1.54439	0.244919	9
-3.43299	-0.228905	3
5.15134	-8.55241	20
8.34779	2.92208	17
1.30911	-3.73747	7
7.59808	-3.66458	19
1.00562	11.6457	15
-4.49876	-7.40609	21
3.39421	-3.97548	2
-11.6294	8.08597	1
2.55944	1.62273	9
1.13677	-5.57828	7
-0.360265	3.67622	14
9.75201	-8.10169	16
-5.90148	0.784341	6
3.87284	-4.99505	19
-6.83236	3.01457	12
0.822768	5.44155	5
-3.62801	-0.0276894	3
8.82888	-7.60225	16
7.41195	-3.5838	19
-6.43149	1.78779	12
-6.98161	2.76179	12
8.98219	2.58571	4
6.83914	-9.3067	20
3.32539	-4.49032	2
2.24839	-0.0164339	9
1.61627	-7.50333	14
4.96077	-9.35578	13
-6.61749	0.881523	3
4.86907	1.44641	9
6.88319	2.89002	17
-1.73089	8.13247	8
-11.9189	10.2529	1
-0.247461	4.02766	14
8.72698	-8.26897	20
2.57361	1.3273	10
6.3564	1.60913	17
4.05408	-9.08919	13
-4.21332	-1.60268	3
0.797597	5.96537	5
-6.01623	2.11583	6
1.23609	-5.98858	13
6.04109	-3.62965	2
8.44426	2.76865	17
-0.960844	0.542155	10
1.68341	1.11423	10
3.20766	-7.9556	11
-4.05867	6.77992	11
8.65429	-8.02752	20
10.237	2.85989	4
0.790732	5.96174	5
3.57653	-0.346795	5
-5.06095	-9.26828	21
-2.07009	7.7594	8
-8.64254	-11.02	18
6.66894	-4.16025	19
-5.26357	4.69384	11
3.53496	1.89662	9
-3.32841	7.00645	8
-5.7472	5.27985	11
0.289007	11.885	22
2.69666	-8.47434	13
9.80133	2.4542	4
1.95128	1.52857	10
0.570015	5.04757	5
0.949639	5.22357	5
-11.7861	9.78281	1
-5.98143	5.3718	11
-6.51469	0.0528558	3
-5.12703	-9.41478	21
-4.01397	6.13781	11
-4.42343	6.87457	11
3.66394	-4.10148	2
-4.75205	4.12072	3
9.8648	-7.92405	16
-6.88398	-0.198837	3
6.26941	-8.971	20
2.24795	-8.11968	13
-6.81373	-0.907757	14
-5.91435	5.79207	11
-3.35299	7.82303	8
3.34724	1.90421	9
-6.42829	0.268302	3
-4.55431	-0.952665	3
9.68184	-7.67666	16
-4.47951	4.54288	11
8.55821	-8.56009	20
-2.86662	-1.38959	9
3.14034	-3.67307	7
5.77903	1.75213	17
8.7047	-8.28639	16
3.94583	-4.37512	19
-11.8766	9.57535	1
-0.133175	3.77119	14
0.359446	12.2857	22
-1.04825	8.4824	8
1.17817	-6.76207	13
-5.3727	-1.70037	3
3.87005	-8.77055	13
-5.89741	1.32063	12
3.38392	-3.94375	2
6.67518	-4.22553	19
7.04946	-8.44167	20
7.9824	-7.93066	16
0.76668	4.39459	5
2.75172	-8.64228	13
-8.11086	-10.4859	18
-4.39615	-1.88841	3
-6.80294	-9.15814	18
9.4074	-7.78106	16
0.414641	12.3638	22
4.06535	2.34386	9
-6.59461	0.843443	12
10.2665	2.94485	4
6.11135	-3.77288	19
-4.05355	1.17888	6
0.784956	5.99724	5
5.91459	-4.49282	19
0.245521	0.247754	10
2.68504	0.982453	9
5.14888	-9.19221	16
-5.52434	-1.93553	3
-1.45845	0.506684	10
6.74768	2.76258	17
0.239255	3.34295	5
7.022	-9.3722	20
7.72327	2.16457	17
-3.77262	6.5688	11
7.3001	-8.42058	16
8.20577	-8.52513	20
8.13357	2.75307	17
2.44025	1.70333	10
-6.42101	0.299459	1
4.94383	-8.28984	13
2.26006	-3.99878	2
5.8862	-9.1078	20
-6.45721	2.4909	12
-3.26453	7.36438	8
-5.49825	6.29969	11
-4.20939	-2.12516	3
7.76188	3.09633	17
-6.8181	3.64994	12
7.49	-3.92434	19
-5.41991	1.08285	6
-0.781831	-5.86545	3
-3.02502	7.36047	8
-1.27817	-0.12485	10
-6.77371	4.49986	12
-1.28897	0.269492	10
-9.13165	-11.5125	18
-11.0705	6.31018	1
-3.75376	-0.966807	3
7.76073	1.82501	4
-5.1439	-6.69886	21
-5.45704	2.01876	6
-3.34925	6.52446	8
-6.87869	-0.261205	3
9.70514	2.37402	4
-11.1671	6.61974	1
-8.77479	-11.1533	18
-5.29501	1.49649	6
-0.64662	4.66793	14
-5.86432	6.09197	11
-5.86133	3.75948	11
-11.8451	9.43943	1
-10.99	6.20616	1
11.1048	2.62828	4
-7.03286	1.86422	12
-3.37377	-0.445477	3
-11.1898	6.60799	1
-6.79964	2.56616	12
5.06677	-4.36936	19
-0.0455005	11.292	5
4.96499	1.59543	9
1.20033	-6.23214	14
-4.74647	0.51843	6
7.49608	-8.75058	16
-3.07038	-1.37851	3
9.09755	-7.8007	20
8.15817	2.82157	17
-5.0116	-7.03655	18
-5.20997	-6.34918	8
5.29895	1.03871	17
7.68606	-3.7821	19
9.85902	3.25084	17
-11.5251	7.62768	1
5.99611	2.56442	9
-3.80149	6.64961	11
3.18621	0.732011	9
6.16889	3.05826	17
-5.78908	1.19086	12
-5.94283	4.25379	12
-1.72547	0.193254	3
-6.02492	3.57693	11
9.63021	3.40035	9
6.05872	-8.21855	20
10.5406	2.61737	4
-2.50107	0.692019	10
10.2864	2.32854	4
0.0057232	3.36718	14
8.31102	-7.84828	16
-2.62243	7.61658	8
3.31209	0.602737	9
-5.52765	0.386756	3
-0.689331	0.550365	10
8.12933	-8.0202	20
-5.91416	6.35353	11
-3.82758	7.4565	11
-2.99876	0.0705114	3
-5.95722	4.98184	11
9.70825	2.1327	4
-4.3542	-2.15074	3
-0.28685	3.76716	5
3.87133	-8.289	13
2.92618	-3.43228	7
-5.14168	-7.63435	18
3.7814	0.712106	17
3.56543	-3.88448	2
8.64726	-7.61781	20
-2.12075	-1.28035	3
5.33703	-9.28258	20
-4.72812	0.21277	3
5.0619	-0.180187	9
6.79727	-4.47476	19
-6.55734	0.39163	3
-6.16498	3.59732	11
-4.89781	5.85944	11
2.64221	0.622309	9
0.773799	10.1503	5
-5.34756	6.45843	11
0.907453	5.52198	5
8.45136	-7.78995	16
8.67653	-8.02426	16
6.58082	3.22114	17
5.28515	2.75502	9
-4.70717	-8.09126	21
-6.38819	1.46427	6
-5.98749	1.04605	6
-9.17792	-11.5594	18
-0.501873	4.43179	14
-4.99728	0.679105	6
2.09576	1.16452	9
-1.1776	8.18868	8
2.59552	1.95892	10
0.0531011	10.6504	5
5.93145	-4.40764	19
-6.37919	5.35437	12
8.39917	-8.96556	16
7.58033	3.34975	17
-4.92755	7.10553	11
-5.88193	4.88714	11
-6.37758	1.32428	6
-3.37979	-1.54117	3
0.081014	10.8439	22
6.62977	2.72341	17
7.60699	-3.84971	19
8.84094	2.97375	17
0.624616	5.03084	5
2.02318	1.10281	10
-6.2744	1.936	6
3.89665	0.642089	9
-4.973	-7.06435	18
-0.569452	0.227258	10
8.88804	3.48633	17
-7.88197	-10.2544	18
8.48116	-8.32196	16
-3.54013	6.0991	8
11.1325	2.63743	4
5.30239	-8.89273	16
-6.93738	-9.29417	18
0.876281	5.59687	5
-2.55306	-0.277264	10
8.28591	2.95168	17
-4.82261	6.23837	11
9.01941	3.49444	17
-9.0545	-11.435	18
3.36679	-3.87356	2
5.4208	-9.3466	20
-5.4996	0.178593	3
-11.1924	6.62035	1
-3.31406	-1.56364	3
0.299448	10.9371	5
0.394924	12.143	5
7.81274	-3.80211	19
-4.76439	4.52627	12
-6.21627	-1.85029	14
2.12996	-3.87024	7
5.90803	-9.32369	16
-7.03425	3.16559	12
8.81672	3.43449	17
4.16206	-8.68971	20
-6.24195	2.06154	12
7.57106	-8.43845	16
6.24994	-3.76017	2
9.88366	2.60459	4
6.21312	2.35731	17
-5.24303	1.82186	6
-2.31491	0.582512	10
6.91171	-8.58213	20
-1.32032	0.703713	10
9.01288	3.50207	17
0.319847	12.0211	22
-5.29232	1.94719	6
5.35615	3.11392	9
3.35847	-8.26718	13
4.31363	-4.91217	19
6.90823	-3.40782	19
-0.533693	-6.43715	3
6.60254	-4.12548	19
-6.84932	3.77971	12
-1.97129	8.05952	8
-5.73909	-2.35275	3
4.03791	-8.25565	13
3.7701	-4.04042	19
3.29307	-3.87625	2
3.68788	-4.11091	2
10.1765	2.5654	4
4.62995	2.24775	9
-6.96053	2.43203	12
5.50022	-4.2404	19
6.82858	-3.3988	19
-6.71774	2.37164	12
-6.8678	-0.341102	3
1.80834	1.57005	10
-5.09185	-8.6637	21
5.52398	-8.77483	13
4.12954	-9.13952	13
2.2409	-4.0025	7
7.3958	-8.40329	20
-1.40778	-0.388382	9
9.36608	-8.17001	16
-1.83961	7.61684	8
0.579044	4.12801	5
5.3888	2.97899	9
-6.79276	0.114283	3
-2.70995	7.63535	8
-4.52905	4.61083	11
7.90589	-8.58692	16
6.15329	2.4938	17
0.299726	12.2298	22
4.36126	-9.07499	13
-11.9008	10.1401	1
-5.32216	-9.89495	21
8.26092	2.91531	17
6.81246	-3.49025	19
-0.773715	-0.543432	3
8.97465	-8.20374	16
-6.15082	3.61246	3
8.21004	-7.86666	16
8.39741	-8.96747	20
5.6133	3.08429	17
8.79951	-7.86572	16
7.20103	-9.2468	16
6.91865	-9.41083	16
-6.69422	-0.573441	3
1.36294	-4.20767	7
3.92984	0.623011	9
-6.99744	3.75255	12
0.270386	11.0803	15
1.23042	0.675761	9
0.786626	10.2925	5
-5.33638	-9.9465	21
3.53673	1.23152	9
-4.31748	1.0194	12
-4.32635	-1.20112	3
-4.18596	7.63869	8
1.36946	-3.70294	7
9.12044	-8.44521	16
-5.4691	5.79841	11
6.57482	1.47678	17
-6.74233	-9.09988	18
-5.17386	6.67447	11
-11.2487	6.8289	1
-4.25108	5.44192	11
-11.7157	9.459	1
10.0688	2.43557	4
0.0533751	3.75799	14
6.17194	-3.90346	19
-4.0513	6.01805	8
-3.79123	-1.73944	3
-4.42709	-7.20853	18
0.138266	0.555461	10
1.14835	-3.71541	7
-5.58886	2.03875	6
-5.43106	0.960991	6
-3.66462	0.954442	6
-7.06613	4.13424	12
0.0569609	3.16996	14
-4.72022	-8.06237	21
-2.51185	7.84046	8
-5.19915	5.24884	11
4.90544	-0.0748201	23
-6.14686	5.57428	11
-6.99481	1.84816	11
-5.144	5.01969	11
-5.04859	0.512003	3
1.03001	11.1233	15
-4.62591	5.85325	11
1.27335	-6.50009	13
-6.15145	5.69496	11
1.44419	-6.90489	13
9.56412	-8.64213	16
1.21282	-5.58377	7
-4.06871	1.09482	12
8.92109	-8.84563	16
2.25563	-0.582138	9
5.83462	-3.75573	2
-9.1763	-11.5584	18
-9.43479	-11.8234	18
-4.78858	1.49043	6
-4.97642	-8.93707	21
7.71127	-8.92475	16
-6.39776	5.32026	11
-6.07567	4.79698	11
2.80503	-8.33728	13
8.94955	-7.94432	20
5.01986	-3.30726	2
10.0098	3.19939	17
3.96503	2.03383	9
6.38235	1.24211	17
0.0964313	10.5581	5
2.09738	-0.628997	3
-1.02455	0.64168	10
-5.09604	5.09386	11
-4.99272	-6.94459	21
6.05863	-8.32631	20
5.31002	-9.2193	13
9.09489	-7.56738	16
5.57656	2.54923	9
-6.60017	3.13894	6
-4.44742	7.149	8
10.6271	2.78078	4
-11.7707	9.19525	1
-2.30438	7.75643	8
-4.69945	-8.07895	21
1.9206	-7.82078	13
-4.25694	-2.04619	3
6.71818	3.29053	17
-3.91997	1.26953	6
9.5501	2.60254	4
-5.55918	-2.49148	5
9.60881	-7.64127	20
4.65149	2.25653	9
9.97132	-7.91555	16
-5.41074	-9.99735	21
0.111121	12.0194	22
-4.8984	1.18419	12
-5.2399	-7.72028	18
6.55215	3.38812	9
9.51343	2.15427	4
4.41287	2.52591	9
-3.81293	7.7475	11
8.71115	-8.25704	16
-5.23091	0.127949	3
7.68534	2.85003	17
4.19103	1.58585	9
2.71372	-3.68436	2
7.00437	-4.41457	19
-5.44902	6.2711	11
0.82634	4.24888	5
9.06744	3.48113	17
-1.87094	0.69982	10
4.38597	-4.84672	19
3.2028	-5.15403	19
0.768711	0.759208	10
-5.13901	-6.84177	21
-8.39219	-10.7655	18
1.50622	-7.27435	13
-0.072403	3.55948	14
-6.69443	-9.03973	18
1.72947	-7.56891	13
7.4936	-9.11736	20
-5.73701	-0.899891	3
9.89703	-7.65499	20
-6.03723	6.26026	11
5.6159	1.74774	17
-6.49675	-0.0945823	9
10.5185	2.4675	4
8.92495	-8.25039	20
5.42657	0.789393	17
-2.25077	7.40741	8
9.72641	3.33496	17
-6.36556	1.81734	6
9.45307	2.99277	17
4.98812	-0.164863	23
1.73711	1.22056	10
-1.09825	0.377066	10
5.12527	-8.93273	13
-5.98796	3.99356	3
-2.86409	6.66687	8
9.13179	-8.44165	16
1.59657	1.1832	10
-1.5747	8.66879	8
-0.326253	3.92346	14
1.14727	1.23837	10
-4.72652	-0.798701	3
2.28929	1.61817	10
2.52688	0.516317	10
9.91261	3.27623	17
3.20246	-4.21842	2
0.0121065	10.8467	5
3.65023	1.83215	10
-6.52569	0.47058	3
-4.12903	5.20551	11
5.17054	3.06429	9
-6.86075	3.93896	12
4.50939	2.09282	9
7.72593	2.81929	17
0.400815	0.553894	10
-4.92328	5.52734	11
8.18308	2.35616	17
-4.06007	-1.53661	3
-8.30634	-10.6808	18
2.51508	1.29235	10
-11.0542	6.26948	1
-0.0195781	-6.52939	13
2.71017	-3.93124	2
0.169705	11.7083	22
2.76613	1.0352	9
6.03523	-8.37164	20
0.728287	4.32117	5
3.77974	-0.0564061	9
-3.6492	5.94062	8
3.42143	1.85587	9
-6.33401	-1.03475	3
-5.82562	0.637882	6
3.33669	-8.13054	13
-6.39418	1.34186	12
-11.6452	8.22544	1
-3.56642	6.25545	8
-4.81937	5.38275	11
-5.66733	-1.96093	3
-5.17099	4.99462	11
-6.8435	2.59663	11
2.54838	1.1195	9
4.21516	-8.58546	13
5.1548	-9.12417	16
-1.04426	-0.648995	10
-6.81423	-0.435133	3
5.16377	-9.08861	20
5.29264	1.69614	9
-11.658	8.19882	1
-4.63046	4.25698	11
-4.0053	0.116651	6
-0.267866	3.83533	14
-4.34224	5.37807	11
-5.75322	5.09509	11
0.463318	0.711576	10
-4.62702	6.30675	11
-3.58935	-0.137402	6
-3.05398	-0.321227	3
0.00548694	11.0261	5
2.80743	1.05049	9
2.62538	0.223173	9
-3.92872	-0.0167226	3
2.18869	-0.125068	9
-1.82275	-1.11759	3
-11.4136	7.26956	1
-6.56835	1.25405	6
-7.01622	2.05836	12
-3.96249	6.23065	8
-5.30857	0.373405	12
-5.98057	3.48258	3
0.802331	5.14191	5
3.34221	-8.47293	13
-5.78678	4.39218	11
10.1395	2.48771	4
-6.59533	0.587328	6
4.52005	1.61143	9
0.0388627	10.4236	5
3.1458	1.5793	9
0.988986	10.4308	15
-4.60501	-0.993086	3
6.61372	2.56608	17
9.20454	-8.31698	16
-0.715958	-5.90141	23
-5.33487	-9.91779	21
-2.87162	7.124	8
-3.76126	6.11762	8
-8.58838	-10.9647	18
-6.48263	5.17427	11
0.717588	5.85419	5
-5.25471	6.33775	11
3.69801	0.430866	9
-0.0291695	10.894	5
2.60817	0.635624	10
0.825819	10.2389	5
5.10217	-3.48785	2
8.0842	2.93743	17
9.36524	-8.15233	16
3.79882	-8.97521	13
6.06821	1.79566	17
-11.8679	9.89229	1
2.15832	-0.461723	3
8.35871	-8.97655	16
5.14361	0.617535	17
1.34202	-3.56613	7
-6.6622	0.314155	6
-6.92271	2.72189	3
-3.99089	5.74378	11
-6.04039	-8.48396	18
-3.64652	7.47321	11
-6.93598	2.35773	12
6.64814	-4.1948	19
4.97034	-0.170247	9
5.33429	-9.18206	13
8.35179	-7.81282	16
0.117521	4.94142	5
5.56323	2.45285	9
-6.65019	2.1114	12
-10.7993	5.89642	1
3.56119	2.04395	9
0.0459554	10.3481	5
5.68226	-4.46943	19
9.29951	-8.2844	16
5.80529	-3.51362	19
5.70006	-4.39423	19
-3.99263	5.79341	8
-4.25062	6.78621	11
4.87848	0.513795	17
-5.30659	-9.86866	21
8.77162	-8.14385	16
9.94165	-7.64895	16
1.32383	-6.71707	13
-2.39514	-0.278435	3
1.0183	10.6893	15
-5.25429	6.63934	11
0.709648	5.62663	5
-5.79416	4.19472	11
7.70616	2.72092	17
6.72744	-9.43607	20
-5.09761	-9.39666	21
7.17424	-9.37661	16
2.94578	-0.304293	9
0.718226	5.74149	5
-3.3478	0.242554	6
0.0883483	10.5607	5
-6.44067	4.81689	11
-6.29767	2.16324	12
1.09573	-3.7185	7
-1.96077	0.364144	10
-0.0326059	11.1841	5
-3.86813	6.78229	11
-4.9066	-0.386591	3
-4.64941	-1.85132	3
1.44661	-6.88194	13
2.50562	-3.87547	7
0.569629	3.67877	5
8.41439	3.28603	17
6.11235	-9.05367	16
2.92335	-3.71582	7
-8.57627	-10.9526	18
-3.33175	6.81053	8
4.82423	-3.39937	2
5.5581	-3.53725	2
5.71727	2.32229	17
8.02077	-7.9976	20
5.64147	-3.12143	2
-1.56574	0.16373	10
-6.87196	-0.224951	3
-6.4779	3.58623	9
-2.3997	8.09215	8
3.84751	-8.65844	13
-5.27727	6.74122	11
7.93977	3.21074	17
-4.51265	5.04198	11
-11.6697	8.27092	1
-6.89025	-9.2391	18
-6.48748	3.61092	12
-5.44335	5.14991	11
4.14919	-4.21584	19
3.35621	-8.23641	13
1.99984	-3.56947	7
8.2255	-9.10052	16
-6.13389	5.42885	11
2.90452	-4.79971	2
-1.29994	-0.495716	10
-0.640666	4.65413	14
4.63566	1.96032	9
-6.28627	1.28825	6
6.57679	-3.98651	19
1.54561	1.3762	10
-5.98936	3.68922	12
5.77952	2.37431	17
-5.20875	-1.85607	3
3.90536	-8.43035	13
5.40254	-3.41843	2
-4.43115	4.62208	11
1.53887	1.14352	10
-4.76443	-0.175512	3
-7.50736	-9.87372	18
3.32604	-4.30851	2
2.75514	-8.36429	13
-4.35371	1.23479	6
2.26142	0.816691	9
1.26696	-3.69928	7
1.60231	-6.44105	13
-2.97711	7.52637	8
1.15039	-3.82417	7
8.50264	-7.88142	16
-2.63598	-1.28448	3
2.65436	0.558842	9
-6.64081	0.14192	3
0.0103278	0.609793	10
-11.6004	7.98611	1
-4.04079	6.93157	8
4.94249	-8.49431	20
-5.20392	6.75279	11
4.67931	-3.6819	2
-5.66694	6.04691	11
8.87426	-7.76011	20
4.21131	-3.51961	2
-5.43945	0.611391	6
-5.00434	1.40569	6
-2.21484	-0.830233	3
2.28776	1.59237	10
-5.38318	-9.9672	21
-3.9626	7.12101	8
-5.88172	3.93055	11
-5.71732	-1.0406	3
6.59876	-8.98911	16
3.29524	-3.31987	7
-3.08116	7.43317	8
-3.35905	-1.42772	3
8.02208	2.20977	17
-6.97793	2.34873	12
6.76471	1.99323	17
2.18232	-7.96234	13
-1.62398	8.34083	8
0.69109	4.30877	5
1.24593	-6.26507	13
-7.02903	1.85972	12
0.0964831	3.07192	7
10.1682	2.26316	4
1.04889	11.3082	15
-2.00821	7.61701	8
1.97327	0.808677	10
-1.2324	-0.0478234	10
1.4851	-6.74367	13
0.422949	-6.72886	13
9.35663	-7.72691	16
3.89732	0.453927	9
-3.481	-0.505832	3
2.84826	-3.5883	7
-6.30748	1.66173	12
2.12313	-3.52481	7
6.92621	1.61771	17
2.47361	-3.89288	7
-5.14907	-0.0769821	3
-5.27181	-7.29676	18
5.11498	-9.1399	13
0.986491	10.6228	15
-5.25929	-7.79631	18
-4.6821	-8.16027	13
4.85548	-9.05597	20
7.4105	2.58294	17
-1.909	-1.24122	3
-8.3852	-10.7577	18
8.89287	2.98197	17
-8.14569	-10.5213	18
-1.82775	8.0504	8
-4.56075	-7.5006	21
6.21719	-8.2773	20
0.891818	10.2501	14
0.0653029	3.10706	14
-11.5969	7.86971	1
-6.36579	1.68363	12
-11.447	7.36919	1
-11.6843	8.36255	1
3.08748	-0.237142	9
2.49434	0.892714	9
-11.8309	9.38735	1
-0.616474	-6.61966	11
-4.2797	-1.84277	3
-4.20483	-1.88533	3
-5.07084	-9.33531	21
0.808574	5.32484	5
1.75034	-7.52481	13
-3.16418	0.639032	3
6.3529	1.70238	17
-6.94018	2.59783	12
7.73698	-3.83204	19
-4.85776	-8.5868	21
-11.6719	8.24279	1
-4.84944	5.18832	11
0.193693	11.048	5
4.83275	-3.46355	2
-4.39455	-7.17141	18
-5.76406	5.8096	11
8.25852	-7.98674	20
-5.75938	-0.918406	3
5.49634	-3.53983	2
-1.42589	-0.264394	10
-6.50426	3.33049	12
-4.822	1.15654	6
5.5948	-3.5129	2
3.8773	-0.134156	17
-1.9349	-1.1682	3
0.765245	6.01119	5
6.67235	1.40327	17
-1.11711	-0.230055	3
3.59965	-0.365595	9
-11.7117	8.76374	1
8.59322	2.00749	4
-5.67191	5.08084	11
-6.95521	3.00239	11
3.49033	1.90007	10
-4.60337	4.63646	11
3.76042	0.689574	17
-5.71253	1.57659	6
-3.01392	-1.33766	3
10.2512	2.61578	4
-4.0191	7.25855	11
5.71948	-3.42196	2
-3.08927	0.478399	6
3.52049	-3.45659	7
-11.6285	8.19845	1
1.57658	0.967822	10
1.34167	-6.63377	13
3.11498	-0.257859	9
4.3545	-3.50019	2
-0.272299	4.05864	14
-0.581626	4.55221	14
-2.65203	0.296509	6
1.93775	0.49715	9
6.68346	-8.11749	20
6.68791	-4.10639	19
-6.24297	5.1997	11
-4.10716	-1.61685	3
4.68497	1.7334	9
-3.47508	0.713522	6
0.786338	6.02088	5
-0.632924	4.68985	14
-5.86817	-0.857063	3
5.23451	2.70645	9
-6.66575	-0.578208	3
-4.44498	4.66473	11
0.739687	4.18317	5
-6.35076	2.54428	12
0.591084	5.50042	5
-4.84684	0.78032	6
-5.76009	-2.39967	14
-1.37307	8.56278	8
-5.61928	5.46621	11
-7.98363	-10.3626	18
-5.29102	1.11629	6
-1.78853	-0.912314	3
3.41588	1.74503	9
5.93619	-4.40282	19
-5.4189	6.37263	11
2.95214	-3.49048	7
-6.17961	1.82095	12
1.68567	-0.0255372	9
2.81062	-8.70863	13
0.745811	4.10918	5
1.52062	1.01815	10
-4.33236	4.7088	11
-5.64828	-2.50613	5
0.752255	5.00106	5
6.04188	1.46955	17
4.4813	-3.42893	2
9.16095	-8.46251	16
6.42046	-8.56197	20
6.68864	2.82223	17
-4.11039	0.143316	6
0.149302	10.5212	5
3.98012	-3.98151	2
-5.42188	4.43462	11
-4.80624	-7.44641	18
4.85336	1.97315	9
3.30249	0.952302	9
8.00832	3.10098	17
-6.03274	5.65851	11
-6.92374	2.31849	6
-4.86607	0.254228	6
9.2822	-8.35603	16
6.67196	1.37386	17
-8.57212	-10.948	18
6.71044	-3.33438	19
5.15563	2.72487	9
9.53609	-8.47789	16
1.42203	-7.16564	14
8.07106	-8.14804	16
-4.63791	0.98539	6
-6.48456	0.0505015	3
3.14176	1.82927	9
6.29328	-8.38692	20
-7.06057	2.40496	12
5.44558	2.10086	9
0.591548	3.96357	14
2.56647	0.237588	9
-4.79393	1.05805	6
1.29772	0.24923	3
9.63657	2.29167	4
-7.62852	-9.99733	18
-4.74091	4.05259	3
-6.94141	2.43073	6
-3.82102	0.00734511	6
7.91714	-8.05003	20
1.28199	-6.5621	13
-5.04862	-0.0644457	3
-3.90209	6.12382	11
-5.63745	-8.16617	18
7.34978	3.04991	17
-8.6081	-10.9843	18
-6.90715	2.83832	12
3.16007	-8.3247	13
-0.253569	4.81869	14
-0.0475015	3.9417	14
4.70451	1.75517	9
-2.5181	-0.233021	6
-6.92364	1.96172	3
-1.06812	-0.647966	3
2.93048	-8.43426	13
-4.74942	4.08586	3
0.095478	10.9403	22
8.92797	-8.03072	16
8.6384	-8.45695	16
-5.65501	0.775428	6
-2.64083	7.30661	8
3.37303	-4.31836	2
8.97642	-8.13749	20
0.29469	12.0716	5
-2.37386	7.55731	8
-6.89489	4.52991	12
-5.74388	5.27471	11
-5.56606	0.118832	12
3.80385	-4.15582	2
-5.86219	4.4057	11
-3.77796	-0.905225	3
-4.89894	-8.43804	21
-6.35404	0.490212	6
-0.247905	0.0274571	10
3.63346	2.01868	9
-3.5951	7.58684	8
4.40093	1.94916	9
-6.25868	2.26165	6
1.31831	-6.79503	13
-5.61209	0.659459	6
-0.150698	3.84006	14
1.07938	-3.74005	7
-3.1381	6.59896	8
7.81956	-8.22767	16
-5.73758	4.10643	11
-11.3293	7.03013	1
8.54545	2.82123	17
1.748	-7.55985	13
0.332572	10.4026	5
-7.84572	-10.2191	18
0.154786	11.124	5
1.60409	0.0412027	9
3.12558	-5.13164	2
-4.56982	-1.21084	3
3.09873	-4.29271	2
-1.7672	-0.0349923	10
-5.28592	-7.39279	18
2.5912	-8.31703	13
-5.14843	0.69718	6
3.79485	-0.10011	17
-6.75561	2.96556	12
1.21215	-6.02746	13
-4.43344	4.65325	11
5.08991	-8.879	20
-0.529704	4.48082	14
-6.50812	0.973434	6
1.02114	11.0301	15
6.33008	2.11696	17
0.927661	4.48971	5
1.01328	10.7225	15
-4.03166	0.392379	6
8.35429	3.07903	17
2.46203	-5.13301	13
3.21929	-8.06224	13
2.29718	0.671493	9
-2.70794	0.0512497	10
1.03557	11.0969	15
8.4838	2.92014	17
-5.63255	-2.00119	14
-3.92105	0.639396	3
9.44723	-8.27315	16
2.25974	-8.09979	13
7.93237	-9.04846	16
8.86834	-8.40381	16
0.0169898	11.2175	5
-8.96257	-11.3422	18
3.17865	-4.00644	2
-2.51189	7.59961	8
1.09021	-4.00626	7
4.23888	-3.51297	2
1.50247	-7.05466	13
8.62777	-8.54525	16
8.60891	-7.64747	20
-6.00053	3.67942	12
1.41907	-3.89563	7
7.64247	1.86676	17
-5.12435	-9.44755	21
-10.8739	6.00045	1
6.02058	-8.52841	20
6.68149	2.74446	17
-3.58848	6.14794	8
6.81691	2.96834	17
4.05483	-3.81786	2
6.10428	-3.79531	19
-3.01347	7.76731	8
0.113772	10.7955	5
3.95143	-3.49939	2
-4.67153	6.20228	11
-5.56476	6.28979	11
-5.30835	4.83882	11
-3.80688	6.88511	8
0.751269	4.51015	5
-1.35592	0.430093	10
5.01444	2.2717	9
4.72032	1.65742	9
3.49083	-0.450253	9
3.9636	-9.06213	13
9.72256	2.14828	4
-6.13644	1.11433	12
7.7599	2.3658	17
-5.91659	-0.661471	3
-3.47054	0.226909	6
-0.0265005	3.33106	14
4.13936	0.538874	9
-4.06833	0.21703	6
3.09104	-0.256948	9
3.31922	0.762057	9
4.16984	1.43336	9
-0.592913	-6.16306	23
-3.96246	5.76982	8
0.711218	4.63522	5
8.40676	-8.49313	16
7.99176	2.9725	17
1.08285	-3.90902	7
4.78736	0.521231	17
7.50823	2.21971	17
8.02714	-8.51385	20
4.76635	1.1193	9
-4.60372	-1.08604	3
8.72021	-8.30203	16
-3.71737	-0.00723261	6
-4.87203	-2.28844	3
-6.60526	-1.20682	3
-8.99705	-11.3772	18
8.09983	3.02591	17
0.788034	5.04139	5
8.4713	-8.96735	16
0.462858	3.65637	7
-2.86161	6.69195	8
-0.0340052	11.2149	5
1.89749	-0.594659	3
-6.44567	2.79251	12
-6.3588	4.40363	3
-9.11207	-11.4932	18
4.28517	-8.65252	16
2.34228	-3.88924	7
5.91543	-3.32916	19
9.55457	-8.56931	16
0.419083	4.61801	5
-6.73167	4.66263	12
-6.86867	1.90126	6
-5.36332	5.86672	11
-5.03285	6.93332	11
0.271229	1.05485	10
-1.68334	0.15618	10
4.49487	2.47976	9
-11.6128	7.96071	1
-7.15847	-9.51157	18
-4.0693	0.0893078	3
-0.596186	0.584191	10
9.87574	-8.02577	16
0.0954396	11.968	22
0.674986	4.90117	5
-1.36622	0.717187	10
5.24868	0.981161	17
1.05411	-6.77548	13
-1.24431	-0.639721	3
-0.987647	8.46114	8
5.64913	2.85557	17
-2.16076	-0.63865	10
-2.0021	0.702857	10
-2.38385	-1.17063	3
6.85939	-8.59874	16
3.94069	2.44207	9
6.71181	-3.97831	19
-3.96617	1.23482	6
-6.95374	2.62257	12
-3.00136	0.600459	6
7.86607	-8.41765	20
5.5721	-3.94178	19
-5.85978	5.88077	11
6.62462	-9.30776	20
7.60038	-8.50811	16
0.936049	5.07986	5
-6.72935	3.17837	12
-3.17131	0.544058	6
0.433306	3.41838	7
-6.26655	-1.56931	3
9.82346	2.78817	17
-8.28908	-10.6647	18
3.9254	-3.80757	2
-6.0337	2.16144	12
2.83707	-8.38518	13
8.24214	-8.57456	16
-4.04114	-0.649611	3
2.24554	-0.626044	9
-5.11324	6.87388	11
-4.85197	7.18746	11
-11.8747	9.84184	1
2.75492	-5.03405	2
-4.89552	6.36058	11
9.11466	1.97194	17
-1.46676	-0.110258	10
0.929786	4.43221	5
-2.2127	8.25309	8
6.81031	-3.51397	19
-3.37348	0.329245	6
-1.55761	8.52687	8
-6.7732	3.299	6
6.78874	2.91813	17
3.10029	-0.26626	9
9.42896	-8.09647	20
9.94294	-7.80006	16
8.05223	2.68748	17
-0.47889	4.41992	14
-9.4205	-11.8088	18
2.5234	0.0485674	9
-2.77899	-0.153189	3
0.580099	5.4655	14
-5.68352	6.39521	11
8.60682	-8.21749	20
0.182452	11.9859	22
2.70324	-8.36324	13
-4.72313	-8.24249	21
6.58003	-3.587	19
-4.96635	-8.74262	21
2.28765	1.92614	10
8.93734	-7.77859	16
0.325762	12.1947	22
-4.28462	1.01193	6
-11.689	8.46533	1
8.07308	-8.53569	16
9.23487	-7.84715	16
4.27473	2.3761	9
3.65434	-4.30018	19
6.85839	3.07659	17
-4.5202	4.59441	11
-5.9065	6.25661	11
-3.1549	6.63104	8
1.80158	-3.89752	7
9.58422	2.88747	17
8.81044	-8.85614	16
-0.271957	4.00013	14
2.49814	-5.05045	7
-0.0161852	3.30653	14
0.45915	3.42621	7
-3.86436	-0.283617	3
1.80156	-7.69274	13
-4.91005	-1.52065	3
-6.63985	0.0539328	3
-3.87486	7.61381	8
2.76486	-4.91425	2
-4.59126	6.16399	11
2.6217	-3.91486	2
-1.55784	8.32722	8
-6.18328	0.692809	3
1.00487	10.251	14
-1.32939	-0.219759	10
3.95431	1.06487	9
9.00672	3.5221	17
3.16105	-3.80544	2
-4.05713	0.241331	6
0.122871	11.2505	5
-5.2472	6.81121	8
0.390912	12.394	22
-5.43556	-1.55221	3
-11.964	10.6248	1
-4.04273	1.10021	6
2.09567	1.76704	10
2.75438	-7.96438	13
0.897536	11.2993	15
7.01021	-3.59049	19
-1.48125	8.41021	8
-11.8327	9.84902	1
3.42604	-8.31396	13
6.23392	-3.93135	19
9.69734	3.33848	17
-2.51983	0.447813	3
11.1266	2.6183	4
-3.50809	6.80721	8
-6.79532	4.31265	12
-8.2716	-10.6454	18
6.41739	3.36684	9
0.410341	12.4243	22
-11.9413	10.5799	1
10.1228	3.12612	4
1.28078	-6.50665	13
0.211181	12.1525	22
-6.24055	5.65771	12
-6.9816	3.96022	6
0.848531	5.09019	5
-2.61735	-1.02453	3
1.75969	-6.58309	13
-1.52583	0.801182	10
-2.06025	7.76797	8
0.184187	11.6255	5
4.1893	0.521721	9
-1.17329	-0.212863	10
-3.23982	1.04241	6
0.84149	-6.6882	13
0.751857	5.89567	5
-6.28039	3.62688	12
-11.8317	9.85536	1
-4.81973	0.319631	12
-9.43022	-11.8189	18
-0.589369	4.669	14
3.56958	-8.42719	13
2.15004	-3.89548	2
-2.3373	0.667727	6
-3.6492	6.10379	8
-11.9124	10.4542	1
8.67678	3.36378	17
-3.30876	1.09337	6
7.64238	-8.22899	20
-1.05344	0.711148	10
-6.94399	2.48203	6
-2.67969	-0.107335	6
-8.89215	-11.2715	18
-5.40567	6.35331	11
3.46976	-3.28761	7
-1.4859	8.54015	8
6.0874	2.37091	17
2.30504	1.58856	10
-2.66325	0.52273	6
8.73886	-8.37459	20
4.95832	-0.128437	23
2.19776	-0.376938	9
9.20222	-7.52269	20
-0.980112	8.46665	8
-0.739217	-6.43181	12
-4.31133	1.11063	6
-4.5141	4.42405	3
-5.51823	1.77604	6
0.00756072	10.8863	5
-4.30131	-0.162007	6
-2.12895	7.61188	8
-6.08756	-1.77763	3
6.31876	-9.19459	20
0.26333	12.1077	22
-5.77671	-2.38848	14
-6.53999	-8.88202	18
-11.7421	9.05479	1
-5.87568	5.4897	11
8.69411	-8.74393	16
10.1199	3.10668	4
2.51992	0.0588349	9
5.50476	2.67919	17
5.45768	1.14543	17
-6.88503	3.87239	12
3.78393	0.722047	9
8.93905	1.94398	4
-6.58524	0.280976	3
-11.9196	10.554	1
8.59549	-7.62987	20
-6.2263	-1.77804	3
-0.113891	0.532563	10
6.22812	2.31266	17
4.18112	-3.49013	2
-11.5688	7.78383	1
-3.71216	0.940176	6
8.09519	2.35941	17
-8.94286	-11.3224	18
5.31126	-3.16417	19
-11.6581	8.20545	1
-0.194983	3.58381	14
3.7311	-3.54406	2
-3.54949	7.62107	8
-6.67228	-1.06097	3
-4.04624	5.94294	11
6.50775	-8.10004	20
2.71066	-8.62038	13
5.29091	2.91821	9
3.51655	1.82877	10
-6.36988	0.743706	12
4.96839	1.6983	9
3.04117	-3.63751	7
-4.96686	5.18437	11
0.906211	4.2727	5
-3.74375	-0.137391	3
0.159668	10.46	5
-4.83218	0.255619	3
7.84202	-3.79038	19
0.208831	0.623908	10
-4.38596	0.9111	6
-3.52722	-0.426327	3
-5.32547	-9.92029	21
7.25444	-3.43734	19
4.99323	-0.213012	9
-11.7308	8.93984	1
10.3057	2.31568	4
-3.13948	7.87225	8
-6.95767	3.82785	12
9.04153	2.95894	17
-1.42453	8.37272	8
-3.35547	7.31707	11
2.46487	1.80248	10
7.99347	3.28604	17
1.41676	-6.9831	13
9.25579	2.54695	4
-0.557329	-6.7268	11
4.44578	-9.28437	13
4.39322	-3.64053	2
2.87638	1.39455	9
2.35279	-3.93319	7
0.561094	-6.7398	13
-7.52168	-9.88639	18
-6.00047	5.88439	11
-6.32115	1.38065	12
8.56079	3.21789	17
3.45994	-8.35785	13
-6.14067	5.42844	11
4.31113	-3.41753	2
0.890926	5.53148	5
8.90071	-7.83481	20
9.1739	3.17123	17
0.48796	0.860896	10
-4.35202	4.54973	11
4.64873	-3.48495	2
-6.49331	1.24904	12
5.95761	-8.97948	16
9.58748	2.0892	4
6.21707	-4.05282	19
7.07302	-8.35993	20
0.758468	3.91202	5
-8.04916	-10.425	18
-1.07075	-0.220624	10
-4.12981	7.27969	8
8.81198	3.42675	17
-0.569953	-0.221101	3
0.529479	0.641489	9
-6.75266	4.38679	12
10.2854	2.99582	17
-4.46302	0.882912	6
4.56492	-8.48428	20
3.72421	-4.36308	19
0.0364174	10.4496	5
-6.25864	-0.325667	12
-4.93262	7.07929	11
-4.96153	-8.607	21
-4.36569	-7.13554	18
1.14066	-5.51013	7
2.13485	1.78224	10
-4.99648	0.302821	6
3.43128	-3.96047	7
-4.78271	0.284237	12
-6.96472	3.67634	12
-3.56589	6.67989	11
-6.21146	5.81968	12
0.263898	3.49006	14
6.57196	2.99698	17
3.8967	2.45546	9
7.28161	-3.44795	19
4.45887	1.62014	9
-6.5553	-8.89586	18
-2.9899	0.000656538	6
3.73901	2.12928	9
6.70657	-9.26431	16
-9.06528	-11.4461	18
-3.79228	-1.65135	3
-6.8296	0.0708348	11
2.76994	-8.11285	13
5.47017	-3.26044	2
-6.3578	1.71931	6
6.02351	-4.39879	19
10.4503	2.89549	4
5.35054	1.60441	17
-9.02661	-11.4068	18
1.38344	1.36125	10
-2.63479	0.492004	10
-11.9032	9.97232	1
-7.06809	4.47056	12
-8.32357	-10.696	18
0.795244	5.0885	5
3.97467	2.47867	9
-5.23934	-7.23647	18
0.326832	-6.45565	13
9.05787	3.54614	17
4.14626	-8.24563	13
-3.48559	6.53218	11
-2.27627	0.285966	3
0.450222	4.47871	5
10.7355	2.64947	4
11.1605	2.64487	4
2.20352	1.86547	10
-5.62647	0.940573	12
5.02697	1.4397	9
2.98992	1.51241	9
4.96807	-0.354787	23
-1.09989	-0.161588	10
9.70825	2.33779	4
7.85429	2.1638	17
8.1221	2.82512	17
9.19305	3.19559	17
-3.98811	0.153112	12
-4.85733	0.702239	6
5.08344	1.09681	9
7.9752	-8.18763	20
4.73721	2.18883	9
0.753385	5.91783	5
-1.14086	-0.0308643	10
1.64658	-0.236239	3
0.404538	12.3737	22
-6.0364	2.10312	12
1.35147	-3.73333	7
5.09239	-8.8025	13
7.94905	3.06871	17
-6.92287	-0.207283	3
-9.35593	-11.7426	18
-3.94645	0.378815	6
0.183446	11.6378	22
-5.84608	-1.84125	3
7.48821	3.02521	17
1.92949	-3.78191	7
5.44641	2.61441	9
-2.84031	-0.299218	6
1.06864	-3.70897	5
2.91799	1.69805	10
2.3829	1.62438	10
0.361033	4.8542	14
4.25229	-8.60616	13
0.365972	4.53942	5
7.62312	-3.75252	19
-4.38613	4.63449	11
3.91775	-3.79436	2
-6.20616	-0.583554	3
5.52065	-9.2731	16
-6.88476	2.8227	12
0.799051	6.04117	5
5.40516	3.07023	9
-0.568364	-6.31651	23
5.13422	-4.37351	19
4.08847	1.49416	9
-11.7358	8.93544	1
-4.17754	6.18236	11
-4.89873	-8.55582	21
-4.74942	-1.78876	3
6.61364	3.39157	17
4.90131	1.92535	9
7.74425	2.80651	17
-5.03631	-9.18313	21
1.6044	0.334709	10
8.64536	3.11297	17
2.84323	-3.53351	7
-5.24011	-7.56457	18
-4.42415	-7.26186	21
0.409344	12.4224	22
-5.90077	5.86939	11
3.78561	2.1697	9
-5.82627	-1.91186	14
7.6663	-8.26031	20
-6.68537	1.18995	6
4.91596	1.51281	9
7.22915	-8.21446	20
0.880208	11.331	15
-11.6019	8.02155	1
4.91911	2.04164	9
-2.19035	8.05888	8
-5.63188	0.98641	6
8.94651	-7.75691	16
-3.15729	0.503978	6
-5.55596	-0.524484	1
-5.18689	0.971982	6
-2.7365	7.23037	8
-5.92992	5.50638	11
5.90032	-8.85287	16
-11.9703	10.647	1
4.91004	1.70172	9
-4.40621	-2.00519	3
-2.71996	7.70931	11
1.23662	-5.72299	7
-1.48281	8.39684	8
-4.70119	-0.814898	3
3.37889	-3.54143	2
-0.00351848	11.3139	5
1.21384	-6.81892	13
-4.3798	5.22508	11
5.43118	0.377271	17
-7.02727	3.78738	12
6.78975	-3.39325	19
10.0681	3.17383	4
9.96306	-7.66149	16
-4.61032	6.0722	11
-4.97311	-8.89846	21
0.841744	10.1712	14
-5.88479	6.23646	11
-5.40394	-9.94848	21
-0.604257	-6.46079	3
-3.21083	-1.43668	3
-3.17504	7.48234	8
-11.657	8.20689	1
0.661649	10.3585	14
-4.40112	4.7278	11
-6.0089	-0.761699	3
-0.202998	3.52884	14
6.2205	-4.51655	19
3.35293	-0.249564	9
5.57529	-3.13401	2
5.74306	-3.2028	2
[truncated: 7,551 more rows]

## Sheet: panel_f
READEME: The scatter plot in Figure 6 -panel f is displayed using the first and second principal components (PCs) in the below matrix, with the point color based on the estimated pseudotime. The black arrow represents the estimated path of the cell-state trajectory in the 2 PCs reduction space, as determined by the Slingshot method.
PC_1	PC_2	Pseudotime
-0.00810056	-0.0102335	0.0273179
0.0215997	-0.0309361	0.104288
0.0269444	-0.0240067	0.0988633
-0.0061801	0.0128771	0.0472919
-0.0187356	-0.0137297	0.0194733
0.0176614	-0.00100259	0.0742536
-0.0215897	-0.0218616	0.0109191
0.00331188	0.0217161	0.0539967
-0.0164753	-0.0104394	0.0234254
-0.0113374	0.0108502	0.0432009
-0.00809988	-0.0127986	0.0249899
0.0220406	-0.0313323	0.104778
-0.0146063	-0.00608561	0.0281519
-0.00889866	0.00253082	0.0384574
0.0242657	-0.0187886	0.0931594
-0.00267489	0.0173694	0.0507471
0.000925534	0.0125648	0.0523246
-0.0099554	0.00323437	0.038462
-0.0109397	0.00562825	0.0398028
-0.0176382	-0.00655611	0.0263975
0.000459991	0.0108936	0.0514432
0.0130385	0.0103112	0.0629545
-0.0116744	-0.00658693	0.0290315
-0.0109992	0.00199885	0.0368933
0.00499754	0.0174829	0.0553124
-0.00661368	0.00923675	0.044933
-0.00311381	-0.00267958	0.0371753
-0.0250843	-0.0278081	0.00403793
0.00507883	0.0111679	0.0562853
-0.00995836	0.0116102	0.0442921
-0.00164079	0.000487732	0.0413245
0.016998	0.00364464	0.0700172
0.00805768	0.00962613	0.0597407
-0.0168713	-0.00281352	0.0300169
-0.0229712	-0.0129031	0.018331
0.0201143	-0.00589124	0.0796806
-0.0232143	-0.0253413	0.00708015
-0.00292401	0.0132621	0.0495177
0.0042878	0.0195904	0.0548061
0.00982043	0.0040447	0.0653508
-0.0139194	-0.00629407	0.0282742
-0.0224518	-0.0230268	0.00949161
-0.00104868	0.0158603	0.0515602
-0.0183241	-0.0101363	0.022884
-0.00521048	0.00807877	0.0450859
0.00229124	0.0220753	0.053855
-0.00137872	0.0136018	0.0507471
-0.00613116	0.00407662	0.0413971
0.0118137	-0.016705	0.0875317
-0.00893602	0.00690671	0.0418629
-0.0131712	-0.00591405	0.0289497
-0.0122927	0.000742917	0.035188
0.0158235	0.00857302	0.0657437
-0.00557537	0.00855011	0.0451329
-0.00684334	0.0130257	0.0468677
0.014175	0.000607499	0.0711274
0.00477902	0.00938523	0.0565419
0.00424115	0.0194919	0.0548061
0.0138165	0.00909543	0.0642479
-0.0223785	-0.0232251	0.0093469
0.0179047	-0.000972919	0.0743356
-0.00718722	0.00876005	0.044265
-0.00550257	0.00458319	0.0422251
0.0128221	0.0132537	0.0612576
-0.00205489	0.0127002	0.0499352
0.0169896	-0.0120219	0.0844422
0.00737857	0.0133832	0.0576227
-0.00556872	0.0082545	0.0449612
0.000307689	0.0134568	0.0519338
0.013191	0.0109583	0.0627794
-0.0126922	-0.0163354	0.0198135
-0.0185843	-0.0163982	0.0171487
0.0114005	0.0109549	0.0615579
0.0131203	-0.0175129	0.0888064
-0.0214881	-0.0211136	0.0116338
0.0276035	-0.0313164	0.106113
-0.0109174	0.000402578	0.0355834
-0.0191377	-0.0221437	0.011762
0.00737432	0.0170612	0.0567402
-0.00686387	0.0109063	0.0458247
-0.0123381	1.71453e-05	0.0345538
0.0187504	-0.00240789	0.0759759
-0.00320342	0.00685727	0.0456832
-0.00223638	0.0126871	0.0498494
-0.0114145	0.00209643	0.0367578
0.0204825	-0.0175242	0.0909224
0.00766158	0.0132299	0.0579425
-0.02216	-0.0210257	0.0114124
0.0132104	0.00541844	0.0664782
0.00446176	0.01586	0.055007
0.0149067	0.00473135	0.0680182
-0.00101019	0.0196589	0.0521112
-0.00264741	0.0109233	0.0487188
-0.00676192	0.0141223	0.0475089
-0.0177999	-0.00792879	0.0250976
-0.0117323	-0.00161358	0.033437
-0.0136654	0.00598471	0.0386343
-0.00130947	0.0180336	0.0515602
0.00172809	0.0188241	0.0531858
-0.0226658	-0.0247138	0.00788664
-0.00848381	0.00387849	0.0398035
0.0257044	-0.0225189	0.0971209
0.0285383	-0.0383754	0.113187
0.0016157	-0.00370927	0.0392571
0.00846825	0.0137523	0.0582589
-0.00262946	0.0188891	0.0511191
-0.00693589	-3.43932e-05	0.0373481
-0.00701547	0.0115639	0.0460028
-0.0229391	-0.0205712	0.011471
-0.00763515	0.00908419	0.0442015
0.0172789	0.00624639	0.0681516
-0.0208465	-0.0205604	0.0124153
-0.00197449	0.0204995	0.0515602
-0.0242104	-0.0227926	0.00891559
-0.00569278	-0.00455848	0.0338652
0.014003	0.0113452	0.0629323
0.0256702	-0.0256562	0.100152
0.0227302	-0.0149189	0.0890282
0.00958242	0.011833	0.0598228
0.0221724	-0.00981888	0.0840271
-0.0186275	-0.0203849	0.013563
0.00304259	0.0189766	0.0539967
0.0144672	0.000656564	0.0712328
-0.00956741	-0.00411648	0.0322735
0.00622259	0.016032	0.0563275
-0.0185281	-0.00908735	0.0237376
-0.0166003	-0.0132742	0.0208266
-0.0195953	-0.0142853	0.0185933
-0.0202336	-0.0189638	0.0141175
0.0252211	-0.032056	0.106251
0.0238474	-0.0220462	0.0962044
-0.00828195	0.00687067	0.0422353
-0.0125745	-0.00576313	0.0293578
0.0138032	-0.000940762	0.0723303
0.0149466	0.00524516	0.0676551
-0.0122881	-0.00383953	0.0312086
-0.0196733	-0.0191303	0.0142185
-0.017135	-0.0106225	0.0229705
-0.00920554	0.00407162	0.0395418
0.0181325	-0.000395714	0.0739373
-0.00740151	0.00772983	0.0434118
0.00546013	0.0147266	0.0558719
-0.00216343	0.0110341	0.0491278
0.0111069	-0.00455657	0.0745082
-0.00424598	0.000333194	0.0392783
0.0137322	0.00350055	0.0683445
0.012608	0.0107376	0.0624883
0.00180867	0.0196928	0.0532774
-0.0108843	0.00537231	0.0396265
-0.00193615	0.0122667	0.0499137
-0.0121058	-0.00562195	0.0296962
0.00715344	0.00555738	0.0616324
-0.0116951	-0.00475979	0.0306688
0.0151836	0.00631174	0.0669422
0.016208	-0.00324652	0.0756398
-0.02214	-0.0254409	0.00747087
-0.00204863	0.00226507	0.0427744
0.00698175	-0.00184883	0.0690338
0.00328842	0.0197315	0.0540105
0.028456	-0.033277	0.108223
0.0136048	0.00471549	0.0672768
-0.00619998	0.0109811	0.0462305
0.0272513	-0.0240124	0.0989436
-0.00828029	0.00766931	0.0427916
-0.00796989	0.00347573	0.0397738
-0.00128771	0.022331	0.0523735
-0.0254201	-0.0321532	0
0.00293558	0.0197853	0.0539967
-0.00891305	0.00146902	0.0375513
0.00175376	0.00565173	0.0504621
0.00397193	-0.00981926	0.0766772
0.0179129	0.00970634	0.0660897
0.0140352	0.00388434	0.0682062
-0.000956114	0.0223259	0.0523735
-0.00296741	0.0124586	0.049125
0.0176973	-0.00358124	0.0766053
0.0119766	0.010698	0.062063
-0.00383782	-0.000943196	0.0383482
-0.0112056	-0.0160775	0.0206973
-0.0071961	0.0162023	0.0481861
-0.0217567	-0.0228824	0.00993124
-0.0209647	-0.013853	0.0183713
-0.0165121	-0.0113459	0.022595
0.00964717	0.00195533	0.0671211
-0.0199426	-0.0186203	0.0145547
0.0114591	0.0130542	0.0605013
-0.013935	0.000224843	0.0339443
0.0182009	-0.0085659	0.0815029
-0.0177726	-0.0120686	0.0213903
0.00714412	0.00698175	0.0605776
-0.00609428	0.0137798	0.0476586
0.0299291	-0.0350451	0.110299
0.00960446	0.0141495	0.058841
0.0145931	-0.013101	0.0847483
-0.0243024	-0.0238012	0.00797214
-0.00921349	0.0069303	0.0417548
-0.00687634	-0.00140669	0.0361126
0.0266783	-0.0179108	0.0929364
-0.0119876	0.00210971	0.0364676
-0.0146744	-0.00538246	0.0287497
-0.0133935	0.00281223	0.0363255
-0.00611005	0.00975702	0.045578
-0.00845011	0.000709583	0.0371603
-0.000423616	0.0176414	0.0522069
-0.015039	-0.00554292	0.0284426
-0.00779704	0.00507628	0.0411623
0.0255256	-0.0180104	0.0927341
-0.01854	-0.00929686	0.0235442
0.0153358	-0.00602801	0.0779185
-0.000618201	0.0168876	0.0518406
-0.00804993	0.00229427	0.0387457
0.0164762	0.00114622	0.0718186
0.0205979	-0.0128	0.0863705
-0.00477295	0.012634	0.0480573
0.00195691	0.0148614	0.0532319
0.00866335	0.0165937	0.0576166
0.00578214	0.0185745	0.0556143
-0.00924994	0.00203789	0.0378525
-0.00726763	-0.0052802	0.0323504
0.0342765	-0.0395965	0.115783
-0.00657277	0.00108387	0.0385321
-0.00865379	0.0195936	0.0483164
-0.00746194	0.00501784	0.0413221
-0.00441877	0.00721981	0.0450252
0.0227646	-0.0129587	0.0871669
0.00264531	0.00907436	0.0536878
-0.00620982	0.00664714	0.0433712
-0.000840828	0.016925	0.051633
-0.0204004	-0.0201231	0.0130057
-0.00462259	0.0125904	0.0481536
-0.00399778	0.0112043	0.0478471
0.00765892	0.00384432	0.0635631
-0.0168967	-0.0109616	0.0227709
0.0106634	0.00999146	0.0615875
-0.000706592	0.0126289	0.0509037
0.0107529	0.00837616	0.0626597
0.00701161	0.00494049	0.0619086
-0.00822676	-0.00234939	0.0345313
0.00273906	0.00994399	0.0538163
-0.0195367	-0.0129347	0.0198313
0.0204388	-0.0126422	0.0861624
-0.01064	-0.00790812	0.0283046
-0.0159771	-0.0138724	0.0205656
0.000254483	0.0131475	0.0518094
0.000181438	0.0170065	0.0523735
-0.0200991	-0.0186813	0.0144303
-0.00708246	0.00947557	0.0447761
0.024709	-0.030527	0.104645
-0.00907702	-0.00589942	0.0308746
0.012865	0.00311926	0.0681549
0.00855745	0.0121264	0.0589207
0.00212562	0.0159912	0.0534457
0.00540258	0.0102032	0.0568944
0.0109121	0.00519127	0.0651141
0.00124116	0.0155132	0.0529508
0.0050717	0.0175557	0.0553757
0.0267714	-0.0296926	0.104335
0.0186531	-0.00854714	0.0816427
0.00667353	0.0120806	0.0574547
-0.00451167	0.00657009	0.0444956
-0.0137416	-0.00429275	0.0301363
0.0151048	0.00299855	0.06954
-0.0107585	0.00432893	0.038893
-0.00652231	0.00429122	0.0413261
-0.00424781	0.00672841	0.0447933
0.0189229	-0.00964692	0.0827857
0.0215219	-0.00903158	0.0830793
-0.00236402	0.0178719	0.0510396
0.0166935	-0.0227235	0.0950507
0.00806312	0.0179753	0.0571265
0.0192569	-0.00963435	0.082887
0.0284939	-0.0333452	0.108298
0.00700377	0.00604528	0.0610143
-0.0235112	-0.0227556	0.00926099
-0.00348931	0.0141498	0.0494423
0.0221137	-0.0219207	0.0956478
0.0112179	0.011059	0.0613503
0.00143175	0.0161359	0.0531858
0.0187867	-0.00870375	0.081836
0.0149994	-0.00410472	0.0759347
-0.00187113	0.0120467	0.0498663
-0.0193107	-0.0166671	0.0165848
-0.015614	-0.0159723	0.0188473
-0.0123715	-0.010613	0.0250742
-0.0223093	-0.0193216	0.0128707
0.00768892	0.0102461	0.059091
-5.27329e-05	0.0150006	0.0519465
0.0222151	-0.0169082	0.0908006
0.0111944	0.00752254	0.0635597
-0.00456102	0.0128981	0.0483164
-0.00931179	0.0026442	0.0383243
-0.00170879	0.0126096	0.0501219
-0.00652625	-0.00173117	0.0360147
-0.00916509	0.00308284	0.0387659
0.0242998	-0.0229451	0.097188
0.00844129	-0.00980815	0.0787797
-0.00588202	0.00483113	0.0421767
0.0150032	0.00151205	0.0707517
0.01896	-0.00459383	0.0780453
-0.0234584	-0.0225575	0.00946181
0.0100617	0.0109802	0.0605891
0.0190605	-0.00712579	0.0804356
0.000649575	0.0102171	0.0514027
-0.00595603	0.0136163	0.0476747
0.0226821	-0.0146545	0.0887611
0.00410792	0.0153981	0.0548061
0.00888179	0.0152354	0.058035
-0.00732068	-0.00766401	0.0300822
-0.0174049	-0.0126368	0.0210427
0.0261252	-0.0230126	0.0977011
-0.0218301	-0.020975	0.011605
-0.0117929	-0.00277906	0.0323848
0.0130227	0.00916162	0.0636737
-0.01857	-0.0168511	0.0167498
-0.0126294	-0.00490673	0.0301003
0.025745	-0.0223352	0.0969529
0.00984954	0.0116914	0.060124
-0.0137715	-0.00380997	0.0305517
-0.00580947	-0.000283819	0.037744
-0.0171297	-0.014342	0.0196355
-0.0179476	-0.010385	0.0228263
-0.00969305	-0.0101932	0.0266488
-0.00794013	0.00355471	0.0398554
-0.012949	0.00257914	0.0363611
-0.0195564	-0.0168053	0.0163516
0.011688	0.00971707	0.0624737
-0.00587382	0.00942305	0.0455188
-0.00234337	0.00694647	0.0464631
-0.0119117	-0.0122726	0.0237845
0.00329257	-0.0109481	0.0776388
0.0202465	-0.0127133	0.0861709
-0.0255012	-0.0217388	0.00928178
-0.00361408	-0.00481594	0.0347652
-0.00598749	0.0116648	0.0467021
-0.000422592	0.00304951	0.0448367
0.0130688	0.00618566	0.0658004
-0.00598647	0.0110416	0.0464308
0.0277519	-0.0243635	0.099404
-0.00252239	0.0147925	0.0502645
0.00514988	0.0136579	0.0558051
0.00982538	0.00812762	0.0621286
-0.00254371	-0.00575508	0.0343832
0.00220196	0.0175015	0.0535825
0.018803	-0.00465347	0.0780375
0.0214549	-0.0125903	0.0864278
-0.0178281	-0.0118107	0.0215972
0.0231434	-0.0158694	0.090055
0.00962658	0.0134861	0.0591813
-0.00909585	0.0050361	0.0403629
-0.0191673	-0.017554	0.0158547
-0.0151782	-0.00670696	0.0273452
0.00511162	0.00715821	0.0578426
0.019529	-0.0133339	0.0865589
-0.0086135	0.0111986	0.0449379
-0.00348432	0.0220271	0.0513301
-0.00375873	0.00715255	0.0454847
-0.0197433	-0.0218761	0.0117309
0.00222131	0.0164657	0.0535603
-0.0110499	0.000884643	0.0359285
0.00422763	0.0226349	0.0547971
-0.000204064	0.012214	0.0512441
0.0230339	-0.0309872	0.104685
-0.00601084	0.0118076	0.0467541
-0.0178621	-0.0153863	0.0183758
-0.00885938	-0.00783524	0.0291947
0.024106	-0.0272745	0.101343
-0.00615797	0.0145787	0.0480753
-0.0140484	0.00116641	0.0346681
-0.0107142	-0.00759219	0.0285536
0.0309638	-0.0409782	0.116307
-0.00798189	-0.000932851	0.0359497
0.00220755	0.0218621	0.0537628
-0.00754981	0.00321899	0.0398086
0.0154388	-0.000682421	0.0729305
-0.00293651	0.0125018	0.0491453
-1.38672e-05	0.0160057	0.0522206
0.0228055	-0.0191322	0.093113
-0.0161877	-0.0160036	0.0185648
0.0157202	-0.00817592	0.0801867
0.0261404	-0.0157243	0.0907284
0.0159191	0.00445533	0.0687891
-0.0185194	-0.010118	0.0228145
0.0108084	0.00716558	0.0635291
0.017267	0.00205158	0.0714439
-0.00582011	0.0083525	0.0448555
-0.0115753	0.00257962	0.0370548
0.00338521	0.0131683	0.0544491
-0.010027	-0.0013873	0.0344767
0.0210744	0.00763665	0.0690256
0.0276956	-0.0311592	0.105983
0.000424281	0.0229954	0.0531858
0.0266866	-0.0296214	0.104245
-0.0204098	-0.0159984	0.0166941
0.0115483	0.00405576	0.0665165
-0.00421713	0.00590921	0.0441694
0.00470892	0.0193695	0.0548061
-0.0135781	0.00210592	0.035674
-0.0170671	-0.00810512	0.0252615
0.000725087	0.0116082	0.0519049
-0.0122499	-0.00456907	0.0305802
0.0250061	-0.0333708	0.107472
0.00197712	0.0063331	0.0518815
0.0128259	-0.010113	0.0810052
0.00359132	0.00902557	0.0550935
-0.00206698	0.010081	0.0487559
0.0116467	-0.00771469	0.0779976
-0.00608198	0.00251887	0.0400905
-0.0103874	-0.00783666	0.0284819
-0.0142347	-0.0068886	0.0276007
0.0101246	0.00832521	0.0622222
-0.0154927	-0.0102233	0.0240513
0.0196141	-0.000668648	0.0748264
0.01646	0.000411507	0.0724514
-0.00650449	0.0131166	0.0471889
-0.00456944	0.0135775	0.0485236
-0.00354098	0.0163018	0.0499462
0.00899083	0.00999226	0.0603255
-0.024712	-0.025684	0.00610468
0.0122488	0.0120858	0.0615099
-0.0126128	0.00333407	0.0371323
0.0210201	-0.0013265	0.0759514
-0.0154262	-0.00146203	0.0318332
-0.0126599	-0.00313991	0.0316547
-0.00498739	0.0135109	0.0483164
0.00176649	0.013636	0.0531858
0.0193711	-0.00434248	0.0779784
0.0231637	-0.0149608	0.0891907
0.00776	0.0136617	0.0578727
-0.00581889	0.01181	0.0469053
0.0123348	-0.00615683	0.0767597
0.00448735	0.0139865	0.0552924
0.0239533	-0.0134292	0.0879545
-0.0179826	-0.0178021	0.0161598
0.0314104	-0.0396487	0.115128
0.000879621	0.0138201	0.0523735
0.0213975	-0.0188288	0.0924471
-0.0160755	-0.00855822	0.0252906
0.0236839	-0.0158072	0.0901448
-0.00194734	0.0100889	0.048861
0.00334077	0.0119685	0.0544673
-0.00955794	-0.00205528	0.0341283
-0.00855592	0.00752626	0.0425691
0.022843	-0.00366867	0.0786949
-0.00680253	0.0105749	0.0456406
0.0257394	-0.0222618	0.0968804
0.0179236	-0.0026833	0.0758774
-0.00796579	0.0125777	0.0459585
0.000245109	0.0201006	0.0526179
0.0023058	0.0175392	0.0536878
0.0232667	-0.00761724	0.0823467
-0.00563393	0.0164518	0.049125
0.0151257	0.00223646	0.0701977
-0.00779989	-0.0022515	0.0348684
-0.0104245	0.00389679	0.0387254
-0.0222691	-0.0191887	0.0130075
-0.0036868	-0.00191454	0.0375118
0.0278466	-0.0293222	0.104236
0.0145241	0.00548674	0.0672088
-0.00906658	0.0078967	0.0425324
-0.0076911	0.00980956	0.0445895
-0.00750896	-0.00089849	0.0362652
0.00805789	0.0134299	0.058035
0.00483661	-0.00502072	0.071265
-0.024521	-0.0286572	0.00352974
0.0159234	0.00699778	0.066895
-0.00745636	0.00203135	0.0388644
-0.0202954	-0.015861	0.0168681
-0.012499	-0.00537338	0.0297395
0.0190611	-0.0045297	0.0780267
0.0219047	-0.012968	0.0869231
0.00437918	0.0140258	0.0551798
-0.00939716	0.00165389	0.0374466
0.0173535	-0.00131794	0.0743983
-0.00699499	-0.00155825	0.0359216
0.0120082	0.00102496	0.0695315
-0.00944013	0.00353895	0.0389866
0.00804852	0.00826527	0.0605553
0.0123276	0.0038423	0.0672125
-0.00248683	0.0100666	0.048394
0.000227169	0.0121912	0.0515602
-0.0192076	-0.0119157	0.0208924
-0.0146211	-0.00543493	0.0287267
0.0199807	-0.0176184	0.0908765
-0.0159538	-0.00627432	0.0273846
-0.0161167	-0.013356	0.020966
0.0250958	-0.0293789	0.103625
-0.0157426	-0.014112	0.0204544
0.00165917	0.0109967	0.0527216
0.00700407	0.0153711	0.0568887
-0.00656904	0.0174513	0.0489181
-0.00581642	0.0136766	0.0478231
-0.0013994	0.0189889	0.0515753
-0.0107972	0.00368203	0.0383715
-0.0204006	-0.0139183	0.0185651
-0.0141483	-0.00486288	0.029447
-0.0130169	-0.000418954	0.033839
-0.00786675	-0.00104236	0.0359151
-0.0128137	-0.00312397	0.0315964
-0.00347378	0.0128425	0.0490528
-0.0149649	-0.0105737	0.0239687
-0.0126398	0.00118132	0.0353914
-0.00137028	0.00879771	0.0486541
0.00764262	0.00634863	0.0615175
-0.00379789	0.0173187	0.0501242
-0.0126809	-0.00325593	0.0315424
-0.0108317	-0.00398483	0.0317696
0.0260755	-0.0179829	0.0928499
0.0132654	0.00609456	0.0659966
0.0181735	-0.0204323	0.093169
0.00532112	0.00871169	0.0574572
0.00381824	0.0196411	0.0545443
-0.0125114	-0.0112259	0.0244605
0.0168336	0.00148298	0.0717155
-0.00851303	0.0106598	0.0446228
-0.0177064	-0.0144295	0.0193019
0.0282017	-0.0261654	0.101259
-0.0203868	-0.0169947	0.0158119
0.000727144	0.0105009	0.0516465
0.0191472	-0.00128502	0.0751466
-0.00207379	0.0190342	0.0515602
0.02503	-0.0210728	0.0955564
0.015026	0.00901922	0.0650092
-0.00397127	0.00437553	0.0431151
0.0197392	0.0050922	0.07017
0.025266	-0.0271694	0.101522
0.014954	0.00452124	0.0682171
-0.0198721	-0.0114173	0.0210481
-0.00368201	0.00750989	0.0457867
0.0206603	-0.00948177	0.0832197
0.0136001	-0.000373427	0.0716834
-0.0139939	-0.0037142	0.0305349
0.0237234	-0.00805615	0.0829143
0.00157757	0.0203855	0.0531858
0.00716423	0.018182	0.0564218
-0.0030096	0.0146994	0.0499352
-0.0143505	0.00132038	0.0346487
0.0153067	-0.00569453	0.077601
-0.00547817	-0.0136384	0.0253887
0.0287341	-0.0331851	0.108202
0.0164295	-0.0145342	0.0867735
-0.0203099	-0.0207302	0.012503
0.0244417	-0.0149235	0.0895054
-0.0063463	0.00883618	0.0448335
0.0260005	-0.0207044	0.0954426
0.00923224	0.019541	0.0572286
0.00356572	0.0165091	0.0544553
-0.0120046	-0.000442546	0.0343193
-0.0203889	-0.0216798	0.0116182
0.0084878	0.0197551	0.0570034
-0.0234183	-0.0180072	0.0135516
0.00788121	0.0207718	0.0564218
-0.00255504	0.00887497	0.0476504
0.00993254	0.0147942	0.058841
0.0090445	0.0131818	0.058841
0.0258613	-0.0156855	0.0906153
0.0115133	0.0121846	0.061056
-0.00523688	-0.000508682	0.0379396
-0.0164828	-0.0193794	0.015417
0.0149915	0.00764936	0.065916
-0.0106015	0.00130636	0.0365135
0.0133941	0.00425797	0.0675174
0.0205851	-0.010934	0.0845712
0.00464513	0.0220856	0.0548061
-0.0146589	-0.00526813	0.0288588
0.0231667	-0.020061	0.0941064
0.000200923	0.0111474	0.0512806
0.0107101	0.0144968	0.0596264
0.0106884	0.00878487	0.0623409
0.0133212	-0.00382722	0.0748439
-0.0163189	-0.0143	0.0200322
0.0124521	0.00687585	0.0648874
-0.00676079	0.000907973	0.0382817
-0.00516793	0.0121376	0.0475089
-0.00571728	0.00555797	0.0428688
-0.0180932	-0.0189743	0.0150627
-0.0133293	-0.0121851	0.0232419
-0.00456994	-0.00217762	0.0367233
-0.012719	-0.000321708	0.0340709
-0.00886415	0.000176185	0.0364663
0.0102454	0.0116937	0.0604522
0.00453085	0.0191306	0.0548061
-0.00908317	-0.00275981	0.0337224
0.0163519	-0.00143097	0.074038
-0.011728	-0.012463	0.0236943
-0.00172509	0.0158934	0.0510011
-0.0150563	-0.0109494	0.023591
-0.0133325	-0.000240704	0.0338378
0.00646633	0.0167161	0.0564143
-0.015609	-0.00953283	0.0246205
-0.000844551	0.0152135	0.0515602
0.000551708	0.0124161	0.0519263
0.0105025	0.00743869	0.0631193
0.0102141	0.00646635	0.0635858
-0.0014154	0.0159912	0.0513257
0.00835873	0.00789915	0.0610214
0.00389118	0.0120071	0.0549767
-0.00586337	0.00824958	0.0447517
-0.0082417	0.00482805	0.0407058
-0.0163449	-0.014964	0.0194254
-0.00387925	0.00872446	0.0464835
-0.00910927	0.00259417	0.0383942
-0.0115398	-0.00269162	0.0325825
0.0260154	-0.0285373	0.103031
-0.00707937	0.00460803	0.0412338
0.0128703	0.00112983	0.0699082
0.0112889	0.0103123	0.0618738
-0.00241636	0.00572901	0.045475
0.019302	-0.00473658	0.0783086
-0.0193584	-0.0183814	0.0150291
-0.0159378	-0.0136193	0.02081
-0.0131353	-0.00423458	0.0304659
-0.0150352	-0.00625346	0.0278127
0.0116505	0.00691479	0.064317
0.00989399	0.0108787	0.0605131
0.0215022	-0.0130826	0.0869115
0.0164399	-0.00589802	0.0782713
0.00666007	0.00910243	0.0586613
0.0164585	-0.0165441	0.0888185
-0.00639872	0.0116838	0.0465452
-0.0100782	-0.0013672	0.0344688
-0.0142371	-0.0117771	0.0232089
-0.0188167	-0.0137774	0.0193946
-0.00876413	0.00761432	0.0425054
0.0098416	-0.00377589	0.0730012
0.0175005	-0.000881587	0.0740782
-0.00749181	0.00728474	0.0430159
0.0121697	0.00752223	0.0642394
-0.0157538	-0.0133483	0.0211331
-0.0172849	-0.0093044	0.024089
0.0163759	-0.0218318	0.0940826
0.00182287	0.0165056	0.0531858
-0.01553	-0.00823572	0.0258196
-0.0109826	-0.00368449	0.0319635
0.0212111	-0.0113702	0.0851875
0.00928066	0.00570023	0.0634446
-0.000444438	0.0162484	0.0518592
-0.0114329	0.00141816	0.0361887
-0.00745165	0.00931254	0.0444014
0.00153403	0.0173065	0.0531858
-0.0178572	-0.0133075	0.020241
-0.00314066	0.0101065	0.0478979
-0.000282672	0.00363525	0.0455763
0.0213415	-0.00816739	0.0822125
-0.0190301	-0.0188239	0.0147794
0.0176889	-0.00152003	0.0747289
0.00282744	0.0147109	0.0539967
-0.00807645	-0.00105452	0.0357967
-0.00893537	-0.0169458	0.0209144
-0.0216921	-0.0173025	0.0149538
-0.0151606	-0.00145601	0.0319636
0.0217965	-0.0107061	0.0847414
-0.013005	-0.00862483	0.0265882
-0.0104653	0.000674473	0.0360492
-0.0132185	-0.0106557	0.0246621
-0.0125166	0.000226886	0.0346294
0.00411191	0.0145633	0.0548405
0.015128	0.00391807	0.0687935
-0.0056384	0.012921	0.0475244
0.0082912	0.019057	0.057023
-0.00888141	0.00598508	0.0412131
0.0179642	-0.0032754	0.0764315
-0.00252025	0.00611228	0.0456641
-0.0130355	-0.0135929	0.02211
0.00808704	0.0142124	0.0579706
-0.00232181	0.00783423	0.0471424
-0.00206163	0.0171634	0.0510954
0.0103746	0.0102472	0.0612576
-0.0198623	-0.0172254	0.0158391
0.00297121	0.0133607	0.0540257
0.0109702	0.00442583	0.0657983
-0.00643967	0.00248475	0.0398551
0.00574317	0.0172572	0.0556143
-0.0176537	-0.0160894	0.0178385
-0.0159971	-0.00607393	0.0275448
-0.0144946	-0.00875561	0.0258096
-0.00387517	0.0110552	0.047859
-0.00532211	0.0125865	0.0475846
0.0032847	0.0121458	0.054402
0.0105771	0.00948058	0.0618405
-0.0180755	-0.0127762	0.0206211
-0.0103049	-0.000805281	0.0348537
-0.00430668	0.00554846	0.0438429
-0.0195063	-0.0117128	0.0209443
0.00145469	0.0121551	0.0526841
0.0214373	-0.0251408	0.0986208
-0.00810711	0.00359436	0.0397908
0.0194535	-0.00803628	0.0814423
-0.0226717	-0.0181271	0.0137781
-0.00747867	0.00455721	0.0409439
0.0275687	-0.0377347	0.112328
-0.0211334	-0.0202008	0.0126089
0.00940692	0.0131499	0.0591558
0.00449392	0.0118049	0.0556017
0.0131238	-0.000291151	0.0713717
-0.000380037	0.0172212	0.0521505
-0.00670635	0.00463248	0.0414823
0.0201225	-0.016678	0.0899958
-0.00467635	0.0137373	0.0485192
0.0209056	-0.0117981	0.0855024
0.00433591	0.0110405	0.0555513
0.0238473	-0.0144045	0.0888499
-0.0229832	-0.0222196	0.00997641
-0.00690412	0.00663575	0.0429088
0.0110344	0.00402697	0.0662204
0.00951604	0.00570736	0.0636092
-0.0120621	-0.0138933	0.0222692
-5.50953e-05	0.00963355	0.0504253
0.000739309	0.00612517	0.0493483
-0.000688791	0.0146062	0.0515602
0.0192984	-0.0141507	0.0872883
-0.00846889	0.00143593	0.0377624
-0.0133951	-0.0102633	0.0249381
-0.0133266	-0.000533629	0.0336061
-0.00371005	0.00504781	0.0438768
0.00261784	0.011361	0.053752
-0.00937178	0.00410449	0.0394721
-0.00309231	0.0147702	0.0499352
0.0147383	-0.021397	0.093211
0.00320014	0.0129574	0.0542753
0.019786	-0.0253657	0.0984364
0.0048654	0.0154548	0.055463
0.00788942	-0.0120804	0.081078
0.0230601	-0.0278885	0.101686
-0.0135802	-0.0009228	0.0331428
-0.00862132	-0.00151369	0.0350912
0.0121348	0.0142255	0.0604522
-0.0127665	-0.00901791	0.0263362
0.0114853	-0.0180634	0.0888734
-0.00629082	0.0121852	0.0467723
0.001939	0.0116411	0.0530903
0.0268422	-0.0302424	0.104886
-0.0176387	-0.00780381	0.0252807
0.000657677	0.0163325	0.0524899
0.00873362	0.00913264	0.0606
0.0101785	0.00322972	0.0663151
0.00145558	0.0155296	0.0531653
0.00883301	0.00890155	0.0608162
-0.0130147	0.000168485	0.0343506
0.000523222	0.00861739	0.0505413
0.0135418	0.00291256	0.0687429
-0.000436859	0.0183755	0.0523667
-0.00450109	0.00333356	0.0418124
0.0160692	0.00688837	0.0670099
-0.00735008	0.00163472	0.0385633
-0.0128396	-0.013451	0.0223237
-0.00721675	0.013349	0.046779
-0.002798	0.0139936	0.0499352
-0.023489	-0.0237648	0.00836807
-0.0133278	-0.00344922	0.0310717
-0.00463446	0.0130646	0.0483164
0.00338107	0.0148928	0.0543551
0.0126026	0.0054405	0.0660711
-0.0144268	-0.00412494	0.0299715
-0.00645133	0.00891329	0.0448152
0.00789932	-0.00267281	0.0706131
0.00823095	0.011902	0.058841
-0.0134432	-0.0155855	0.0201494
0.0178227	-0.0116588	0.084367
0.0192179	-0.00304293	0.0767367
-0.00172562	0.0157436	0.0509519
-0.0124426	-0.00681756	0.0284696
0.0152707	-0.000514475	0.072703
0.0117188	0.00928112	0.0627852
0.0221297	-0.0101	0.0842795
-0.0132194	-0.00260799	0.0318607
-0.0074332	0.0104423	0.0450924
-0.00295942	0.0139103	0.0497947
0.0182622	-0.0243791	0.0970909
0.0152521	0.00646323	0.066895
-0.00292427	0.0134088	0.0495872
-0.00601587	0.00561743	0.0427187
0.0119789	0.0102677	0.0623275
-0.00821437	0.00922461	0.0439137
0.0161433	-0.000693227	0.073274
0.0100691	0.00520305	0.0645427
-0.00394126	0.0160899	0.0499352
0.00749854	0.0116537	0.0583023
0.0258673	-0.0261882	0.100716
-0.010783	-0.00734389	0.0287445
-0.00805373	0.00909797	0.0439289
-0.000738848	0.0159263	0.0515602
-0.0025715	0.00974953	0.0481497
-0.016561	-0.0148556	0.0194269
0.0205305	-0.00856669	0.0823136
-0.00870589	0.00896128	0.0434764
0.0147314	0.00255254	0.0697142
0.00196687	0.0163093	0.0532998
-0.00734341	0.00413729	0.0406876
0.00413631	0.0166046	0.0548061
-0.0104952	-0.00401823	0.0318984
-0.00403087	0.0150909	0.0494132
-0.0197915	-0.0214385	0.0121008
-0.0213882	-0.0194982	0.0131238
-0.0108504	0.00925283	0.0424523
-0.0125362	-0.00285961	0.0319602
-0.00403672	-0.00239474	0.0368192
-0.0115348	-0.00126132	0.0338402
0.000499064	0.0123181	0.0518521
-0.00556415	0.00889014	0.0453755
0.00566099	0.0185898	0.0556143
0.0130669	0.00812696	0.0644258
-0.0186646	-0.0118775	0.0211681
0.0142587	0.00748812	0.0655682
-0.00796888	0.0121082	0.0458534
-0.00414783	0.0122448	0.0483164
-0.0181042	-0.0169796	0.0168421
-0.0116985	-0.00692525	0.0287075
0.021921	-0.0165139	0.0903412
0.00865524	0.00780116	0.0613959
-0.00154695	0.00950567	0.0488854
0.00326739	0.0199396	0.0539967
-0.00326429	0.0105842	0.0480778
0.0133689	-0.015294	0.0865795
-0.00873655	0.00553183	0.0409751
-0.012784	-0.0135834	0.0222294
-0.0059557	0.0110841	0.046482
0.0180113	-0.00390306	0.0770275
-0.00186706	0.0144131	0.0507094
0.0223588	-0.0118035	0.0859541
0.00989749	0.00970414	0.061206
0.0017928	0.0166283	0.0531858
0.0224086	-0.0178218	0.0917369
-0.00122068	0.0158249	0.0514559
-0.0210589	-0.0190252	0.0136942
-0.00949709	0.00078927	0.0366547
0.0224657	-0.0235107	0.0972845
0.0192445	-0.00585702	0.0793211
-0.0173349	-0.0151637	0.0188087
0.018788	-0.00158474	0.0752609
-0.0202842	-0.0156161	0.0170931
-0.0164795	-0.00931639	0.0244325
-0.0148928	-0.000231471	0.0331092
-0.0127202	-0.00672227	0.0284301
-0.0187059	-0.0150845	0.0182714
0.00311181	0.0176935	0.0539967
0.0157221	0.00294045	0.0699219
0.014533	0.000387609	0.0714981
0.0099232	-0.00742727	0.0769314
0.0262306	-0.0321532	0.10659
-0.00486035	0.00709891	0.04463
0.0208604	-0.00810588	0.0819971
-0.00394398	0.00653245	0.0448656
-0.000597222	0.0194411	0.0523735
0.0146551	-0.00251753	0.0742673
-0.00161247	0.0136598	0.0506363
0.0104202	0.00153652	0.0680348
0.0122803	0.00564648	0.0657061
0.0137667	0.00429883	0.0677128
-0.0149844	-0.0144513	0.0204853
0.0230636	-0.0125799	0.0869007
0.0144503	-0.00936404	0.0808863
0.0206063	-0.0148902	0.0883909
0.0156784	-0.00214677	0.0743923
-0.000934921	0.0123637	0.0507294
-0.000936797	0.0143331	0.0512397
-0.000479548	0.00419926	0.046049
-0.0089664	-0.0117261	0.025572
0.0217036	-0.0131577	0.0870455
-0.0200445	-0.0220222	0.0114657
0.00586648	0.0102736	0.0573803
-0.0082368	0.0087065	0.0435165
-0.0110811	0.000967408	0.0359834
-0.0110346	0.00553307	0.0396702
-0.00817445	0.0114126	0.0452248
-0.0144219	-0.00523448	0.0289917
-0.0158143	-0.00852236	0.0254377
0.00467878	0.0199365	0.0548061
0.00244939	0.0147979	0.0537214
0.0139727	0.0099289	0.0637556
-0.00196884	0.0143634	0.0505962
0.00471738	0.0130765	0.0556143
0.00225887	0.0229621	0.0538582
0.0164372	-0.00901754	0.0812729
0.00499909	0.0116786	0.0560948
-0.0250083	-0.0245193	0.00701449
0.0176801	0.00039421	0.073045
0.00195692	0.0135679	0.0531858
0.000102054	0.0177614	0.0523735
0.00254002	0.013576	0.053763
0.0136848	0.0120912	0.0624001
-0.00349458	0.0176282	0.050527
-0.00838763	0.0041345	0.0400678
-0.000462694	0.0151726	0.0515885
-0.0135119	-3.75066e-05	0.0339256
-0.00774675	0.00192601	0.0385877
0.000124267	0.0210572	0.0526345
-0.00836964	-0.0062262	0.0309135
0.0262263	-0.0213493	0.0961193
-0.00720385	0.0105613	0.0453406
-0.00106807	0.0130618	0.0507471
0.00662306	0.00657649	0.060192
-0.0157083	0.00043183	0.0332927
-0.0167546	-0.00781457	0.0256599
-0.0152087	-0.0081208	0.0260645
0.0234346	-0.0205865	0.094685
0.00279158	0.0130482	0.0539932
-0.0225458	-0.0255269	0.00721264
-0.000221074	0.0199914	0.0523735
-0.0222541	-0.0209949	0.0113978
-0.00898037	0.0128478	0.045631
0.0199284	-0.00227562	0.0763522
0.0104114	0.00246305	0.0671714
0.0225751	-0.0170393	0.0910246
0.00948931	-0.00205745	0.0710592
0.00131157	0.0159175	0.053078
-0.01422	-0.00284787	0.0311903
0.0106367	0.013068	0.0600375
-0.00118719	0.0157138	0.0514514
0.0142905	0.012123	0.0628333
0.0181709	0.00161005	0.0722436
-0.012607	-0.0124734	0.0233008
-0.0137696	-0.00166429	0.0324194
-0.0190753	-0.0188285	0.0147552
0.0252659	-0.0191479	0.0937601
-0.000694425	0.016633	0.0517066
-0.000325439	0.00661183	0.0481299
-0.00618279	0.00489878	0.0420386
-0.0193258	-0.0105053	0.0221098
-0.014334	-0.00692888	0.0275204
-0.0236152	-0.0261355	0.00619054
-0.00554112	0.00875602	0.0452997
0.00371037	0.0123745	0.0548061
0.0121551	0.000429438	0.0701884
0.0213829	-0.0110592	0.0849464
-0.00122652	0.0145657	0.0510412
-0.0142147	-0.00781275	0.0267805
-0.00406019	-0.00265432	0.0365861
-0.00101437	0.0204947	0.0523036
0.00966557	0.0182371	0.0579331
-0.0236551	-0.0170419	0.0143104
0.0254611	-0.0112321	0.0863347
0.00122187	0.0127416	0.0525371
0.0316316	-0.0344757	0.110163
-0.0186789	-0.0187384	0.0150126
-0.0104817	0.0116096	0.0441406
0.0184073	0.00653618	0.0685057
0.0269969	-0.0192479	0.0942892
-0.0134293	0.00805871	0.0402487
-0.010566	0.00948504	0.0426719
0.00184874	0.00770955	0.0520804
0.00124271	0.0208935	0.0531858
-0.0204641	-0.0266944	0.00709773
0.013667	-0.00260888	0.0738496
0.00360569	0.0217427	0.0542225
-0.00249132	0.020553	0.0515602
-0.00979036	0.0028291	0.0382148
-0.00293244	0.0110397	0.048541
0.00198452	0.0189306	0.0534225
-0.0166628	-0.0153807	0.0189124
0.0221322	-0.00767539	0.082036
-0.000528088	0.020421	0.0523735
0.00300025	0.0165139	0.0539967
-0.00838943	0.0115874	0.0451897
0.000930725	0.0105287	0.051851
-0.0156631	-0.0061034	0.0276672
-0.0238545	-0.0215047	0.0102268
0.017023	-0.00574865	0.0783594
0.0102446	0.0135174	0.0596467
0.000541617	0.0183801	0.0526665
0.00834505	-0.00359906	0.0719772
-0.0255053	-0.0201752	0.0106788
-0.0087598	0.001627	0.0377669
-0.00265211	0.0162827	0.0507471
-0.0115145	-0.0126039	0.0236616
-0.0046339	0.0143491	0.0488837
-0.00214134	0.0125637	0.0498743
-0.0216949	-0.0218125	0.0109161
-0.00691523	-0.00813386	0.0298504
-0.013367	-0.00220533	0.0321465
0.026413	-0.0195855	0.0944684
0.00965103	-0.00182662	0.0708057
0.0168107	-0.0016223	0.0744284
0.0172615	-0.0139081	0.086426
-0.00933222	0.00423092	0.039598
0.0130966	-0.00638325	0.0772781
0.0236676	-0.03367	0.107436
-0.00661184	0.001218	0.0386708
-0.00778232	-0.00914742	0.0284806
0.0053366	0.0182579	0.0555406
0.0183665	-0.00444352	0.0776712
-0.00118324	0.0188601	0.0517552
0.022235	-0.0159332	0.0898648
-0.0193374	-0.0138594	0.0190894
-0.00757168	0.000937721	0.0378596
-0.0151991	-0.0104149	0.0240084
0.0154192	0.00648049	0.0669479
0.0113691	0.0155142	0.0596467
-0.00575706	0.00390671	0.0414929
0.0158319	0.00238778	0.0704372
-0.014179	-0.00979074	0.0250178
-0.000104875	0.0142331	0.0517154
-0.00203552	0.0118376	0.0496223
0.00619435	0.0203459	0.0556143
-0.00195149	0.0172936	0.0512419
-0.000641238	0.0110136	0.0504498
0.00893309	-0.00325128	0.0719617
0.0284018	-0.0402047	0.114927
-0.0211231	-0.0149896	0.0172811
-0.0087443	0.0113674	0.0449672
0.0233323	-0.0178705	0.0920307
-0.024042	-0.0204582	0.0110793
-0.0191352	-0.0107005	0.0220185
0.0115989	0.0149201	0.0598399
0.0208495	-0.00608831	0.080127
0.025427	-0.0225846	0.0971163
-0.0118598	-0.00991377	0.0259319
0.0113712	0.00788909	0.0634329
-0.0141346	-0.00185773	0.032092
-0.00576461	0.00946819	0.045629
0.0225327	-0.0124075	0.0865769
-0.0130895	-0.000323597	0.033886
0.0243018	-0.0102296	0.0850773
0.00691029	0.0183523	0.0564218
-0.0129643	-0.0179261	0.018276
-0.0047916	0.00808377	0.0453789
0.0254583	-0.0368297	0.110933
0.00401229	0.0152921	0.0548061
-0.0186811	-0.0121777	0.0208901
0.0235427	-0.00862104	0.0833591
0.00519965	0.0145783	0.0556506
0.00750573	0.00751544	0.0605567
-0.0107079	0.00337363	0.0381634
0.0266039	-0.0192392	0.0941905
-0.00284596	0.0156945	0.0503349
-0.00527778	0.00326063	0.0412776
-0.0156899	-0.00161237	0.0315765
0.00976079	0.0146024	0.058841
-0.00240709	0.018037	0.0510525
-0.00209412	0.0109612	0.0491541
-0.0101495	0.00170902	0.0370882
-0.0183001	-0.0133214	0.0200322
-0.0136221	0.00468161	0.037725
0.0194067	-0.00424009	0.0778986
0.0116907	0.0115274	0.061425
0.0112577	0.00749312	0.0636257
-0.000769353	0.0185742	0.0520902
0.0131681	0.0107429	0.0628684
0.000691729	0.00895008	0.0510309
-0.0100062	-0.00658918	0.0298069
-0.00657876	0.0106058	0.045824
0.0269714	-0.0245097	0.0993562
0.0167703	-0.00699184	0.0794399
0.00637631	0.0124716	0.0571504
0.00111495	0.0243972	0.0531858
-0.0102979	0.010677	0.0435771
0.0137221	0.0154795	0.0609074
0.02223	-0.00489081	0.0795513
-0.0168514	-0.0118213	0.0220188
0.00183093	0.0146361	0.0531858
0.0284345	-0.0312416	0.106242
0.0282181	-0.0283063	0.10334
0.0103438	0.0119365	0.060406
-0.00389125	0.011714	0.0482322
0.0137158	0.00633647	0.0660897
0.0104219	0.0127138	0.0600495
0.0034232	0.015334	0.0543742
0.0266695	-0.0237915	0.0985875
0.0220042	-0.0194972	0.093258
0.0220161	-0.01502	0.0889239
0.024237	-0.0193634	0.0937055
-0.0014135	0.00742358	0.0477243
-0.00465499	0.0172974	0.0499129
0.015587	-0.00281553	0.0749822
0.0150014	0.00794014	0.0656997
0.0034053	0.0171767	0.0542603
0.00490337	0.0175264	0.0552131
-0.00626154	0.00718569	0.0437295
0.0202004	-0.0035352	0.0775679
-0.00949578	0.00216687	0.0378259
-0.00123856	0.0163819	0.0515602
-0.00574088	-0.00806934	0.0304459
0.0195499	-0.000656844	0.0747871
0.0182467	0.000879536	0.0728862
-1.43369e-05	0.0168356	0.0523735
0.0117974	0.013849	0.0604522
0.0104164	0.0173026	0.0584623
-0.0122849	-0.0116873	0.0241455
-0.00464575	0.0044196	0.0427076
-0.00906233	0.0100012	0.0439135
0.0164752	0.00773925	0.0666822
0.0133365	0.00508209	0.0668203
-0.0159928	-0.0125589	0.021735
-0.000731523	0.00353066	0.0449648
0.0206312	-0.00192986	0.0763347
0.0148538	0.000726944	0.0713674
0.0212543	-0.0133295	0.0870778
0.00767664	0.0121129	0.0582621
0.0231057	-0.0118622	0.0862287
-0.0141054	-0.00234402	0.0316766
0.0137126	0.0123983	0.0622178
-0.00683391	0.0137428	0.0473241
0.0143774	0.00551043	0.067102
0.0135711	0.00563604	0.0665312
-0.0218412	-0.020364	0.0121468
-0.00428536	0.0131145	0.0485145
1.4201e-05	0.0167208	0.0523735
-0.0038659	0.0141923	0.0491312
-0.0202752	-0.0181032	0.0148692
-0.0139111	-0.00257504	0.0315642
0.0140557	0.00405122	0.0680819
0.00074971	0.00707515	0.0501223
-0.021419	-0.0194236	0.0131768
-0.0239135	-0.0244402	0.00757411
-0.00294472	0.0106913	0.0483434
-0.014794	-0.0118235	0.0229222
0.0192195	-0.0210784	0.0940811
-0.0101616	0.00650151	0.0409027
0.0260332	-0.020289	0.0950532
-0.0154791	-0.00800581	0.0260485
-0.0127621	0.00164896	0.0357023
-0.00806128	-0.00494113	0.0322689
0.00249158	0.010676	0.0535984
-0.0196171	-0.0121276	0.0205212
-0.0145373	-0.0165898	0.0187715
-0.00523716	0.00463663	0.0424346
0.00897851	0.000607466	0.0679605
-0.0115524	-0.0120916	0.024105
-0.0208797	-0.0110202	0.0209597
-0.00495951	0.00913249	0.0459416
-0.0165915	-0.0056253	0.0276815
0.0208248	-0.00969204	0.0834724
0.0122121	0.00729001	0.0644361
0.0212023	-0.00969675	0.0836016
0.0061356	0.0190453	0.0556143
0.0102038	0.0107828	0.0608201
-0.00636085	0.00129607	0.0388771
-0.000679452	0.0175919	0.0519466
-0.0142008	-0.00931613	0.0254344
0.0244173	-0.01604	0.0905638
-0.022302	-0.0205491	0.0117753
-0.0146995	-0.0118981	0.0228967
0.0251564	-0.0191389	0.0937235
-0.0044582	0.0197822	0.0505207
0.0124709	0.0118177	0.061851
-0.00319264	0.00817248	0.0466347
0.00776671	0.0145346	0.0575532
0.00176057	0.00966901	0.052633
0.0186786	-0.00375095	0.0771619
0.0111209	0.00348446	0.0666997
0.00382998	-0.00589275	0.0715088
0.00225632	0.0139668	0.0534952
0.00800101	0.0146719	0.0577193
-0.0090577	0.00812006	0.0426697
0.00353292	0.0110719	0.0547059
-0.0188543	-0.0126081	0.0204276
-0.0171222	-0.011437	0.0222444
0.0154961	0.0101845	0.0644791
-0.0213388	-0.0238314	0.00926891
-0.00702226	0.00901171	0.0444865
0.00555657	0.011423	0.0566791
0.0063867	0.016444	0.0563967
0.00963196	0.0156341	0.0584846
0.0243054	-0.0189071	0.0932841
-0.0174321	-0.0125862	0.0210761
0.00859514	0.021024	0.056729
-0.00548969	0.0061621	0.0434962
0.0249876	-0.0221171	0.0965558
0.00763603	0.0173097	0.0569163
-0.0131332	0.00242899	0.03618
0.00721837	0.0158071	0.0569638
0.00344221	0.0112345	0.0546068
-0.0120471	0.00118123	0.0356694
-0.00839567	0.00750623	0.0426551
0.00555649	0.0167311	0.0556143
0.0121132	0.00632688	0.0650701
-0.0165334	-0.0100601	0.0237406
-0.001111	0.0208367	0.0522901
-0.00512251	0.00850725	0.0454313
0.00213968	0.0161709	0.053467
0.00193099	0.0124726	0.0531858
-0.0103221	0.00505478	0.0396943
-0.00337066	0.00346321	0.0428172
-0.0133319	-0.00239753	0.0319934
-0.000407455	0.021474	0.0523735
0.0204379	0.00148635	0.0733377
-0.000896771	0.0185634	0.0519638
-0.00277395	0.0085892	0.0472626
-0.0199433	-0.0190847	0.0141388
-0.0010847	0.00604361	0.0469858
-0.0226475	-0.0185434	0.013416
-0.00689658	0.00290041	0.0399284
-0.00141701	0.0151174	0.0510403
-0.0118827	-0.00503578	0.0303277
-0.00839024	0.00315414	0.0392627
-0.0200856	-0.0211475	0.0122298
-0.0093854	0.00389517	0.0393114
0.000468022	0.011923	0.051729
-0.0164996	-0.0171869	0.0173696
0.0255687	-0.0222805	0.0968565
-0.00404459	0.0124898	0.0483819
-0.0099541	0.00573696	0.040413
-0.0108814	0.00496469	0.039348
0.0164106	-0.0141238	0.0863763
-0.0108007	-0.00200351	0.0335489
-0.000884158	0.0170499	0.0516202
-0.00141442	0.00452693	0.0453716
0.0122858	0.00370508	0.0672975
-0.00815455	0.0059898	0.0416634
-0.0164654	-0.00799034	0.0256292
0.00613325	0.0148691	0.0564218
0.00220452	0.0097826	0.0530886
0.00656148	0.0143493	0.0567695
-0.00861383	-0.0126609	0.0248838
-0.00957017	0.0125098	0.0450894
0.0127142	0.00849394	0.0639169
-0.0213705	-0.0146701	0.0174573
-0.00125423	0.0192132	0.0517692
0.00244285	0.0153717	0.0537379
0.000414058	0.0152986	0.0523735
-0.00953069	-0.00383024	0.0325425
-0.0141139	4.47873e-05	0.0337291
-0.000349142	0.0178834	0.0523362
-0.0108356	-0.000543847	0.0348118
-0.0169209	-0.0117377	0.0220632
-0.0214255	-0.0248969	0.00827682
-0.00914165	0.00415108	0.0396436
0.00332061	0.0199783	0.0540298
0.0260926	-0.0263074	0.100886
0.0130306	0.0110726	0.0625836
-0.00967755	0.00582884	0.0406518
-0.00179508	0.0143386	0.0507449
0.0103127	0.00414354	0.0655917
-0.0105177	-0.0134276	0.0233598
0.000954041	0.0105598	0.0518809
-0.00546752	0.00944394	0.0458274
-0.0183774	-0.0142984	0.0191218
-0.00552838	0.00104468	0.0391403
0.00295271	0.0209453	0.0539967
0.015641	0.00434915	0.068722
-0.00866472	0.010342	0.0442896
0.00059342	0.0200302	0.0529526
-0.00888535	0.00833752	0.0429019
0.00466822	0.0171792	0.0550284
0.0132207	0.00674907	0.0654666
-0.0167763	-0.00767169	0.0257763
-0.0193546	-0.0178309	0.0155233
-0.00661889	0.00934791	0.0450089
0.00781262	-0.00219542	0.06998
-0.00660921	0.0063164	0.0428599
0.00606215	0.0142903	0.0564218
0.0223197	-0.0224064	0.0961743
0.0188945	-0.00399619	0.077471
0.00267624	0.0145111	0.0539366
-0.00423719	0.0140282	0.049046
-0.0155931	-0.0128302	0.0216689
0.00154072	0.0120238	0.0527506
0.0144668	0.000800373	0.0711085
-0.00969852	0.00538676	0.0402846
0.0186914	0.000631613	0.0733153
0.00926651	0.0121604	0.059521
0.0156668	-0.0129281	0.0849219
-0.00226876	0.0106877	0.0489116
-0.0071894	0.0146569	0.0475089
0.000974813	0.0187664	0.0531502
0.00291618	0.0145311	0.0539967
-0.00547886	0.00819747	0.0449832
-0.00452737	-0.00384009	0.0351472
-0.00171956	0.0125117	0.0500724
-0.000105939	0.0162906	0.0521981
-0.00353926	0.0155187	0.0499352
0.0112327	0.00331345	0.0669813
-0.0138812	-0.00558492	0.0289249
-0.0174544	-0.00581502	0.0271368
0.0189668	-0.018856	0.0918145
0.0134861	0.00590323	0.0662689
-0.00401258	0.0139659	0.049125
0.000862057	0.0118007	0.0520833
-0.00600469	0.00825751	0.0446585
-0.0233743	-0.0194085	0.012317
0.00707757	0.0157716	0.0568399
0.0174414	0.00530335	0.0689348
0.00415224	0.0145823	0.0548778
0.021433	-0.0190343	0.092663
-0.00693573	0.0140921	0.0474634
-0.00616312	0.0100489	0.0457409
0.0022303	0.0142306	0.0534798
0.0164439	0.000328993	0.0725155
-0.00491261	0.000767353	0.0392596
-0.0202839	-0.0149412	0.0176988
-0.0136871	-0.00223852	0.0319666
-0.00225997	0.0137305	0.0500732
-0.0153306	-0.0128329	0.0217808
0.0198023	-0.00193688	0.0759919
0.0210634	-0.0207799	0.0942734
-0.0073962	0.00737511	0.0431468
-0.0142511	-0.00429145	0.029904
-0.0115046	0.00621804	0.0399551
-0.0174943	-0.0207278	0.0137614
0.0246698	-0.0362257	0.110156
0.0147473	-0.00286709	0.0746213
-0.0123915	0.00376754	0.0376168
0.0175193	-0.00532727	0.0781448
0.0176421	-0.00616633	0.0790038
0.0187494	-0.0121682	0.0851705
-0.0147071	-0.0134535	0.0215007
-0.015438	-0.00625008	0.0276362
0.0027856	0.0185562	0.0539967
-0.00313931	0.0156035	0.0500299
-0.0174547	-0.0162871	0.0177498
0.0193113	-0.00668562	0.0801182
-0.0174462	-0.011343	0.0221861
-0.00245859	0.0115005	0.049125
-0.0225521	-0.0178243	0.0141025
-0.00941189	-0.00490108	0.0316293
-0.000258862	0.0201215	0.0523735
-0.0172869	-0.00842475	0.0248787
-0.0217702	-0.0226716	0.0101139
-0.00958556	0.0124074	0.0450894
-0.000287694	0.021827	0.0523735
0.0163314	-0.0165941	0.0888306
-0.00736876	0.00137408	0.0383355
0.0323327	-0.0416031	0.11725
0.0264637	-0.0373436	0.111678
0.00911323	0.0153862	0.0581261
-0.0109828	0.00525006	0.0394698
0.0175258	-0.000839058	0.0740521
0.0107195	0.0215256	0.0576837
-0.00764436	-0.00106467	0.0360105
-0.01738	-0.0043363	0.0284694
0.0233036	-0.00588449	0.0808011
0.00468439	0.0187812	0.0548221
0.0284883	-0.0418843	0.116576
0.000625288	0.0213494	0.053172
0.00552408	0.0129035	0.0563366
-0.00147758	0.025837	0.0523735
-0.00185321	0.00781768	0.0475991
0.00898236	0.0248465	0.0564218
0.00464817	0.01853	0.0548211
-0.0157938	0.000390557	0.033215
0.027337	-0.0379929	0.112521
-0.0211444	-0.0210161	0.0118745
0.0113165	0.015554	0.0596334
0.000877787	0.026802	0.0531858
-0.00869536	0.00987322	0.044067
0.0030365	0.0101097	0.0542603
0.0249163	-0.0198782	0.0943737
0.00974727	0.0115307	0.0601254
0.0163662	-0.00521908	0.0775866
0.0220955	-0.0136594	0.0876402
-0.0015606	0.00955955	0.0489029
0.000179112	0.0131246	0.0517308
-0.00632547	-0.0069539	0.0312179
0.00636506	0.00704653	0.059515
-0.0183233	-0.00925339	0.0236785
-0.00108528	0.00857711	0.048776
0.0179132	-0.00585112	0.0787985
0.00190795	0.011124	0.052986
0.00217858	0.0137335	0.0534082
0.00177795	0.0124155	0.0530411
0.0171482	-0.00243453	0.0753157
-0.00703237	0.0046794	0.041319
-0.0021172	0.0160201	0.0507471
0.00489493	0.0131191	0.0556754
0.0171312	-0.0188334	0.0913024
0.00806537	0.0191272	0.0567865
-0.00409739	0.0105611	0.0474655
-0.0117957	-0.00159283	0.0334243
-0.00648185	0.00672168	0.0432499
0.0163276	0.00738269	0.0668704
0.0157972	-0.000431202	0.0728792
0.0132112	0.00709927	0.0652277
-0.0150748	-0.00494922	0.0289568
-0.0205085	-0.0214697	0.0117528
-0.00409463	0.0122225	0.0483164
-0.00516877	0.0132646	0.0481063
-0.018453	-0.0197952	0.0141681
0.007927	0.00189789	0.0657771
-0.00362308	0.0120998	0.0485279
0.00102278	0.0159052	0.0527904
-0.010049	0.000758484	0.0363382
-0.0149398	-0.0133924	0.0214527
-0.00208607	0.0126192	0.0499352
-0.0128102	0.00196262	0.0359464
0.0205454	-0.0143226	0.0878189
0.0192707	-0.00870506	0.0820056
0.0031221	0.0138751	0.0541495
-0.0055181	0.0063545	0.0436189
-0.00477737	0.00127666	0.0398363
0.0110226	0.00335107	0.0667433
0.0101153	0.0122508	0.0600434
-0.0190327	-0.0171971	0.016234
-0.0130731	-0.00257037	0.0319627
0.00237339	0.0199636	0.0538525
-0.021293	-0.0220859	0.0108511
-0.0206504	-0.0216879	0.0114941
-0.00787471	-0.00792277	0.029563
0.025724	-0.0220106	0.0966354
0.0122541	0.000431807	0.0702381
-0.00839286	0.00570982	0.0412961
-2.96738e-06	0.00794937	0.0495623
0.0273018	-0.0290684	0.103858
0.00941781	0.00906667	0.0611924
0.0104113	0.00386151	0.0658711
-0.00139317	0.016785	0.0515602
0.0200111	-0.00837772	0.0819564
-0.0170681	-0.0148142	0.0192403
-0.0122522	-0.00279134	0.0321541
0.0279337	-0.0243063	0.0993927
-0.00112032	0.0171054	0.0515602
0.00140283	0.0194456	0.0531858
-0.0164902	-0.00981337	0.0239812
-0.0081155	0.00405402	0.0401602
-0.0169182	-0.016881	0.0174573
-0.0155883	-0.00513121	0.0285638
-0.0225495	-0.0222074	0.010181
-0.00838807	0.00726275	0.0424715
-0.0211472	-0.0128817	0.0191629
-0.0121576	0.00255856	0.0367599
-0.0157653	-0.00550234	0.0281526
-0.00241491	0.0171347	0.050752
-0.00515442	0.00198599	0.040195
-0.0196254	-0.0176443	0.0155697
-0.000844164	0.0049053	0.0462413
-0.00451811	0.0152059	0.049125
-0.006932	0.00265127	0.039705
0.0207496	-0.00901108	0.0828059
0.012134	0.00861823	0.0634768
0.0117955	0.0132797	0.060641
-0.00935093	-0.00138035	0.0348383
0.00298458	0.0146305	0.0539967
-0.0167217	-0.0135006	0.0205699
-0.0089509	0.00729781	0.0421422
-0.00576192	-0.00278583	0.035504
-0.00380237	0.00239423	0.0415006
-0.00311109	0.0146554	0.0499352
-0.0228828	-0.0258964	0.00673152
-0.00470588	0.0134095	0.0483182
0.0112481	0.00876742	0.0627721
-0.0193434	-0.0159671	0.0171972
0.0109694	0.0132366	0.0602254
0.0137763	0.00875284	0.0644668
0.0225396	-0.019592	0.0934927
-0.0109484	-0.00805175	0.0280238
-0.000145335	0.0155582	0.0519876
-0.00343346	0.0187481	0.0507471
-0.0135576	-0.00987742	0.0252132
0.0140769	-0.0156092	0.0871489
0.0210523	-0.00917332	0.083058
0.0176997	0.0034011	0.0705479
-0.0209491	-0.0175497	0.015064
-0.00564662	0.00525947	0.0426891
-0.0064314	0.0137896	0.0475089
0.0053239	0.00728095	0.058254
-0.0126393	-0.0122751	0.0234626
-0.00974799	0.0108819	0.0440997
-0.00540971	0.00255437	0.0405716
-0.0111825	-0.00564305	0.0301089
-0.0165846	-0.0063441	0.0270477
0.0261702	-0.0254664	0.100089
0.0100901	0.0175509	0.0580603
0.010701	0.0132451	0.0599954
-0.00100721	0.0186151	0.0518686
-0.0143446	-0.0116693	0.0232584
-0.00847257	0.00771734	0.0427023
-0.0111672	0.00289871	0.0375433
0.0030045	0.0167078	0.0539967
-0.0132688	-0.0055628	0.0292217
0.0264068	-0.0237208	0.098455
-0.00665005	0.0156561	0.0483083
0.0284144	-0.0356769	0.110541
-0.0113753	0.00222269	0.0368858
0.0255342	-0.0160835	0.0909093
-0.00585653	0.0208944	0.0499352
0.0219763	-0.00476572	0.0793398
0.0184717	-0.0077943	0.0808576
-0.00965918	0.00258397	0.0380826
0.00260858	0.0174888	0.0539883
0.0284025	-0.0306162	0.105628
0.009938	0.0124261	0.0597994
0.0127357	-0.0250175	0.0963265
-0.0242087	-0.0249637	0.00697396
-0.0122456	0.00394963	0.037827
-0.017588	-0.00643939	0.0265244
0.00361975	0.017117	0.0544776
-0.00560422	0.015682	0.0487813
-0.0102084	-0.00116291	0.034582
-0.0167944	-0.0115363	0.0222998
-0.0117502	-0.00582896	0.0296728
-0.0086184	-0.00579773	0.0311776
-0.0046266	0.00764184	0.0451936
-0.0157915	-0.0127236	0.021677
-0.0138067	-0.000614198	0.0333025
0.0116893	0.00887847	0.0629759
-0.014175	0.00028652	0.0338791
0.00408773	0.00952143	0.0555163
0.00291254	0.0118766	0.0540444
0.0107996	0.00791535	0.0630028
-0.011617	-0.000547085	0.0344203
0.00262856	0.0193819	0.0539967
-0.00519765	0.00524093	0.0429685
-0.00744593	-0.0023073	0.0349987
-0.00804771	0.00823233	0.0433697
-0.0207906	-0.0174665	0.0152091
-0.00867957	-0.000488841	0.0359712
0.0129781	-0.0185016	0.0897706
0.0125843	0.00494843	0.0664587
0.0234634	-0.0280889	0.101978
-7.64944e-05	0.0149133	0.0519029
-0.0226128	-0.0243166	0.0082657
0.000295775	0.0164303	0.0523735
-0.00467788	-0.00264178	0.0362718
0.00637256	0.0149423	0.0564218
-0.0140412	-0.00485874	0.0294992
-0.00113798	0.019145	0.0518661
0.0196048	-0.00512375	0.0787828
-0.00262437	0.00919525	0.047782
0.0209984	-0.00572998	0.0798483
0.00976601	0.00863779	0.0617369
0.0166179	0.00297781	0.0703442
-0.00516081	0.0137351	0.0483164
0.0129283	-0.00310519	0.0739507
0.0192873	-0.000943445	0.0749264
0.0220584	-0.0109195	0.0850263
0.0248033	-0.0250292	0.0993333
-0.0141586	-0.0110391	0.023905
-0.00720898	0.0120993	0.046211
-0.00939882	0.0111275	0.0443381
0.00234562	0.023126	0.0539514
-0.00952582	0.01162	0.0446015
0.0210159	-0.0124803	0.0861856
-0.0015208	0.0109287	0.0496431
0.00168909	0.0148618	0.0531858
0.00471698	0.0151424	0.0553594
-0.013334	-0.0166613	0.0192412
0.0180144	-0.00147712	0.0748358
0.000762139	0.017251	0.052724
-0.00805906	0.00698581	0.0424655
0.00192719	0.0206863	0.0534356
-0.013422	-0.0149467	0.0207317
0.0110926	0.00684214	0.0639825
0.00778732	0.00858963	0.0600765
-0.0217701	-0.0213896	0.0112609
0.0122999	0.0134957	0.0609222
-0.00703107	0.0086008	0.0442531
0.026235	-0.0271244	0.101713
0.000790621	0.0164622	0.0526399
0.00387744	0.00325929	0.0592157
0.0251737	-0.0325883	0.106755
0.0003293	0.018556	0.0524814
0.0105649	-0.00162749	0.0712317
-0.00336765	0.00668431	0.045445
0.00837516	0.00541745	0.0629883
0.0250973	-0.0355972	0.109651
-0.0153333	-0.00195404	0.0314429
0.00452877	0.011625	0.0556479
-0.00262159	0.0120836	0.0492236
-0.00354121	0.0205704	0.050803
-0.00256907	0.0110917	0.0488753
-0.00733778	0.00843184	0.0439213
-0.00202532	0.0120173	0.0497167
0.0202906	-0.027844	0.100972
-0.0165174	-0.00871785	0.024953
0.00472814	0.0167372	0.0551491
0.00172107	0.0131349	0.0530872
-0.00185051	0.0154265	0.0507471
-0.00628416	0.00545371	0.0424039
-0.000587533	0.0112969	0.0506139
-0.0153246	-0.00629743	0.0276443
-0.00640369	0.00261521	0.0399823
-0.0215375	-0.0195283	0.0130303
-0.00159792	0.0137597	0.0506901
0.00384628	0.0200847	0.0545492
0.0103145	0.00517806	0.0647251
-0.0142271	-0.0114071	0.0235443
0.0265464	-0.0249541	0.099684
-0.0188286	-0.0150997	0.0182032
0.0142501	0.00546071	0.0670657
-0.00836228	0.00240418	0.0386598
0.00587648	0.0140316	0.0564218
0.0213492	-0.0314975	0.10477
-0.0157887	-0.00827812	0.0256683
-0.0170634	-0.0142285	0.0197666
-0.0242206	-0.0220734	0.00955445
0.00984894	0.0137879	0.0592262
-0.0102004	0.00659234	0.0409524
-0.0185665	-0.0115771	0.0214809
0.0208156	-0.0266367	0.0999267
0.0290759	-0.0274401	0.102707
-0.00483902	0.0138644	0.0484503
-0.014797	-0.0115869	0.0231333
0.0185484	-0.00419926	0.0775195
-0.0231789	-0.019726	0.0121202
0.0135811	0.0115971	0.0626493
-0.0014776	0.0113049	0.0498599
-0.00867683	0.00634322	0.0416213
-0.0205817	-0.0198757	0.0131462
-0.02448	-0.0216224	0.009842
0.0266536	-0.0304445	0.105036
-0.0198924	-0.0203283	0.0130489
0.0120329	-0.0208743	0.0919608
-0.022944	-0.0146853	0.0167414
-0.0050573	0.0140066	0.0483426
-0.0135791	-0.0120392	0.023263
0.00291418	0.0183595	0.0539967
-0.0106257	-0.0148793	0.0220171
-0.0169878	-0.0174786	0.0168912
-0.0229615	-0.0156517	0.0158666
-0.0015279	-0.00537922	0.0353311
-0.0219141	-0.0152158	0.016725
-0.0117093	0.000850471	0.0355597
0.0124684	0.00788997	0.0641815
0.00515967	0.0147607	0.0556143
-0.00268589	0.01215	0.0491986
-0.00191933	0.0149287	0.0507471
0.00775417	0.0140375	0.057727
0.0125097	0.0036892	0.0674441
-0.018597	-0.0152764	0.0181479
0.019313	-0.0118555	0.085051
-0.0134664	0.000151568	0.0341124
0.0146587	0.0104316	0.0638691
-0.000340616	0.0215572	0.0523735
0.0142184	0.00868141	0.0647218
0.00969038	0.0150944	0.0587728
-0.00264215	0.00697961	0.0462606
-0.00957428	0.00959819	0.0434057
0.00881852	0.0124641	0.0589815
-0.0167544	-0.00638481	0.026936
0.0131733	0.00940046	0.0636737
0.0261853	-0.013412	0.08858
-0.016661	-0.00549416	0.027768
0.0287738	-0.0453496	0.120005
-0.000915916	-0.00853164	0.0325297
0.00162241	0.0117757	0.0527961
0.0211716	-0.0169716	0.0905779
-0.00518851	-0.000118022	0.0382922
0.0183923	0.00514272	0.0695079
0.00569601	0.0143288	0.0561898
0.00674745	0.0122712	0.0574522
-0.0186534	-0.0248247	0.00957978
-0.0119809	-0.0066125	0.0288601
0.0206515	-0.0165866	0.0900544
-0.0138201	-0.00205732	0.0320639
0.00946515	0.00914507	0.0611847
0.0289689	-0.030787	0.105931
-0.0100627	-0.0109162	0.0258246
0.0230786	-0.0195932	0.0936316
0.0308244	-0.0235684	0.0993791
-0.0140472	0.00529461	0.0379257
-0.00504757	0.0207668	0.0503817
-0.00171256	0.0156937	0.050948
-0.0209259	-0.0234016	0.00983787
0.00315517	0.0149584	0.0541261
0.00937781	0.0137537	0.058841
-0.00508393	0.0137816	0.0483164
0.00191177	0.0113735	0.0530253
-0.0202558	-0.0219504	0.0114355
0.00895858	0.01193	0.0593665
0.00838117	0.0192643	0.0570473
-0.00491838	0.0111227	0.047177
-0.0150706	-0.00722765	0.0269261
0.00063016	0.0147366	0.0523735
-0.0122139	-0.00216457	0.0327234
0.015404	0.00568058	0.0675798
0.00366931	0.0151958	0.0546272
0.000315768	0.0169159	0.0523735
-0.0106587	0.00272091	0.0376671
-0.0104913	0.000250191	0.0356721
0.000214716	0.0129805	0.0517315
-0.010834	0.00164231	0.0366769
-0.0088589	0.00689375	0.0418877
0.00948127	0.0136173	0.0589902
0.00167851	0.0188192	0.0531858
-0.0198491	-0.0200661	0.0133028
0.0204162	-0.0199503	0.0932843
0.0121841	0.00856685	0.0635486
0.0140694	-0.00523844	0.0766319
0.0216207	-0.022424	0.096018
0.0124012	0.0109239	0.06221
0.0215157	-0.00447609	0.0789255
-0.00899836	0.00384163	0.0394748
-0.000655637	0.0201764	0.0523735
-0.0175384	-0.0070305	0.0260158
0.00257027	0.00463241	0.0527174
-0.00432284	0.00932825	0.046549
0.00662674	0.0164041	0.0564218
0.0268259	-0.0246876	0.0994934
0.0217115	-0.0096159	0.0836934
0.0204068	-0.00725429	0.081045
-0.0227133	-0.0194323	0.0125909
0.0224334	-0.0103468	0.0846089
-0.0101477	-0.00105568	0.0347168
0.00872766	0.0165507	0.0576923
-0.0110244	0.00122328	0.0362204
-0.0148396	-0.00179564	0.031815
-0.0144936	-0.0047367	0.029403
0.0193468	-0.00671197	0.0801557
-0.0195958	-0.013965	0.0188802
0.0118379	0.01092	0.0619205
-0.00195032	0.0139699	0.0504534
-0.0022188	0.00764477	0.0471041
0.0148673	0.00761151	0.0658651
-0.00301758	0.0138368	0.0497086
-0.00871321	0.00867445	0.0432694
0.00693278	0.0169774	0.0564218
-0.0135255	-0.000767736	0.0333049
-0.00550853	0.0151923	0.048599
-0.00680085	0.00293511	0.0400122
0.00434149	0.0201525	0.0548061
0.0256887	-0.00958218	0.0848991
-0.00499425	0.0085	0.0455192
0.01402	0.000147599	0.071446
0.0195979	0.00236096	0.0722871
0.0170547	0.00443938	0.0693786
-0.0157292	-0.020551	0.014706
0.0255672	-0.012919	0.0879301
-0.00081116	0.0165416	0.0515717
0.0159814	0.0150949	0.0621349
0.0223957	-0.013255	0.0873418
0.0167808	-0.00310631	0.0757796
0.00757357	0.0172921	0.0568619
-0.0205313	-0.0204698	0.0126371
-0.0106471	-0.0182381	0.0190198
0.00982526	0.00741619	0.0625992
-0.0140418	0.000579228	0.0341994
0.0269929	-0.0192455	0.0942858
-0.00756462	0.0100525	0.0448516
0.00186102	0.018026	0.0532629
0.00162988	0.0128161	0.0529516
0.00558701	0.0134935	0.0562678
0.0245474	-0.0230643	0.0973646
-0.00274774	0.0066057	0.0458397
0.0229229	-0.0115841	0.0859186
-0.0133017	0.00346451	0.0369285
0.0171249	0.000960889	0.0722977
0.014015	0.00824293	0.0649125
-0.00326647	0.0147159	0.0499075
-0.00554622	0.00523036	0.0427327
0.00980618	0.00673098	0.0631084
-0.0181899	-0.0154133	0.018206
-0.0162892	-0.00700749	0.0265838
0.0064485	0.0129193	0.0570864
-0.00768556	0.00211293	0.0388021
-0.00712268	0.0118835	0.0461333
-0.00489846	0.00813325	0.0453356
-0.0103015	0.000281036	0.0357962
-0.00375254	0.00495167	0.0437772
-0.00100693	0.012276	0.050628
-0.0077854	0.000767019	0.0375664
-0.00855688	0.00399837	0.0398587
-0.00414864	0.0162895	0.0498793
0.013544	0.00985429	0.0636356
0.005475	0.0137191	0.0561088
-0.0115501	-0.00218865	0.0330229
0.00470754	0.00703033	0.0575154
0.00730064	0.0159579	0.0569976
-0.0114766	0.00313564	0.0375765
-0.0217361	-0.0196324	0.0128483
-0.0213017	-0.0168711	0.0155148
-0.0153544	-0.00811808	0.0260027
-0.0151871	-0.00729789	0.0268115
-0.0102758	0.00419563	0.039056
-0.0162753	-0.020483	0.0145232
0.0271662	-0.0359297	0.11048
0.0217693	-0.0066061	0.0809267
-0.0109191	0.00284435	0.037631
0.0176781	-0.00344236	0.0764624
-0.0134721	-0.00405636	0.0304699
-0.0028564	0.0104429	0.0483164
0.00802358	0.00807439	0.0606473
-0.00649926	-0.00178897	0.035979
0.00144623	0.0139864	0.0529364
-0.00862513	0.00774645	0.0426697
-0.000162775	0.0172028	0.0523574
-0.00779545	-0.00635079	0.0310697
-0.00821691	0.00620795	0.0417972
-0.000510774	0.0122397	0.0509624
0.0121165	0.0166534	0.0596467
-0.0136765	0.00342378	0.0366967
0.0198639	-0.0247825	0.0978839
0.00378347	0.0146674	0.0547687
-0.00853911	-0.00819085	0.0290229
-0.0041643	-0.00413464	0.035076
-0.0005229	0.0159092	0.0517032
-0.0166588	-0.00760688	0.0258863
-0.0197171	-0.0145171	0.0183305
0.0213435	-0.00691313	0.0810612
-0.0235582	-0.0188593	0.0127263
-0.0138056	0.0017585	0.0353018
0.0259267	-0.0186677	0.0934649
-0.0166761	-0.00482804	0.0283461
-0.000705554	0.0150811	0.0515602
0.0260572	-0.0323865	0.106774
-0.00737201	-0.00241879	0.0349397
-0.0138917	-0.00544976	0.0290402
-0.00644588	0.00961554	0.0452373
-0.00127917	0.0251966	0.0523735
0.0135627	-0.010066	0.0812246
0.018626	-0.00348669	0.0768993
-0.00672888	0.0108054	0.0458529
0.0131587	0.00411176	0.0674937
0.0209525	-0.00672163	0.0807426
-0.000757398	0.0185342	0.0520924
0.0280789	-0.0342938	0.109117
0.0183168	0.0010298	0.0727871
-0.00417661	-0.00264116	0.036536
0.00105357	0.0120529	0.0523287
0.0196461	0.00176501	0.0727699
-0.0116597	-0.00138078	0.0336757
-0.00025472	0.00999706	0.0503904
0.0195144	-0.00121797	0.0752453
0.00148635	0.0171986	0.0531858
0.000787158	-0.0204328	0.022061
-0.00172952	0.0192387	0.0515602
0.00107388	0.00723706	0.0504843
0.00358369	0.0186253	0.054363
-0.00151565	0.0195599	0.0515966
-0.0151481	0.00123585	0.0342227
0.00217756	0.0166731	0.0535249
-0.0207446	-0.0110602	0.0209834
0.00395019	0.0170601	0.0548061
-0.0182181	-0.00688986	0.0258423
-0.00747273	0.0119246	0.0458976
-0.0106664	-0.000539432	0.0349009
-0.00818913	-0.000941053	0.035836
-0.0102446	0.00568634	0.0402487
0.0107609	0.00880849	0.0623797
-0.0175349	-0.00762268	0.025489
0.0211033	-0.00804364	0.0820233
-0.0111418	0.00491748	0.0391619
0.00447325	0.0129402	0.0554236
-0.0207584	-0.0173965	0.0152866
-0.0029011	0.00470988	0.0441741
0.00198551	0.00663296	0.0519602
0.00412165	0.0174281	0.0548061
-0.00666993	0.01083	0.0458957
-0.0198871	-0.0105921	0.0217846
-0.013096	-0.000919274	0.0333812
-0.00903522	0.0102745	0.0441334
-0.00854829	0.000321221	0.0367558
-0.0222984	-0.020362	0.0119443
-0.00518876	0.0134664	0.0482084
0.0131679	0.0180115	0.0596467
0.0250133	-0.0170627	0.091701
0.0218661	-0.00431162	0.0789095
-0.00671587	0.0121902	0.0466414
0.020115	-0.0065761	0.0803112
-0.00489498	0.00507347	0.0430396
0.0223873	-0.0119802	0.086131
0.0113491	-0.00145766	0.0714815
0.00509492	0.00667619	0.0583119
0.00183197	0.0200897	0.0533165
-0.00760266	0.00377388	0.0402298
-0.00634667	0.00967184	0.0453479
0.00550262	0.0118412	0.0565034
0.0292835	-0.0262804	0.101632
0.00421263	0.0120098	0.0552947
-0.00215632	0.0151535	0.0507456
0.0183709	-0.00681081	0.0798895
-0.0041671	0.00485343	0.0433488
0.00253265	0.0110734	0.0536554
0.0157755	-0.0016691	0.0739845
-0.0141717	-0.00298348	0.0310926
0.0158969	0.0110894	0.0642538
0.00641268	-0.00326503	0.0703422
-0.012017	-0.00127162	0.0335975
-0.0116871	0.00411124	0.0382392
-0.00134055	0.00973592	0.0492347
-0.0162758	-0.0169584	0.0176738
-0.00868976	0.00275792	0.0387665
-0.0131584	-0.0006947	0.0335471
0.000977638	0.0154416	0.0526797
-0.0170175	-0.0141512	0.0198562
-0.0117853	-0.0064953	0.0290629
0.0157098	-0.0012058	0.0735428
-0.0054341	0.00737303	0.044425
-0.0190678	-0.0184354	0.0151103
0.00712584	-0.0064434	0.0744197
0.00418218	0.020674	0.0548061
0.010369	0.00883496	0.0620683
-0.00853236	0.00217916	0.0383659
-0.0111896	-0.00563891	0.0301093
-3.78382e-05	0.0136076	0.0516335
0.00638693	0.0241459	0.0556143
0.00978322	0.0131659	0.0594753
0.012269	-0.00499647	0.075509
-0.00306319	0.0150392	0.0499352
0.00296521	0.0151821	0.0539967
-0.0208578	-0.0200398	0.012876
0.0175334	-0.00170547	0.0748254
0.00360263	0.0119524	0.0547296
-0.0178587	-0.0187165	0.0153973
-0.00636739	0.00759512	0.0439599
-0.0106095	0.000251864	0.0356127
0.0231669	-0.0272359	0.101079
0.00273364	0.0195319	0.0539967
-0.00705709	-0.00223237	0.0352595
0.0103682	-0.0125485	0.0826195
0.0162046	-0.0056363	0.077905
0.00658848	0.0216328	0.0556143
-0.0121527	-0.0201293	0.016672
0.000933201	0.0252323	0.0531858
-0.0142731	-0.0124771	0.0225643
-0.0204569	-0.024198	0.00933483
-0.0203397	-0.0183028	0.0146617
0.0225249	-0.00862503	0.0830267
0.00293247	0.0172733	0.0539967
-0.0132718	-0.00391103	0.0306887
-0.00830296	0.00628894	0.0418082
-0.0114296	0.00537297	0.039375
-0.006431	0.0167982	0.0486836
-0.000855413	0.0155213	0.0515602
0.00909415	0.0208356	0.0572286
0.0138574	0.013213	0.0620565
-0.017161	-0.0185829	0.0158278
0.0174497	0.00203784	0.071548
-0.00675106	0.000887823	0.0382702
-0.000293207	0.0212657	0.0523735
-0.00489683	0.0174503	0.0497729
0.0154483	-0.00214787	0.0742906
-0.00971299	0.00559277	0.0404413
-0.0047551	0.0163648	0.0493815
-0.020414	-0.0170446	0.0157551
-0.00105804	0.0176845	0.0516004
-0.0169169	-0.0104279	0.0232413
-0.000740058	0.0185753	0.052119
0.0123461	-0.00659582	0.0771648
0.0117898	-0.0145021	0.0851962
-0.00732321	0.0136346	0.0468749
0.00597682	0.0150294	0.0563091
-0.0110682	-0.00108032	0.0342284
-0.00224909	0.00968565	0.0483899
0.0100439	-0.000425485	0.0696932
-0.00841376	0.00799806	0.0429532
0.000876397	0.025675	0.0531858
0.000687434	0.0108646	0.0516935
-0.0112306	0.00276904	0.0373999
-0.0153187	-0.012375	0.0221971
-0.00022438	0.0246171	0.0527961
-0.00449112	0.010463	0.0470971
0.00345498	0.0116105	0.0546
-0.024432	-0.0219928	0.00953211
0.0073919	0.00953879	0.0591809
0.00364049	0.0179811	0.0544533
-0.0100097	0.00763964	0.0418253
-0.00266554	0.00217584	0.0421587
-0.0113792	-0.00975815	0.0262835
-0.00344191	0.0100757	0.0476358
-0.0120364	-0.00548772	0.0298556
0.00983056	0.00753359	0.0625255
0.0258132	-0.014887	0.0898499
0.0222198	-0.00513617	0.0797747
-0.0090043	0.00394708	0.0395572
-0.00210991	0.0203501	0.0515602
-0.0198342	-0.0265973	0.00746606
-0.0123219	-0.0119062	0.0239334
0.00178994	0.0197152	0.0532595
-0.0192963	-0.0151579	0.0179434
-0.0213151	-0.0246153	0.00857804
0.00568179	0.015224	0.0559784
-0.012096	0.00521305	0.0388663
-0.00987256	-0.00372858	0.0324685
-0.00337594	0.0202347	0.0508503
-0.0143943	-9.68895e-05	0.033469
-0.0156631	-0.00679087	0.0270553
-0.0168049	-0.0134567	0.0205725
0.0126191	0.0137959	0.0610041
0.0065731	0.0114235	0.0576068
-0.00560918	0.0174892	0.0491646
-0.00790191	0.00862245	0.0436808
0.0242522	-0.0124427	0.0871106
0.0228538	-0.00945339	0.0839007
0.00164582	0.011854	0.0528304
0.0165157	-0.00844299	0.0807643
0.0145074	-0.00934785	0.0808916
-0.0223687	-0.0225585	0.0099477
0.000972337	0.0159797	0.0527511
0.000794395	0.0128634	0.0522674
0.0194566	-0.00422923	0.0779085
0.00298523	0.0137331	0.0540203
-0.000305575	0.0129324	0.0513815
0.0152539	-0.000690944	0.0728504
-0.00665211	-0.013181	0.0252832
0.0105721	0.00353564	0.0663192
-0.0169114	-0.0141761	0.0198809
-0.00223693	0.0163458	0.0507471
-0.0149165	-0.0136992	0.0211878
-0.0182467	-0.0162211	0.0174575
0.0031759	0.0210121	0.0539967
0.000696486	0.0145589	0.0523735
0.0208943	-0.0132044	0.0868452
-0.00583304	-0.00779168	0.0307044
0.0143832	0.00177923	0.0702001
-0.0137578	-0.00577661	0.0288091
0.01918	-0.00367981	0.0773023
-0.0186243	-0.0209425	0.0130655
-0.0124985	-0.0116137	0.0241185
-0.0215708	-0.0230643	0.00985159
0.0142686	0.00348731	0.0686715
-0.0210951	-0.0123993	0.0196211
-0.000640515	0.0201271	0.0523735
0.0267609	-0.0230744	0.0979166
-0.0188689	-0.0131346	0.0199478
-0.00396829	0.0167121	0.0499352
-0.00846921	0.00531571	0.0409613
0.00407741	0.013338	0.0549764
0.0139591	-0.000999746	0.0724581
0.0147668	0.00233523	0.0699163
0.0240296	-0.0191968	0.0934915
[truncated: 3,169 more rows]

## Sheet: panel_g
REAMDE: The black lines in Figure 6 -panel g represent the fitted curve using the locally estimated scatterplot smoothing (LOESS) method, and the shaded area indicates the 95% confidence interval (CI).
Pseudotime	Gene expression (Z-score)	Gene name
0.227641	-0.409523	KRT5 (basal layer)
0.869033	-3.21086	KRT5 (basal layer)
0.823829	-2.36892	KRT5 (basal layer)
0.394084	0.554964	KRT5 (basal layer)
0.162271	0.744432	KRT5 (basal layer)
0.618756	-0.697232	KRT5 (basal layer)
0.0909894	1.30445	KRT5 (basal layer)
0.449955	0.384083	KRT5 (basal layer)
0.195205	0.907422	KRT5 (basal layer)
0.359994	0.090397	KRT5 (basal layer)
0.208241	-0.0252043	KRT5 (basal layer)
0.873114	-3.24283	KRT5 (basal layer)
0.234591	0.822673	KRT5 (basal layer)
0.320466	0.18224	KRT5 (basal layer)
0.776298	-1.86581	KRT5 (basal layer)
0.422876	0.232429	KRT5 (basal layer)
0.436022	0.222936	KRT5 (basal layer)
0.320504	0.527801	KRT5 (basal layer)
0.331677	0.22835	KRT5 (basal layer)
0.219971	0.874073	KRT5 (basal layer)
0.428677	-0.13525	KRT5 (basal layer)
0.524601	0.188744	KRT5 (basal layer)
0.24192	0.784732	KRT5 (basal layer)
0.307432	0.791899	KRT5 (basal layer)
0.460919	-0.194853	KRT5 (basal layer)
0.374428	0.338067	KRT5 (basal layer)
0.309782	-0.499089	KRT5 (basal layer)
0.0336481	1.59661	KRT5 (basal layer)
0.469026	-0.191228	KRT5 (basal layer)
0.369087	0.164431	KRT5 (basal layer)
0.344357	0.620479	KRT5 (basal layer)
0.583455	-0.552974	KRT5 (basal layer)
0.497821	-0.00244056	KRT5 (basal layer)
0.250132	0.837155	KRT5 (basal layer)
0.152753	0.294894	KRT5 (basal layer)
0.66398	-1.00616	KRT5 (basal layer)
0.058999	1.6193	KRT5 (basal layer)
0.412632	0.440619	KRT5 (basal layer)
0.4567	0.362249	KRT5 (basal layer)
0.544569	0.0615081	KRT5 (basal layer)
0.235609	0.720294	KRT5 (basal layer)
0.0790938	1.5193	KRT5 (basal layer)
0.429652	0.562518	KRT5 (basal layer)
0.190692	0.965237	KRT5 (basal layer)
0.375702	0.0578391	KRT5 (basal layer)
0.448775	0.557405	KRT5 (basal layer)
0.422876	-0.0674083	KRT5 (basal layer)
0.344963	0.311319	KRT5 (basal layer)
0.729403	-1.16593	KRT5 (basal layer)
0.348844	0.658637	KRT5 (basal layer)
0.241238	0.527108	KRT5 (basal layer)
0.293222	0.310156	KRT5 (basal layer)
0.547844	-0.0287733	KRT5 (basal layer)
0.376093	0.491601	KRT5 (basal layer)
0.39055	0.198456	KRT5 (basal layer)
0.592706	-0.248642	KRT5 (basal layer)
0.471164	-0.192305	KRT5 (basal layer)
0.4567	0.249257	KRT5 (basal layer)
0.535378	0.164637	KRT5 (basal layer)
0.0778879	1.54257	KRT5 (basal layer)
0.61944	-0.578269	KRT5 (basal layer)
0.368861	0.0848283	KRT5 (basal layer)
0.351863	0.414519	KRT5 (basal layer)
0.510461	0.102676	KRT5 (basal layer)
0.416111	0.152711	KRT5 (basal layer)
0.703658	-1.28738	KRT5 (basal layer)
0.480171	0.157174	KRT5 (basal layer)
0.374662	0.519909	KRT5 (basal layer)
0.432765	0.370632	KRT5 (basal layer)
0.523142	-0.28974	KRT5 (basal layer)
0.165106	0.599936	KRT5 (basal layer)
0.1429	1.17266	KRT5 (basal layer)
0.512963	-0.209662	KRT5 (basal layer)
0.740025	-1.99043	KRT5 (basal layer)
0.0969445	1.49914	KRT5 (basal layer)
0.884238	-2.5885	KRT5 (basal layer)
0.296517	-0.0991974	KRT5 (basal layer)
0.0980129	1.24865	KRT5 (basal layer)
0.472817	0.439236	KRT5 (basal layer)
0.381858	0.30922	KRT5 (basal layer)
0.287937	0.718553	KRT5 (basal layer)
0.633109	-1.0984	KRT5 (basal layer)
0.380679	0.328051	KRT5 (basal layer)
0.415396	0.520898	KRT5 (basal layer)
0.306303	0.689785	KRT5 (basal layer)
0.757658	-2.07159	KRT5 (basal layer)
0.482836	0.234973	KRT5 (basal layer)
0.0950994	1.23801	KRT5 (basal layer)
0.553964	-0.366239	KRT5 (basal layer)
0.458374	0.326401	KRT5 (basal layer)
0.566797	-0.242293	KRT5 (basal layer)
0.434243	0.437804	KRT5 (basal layer)
0.405975	-0.0394595	KRT5 (basal layer)
0.395892	-0.0779467	KRT5 (basal layer)
0.209138	0.838357	KRT5 (basal layer)
0.278631	0.66123	KRT5 (basal layer)
0.32194	-0.111234	KRT5 (basal layer)
0.429652	0.315513	KRT5 (basal layer)
0.443198	0.488955	KRT5 (basal layer)
0.0657195	1.687	KRT5 (basal layer)
0.331683	-0.092171	KRT5 (basal layer)
0.80931	-2.41558	KRT5 (basal layer)
0.943189	-3.3563	KRT5 (basal layer)
0.32713	-0.289649	KRT5 (basal layer)
0.485472	0.092159	KRT5 (basal layer)
0.425976	0.094769	KRT5 (basal layer)
0.311222	-0.232803	KRT5 (basal layer)
0.383342	0.397295	KRT5 (basal layer)
0.0955876	1.46831	KRT5 (basal layer)
0.368331	0.293299	KRT5 (basal layer)
0.567909	-0.385972	KRT5 (basal layer)
0.103457	1.32973	KRT5 (basal layer)
0.429652	0.392787	KRT5 (basal layer)
0.0742937	1.72369	KRT5 (basal layer)
0.282199	0.0565407	KRT5 (basal layer)
0.524416	-0.0820094	KRT5 (basal layer)
0.834569	-2.45103	KRT5 (basal layer)
0.741874	-1.8357	KRT5 (basal layer)
0.498505	-0.378013	KRT5 (basal layer)
0.700199	-1.42434	KRT5 (basal layer)
0.113021	0.978137	KRT5 (basal layer)
0.449955	0.426337	KRT5 (basal layer)
0.593584	-0.535311	KRT5 (basal layer)
0.268936	0.287578	KRT5 (basal layer)
0.469378	0.337685	KRT5 (basal layer)
0.197806	1.09635	KRT5 (basal layer)
0.173548	1.05487	KRT5 (basal layer)
0.154938	1.39123	KRT5 (basal layer)
0.117641	1.65232	KRT5 (basal layer)
0.885391	-3.26463	KRT5 (basal layer)
0.801672	-1.49002	KRT5 (basal layer)
0.351947	0.412448	KRT5 (basal layer)
0.244639	0.498738	KRT5 (basal layer)
0.60273	-0.61651	KRT5 (basal layer)
0.563771	-0.184751	KRT5 (basal layer)
0.260062	0.0107436	KRT5 (basal layer)
0.118483	1.48849	KRT5 (basal layer)
0.191414	0.944392	KRT5 (basal layer)
0.329503	0.481346	KRT5 (basal layer)
0.616121	-0.393961	KRT5 (basal layer)
0.361751	0.306892	KRT5 (basal layer)
0.465582	0.357949	KRT5 (basal layer)
0.409383	-0.0438168	KRT5 (basal layer)
0.620878	-0.698915	KRT5 (basal layer)
0.327306	-0.150121	KRT5 (basal layer)
0.569516	0.0851657	KRT5 (basal layer)
0.520716	0.00153775	KRT5 (basal layer)
0.443961	0.521643	KRT5 (basal layer)
0.330208	0.0796377	KRT5 (basal layer)
0.415931	-0.306388	KRT5 (basal layer)
0.247459	0.629509	KRT5 (basal layer)
0.513584	-0.421241	KRT5 (basal layer)
0.255563	0.708613	KRT5 (basal layer)
0.55783	-0.179677	KRT5 (basal layer)
0.630308	-0.690366	KRT5 (basal layer)
0.0622549	1.51449	KRT5 (basal layer)
0.35644	0.0876893	KRT5 (basal layer)
0.57526	-0.113508	KRT5 (basal layer)
0.45007	0.317833	KRT5 (basal layer)
0.901823	-3.28105	KRT5 (basal layer)
0.560619	-0.2088	KRT5 (basal layer)
0.385239	0.430605	KRT5 (basal layer)
0.824499	-2.30774	KRT5 (basal layer)
0.356583	0.210209	KRT5 (basal layer)
0.331436	0.603814	KRT5 (basal layer)
0.436429	0.247474	KRT5 (basal layer)
0	1.50707	KRT5 (basal layer)
0.449955	-0.13358	KRT5 (basal layer)
0.312915	0.673821	KRT5 (basal layer)
0.420502	-0.155835	KRT5 (basal layer)
0.638952	-0.655997	KRT5 (basal layer)
0.550726	-0.0173299	KRT5 (basal layer)
0.568364	-0.277629	KRT5 (basal layer)
0.436429	-0.309401	KRT5 (basal layer)
0.409359	0.147625	KRT5 (basal layer)
0.638353	-0.844948	KRT5 (basal layer)
0.517172	-0.179841	KRT5 (basal layer)
0.319556	0.429289	KRT5 (basal layer)
0.172471	1.09675	KRT5 (basal layer)
0.401536	0.205773	KRT5 (basal layer)
0.0827572	1.51141	KRT5 (basal layer)
0.153089	0.701295	KRT5 (basal layer)
0.188285	0.196426	KRT5 (basal layer)
0.559321	-0.210478	KRT5 (basal layer)
0.121285	0.989444	KRT5 (basal layer)
0.504158	0.0331071	KRT5 (basal layer)
0.282858	0.721698	KRT5 (basal layer)
0.679165	-1.23511	KRT5 (basal layer)
0.178246	0.770259	KRT5 (basal layer)
0.504794	0.109965	KRT5 (basal layer)
0.39714	0.395643	KRT5 (basal layer)
0.91912	-3.01829	KRT5 (basal layer)
0.490323	0.297331	KRT5 (basal layer)
0.706209	-1.95452	KRT5 (basal layer)
0.066432	1.4428	KRT5 (basal layer)
0.347943	0.225895	KRT5 (basal layer)
0.300927	0.384732	KRT5 (basal layer)
0.774441	-2.18213	KRT5 (basal layer)
0.303885	-0.0352024	KRT5 (basal layer)
0.239571	0.719667	KRT5 (basal layer)
0.302701	0.381571	KRT5 (basal layer)
0.379803	0.250853	KRT5 (basal layer)
0.309657	0.0132535	KRT5 (basal layer)
0.435041	0.138891	KRT5 (basal layer)
0.237012	0.716426	KRT5 (basal layer)
0.343006	0.134323	KRT5 (basal layer)
0.772754	-2.12242	KRT5 (basal layer)
0.196194	1.35078	KRT5 (basal layer)
0.649296	-0.620915	KRT5 (basal layer)
0.431988	0.282399	KRT5 (basal layer)
0.322869	0.708189	KRT5 (basal layer)
0.598466	-0.235334	KRT5 (basal layer)
0.719727	-1.58937	KRT5 (basal layer)
0.400462	-0.00874673	KRT5 (basal layer)
0.443582	0.0118698	KRT5 (basal layer)
0.48012	0.185549	KRT5 (basal layer)
0.463435	0.375972	KRT5 (basal layer)
0.315426	0.619002	KRT5 (basal layer)
0.269576	-0.538019	KRT5 (basal layer)
0.964822	-3.08264	KRT5 (basal layer)
0.321088	0.0792386	KRT5 (basal layer)
0.402621	0.0710805	KRT5 (basal layer)
0.344337	0.587288	KRT5 (basal layer)
0.375195	0.370417	KRT5 (basal layer)
0.726363	-1.3396	KRT5 (basal layer)
0.447381	-0.735443	KRT5 (basal layer)
0.361413	0.612004	KRT5 (basal layer)
0.430258	0.521267	KRT5 (basal layer)
0.108377	1.60358	KRT5 (basal layer)
0.401264	-0.0550721	KRT5 (basal layer)
0.398711	0.0535094	KRT5 (basal layer)
0.529672	-0.0504309	KRT5 (basal layer)
0.18975	0.961164	KRT5 (basal layer)
0.513209	-0.0152806	KRT5 (basal layer)
0.424181	0.354897	KRT5 (basal layer)
0.522144	0.0887001	KRT5 (basal layer)
0.515886	0.032309	KRT5 (basal layer)
0.28775	0.00566876	KRT5 (basal layer)
0.448452	0.120446	KRT5 (basal layer)
0.165255	0.945872	KRT5 (basal layer)
0.717992	-1.38982	KRT5 (basal layer)
0.235863	0.215451	KRT5 (basal layer)
0.171373	1.23749	KRT5 (basal layer)
0.431729	0.353196	KRT5 (basal layer)
0.436429	0.367039	KRT5 (basal layer)
0.120248	1.35531	KRT5 (basal layer)
0.37312	0.296853	KRT5 (basal layer)
0.872005	-2.3703	KRT5 (basal layer)
0.257279	0.00741561	KRT5 (basal layer)
0.567936	-0.5697	KRT5 (basal layer)
0.490987	0.256408	KRT5 (basal layer)
0.445364	-0.014907	KRT5 (basal layer)
0.474102	0.147807	KRT5 (basal layer)
0.542597	-0.413943	KRT5 (basal layer)
0.44124	-0.0540244	KRT5 (basal layer)
0.461447	0.402685	KRT5 (basal layer)
0.869425	-2.74407	KRT5 (basal layer)
0.68033	-1.2755	KRT5 (basal layer)
0.478771	0.157592	KRT5 (basal layer)
0.370783	0.314106	KRT5 (basal layer)
0.251126	1.00408	KRT5 (basal layer)
0.579478	-0.133744	KRT5 (basal layer)
0.324096	0.856464	KRT5 (basal layer)
0.344371	0.501972	KRT5 (basal layer)
0.373263	0.155586	KRT5 (basal layer)
0.689855	-1.50861	KRT5 (basal layer)
0.692301	-1.28274	KRT5 (basal layer)
0.425314	-0.100235	KRT5 (basal layer)
0.792059	-2.79278	KRT5 (basal layer)
0.476036	0.192944	KRT5 (basal layer)
0.690699	-1.35825	KRT5 (basal layer)
0.902451	-2.63749	KRT5 (basal layer)
0.508433	-0.0789271	KRT5 (basal layer)
0.077172	1.48852	KRT5 (basal layer)
0.412004	-0.185666	KRT5 (basal layer)
0.797035	-2.30569	KRT5 (basal layer)
0.511233	0.237444	KRT5 (basal layer)
0.443198	0.253267	KRT5 (basal layer)
0.681941	-1.32109	KRT5 (basal layer)
0.632765	-0.427998	KRT5 (basal layer)
0.415537	0.305261	KRT5 (basal layer)
0.138201	1.27375	KRT5 (basal layer)
0.157055	1.21167	KRT5 (basal layer)
0.208944	0.852494	KRT5 (basal layer)
0.107252	1.52396	KRT5 (basal layer)
0.492406	0.0848296	KRT5 (basal layer)
0.432871	0.222497	KRT5 (basal layer)
0.756643	-1.96629	KRT5 (basal layer)
0.529644	0.0382118	KRT5 (basal layer)
0.402621	0.557549	KRT5 (basal layer)
0.319357	0.850677	KRT5 (basal layer)
0.417667	0.275191	KRT5 (basal layer)
0.300111	0.83018	KRT5 (basal layer)
0.323036	0.50731	KRT5 (basal layer)
0.809869	-2.29227	KRT5 (basal layer)
0.656473	-0.978513	KRT5 (basal layer)
0.351459	0.623581	KRT5 (basal layer)
0.589575	-0.586069	KRT5 (basal layer)
0.650353	-0.862533	KRT5 (basal layer)
0.0788454	1.49345	KRT5 (basal layer)
0.50489	0.15782	KRT5 (basal layer)
0.670271	-1.03526	KRT5 (basal layer)
0.428339	-0.313256	KRT5 (basal layer)
0.397274	0.143599	KRT5 (basal layer)
0.739647	-2.03119	KRT5 (basal layer)
0.4567	0.644595	KRT5 (basal layer)
0.483607	0.408634	KRT5 (basal layer)
0.250676	-0.220204	KRT5 (basal layer)
0.175349	1.63363	KRT5 (basal layer)
0.814145	-2.49854	KRT5 (basal layer)
0.0967049	1.48781	KRT5 (basal layer)
0.269863	0.737222	KRT5 (basal layer)
0.530594	0.0211652	KRT5 (basal layer)
0.139576	1.37591	KRT5 (basal layer)
0.250826	0.7295	KRT5 (basal layer)
0.80791	-2.4029	KRT5 (basal layer)
0.501015	0.163417	KRT5 (basal layer)
0.254588	0.885337	KRT5 (basal layer)
0.314521	0.315121	KRT5 (basal layer)
0.163623	1.33129	KRT5 (basal layer)
0.190212	0.980703	KRT5 (basal layer)
0.222065	0.291742	KRT5 (basal layer)
0.332116	-0.0246668	KRT5 (basal layer)
0.302998	0.435474	KRT5 (basal layer)
0.136258	1.18362	KRT5 (basal layer)
0.520594	0.255546	KRT5 (basal layer)
0.379309	-0.0837876	KRT5 (basal layer)
0.387178	-0.0822223	KRT5 (basal layer)
0.198197	1.23314	KRT5 (basal layer)
0.646965	0.325267	KRT5 (basal layer)
0.718064	-1.34549	KRT5 (basal layer)
0.0773452	1.29975	KRT5 (basal layer)
0.289699	0.134644	KRT5 (basal layer)
0.38917	0.132933	KRT5 (basal layer)
0.373625	-0.565802	KRT5 (basal layer)
0.548315	0.001239	KRT5 (basal layer)
0.386909	0.00754793	KRT5 (basal layer)
0.828335	-2.41579	KRT5 (basal layer)
0.418855	0.453302	KRT5 (basal layer)
0.465025	0.454753	KRT5 (basal layer)
0.517719	0.0978823	KRT5 (basal layer)
0.286516	-0.733042	KRT5 (basal layer)
0.446504	0.219969	KRT5 (basal layer)
0.650288	-0.922075	KRT5 (basal layer)
0.720204	-1.48496	KRT5 (basal layer)
0.17997	0.936406	KRT5 (basal layer)
0.750429	-2.00873	KRT5 (basal layer)
0.493159	0.288607	KRT5 (basal layer)
0.336345	0.245318	KRT5 (basal layer)
0.132118	1.34286	KRT5 (basal layer)
0.227868	1.13671	KRT5 (basal layer)
0.482003	-0.604108	KRT5 (basal layer)
0.721297	-1.12962	KRT5 (basal layer)
0.374468	-0.0892646	KRT5 (basal layer)
0.427735	-0.213572	KRT5 (basal layer)
0.379024	0.160998	KRT5 (basal layer)
0.0977537	1.31877	KRT5 (basal layer)
0.446319	-0.0434055	KRT5 (basal layer)
0.299392	0.399766	KRT5 (basal layer)
0.456625	-0.0995309	KRT5 (basal layer)
0.427018	0.127818	KRT5 (basal layer)
0.872342	-3.10713	KRT5 (basal layer)
0.389603	0.28791	KRT5 (basal layer)
0.153126	1.30942	KRT5 (basal layer)
0.24328	-0.018585	KRT5 (basal layer)
0.844496	-2.50815	KRT5 (basal layer)
0.400613	0.0170151	KRT5 (basal layer)
0.28889	-0.0451837	KRT5 (basal layer)
0.237937	0.874318	KRT5 (basal layer)
0.969187	-3.07012	KRT5 (basal layer)
0.29957	0.474974	KRT5 (basal layer)
0.448007	0.194342	KRT5 (basal layer)
0.331726	0.634055	KRT5 (basal layer)
0.607731	-1.07407	KRT5 (basal layer)
0.409528	-0.153842	KRT5 (basal layer)
0.435155	0.0362223	KRT5 (basal layer)
0.775912	-1.52185	KRT5 (basal layer)
0.1547	0.54817	KRT5 (basal layer)
0.668197	-1.26605	KRT5 (basal layer)
0.756041	-1.66004	KRT5 (basal layer)
0.573221	-0.511207	KRT5 (basal layer)
0.190113	0.244924	KRT5 (basal layer)
0.529389	-0.0484645	KRT5 (basal layer)
0.595343	-0.504725	KRT5 (basal layer)
0.373782	0.241658	KRT5 (basal layer)
0.308778	0.23974	KRT5 (basal layer)
0.453725	-0.0173831	KRT5 (basal layer)
0.287295	0.222063	KRT5 (basal layer)
0.575191	-0.0996188	KRT5 (basal layer)
0.883154	-3.17236	KRT5 (basal layer)
0.443198	0.543844	KRT5 (basal layer)
0.868678	-2.92688	KRT5 (basal layer)
0.139112	1.55478	KRT5 (basal layer)
0.554283	-0.353792	KRT5 (basal layer)
0.368064	0.623764	KRT5 (basal layer)
0.4567	0.350807	KRT5 (basal layer)
0.297272	0.208138	KRT5 (basal layer)
0.210504	0.870212	KRT5 (basal layer)
0.432524	0.461352	KRT5 (basal layer)
0.254825	0.166104	KRT5 (basal layer)
0.895569	-3.08881	KRT5 (basal layer)
0.43233	-0.721241	KRT5 (basal layer)
0.675017	-1.36583	KRT5 (basal layer)
0.459095	-0.218801	KRT5 (basal layer)
0.406283	0.412801	KRT5 (basal layer)
0.649955	-0.528698	KRT5 (basal layer)
0.334075	-0.000146979	KRT5 (basal layer)
0.23734	1.12474	KRT5 (basal layer)
0.229997	0.822576	KRT5 (basal layer)
0.518499	-0.20872	KRT5 (basal layer)
0.20042	1.12639	KRT5 (basal layer)
0.623529	-0.895925	KRT5 (basal layer)
0.603739	-0.756091	KRT5 (basal layer)
0.393226	0.0596545	KRT5 (basal layer)
0.404348	0.17965	KRT5 (basal layer)
0.416203	0.294946	KRT5 (basal layer)
0.502694	0.0623238	KRT5 (basal layer)
0.0508704	1.73919	KRT5 (basal layer)
0.512563	0.00336781	KRT5 (basal layer)
0.309424	0.831235	KRT5 (basal layer)
0.632904	-0.844388	KRT5 (basal layer)
0.265267	0.783762	KRT5 (basal layer)
0.263779	0.382642	KRT5 (basal layer)
0.402621	0.451185	KRT5 (basal layer)
0.443198	0.185468	KRT5 (basal layer)
0.649795	-0.679205	KRT5 (basal layer)
0.743227	-1.79363	KRT5 (basal layer)
0.482254	0.29317	KRT5 (basal layer)
0.390862	-0.18225	KRT5 (basal layer)
0.639639	-2.04911	KRT5 (basal layer)
0.460752	0.437636	KRT5 (basal layer)
0.732926	-2.01566	KRT5 (basal layer)
0.13466	1.00291	KRT5 (basal layer)
0.959364	-3.06755	KRT5 (basal layer)
0.436429	0.0384745	KRT5 (basal layer)
0.770363	-2.10092	KRT5 (basal layer)
0.210747	0.691364	KRT5 (basal layer)
0.751178	-1.96891	KRT5 (basal layer)
0.40716	-0.0190826	KRT5 (basal layer)
0.453877	-0.397794	KRT5 (basal layer)
0.284391	0.704763	KRT5 (basal layer)
0.354729	0.535739	KRT5 (basal layer)
0.655766	-0.805006	KRT5 (basal layer)
0.380324	0.277895	KRT5 (basal layer)
0.807306	-2.07484	KRT5 (basal layer)
0.632288	-0.73479	KRT5 (basal layer)
0.382973	0.13486	KRT5 (basal layer)
0.438466	0.403461	KRT5 (basal layer)
0.447381	0.00690483	KRT5 (basal layer)
0.686196	-1.21929	KRT5 (basal layer)
0.409359	0.0689729	KRT5 (basal layer)
0.584959	-0.316093	KRT5 (basal layer)
0.290559	-0.431995	KRT5 (basal layer)
0.322699	0.588295	KRT5 (basal layer)
0.108391	1.49194	KRT5 (basal layer)
0.312586	-0.611805	KRT5 (basal layer)
0.868602	-2.47205	KRT5 (basal layer)
0.560052	-0.0624879	KRT5 (basal layer)
0.354423	0.0280338	KRT5 (basal layer)
0.371565	0.307989	KRT5 (basal layer)
0.302198	0.279389	KRT5 (basal layer)
0.483607	0.466143	KRT5 (basal layer)
0.593852	-0.283546	KRT5 (basal layer)
0.0294134	1.59107	KRT5 (basal layer)
0.557437	-0.15663	KRT5 (basal layer)
0.323857	-0.0306831	KRT5 (basal layer)
0.140562	1.49472	KRT5 (basal layer)
0.24782	0.526468	KRT5 (basal layer)
0.650198	-0.96395	KRT5 (basal layer)
0.724331	-1.68693	KRT5 (basal layer)
0.459814	0.0833023	KRT5 (basal layer)
0.312043	0.614048	KRT5 (basal layer)
0.619962	-0.726811	KRT5 (basal layer)
0.299335	0.166409	KRT5 (basal layer)
0.579407	-0.696959	KRT5 (basal layer)
0.324876	0.893972	KRT5 (basal layer)
0.504608	0.0755969	KRT5 (basal layer)
0.560083	-0.0391516	KRT5 (basal layer)
0.403268	0.489119	KRT5 (basal layer)
0.429652	-0.131776	KRT5 (basal layer)
0.174096	0.998188	KRT5 (basal layer)
0.23938	0.577587	KRT5 (basal layer)
0.757276	-1.90836	KRT5 (basal layer)
0.228197	0.821323	KRT5 (basal layer)
0.17471	1.07869	KRT5 (basal layer)
0.863507	-2.6228	KRT5 (basal layer)
0.170447	0.875647	KRT5 (basal layer)
0.43933	-0.300509	KRT5 (basal layer)
0.474054	0.43	KRT5 (basal layer)
0.407635	-0.0402054	KRT5 (basal layer)
0.398511	0.201847	KRT5 (basal layer)
0.429778	0.416538	KRT5 (basal layer)
0.319751	0.65604	KRT5 (basal layer)
0.154703	1.2503	KRT5 (basal layer)
0.245382	0.827965	KRT5 (basal layer)
0.281981	0.52491	KRT5 (basal layer)
0.299281	0.679626	KRT5 (basal layer)
0.263293	0.431147	KRT5 (basal layer)
0.408758	-0.221085	KRT5 (basal layer)
0.199731	0.863457	KRT5 (basal layer)
0.294917	0.776333	KRT5 (basal layer)
0.405435	0.712271	KRT5 (basal layer)
0.512627	-0.408554	KRT5 (basal layer)
0.417686	0.516953	KRT5 (basal layer)
0.262843	0.761395	KRT5 (basal layer)
0.264736	0.374025	KRT5 (basal layer)
0.77372	-2.01079	KRT5 (basal layer)
0.54995	-0.11154	KRT5 (basal layer)
0.776378	-2.68508	KRT5 (basal layer)
0.478792	-0.154326	KRT5 (basal layer)
0.454518	0.448191	KRT5 (basal layer)
0.20383	1.25898	KRT5 (basal layer)
0.597606	-0.607084	KRT5 (basal layer)
0.371843	0.176214	KRT5 (basal layer)
0.160843	0.909246	KRT5 (basal layer)
0.843792	-2.07352	KRT5 (basal layer)
0.131761	1.14984	KRT5 (basal layer)
0.430371	-0.64455	KRT5 (basal layer)
0.626197	-0.570711	KRT5 (basal layer)
0.429652	0.0657684	KRT5 (basal layer)
0.796273	-2.37476	KRT5 (basal layer)
0.541723	-0.12683	KRT5 (basal layer)
0.359279	0.663823	KRT5 (basal layer)
0.584728	-0.298342	KRT5 (basal layer)
0.845987	-2.69982	KRT5 (basal layer)
0.568454	-0.0143764	KRT5 (basal layer)
0.175394	1.09298	KRT5 (basal layer)
0.381541	0.106092	KRT5 (basal layer)
0.693471	-1.40955	KRT5 (basal layer)
0.597339	-0.814469	KRT5 (basal layer)
0.254448	1.12253	KRT5 (basal layer)
0.690926	-1.27425	KRT5 (basal layer)
0.443198	0.42457	KRT5 (basal layer)
0.470163	0.270219	KRT5 (basal layer)
0.416111	0.303774	KRT5 (basal layer)
0.288728	0.0442515	KRT5 (basal layer)
0.646651	-0.632671	KRT5 (basal layer)
0.211564	1.17401	KRT5 (basal layer)
0.901646	-2.89057	KRT5 (basal layer)
0.723085	-0.603455	KRT5 (basal layer)
0.104188	1.4745	KRT5 (basal layer)
0.74585	-1.79804	KRT5 (basal layer)
0.373598	0.317983	KRT5 (basal layer)
0.795324	-2.2914	KRT5 (basal layer)
0.476887	0.310842	KRT5 (basal layer)
0.453777	0.067199	KRT5 (basal layer)
0.285984	0.03223	KRT5 (basal layer)
0.0968145	1.43697	KRT5 (basal layer)
0.47501	0.146236	KRT5 (basal layer)
0.112926	1.11669	KRT5 (basal layer)
0.470163	0.213425	KRT5 (basal layer)
0.397071	-0.159187	KRT5 (basal layer)
0.490323	0.0727393	KRT5 (basal layer)
0.490323	-0.0671263	KRT5 (basal layer)
0.755098	-1.85767	KRT5 (basal layer)
0.508781	0.219751	KRT5 (basal layer)
0.316151	0.366023	KRT5 (basal layer)
0.12847	0.884613	KRT5 (basal layer)
0.549279	0.0943182	KRT5 (basal layer)
0.304268	0.677185	KRT5 (basal layer)
0.562624	-0.241287	KRT5 (basal layer)
0.704733	-1.99488	KRT5 (basal layer)
0.4567	0.173651	KRT5 (basal layer)
0.24048	0.89638	KRT5 (basal layer)
0.78419	-2.4434	KRT5 (basal layer)
0.427322	-0.190441	KRT5 (basal layer)
0.496868	0.215627	KRT5 (basal layer)
0.519488	-0.0476643	KRT5 (basal layer)
0.623676	-0.655944	KRT5 (basal layer)
0.166929	1.3284	KRT5 (basal layer)
0.540708	0.129746	KRT5 (basal layer)
0.319002	-0.172406	KRT5 (basal layer)
0.395892	0.324334	KRT5 (basal layer)
0.357227	0.289581	KRT5 (basal layer)
0.125518	1.07933	KRT5 (basal layer)
0.193675	0.694591	KRT5 (basal layer)
0.306016	-0.490315	KRT5 (basal layer)
0.283913	0.778433	KRT5 (basal layer)
0.303874	0.676269	KRT5 (basal layer)
0.503749	0.0890072	KRT5 (basal layer)
0.4567	0.346529	KRT5 (basal layer)
0.28101	0.114915	KRT5 (basal layer)
0.61696	-0.590519	KRT5 (basal layer)
0.197445	0.703409	KRT5 (basal layer)
0.424993	0.464322	KRT5 (basal layer)
0.196584	0.69654	KRT5 (basal layer)
0.281971	0.641738	KRT5 (basal layer)
0.470101	0.474006	KRT5 (basal layer)
0.205163	0.847206	KRT5 (basal layer)
0.429652	0.479712	KRT5 (basal layer)
0.432703	0.284539	KRT5 (basal layer)
0.525974	-0.0849835	KRT5 (basal layer)
0.529861	-0.397016	KRT5 (basal layer)
0.427698	0.0946688	KRT5 (basal layer)
0.508493	0.0227766	KRT5 (basal layer)
0.458122	-0.0155097	KRT5 (basal layer)
0.372916	0.243063	KRT5 (basal layer)
0.339202	0.517676	KRT5 (basal layer)
0.161872	1.13832	KRT5 (basal layer)
0.387348	0.380997	KRT5 (basal layer)
0.319939	0.293462	KRT5 (basal layer)
0.271511	0.466442	KRT5 (basal layer)
0.858559	-2.54368	KRT5 (basal layer)
0.343602	0.47462	KRT5 (basal layer)
0.582546	-0.163803	KRT5 (basal layer)
0.515595	-0.200999	KRT5 (basal layer)
0.378944	0.273141	KRT5 (basal layer)
0.652547	-1.0602	KRT5 (basal layer)
0.125237	1.40774	KRT5 (basal layer)
0.17341	1.40351	KRT5 (basal layer)
0.253873	0.697047	KRT5 (basal layer)
0.231763	0.541257	KRT5 (basal layer)
0.535955	-0.39201	KRT5 (basal layer)
0.504256	-0.153237	KRT5 (basal layer)
0.724235	-1.69134	KRT5 (basal layer)
0.652236	-1.161	KRT5 (basal layer)
0.488825	-0.248758	KRT5 (basal layer)
0.740126	-1.80611	KRT5 (basal layer)
0.387862	-0.078857	KRT5 (basal layer)
0.287229	0.62079	KRT5 (basal layer)
0.1934	0.911707	KRT5 (basal layer)
0.161616	0.981976	KRT5 (basal layer)
0.354198	0.291027	KRT5 (basal layer)
0.60832	-0.408944	KRT5 (basal layer)
0.617295	-0.680174	KRT5 (basal layer)
0.358452	0.119236	KRT5 (basal layer)
0.535308	-0.0659149	KRT5 (basal layer)
0.176102	0.835572	KRT5 (basal layer)
0.200734	0.597715	KRT5 (basal layer)
0.783992	-2.14938	KRT5 (basal layer)
0.443198	0.0316295	KRT5 (basal layer)
0.215155	0.774285	KRT5 (basal layer)
0.266353	0.580249	KRT5 (basal layer)
0.709869	-1.8057	KRT5 (basal layer)
0.528684	-0.633984	KRT5 (basal layer)
0.432143	0.590043	KRT5 (basal layer)
0.301561	0.0722472	KRT5 (basal layer)
0.369998	-0.00891322	KRT5 (basal layer)
0.443198	0.479619	KRT5 (basal layer)
0.168669	1.15566	KRT5 (basal layer)
0.399134	0.0288868	KRT5 (basal layer)
0.379788	-0.581367	KRT5 (basal layer)
0.685078	-1.8271	KRT5 (basal layer)
0.123157	1.56	KRT5 (basal layer)
0.622717	-0.649665	KRT5 (basal layer)
0.449955	0.440234	KRT5 (basal layer)
0.298295	0.407661	KRT5 (basal layer)
0.17428	1.254	KRT5 (basal layer)
0.12461	1.27231	KRT5 (basal layer)
0.266353	0.565637	KRT5 (basal layer)
0.706151	-1.84328	KRT5 (basal layer)
0.22156	0.794365	KRT5 (basal layer)
0.300399	0.50777	KRT5 (basal layer)
0.205509	0.783545	KRT5 (basal layer)
0.288568	0.716654	KRT5 (basal layer)
0.456987	0.423717	KRT5 (basal layer)
0.573258	-0.427295	KRT5 (basal layer)
0.396021	0.297597	KRT5 (basal layer)
0.475173	0.453867	KRT5 (basal layer)
0.343429	-0.0973245	KRT5 (basal layer)
0.636905	-0.840346	KRT5 (basal layer)
0.38052	-0.264221	KRT5 (basal layer)
0.184243	1.31468	KRT5 (basal layer)
0.48307	0.269331	KRT5 (basal layer)
0.392839	-0.0370386	KRT5 (basal layer)
0.425779	0.42082	KRT5 (basal layer)
0.510461	0.038071	KRT5 (basal layer)
0.131987	1.43843	KRT5 (basal layer)
0.450197	0.325256	KRT5 (basal layer)
0.548298	-0.315089	KRT5 (basal layer)
0.332113	0.300892	KRT5 (basal layer)
0.463435	0.204937	KRT5 (basal layer)
0.148648	1.42414	KRT5 (basal layer)
0.229531	1.04139	KRT5 (basal layer)
0.215072	0.707341	KRT5 (basal layer)
0.39881	-0.104595	KRT5 (basal layer)
0.396523	0.329693	KRT5 (basal layer)
0.453333	0.17094	KRT5 (basal layer)
0.515318	0.221859	KRT5 (basal layer)
0.171836	0.709045	KRT5 (basal layer)
0.290437	0.573278	KRT5 (basal layer)
0.365343	-0.231097	KRT5 (basal layer)
0.174529	1.06848	KRT5 (basal layer)
0.439017	0.185439	KRT5 (basal layer)
0.821808	-2.75142	KRT5 (basal layer)
0.331577	0.487845	KRT5 (basal layer)
0.67866	-0.82188	KRT5 (basal layer)
0.114813	1.37213	KRT5 (basal layer)
0.341186	0.433101	KRT5 (basal layer)
0.936029	-3.28447	KRT5 (basal layer)
0.10507	1.5641	KRT5 (basal layer)
0.492946	0.366015	KRT5 (basal layer)
0.46333	0.368013	KRT5 (basal layer)
0.594741	-0.705151	KRT5 (basal layer)
0.434571	0.332401	KRT5 (basal layer)
0.345672	0.54276	KRT5 (basal layer)
0.749936	-1.80707	KRT5 (basal layer)
0.404312	-0.000542656	KRT5 (basal layer)
0.712493	-1.62802	KRT5 (basal layer)
0.46291	-0.208231	KRT5 (basal layer)
0.740387	-2.07331	KRT5 (basal layer)
0.0831336	1.45422	KRT5 (basal layer)
0.35756	0.747308	KRT5 (basal layer)
0.551816	-0.742063	KRT5 (basal layer)
0.530056	0.160026	KRT5 (basal layer)
0.18557	0.341959	KRT5 (basal layer)
0.420195	-0.371854	KRT5 (basal layer)
0.41122	-0.243949	KRT5 (basal layer)
0.429652	0.403956	KRT5 (basal layer)
0.727375	-1.89063	KRT5 (basal layer)
0.314675	0.661151	KRT5 (basal layer)
0.20781	0.842306	KRT5 (basal layer)
0.28004	0.462377	KRT5 (basal layer)
0.365626	-0.0626211	KRT5 (basal layer)
0.447916	0.377913	KRT5 (basal layer)
0.328922	0.00210446	KRT5 (basal layer)
0.416111	0.195655	KRT5 (basal layer)
0.776729	-0.997361	KRT5 (basal layer)
0.452277	-0.0785877	KRT5 (basal layer)
0.820272	-2.99441	KRT5 (basal layer)
0.462174	0.347407	KRT5 (basal layer)
0.675624	-1.17813	KRT5 (basal layer)
0.847353	-2.81303	KRT5 (basal layer)
0.276179	0.409753	KRT5 (basal layer)
0.292415	0.696676	KRT5 (basal layer)
0.503749	0.0514668	KRT5 (basal layer)
0.21946	1.0001	KRT5 (basal layer)
0.740583	-1.51092	KRT5 (basal layer)
0.389754	0.332735	KRT5 (basal layer)
0.442402	0.270651	KRT5 (basal layer)
0.874014	-2.73911	KRT5 (basal layer)
0.210664	1.31843	KRT5 (basal layer)
0.437399	0.497022	KRT5 (basal layer)
0.504981	0.0671139	KRT5 (basal layer)
0.552604	-0.586586	KRT5 (basal layer)
0.443028	0.330853	KRT5 (basal layer)
0.506783	-0.0666649	KRT5 (basal layer)
0.286244	0.390536	KRT5 (basal layer)
0.421162	0.0315548	KRT5 (basal layer)
0.572836	-0.125262	KRT5 (basal layer)
0.436372	0.430392	KRT5 (basal layer)
0.348423	0.38556	KRT5 (basal layer)
0.558395	0.04012	KRT5 (basal layer)
0.321348	0.285684	KRT5 (basal layer)
0.186024	0.631549	KRT5 (basal layer)
0.38981	0.0968862	KRT5 (basal layer)
0.416111	0.444473	KRT5 (basal layer)
0.0697312	1.44506	KRT5 (basal layer)
0.258921	0.849475	KRT5 (basal layer)
0.402621	0.396052	KRT5 (basal layer)
0.452942	0.106507	KRT5 (basal layer)
0.550572	0.00441511	KRT5 (basal layer)
0.249753	0.175076	KRT5 (basal layer)
0.373446	0.634455	KRT5 (basal layer)
0.58842	-0.439617	KRT5 (basal layer)
0.490323	0.258397	KRT5 (basal layer)
0.167905	0.768723	KRT5 (basal layer)
0.703032	-1.05014	KRT5 (basal layer)
0.639448	-0.837197	KRT5 (basal layer)
0.424583	0.278898	KRT5 (basal layer)
0.237237	0.783184	KRT5 (basal layer)
0.605835	-0.627448	KRT5 (basal layer)
0.52319	-0.0920002	KRT5 (basal layer)
0.702302	-1.5359	KRT5 (basal layer)
0.265495	0.994633	KRT5 (basal layer)
0.375756	0.53812	KRT5 (basal layer)
0.41494	0.438452	KRT5 (basal layer)
0.80906	-3.1137	KRT5 (basal layer)
0.557437	0.0170199	KRT5 (basal layer)
0.413211	0.283698	KRT5 (basal layer)
0.355975	-0.104365	KRT5 (basal layer)
0.519376	-0.0294369	KRT5 (basal layer)
0.365934	0.0240204	KRT5 (basal layer)
0.610593	-0.428094	KRT5 (basal layer)
0.537835	-0.154617	KRT5 (basal layer)
0.416111	0.0905894	KRT5 (basal layer)
0.485834	-0.0204138	KRT5 (basal layer)
0.839266	-2.42807	KRT5 (basal layer)
0.239529	0.0869516	KRT5 (basal layer)
0.36606	0.591013	KRT5 (basal layer)
0.429652	0.432318	KRT5 (basal layer)
0.401233	0.229283	KRT5 (basal layer)
0.161884	1.1568	KRT5 (basal layer)
0.685921	-1.36706	KRT5 (basal layer)
0.362289	-0.0676167	KRT5 (basal layer)
0.580929	-0.307904	KRT5 (basal layer)
0.444148	0.527504	KRT5 (basal layer)
0.339051	0.63672	KRT5 (basal layer)
0.4567	0.244467	KRT5 (basal layer)
0.26581	0.536356	KRT5 (basal layer)
0.411761	0.339397	KRT5 (basal layer)
0.100836	1.51121	KRT5 (basal layer)
0.109361	1.34802	KRT5 (basal layer)
0.353755	0.347486	KRT5 (basal layer)
0.266325	0.984934	KRT5 (basal layer)
0.306815	0.492133	KRT5 (basal layer)
0.281991	0.793739	KRT5 (basal layer)
0.432085	0.126006	KRT5 (basal layer)
0.378115	-0.0661752	KRT5 (basal layer)
0.463435	0.361819	KRT5 (basal layer)
0.536862	-0.0345729	KRT5 (basal layer)
0.176394	1.26005	KRT5 (basal layer)
0.54638	0.11082	KRT5 (basal layer)
0.382097	0.399422	KRT5 (basal layer)
0.402621	0.538107	KRT5 (basal layer)
0.140346	1.55535	KRT5 (basal layer)
0.23922	0.849489	KRT5 (basal layer)
0.752814	-1.73492	KRT5 (basal layer)
0.511613	0.143997	KRT5 (basal layer)
0.407363	-0.215143	KRT5 (basal layer)
0.449955	0.461619	KRT5 (basal layer)
0.400633	0.512947	KRT5 (basal layer)
0.721468	-2.12722	KRT5 (basal layer)
0.341446	0.521561	KRT5 (basal layer)
0.185238	1.07653	KRT5 (basal layer)
0.387335	0.463821	KRT5 (basal layer)
0.641871	-0.632103	KRT5 (basal layer)
0.422562	0.489242	KRT5 (basal layer)
0.716257	-1.78916	KRT5 (basal layer)
0.510031	0.0120404	KRT5 (basal layer)
0.443198	0.277071	KRT5 (basal layer)
0.764445	-2.11814	KRT5 (basal layer)
0.428782	0.0769835	KRT5 (basal layer)
0.114114	1.44287	KRT5 (basal layer)
0.305444	-0.0298409	KRT5 (basal layer)
0.810673	-2.38481	KRT5 (basal layer)
0.660984	-1.22649	KRT5 (basal layer)
0.156733	1.42612	KRT5 (basal layer)
0.62715	-0.671179	KRT5 (basal layer)
0.142437	1.2834	KRT5 (basal layer)
0.203596	1.05278	KRT5 (basal layer)
0.2759	0.264575	KRT5 (basal layer)
0.236908	0.684402	KRT5 (basal layer)
0.152256	1.40579	KRT5 (basal layer)
0.449955	0.294143	KRT5 (basal layer)
0.582661	-0.563873	KRT5 (basal layer)
0.595795	-0.420442	KRT5 (basal layer)
0.64107	-0.811941	KRT5 (basal layer)
0.888219	-3.26124	KRT5 (basal layer)
0.371903	0.581989	KRT5 (basal layer)
0.683283	-1.48393	KRT5 (basal layer)
0.373865	0.365749	KRT5 (basal layer)
0.436429	0.567768	KRT5 (basal layer)
0.618871	-0.852485	KRT5 (basal layer)
0.421953	0.540492	KRT5 (basal layer)
0.566935	-0.710606	KRT5 (basal layer)
0.54753	-0.215033	KRT5 (basal layer)
0.564252	-0.219452	KRT5 (basal layer)
0.170704	1.05877	KRT5 (basal layer)
0.724145	-1.82565	KRT5 (basal layer)
0.674027	-1.09502	KRT5 (basal layer)
0.736563	-1.85715	KRT5 (basal layer)
0.619912	-0.649466	KRT5 (basal layer)
0.422729	-0.152452	KRT5 (basal layer)
0.426981	0.512974	KRT5 (basal layer)
0.383727	-0.599724	KRT5 (basal layer)
0.213092	0.513985	KRT5 (basal layer)
0.725351	-1.61392	KRT5 (basal layer)
0.0955435	1.42975	KRT5 (basal layer)
0.478151	0.0798089	KRT5 (basal layer)
0.362624	0.208923	KRT5 (basal layer)
0.29985	0.273143	KRT5 (basal layer)
0.330572	0.728654	KRT5 (basal layer)
0.376859	0.309194	KRT5 (basal layer)
0.241589	0.691221	KRT5 (basal layer)
0.211973	1.0817	KRT5 (basal layer)
0.4567	0.523015	KRT5 (basal layer)
0.447661	0.438952	KRT5 (basal layer)
0.531277	-0.135717	KRT5 (basal layer)
0.421619	0.409523	KRT5 (basal layer)
0.463435	0.538473	KRT5 (basal layer)
0.448801	0.152419	KRT5 (basal layer)
0.677248	-0.82203	KRT5 (basal layer)
0.467439	0.103933	KRT5 (basal layer)
0.0584518	1.7177	KRT5 (basal layer)
0.608685	-0.139243	KRT5 (basal layer)
0.443198	0.0875212	KRT5 (basal layer)
0.436429	0.308454	KRT5 (basal layer)
0.448008	-0.154113	KRT5 (basal layer)
0.519981	0.140939	KRT5 (basal layer)
0.421043	0.053215	KRT5 (basal layer)
0.333886	0.371905	KRT5 (basal layer)
0.429888	0.168899	KRT5 (basal layer)
0.282703	0.125956	KRT5 (basal layer)
0.321552	0.729721	KRT5 (basal layer)
0.438604	0.595129	KRT5 (basal layer)
0.257603	-0.323493	KRT5 (basal layer)
0.800964	-2.27983	KRT5 (basal layer)
0.377824	-0.00843482	KRT5 (basal layer)
0.422876	-0.101983	KRT5 (basal layer)
0.501581	-0.758655	KRT5 (basal layer)
0.277428	0.697803	KRT5 (basal layer)
0.213824	0.929261	KRT5 (basal layer)
0.217196	0.76202	KRT5 (basal layer)
0.789011	-1.79851	KRT5 (basal layer)
0.449926	0.341697	KRT5 (basal layer)
0.060103	1.68209	KRT5 (basal layer)
0.436429	0.618359	KRT5 (basal layer)
0.0949783	1.15141	KRT5 (basal layer)
0.380244	0.489855	KRT5 (basal layer)
0.636244	-0.68731	KRT5 (basal layer)
0.55974	-0.711761	KRT5 (basal layer)
0.75851	-2.02057	KRT5 (basal layer)
0.592137	-0.0433219	KRT5 (basal layer)
0.4423	0.0530566	KRT5 (basal layer)
0.259909	0.85748	KRT5 (basal layer)
0.500294	0.284285	KRT5 (basal layer)
0.428746	0.530133	KRT5 (basal layer)
0.523591	0.0538372	KRT5 (basal layer)
0.602007	-0.418137	KRT5 (basal layer)
0.194166	0.540291	KRT5 (basal layer)
0.270151	0.760113	KRT5 (basal layer)
0.122955	1.52658	KRT5 (basal layer)
0.781305	-2.02429	KRT5 (basal layer)
0.430872	-0.0356941	KRT5 (basal layer)
0.401067	-0.0546768	KRT5 (basal layer)
0.350308	-0.191808	KRT5 (basal layer)
0.184241	1.12903	KRT5 (basal layer)
0.229328	0.857244	KRT5 (basal layer)
0.0515859	1.60749	KRT5 (basal layer)
0.377483	0.672625	KRT5 (basal layer)
0.4567	0.103632	KRT5 (basal layer)
0.584881	0.176935	KRT5 (basal layer)
0.707859	-1.60006	KRT5 (basal layer)
0.425327	0.0594682	KRT5 (basal layer)
0.223163	0.00600067	KRT5 (basal layer)
0.304872	-0.391379	KRT5 (basal layer)
0.435847	-0.334209	KRT5 (basal layer)
0.482757	0.207127	KRT5 (basal layer)
0.119249	1.19663	KRT5 (basal layer)
0.719429	-1.56224	KRT5 (basal layer)
0.437793	0.114794	KRT5 (basal layer)
0.917993	-3.19305	KRT5 (basal layer)
0.125101	1.46518	KRT5 (basal layer)
0.367824	0.400232	KRT5 (basal layer)
0.570859	-0.0302423	KRT5 (basal layer)
0.785713	-2.15725	KRT5 (basal layer)
0.335393	-0.144804	KRT5 (basal layer)
0.355585	0.0705506	KRT5 (basal layer)
0.433987	0.405932	KRT5 (basal layer)
0.443198	0.570647	KRT5 (basal layer)
0.0591455	1.20144	KRT5 (basal layer)
0.61539	-0.559832	KRT5 (basal layer)
0.451837	0.00147611	KRT5 (basal layer)
0.429652	0.217165	KRT5 (basal layer)
0.318445	0.182075	KRT5 (basal layer)
0.404493	0.463078	KRT5 (basal layer)
0.445171	0.0934001	KRT5 (basal layer)
0.157597	1.2451	KRT5 (basal layer)
0.683608	-1.03113	KRT5 (basal layer)
0.436429	0.604905	KRT5 (basal layer)
0.449955	0.235389	KRT5 (basal layer)
0.376566	0.387041	KRT5 (basal layer)
0.432075	0.58769	KRT5 (basal layer)
0.230551	0.868954	KRT5 (basal layer)
0.0852198	1.40312	KRT5 (basal layer)
0.65297	-1.33247	KRT5 (basal layer)
0.497037	0.443107	KRT5 (basal layer)
0.43887	0.33049	KRT5 (basal layer)
0.599787	-0.529963	KRT5 (basal layer)
0.0889867	1.32	KRT5 (basal layer)
0.314712	0.635441	KRT5 (basal layer)
0.422876	-0.080539	KRT5 (basal layer)
0.197172	0.807971	KRT5 (basal layer)
0.407349	0.0173733	KRT5 (basal layer)
0.415604	0.461204	KRT5 (basal layer)
0.0909638	1.5135	KRT5 (basal layer)
0.248744	-0.415657	KRT5 (basal layer)
0.267878	0.270053	KRT5 (basal layer)
0.787207	-2.05574	KRT5 (basal layer)
0.590025	-0.692186	KRT5 (basal layer)
0.620213	-0.615094	KRT5 (basal layer)
0.720189	-1.11124	KRT5 (basal layer)
0.329971	0.0581475	KRT5 (basal layer)
0.64396	-1.7123	KRT5 (basal layer)
0.895268	-3.35165	KRT5 (basal layer)
0.322244	0.0345485	KRT5 (basal layer)
0.237329	-0.375633	KRT5 (basal layer)
0.462821	0.549891	KRT5 (basal layer)
0.647235	-0.488904	KRT5 (basal layer)
0.431277	0.443401	KRT5 (basal layer)
0.748845	-1.93738	KRT5 (basal layer)
0.159073	1.55117	KRT5 (basal layer)
0.315484	-0.177916	KRT5 (basal layer)
0.200062	0.960245	KRT5 (basal layer)
0.557878	-0.141115	KRT5 (basal layer)
0.497037	0.107486	KRT5 (basal layer)
0.345761	0.054044	KRT5 (basal layer)
0.586955	-0.559569	KRT5 (basal layer)
0.208473	0.953362	KRT5 (basal layer)
0.430945	0.52528	KRT5 (basal layer)
0.413503	0.448228	KRT5 (basal layer)
0.463435	0.408833	KRT5 (basal layer)
0.427	0.213233	KRT5 (basal layer)
0.420399	0.395327	KRT5 (basal layer)
0.599658	-0.552772	KRT5 (basal layer)
0.957685	-3.31074	KRT5 (basal layer)
0.144004	1.2186	KRT5 (basal layer)
0.374712	-0.213185	KRT5 (basal layer)
0.766893	-2.0358	KRT5 (basal layer)
0.0923244	1.61882	KRT5 (basal layer)
0.183481	1.15654	KRT5 (basal layer)
0.498647	0.342749	KRT5 (basal layer)
0.667699	-1.22185	KRT5 (basal layer)
0.809272	-2.4241	KRT5 (basal layer)
0.216091	0.137427	KRT5 (basal layer)
0.528587	0.0634038	KRT5 (basal layer)
0.267423	0.587734	KRT5 (basal layer)
0.380227	0.261536	KRT5 (basal layer)
0.721446	-1.38112	KRT5 (basal layer)
0.282372	0.748836	KRT5 (basal layer)
0.70895	-1.44098	KRT5 (basal layer)
0.470163	0.373611	KRT5 (basal layer)
0.152294	0.809096	KRT5 (basal layer)
0.378143	0.594906	KRT5 (basal layer)
0.924409	-3.29565	KRT5 (basal layer)
0.4567	0.184492	KRT5 (basal layer)
0.174078	0.894387	KRT5 (basal layer)
0.694633	-1.46354	KRT5 (basal layer)
0.463737	0.471752	KRT5 (basal layer)
0.50462	0.00893671	KRT5 (basal layer)
0.318016	-0.0955018	KRT5 (basal layer)
0.784891	-2.36491	KRT5 (basal layer)
0.419442	0.563699	KRT5 (basal layer)
0.343967	0.583649	KRT5 (basal layer)
0.263127	0.620859	KRT5 (basal layer)
0.490323	0.371461	KRT5 (basal layer)
0.425422	-0.0976842	KRT5 (basal layer)
0.409602	0.310372	KRT5 (basal layer)
0.309057	0.0494498	KRT5 (basal layer)
0.166929	1.52911	KRT5 (basal layer)
0.314363	0.371	KRT5 (basal layer)
0.64913	-0.908121	KRT5 (basal layer)
0.511856	0.0252826	KRT5 (basal layer)
0.530194	-0.423597	KRT5 (basal layer)
0.434069	-0.23276	KRT5 (basal layer)
0.523883	0.0366009	KRT5 (basal layer)
0.425241	-0.32345	KRT5 (basal layer)
0.248382	0.423529	KRT5 (basal layer)
0.381852	0.591038	KRT5 (basal layer)
0.827937	-2.21054	KRT5 (basal layer)
0.661974	-0.800815	KRT5 (basal layer)
0.476235	0.186233	KRT5 (basal layer)
0.443198	0.275518	KRT5 (basal layer)
0.363129	0.231848	KRT5 (basal layer)
0.507542	0.296339	KRT5 (basal layer)
0.662902	-0.646525	KRT5 (basal layer)
0.183483	1.13262	KRT5 (basal layer)
0.443198	-0.0752995	KRT5 (basal layer)
0.885316	-2.53684	KRT5 (basal layer)
0.861135	-2.50205	KRT5 (basal layer)
0.503364	0.304064	KRT5 (basal layer)
0.40192	0.33069	KRT5 (basal layer)
0.550726	-0.190195	KRT5 (basal layer)
0.500393	0.107615	KRT5 (basal layer)
0.453101	-0.118801	KRT5 (basal layer)
0.821532	-2.22055	KRT5 (basal layer)
0.777121	-2.0479	KRT5 (basal layer)
0.741004	-1.92003	KRT5 (basal layer)
0.78085	-1.91424	KRT5 (basal layer)
0.397687	0.518302	KRT5 (basal layer)
0.415925	0.192624	KRT5 (basal layer)
0.624828	-0.793826	KRT5 (basal layer)
0.547476	-0.329658	KRT5 (basal layer)
0.452152	0.3533	KRT5 (basal layer)
0.460091	0.0693483	KRT5 (basal layer)
0.364399	0.599342	KRT5 (basal layer)
0.646374	-0.305338	KRT5 (basal layer)
0.315204	-0.0134627	KRT5 (basal layer)
0.429652	0.286848	KRT5 (basal layer)
0.253706	-0.540213	KRT5 (basal layer)
0.623202	-0.594647	KRT5 (basal layer)
0.607362	-0.74881	KRT5 (basal layer)
0.436429	0.516864	KRT5 (basal layer)
0.503749	0.308936	KRT5 (basal layer)
0.487167	0.490717	KRT5 (basal layer)
0.201205	0.702498	KRT5 (basal layer)
0.355883	-0.143779	KRT5 (basal layer)
0.365932	-0.136166	KRT5 (basal layer)
0.555664	-0.0178198	KRT5 (basal layer)
0.556814	-0.538395	KRT5 (basal layer)
0.181118	1.2319	KRT5 (basal layer)
0.374692	-0.492515	KRT5 (basal layer)
0.636099	-0.587443	KRT5 (basal layer)
0.594706	-0.459966	KRT5 (basal layer)
0.725621	-1.3652	KRT5 (basal layer)
0.485499	0.153335	KRT5 (basal layer)
0.718545	-1.92597	KRT5 (basal layer)
0.263962	0.684849	KRT5 (basal layer)
0.518462	-0.0246636	KRT5 (basal layer)
0.394353	0.0798482	KRT5 (basal layer)
0.559162	-0.16979	KRT5 (basal layer)
0.554406	-0.397614	KRT5 (basal layer)
0.101219	1.69308	KRT5 (basal layer)
0.404272	0.415626	KRT5 (basal layer)
0.436429	0.524779	KRT5 (basal layer)
0.409411	0.214714	KRT5 (basal layer)
0.123905	1.17929	KRT5 (basal layer)
0.263025	0.813554	KRT5 (basal layer)
0.567328	-0.107482	KRT5 (basal layer)
0.41767	-0.484988	KRT5 (basal layer)
0.109803	1.60021	KRT5 (basal layer)
0.0631152	1.65964	KRT5 (basal layer)
0.402847	-0.123783	KRT5 (basal layer)
0.191011	0.714734	KRT5 (basal layer)
0.783979	-2.07072	KRT5 (basal layer)
0.340843	0.713505	KRT5 (basal layer)
0.79208	-2.32555	KRT5 (basal layer)
0.217062	0.747663	KRT5 (basal layer)
0.297508	0.15475	KRT5 (basal layer)
0.268898	0.137587	KRT5 (basal layer)
0.446636	0.0636542	KRT5 (basal layer)
0.171004	0.968643	KRT5 (basal layer)
0.156423	1.34874	KRT5 (basal layer)
0.353608	-0.0129214	KRT5 (basal layer)
0.566316	-0.569699	KRT5 (basal layer)
0.200868	0.439547	KRT5 (basal layer)
0.174657	0.87261	KRT5 (basal layer)
0.382832	-0.095096	KRT5 (basal layer)
0.230671	0.265305	KRT5 (basal layer)
0.695577	-1.07281	KRT5 (basal layer)
0.536947	0.162158	KRT5 (basal layer)
0.696653	-0.886864	KRT5 (basal layer)
0.463435	0.0578427	KRT5 (basal layer)
0.506815	0.062434	KRT5 (basal layer)
0.323963	0.111617	KRT5 (basal layer)
0.432872	0.0181163	KRT5 (basal layer)
0.211945	0.861958	KRT5 (basal layer)
0.754669	-1.55593	KRT5 (basal layer)
0.0981235	1.2659	KRT5 (basal layer)
0.190799	0.532864	KRT5 (basal layer)
0.781	-2.08995	KRT5 (basal layer)
0.42099	0.466047	KRT5 (basal layer)
0.515405	0.0554216	KRT5 (basal layer)
0.388608	0.774782	KRT5 (basal layer)
0.479591	0.0253892	KRT5 (basal layer)
0.438591	0.160782	KRT5 (basal layer)
0.642991	-0.72048	KRT5 (basal layer)
0.555809	-0.441411	KRT5 (basal layer)
0.595884	-0.274798	KRT5 (basal layer)
0.445776	0.351849	KRT5 (basal layer)
0.480975	0.455906	KRT5 (basal layer)
0.355567	0.0112772	KRT5 (basal layer)
0.455865	0.371467	KRT5 (basal layer)
0.170223	0.971429	KRT5 (basal layer)
0.185363	1.21339	KRT5 (basal layer)
0.537305	0.0660957	KRT5 (basal layer)
0.077238	1.27746	KRT5 (basal layer)
0.370707	-0.230175	KRT5 (basal layer)
0.472308	-0.146081	KRT5 (basal layer)
0.469955	0.399617	KRT5 (basal layer)
0.487353	0.310034	KRT5 (basal layer)
0.777338	-2.33475	KRT5 (basal layer)
0.175627	1.03489	KRT5 (basal layer)
0.472724	0.233487	KRT5 (basal layer)
0.362454	0.159457	KRT5 (basal layer)
0.804601	-2.04011	KRT5 (basal layer)
0.474285	0.143105	KRT5 (basal layer)
0.301488	-0.0307365	KRT5 (basal layer)
0.47468	0.362857	KRT5 (basal layer)
0.455039	0.529555	KRT5 (basal layer)
0.297234	-0.144724	KRT5 (basal layer)
0.355446	0.49182	KRT5 (basal layer)
0.463435	0.599797	KRT5 (basal layer)
0.54223	-0.0945389	KRT5 (basal layer)
0.197831	0.852662	KRT5 (basal layer)
0.435734	0.259013	KRT5 (basal layer)
0.37858	0.322858	KRT5 (basal layer)
0.445541	-0.0431867	KRT5 (basal layer)
0.443198	-0.0993282	KRT5 (basal layer)
0.330773	0.165443	KRT5 (basal layer)
0.356796	-0.0947328	KRT5 (basal layer)
0.266602	0.619297	KRT5 (basal layer)
0.436429	-0.0828	KRT5 (basal layer)
0.611124	-0.48814	KRT5 (basal layer)
0.433016	-0.194114	KRT5 (basal layer)
0.39384	0.109711	KRT5 (basal layer)
0.117819	0.902746	KRT5 (basal layer)
0.391533	-0.197587	KRT5 (basal layer)
0.111796	0.835837	KRT5 (basal layer)
0.332724	0.182547	KRT5 (basal layer)
0.42532	0.259091	KRT5 (basal layer)
0.252721	0.545479	KRT5 (basal layer)
0.327176	0.759907	KRT5 (basal layer)
0.101911	0.925853	KRT5 (basal layer)
0.327583	0.313649	KRT5 (basal layer)
0.431059	0.437829	KRT5 (basal layer)
0.144741	1.0429	KRT5 (basal layer)
0.807107	-2.41335	KRT5 (basal layer)
0.403167	0.161681	KRT5 (basal layer)
0.336763	0.575354	KRT5 (basal layer)
0.327888	0.565301	KRT5 (basal layer)
0.719775	-2.63011	KRT5 (basal layer)
0.279563	0.708075	KRT5 (basal layer)
0.430152	-0.0058151	KRT5 (basal layer)
0.378082	0.0561574	KRT5 (basal layer)
0.560791	-0.351504	KRT5 (basal layer)
0.347181	-0.054963	KRT5 (basal layer)
0.213568	0.913725	KRT5 (basal layer)
0.470163	0.39726	KRT5 (basal layer)
0.442388	-0.11326	KRT5 (basal layer)
0.473061	0.362635	KRT5 (basal layer)
0.207357	-0.00170118	KRT5 (basal layer)
0.37573	0.251197	KRT5 (basal layer)
0.53262	-0.281288	KRT5 (basal layer)
0.145472	1.08931	KRT5 (basal layer)
0.431394	0.243572	KRT5 (basal layer)
0.447798	0.339714	KRT5 (basal layer)
0.436429	0.33454	KRT5 (basal layer)
0.271177	0.311145	KRT5 (basal layer)
0.281065	0.852365	KRT5 (basal layer)
0.436119	0.201842	KRT5 (basal layer)
0.290087	0.164537	KRT5 (basal layer)
0.183853	1.06178	KRT5 (basal layer)
0.0689709	1.37694	KRT5 (basal layer)
0.330351	0.64063	KRT5 (basal layer)
0.450231	0.600384	KRT5 (basal layer)
0.840685	-2.52087	KRT5 (basal layer)
0.52151	-0.0104647	KRT5 (basal layer)
0.338752	-0.098086	KRT5 (basal layer)
0.422858	-0.0351941	KRT5 (basal layer)
0.546576	0.115054	KRT5 (basal layer)
0.194657	0.324974	KRT5 (basal layer)
0.432324	0.442739	KRT5 (basal layer)
0.381881	0.042056	KRT5 (basal layer)
0.159342	1.13778	KRT5 (basal layer)
0.326157	0.133132	KRT5 (basal layer)
0.449955	0.269519	KRT5 (basal layer)
0.572661	-0.242626	KRT5 (basal layer)
0.369066	0.37223	KRT5 (basal layer)
0.441255	0.412039	KRT5 (basal layer)
0.357502	0.483863	KRT5 (basal layer)
0.458552	0.364581	KRT5 (basal layer)
0.545534	-0.201131	KRT5 (basal layer)
0.214795	0.695347	KRT5 (basal layer)
0.129356	1.13107	KRT5 (basal layer)
0.37506	0.511296	KRT5 (basal layer)
0.583145	0.149183	KRT5 (basal layer)
0.357152	0.660489	KRT5 (basal layer)
0.470163	0.197411	KRT5 (basal layer)
0.801422	-2.25626	KRT5 (basal layer)
0.645567	-0.797944	KRT5 (basal layer)
0.449454	0.419224	KRT5 (basal layer)
0.408701	0.0188291	KRT5 (basal layer)
0.180567	1.12788	KRT5 (basal layer)
0.439571	0.344266	KRT5 (basal layer)
0.592548	-0.463183	KRT5 (basal layer)
0.335692	0.0326173	KRT5 (basal layer)
0.610938	-0.522688	KRT5 (basal layer)
0.495989	0.176525	KRT5 (basal layer)
0.707655	-1.21541	KRT5 (basal layer)
0.407581	-0.202355	KRT5 (basal layer)
0.395892	0.0641305	KRT5 (basal layer)
0.442902	0.314944	KRT5 (basal layer)
0.449955	0.205237	KRT5 (basal layer)
0.374846	0.348352	KRT5 (basal layer)
0.292882	0.880714	KRT5 (basal layer)
0.417254	0.534057	KRT5 (basal layer)
0.434968	0.501725	KRT5 (basal layer)
0.416111	0.654987	KRT5 (basal layer)
0.558156	-0.646702	KRT5 (basal layer)
0.241032	-0.112475	KRT5 (basal layer)
0.226132	0.888669	KRT5 (basal layer)
0.765091	-2.51822	KRT5 (basal layer)
0.55222	-0.192735	KRT5 (basal layer)
0.409359	0.163088	KRT5 (basal layer)
0.434011	-0.0718114	KRT5 (basal layer)
0.37214	0.485773	KRT5 (basal layer)
0.102638	1.67319	KRT5 (basal layer)
0.473648	0.169295	KRT5 (basal layer)
0.574434	-0.0809643	KRT5 (basal layer)
0.457298	0.489863	KRT5 (basal layer)
0.772162	-2.34245	KRT5 (basal layer)
0.395514	0.0787438	KRT5 (basal layer)
0.38116	0.0332145	KRT5 (basal layer)
0.445648	0.175839	KRT5 (basal layer)
0.604272	-0.687721	KRT5 (basal layer)
0.327151	0.53333	KRT5 (basal layer)
0.147485	1.15695	KRT5 (basal layer)
0.266378	0.750785	KRT5 (basal layer)
0.417261	-0.152489	KRT5 (basal layer)
0.1815	1.15554	KRT5 (basal layer)
0.633242	-0.956604	KRT5 (basal layer)
0.785582	-2.21651	KRT5 (basal layer)
0.359543	0.452643	KRT5 (basal layer)
0.24919	0.667765	KRT5 (basal layer)
0.332947	0.188372	KRT5 (basal layer)
0.114674	1.2695	KRT5 (basal layer)
0.917929	-3.316	KRT5 (basal layer)
0.621821	-0.43369	KRT5 (basal layer)
0.313461	0.326373	KRT5 (basal layer)
0.651182	-0.503655	KRT5 (basal layer)
0.65834	-0.914855	KRT5 (basal layer)
0.709727	-1.4598	KRT5 (basal layer)
0.179165	0.88869	KRT5 (basal layer)
0.230293	1.03713	KRT5 (basal layer)
0.449955	0.525946	KRT5 (basal layer)
0.4169	0.423176	KRT5 (basal layer)
0.147909	1.24486	KRT5 (basal layer)
0.667626	-1.22951	KRT5 (basal layer)
0.184877	0.349707	KRT5 (basal layer)
0.409359	-0.119489	KRT5 (basal layer)
0.117516	0.712803	KRT5 (basal layer)
0.263568	0.363874	KRT5 (basal layer)
0.436429	-0.0259038	KRT5 (basal layer)
0.207314	0.838827	KRT5 (basal layer)
0.0842789	1.23837	KRT5 (basal layer)
0.37573	-0.169068	KRT5 (basal layer)
0.436429	0.0787585	KRT5 (basal layer)
0.740227	-1.2459	KRT5 (basal layer)
0.31945	0.166565	KRT5 (basal layer)
0.977043	-3.29451	KRT5 (basal layer)
0.930612	-3.35615	KRT5 (basal layer)
0.484366	0.0922779	KRT5 (basal layer)
0.328902	0.0568809	KRT5 (basal layer)
0.617077	-0.235572	KRT5 (basal layer)
0.480679	0.0742433	KRT5 (basal layer)
0.300076	0.61285	KRT5 (basal layer)
0.237236	0.410289	KRT5 (basal layer)
0.673317	-0.664077	KRT5 (basal layer)
0.456833	0.0477145	KRT5 (basal layer)
0.971426	-3.10601	KRT5 (basal layer)
0.443083	0.227628	KRT5 (basal layer)
0.469454	-0.0832105	KRT5 (basal layer)
0.436429	-0.127577	KRT5 (basal layer)
0.396644	-0.191851	KRT5 (basal layer)
0.470163	-0.0420668	KRT5 (basal layer)
0.456825	0.249109	KRT5 (basal layer)
0.276781	0.299401	KRT5 (basal layer)
0.93764	-3.28932	KRT5 (basal layer)
0.0989507	0.999314	KRT5 (basal layer)
0.496926	0.100908	KRT5 (basal layer)
0.443198	-0.246506	KRT5 (basal layer)
0.367211	0.325478	KRT5 (basal layer)
0.452152	-0.221068	KRT5 (basal layer)
0.786418	-2.26773	KRT5 (basal layer)
0.501026	0.229948	KRT5 (basal layer)
0.64653	-0.828109	KRT5 (basal layer)
0.730307	-1.5581	KRT5 (basal layer)
0.407508	0.139522	KRT5 (basal layer)
0.431073	0.51074	KRT5 (basal layer)
0.260139	-0.33611	KRT5 (basal layer)
0.495939	0.0512275	KRT5 (basal layer)
0.197313	1.0277	KRT5 (basal layer)
0.406451	-0.309172	KRT5 (basal layer)
0.656629	-1.07878	KRT5 (basal layer)
0.441533	-0.0980344	KRT5 (basal layer)
0.445051	-0.0241808	KRT5 (basal layer)
0.441993	0.0256536	KRT5 (basal layer)
0.627607	-0.614809	KRT5 (basal layer)
0.344312	0.273201	KRT5 (basal layer)
0.422876	0.283398	KRT5 (basal layer)
0.463944	0.0334562	KRT5 (basal layer)
0.760825	-2.41138	KRT5 (basal layer)
0.473203	0.428346	KRT5 (basal layer)
0.395531	0.226564	KRT5 (basal layer)
0.278526	0.745957	KRT5 (basal layer)
0.360402	0.617607	KRT5 (basal layer)
0.557232	-0.273417	KRT5 (basal layer)
0.607304	-0.537516	KRT5 (basal layer)
0.543544	-0.0433389	KRT5 (basal layer)
0.241298	0.763357	KRT5 (basal layer)
0.0979361	1.35927	KRT5 (basal layer)
0.402621	0.320382	KRT5 (basal layer)
0.400871	0.244809	KRT5 (basal layer)
0.118063	1.29819	KRT5 (basal layer)
0.548121	0.161639	KRT5 (basal layer)
0.404384	0.334998	KRT5 (basal layer)
0.439903	0.495636	KRT5 (basal layer)
0.302807	0.663898	KRT5 (basal layer)
0.178766	0.712252	KRT5 (basal layer)
0.416111	0.425405	KRT5 (basal layer)
0.299542	0.61747	KRT5 (basal layer)
0.731796	-2.02038	KRT5 (basal layer)
0.683354	-1.4276	KRT5 (basal layer)
0.451229	0.391132	KRT5 (basal layer)
0.363477	0.526578	KRT5 (basal layer)
0.331956	0.117954	KRT5 (basal layer)
0.556173	-0.231172	KRT5 (basal layer)
0.500343	0.266158	KRT5 (basal layer)
0.135278	1.38419	KRT5 (basal layer)
0.266346	1.03779	KRT5 (basal layer)
0.448753	0.289167	KRT5 (basal layer)
0.0904221	1.56358	KRT5 (basal layer)
0.0957806	1.64571	KRT5 (basal layer)
0.246349	0.109094	KRT5 (basal layer)
0.805264	-2.38834	KRT5 (basal layer)
0.585295	-0.537221	KRT5 (basal layer)
0.344121	0.845181	KRT5 (basal layer)
0.413004	-0.446137	KRT5 (basal layer)
0.865448	-2.66406	KRT5 (basal layer)
0.509917	0.221889	KRT5 (basal layer)
0.548905	-0.527572	KRT5 (basal layer)
0.429652	0.484355	KRT5 (basal layer)
0.682944	-1.32402	KRT5 (basal layer)
0.160329	1.21152	KRT5 (basal layer)
0.267941	0.762748	KRT5 (basal layer)
0.828241	-2.25772	KRT5 (basal layer)
0.429652	-0.126903	KRT5 (basal layer)
0.443198	0.232372	KRT5 (basal layer)
0.199835	0.994675	KRT5 (basal layer)
0.334656	-0.227744	KRT5 (basal layer)
0.145472	1.3949	KRT5 (basal layer)
0.238022	0.702382	KRT5 (basal layer)
0.0848386	1.11108	KRT5 (basal layer)
0.353916	0.495418	KRT5 (basal layer)
0.159684	1.09137	KRT5 (basal layer)
0.306321	0.480908	KRT5 (basal layer)
0.234596	0.494647	KRT5 (basal layer)
0.422917	-0.0714703	KRT5 (basal layer)
0.334946	0.0250935	KRT5 (basal layer)
0.129743	1.05806	KRT5 (basal layer)
0.38533	0.0125701	KRT5 (basal layer)
0.409359	-0.155011	KRT5 (basal layer)
0.330862	0.190973	KRT5 (basal layer)
0.690023	-1.29299	KRT5 (basal layer)
0.528953	-0.543446	KRT5 (basal layer)
0.505322	0.0118963	KRT5 (basal layer)
0.290308	0.51186	KRT5 (basal layer)
0.449955	0.0718837	KRT5 (basal layer)
0.171409	1.14216	KRT5 (basal layer)
0.351171	0.656228	KRT5 (basal layer)
0.295855	0.519374	KRT5 (basal layer)
0.345825	-0.684358	KRT5 (basal layer)
0.416111	0.313831	KRT5 (basal layer)
0.0560939	1.19002	KRT5 (basal layer)
0.402636	0.137828	KRT5 (basal layer)
0.523081	-0.140334	KRT5 (basal layer)
0.143305	1.18666	KRT5 (basal layer)
0.501859	0.276475	KRT5 (basal layer)
0.537203	0.0892348	KRT5 (basal layer)
0.779076	-1.98608	KRT5 (basal layer)
0.233523	0.810565	KRT5 (basal layer)
0.433214	0.554955	KRT5 (basal layer)
0.422876	0.221663	KRT5 (basal layer)
0.210102	0.864514	KRT5 (basal layer)
0.726213	-0.855847	KRT5 (basal layer)
0.692123	-1.20889	KRT5 (basal layer)
0.587877	-0.602103	KRT5 (basal layer)
0.125529	1.14451	KRT5 (basal layer)
0.355729	-0.665201	KRT5 (basal layer)
0.395892	0.569292	KRT5 (basal layer)
0.485432	-0.205476	KRT5 (basal layer)
0.195514	0.718149	KRT5 (basal layer)
0.367483	-0.0293108	KRT5 (basal layer)
0.338084	-0.0789009	KRT5 (basal layer)
0.250898	0.5951	KRT5 (basal layer)
0.225389	0.156626	KRT5 (basal layer)
0.834044	-2.26261	KRT5 (basal layer)
0.483818	0.102752	KRT5 (basal layer)
0.499942	0.0726264	KRT5 (basal layer)
0.432222	-0.0434192	KRT5 (basal layer)
0.193812	0.967154	KRT5 (basal layer)
0.355839	-0.0122306	KRT5 (basal layer)
0.312849	0.464839	KRT5 (basal layer)
0.449955	0.431318	KRT5 (basal layer)
0.243505	0.74479	KRT5 (basal layer)
0.820427	-2.41905	KRT5 (basal layer)
0.402554	0.136269	KRT5 (basal layer)
0.921137	-3.17038	KRT5 (basal layer)
0.30737	-0.109818	KRT5 (basal layer)
0.757549	-2.08198	KRT5 (basal layer)
0.416111	-0.145652	KRT5 (basal layer)
0.66114	-1.22371	KRT5 (basal layer)
0.673788	-1.45526	KRT5 (basal layer)
0.317343	0.674356	KRT5 (basal layer)
0.449885	0.436039	KRT5 (basal layer)
0.880196	-2.99107	KRT5 (basal layer)
0.498309	0.378027	KRT5 (basal layer)
0.80269	-2.57558	KRT5 (basal layer)
0.0581141	1.65329	KRT5 (basal layer)
0.315213	-0.0290702	KRT5 (basal layer)
0.221028	0.399122	KRT5 (basal layer)
0.453963	0.613506	KRT5 (basal layer)
0.406496	0.490456	KRT5 (basal layer)
0.288172	0.522338	KRT5 (basal layer)
0.185825	1.14347	KRT5 (basal layer)
0.247264	0.780578	KRT5 (basal layer)
0.259803	-0.232587	KRT5 (basal layer)
0.376599	0.270937	KRT5 (basal layer)
0.180635	1.0499	KRT5 (basal layer)
0.27751	0.509458	KRT5 (basal layer)
0.52478	0.114252	KRT5 (basal layer)
0.282315	0.305452	KRT5 (basal layer)
0.462618	-0.095874	KRT5 (basal layer)
0.450353	-0.121908	KRT5 (basal layer)
0.525003	-0.181991	KRT5 (basal layer)
0.286824	0.141759	KRT5 (basal layer)
0.449955	0.338112	KRT5 (basal layer)
0.358057	-0.000682787	KRT5 (basal layer)
0.291645	0.0376095	KRT5 (basal layer)
0.361401	0.407733	KRT5 (basal layer)
0.126738	1.06144	KRT5 (basal layer)
0.299749	0.619464	KRT5 (basal layer)
0.74806	-2.72915	KRT5 (basal layer)
0.553801	-0.325013	KRT5 (basal layer)
0.849787	-3.10928	KRT5 (basal layer)
0.432508	0.252344	KRT5 (basal layer)
0.0688782	1.24316	KRT5 (basal layer)
0.436429	0.0858344	KRT5 (basal layer)
0.302254	-0.485495	KRT5 (basal layer)
0.470163	0.40824	KRT5 (basal layer)
0.245817	0.853539	KRT5 (basal layer)
0.432201	-0.166142	KRT5 (basal layer)
0.656498	-0.80148	KRT5 (basal layer)
0.398168	0.266454	KRT5 (basal layer)
0.665377	-1.30702	KRT5 (basal layer)
0.514455	0.051762	KRT5 (basal layer)
0.58618	-0.468958	KRT5 (basal layer)
0.402621	0.489327	KRT5 (basal layer)
0.616233	-0.376935	KRT5 (basal layer)
0.624362	-0.822165	KRT5 (basal layer)
0.708525	-1.89177	KRT5 (basal layer)
0.827746	-2.45516	KRT5 (basal layer)
0.1992	1.35723	KRT5 (basal layer)
0.385077	0.660519	KRT5 (basal layer)
0.36947	0.055462	KRT5 (basal layer)
0.449578	0.0251135	KRT5 (basal layer)
0.371665	0.260043	KRT5 (basal layer)
0.718186	-1.86441	KRT5 (basal layer)
0.413677	-0.231252	KRT5 (basal layer)
0.443198	-0.160264	KRT5 (basal layer)
0.46131	0.105577	KRT5 (basal layer)
0.160337	1.12669	KRT5 (basal layer)
0.623607	-0.451028	KRT5 (basal layer)
0.43935	0.485767	KRT5 (basal layer)
0.353866	-0.106665	KRT5 (basal layer)
0.44528	0.270181	KRT5 (basal layer)
0.172758	0.533833	KRT5 (basal layer)
0.533167	-0.0185656	KRT5 (basal layer)
0.500619	0.15674	KRT5 (basal layer)
0.0938373	1.39424	KRT5 (basal layer)
0.507665	0.0691804	KRT5 (basal layer)
0.368762	0.492606	KRT5 (basal layer)
0.847578	-2.54443	KRT5 (basal layer)
0.438649	-0.145816	KRT5 (basal layer)
0.493445	0.235894	KRT5 (basal layer)
0.889592	-3.26063	KRT5 (basal layer)
0.437328	0.273872	KRT5 (basal layer)
0.593575	-0.555718	KRT5 (basal layer)
0.378694	0.503317	KRT5 (basal layer)
0.524882	0.121249	KRT5 (basal layer)
0.913724	-3.33534	KRT5 (basal layer)
0.262014	0.779244	KRT5 (basal layer)
0.463715	0.187222	KRT5 (basal layer)
0.410181	0.507405	KRT5 (basal layer)
0.423343	0.223093	KRT5 (basal layer)
0.407279	0.245671	KRT5 (basal layer)
0.365997	0.570791	KRT5 (basal layer)
0.41429	0.326108	KRT5 (basal layer)
0.841403	-2.9684	KRT5 (basal layer)
0.207933	0.822694	KRT5 (basal layer)
0.459558	0.525437	KRT5 (basal layer)
0.442377	0.440414	KRT5 (basal layer)
0.422876	0.00971493	KRT5 (basal layer)
0.353352	0.412278	KRT5 (basal layer)
0.421766	-0.550722	KRT5 (basal layer)
0.230361	0.83642	KRT5 (basal layer)
0.333173	0.202618	KRT5 (basal layer)
0.108582	1.40255	KRT5 (basal layer)
0.422402	-0.0220588	KRT5 (basal layer)
0.454559	0.602473	KRT5 (basal layer)
0.539355	-0.554415	KRT5 (basal layer)
0.196195	1.05114	KRT5 (basal layer)
0.830669	-2.54349	KRT5 (basal layer)
0.151688	1.33393	KRT5 (basal layer)
0.558859	-0.258169	KRT5 (basal layer)
0.322153	0.315628	KRT5 (basal layer)
0.470163	0.296029	KRT5 (basal layer)
0.873052	-2.95908	KRT5 (basal layer)
0.213895	0.372094	KRT5 (basal layer)
0.164715	1.26505	KRT5 (basal layer)
0.0796173	1.50425	KRT5 (basal layer)
0.493533	0.0335212	KRT5 (basal layer)
0.341257	-0.13291	KRT5 (basal layer)
0.179001	1.1286	KRT5 (basal layer)
0.832691	-3.17341	KRT5 (basal layer)
0.855858	-2.53804	KRT5 (basal layer)
0.403737	-0.228134	KRT5 (basal layer)
0.19277	1.39285	KRT5 (basal layer)
0.645972	-0.894296	KRT5 (basal layer)
0.100998	1.50591	KRT5 (basal layer)
0.522058	0.1892	KRT5 (basal layer)
0.415484	0.328558	KRT5 (basal layer)
0.346831	0.190934	KRT5 (basal layer)
0.109547	0.297224	KRT5 (basal layer)
0.0820136	1.25938	KRT5 (basal layer)
0.875266	-3.08061	KRT5 (basal layer)
0.108737	1.08241	KRT5 (basal layer)
0.766311	-2.094	KRT5 (basal layer)
0.139506	1.07709	KRT5 (basal layer)
0.40284	0.403558	KRT5 (basal layer)
0.193851	1.12394	KRT5 (basal layer)
0.449955	-0.0847922	KRT5 (basal layer)
0.183469	1.12174	KRT5 (basal layer)
0.140755	1.13116	KRT5 (basal layer)
0.132217	0.471204	KRT5 (basal layer)
0.294414	-0.469812	KRT5 (basal layer)
0.139369	0.582651	KRT5 (basal layer)
0.29632	0.493582	KRT5 (basal layer)
0.534826	-0.304799	KRT5 (basal layer)
0.463435	0.35494	KRT5 (basal layer)
0.409973	0.221569	KRT5 (basal layer)
0.422876	0.364545	KRT5 (basal layer)
0.48104	0.492575	KRT5 (basal layer)
0.562013	-0.115066	KRT5 (basal layer)
0.151226	1.3923	KRT5 (basal layer)
0.708731	-1.63346	KRT5 (basal layer)
0.284259	0.83958	KRT5 (basal layer)
0.532222	-0.210179	KRT5 (basal layer)
0.436429	0.134373	KRT5 (basal layer)
0.539328	0.229645	KRT5 (basal layer)
0.489755	0.176803	KRT5 (basal layer)
0.38549	-0.182759	KRT5 (basal layer)
0.361701	0.205411	KRT5 (basal layer)
0.491494	0.189396	KRT5 (basal layer)
0.224458	0.520696	KRT5 (basal layer)
0.530594	-0.16485	KRT5 (basal layer)
0.738139	-1.59815	KRT5 (basal layer)
0.231391	0.668079	KRT5 (basal layer)
1	-3.11733	KRT5 (basal layer)
0.271071	-0.33379	KRT5 (basal layer)
0.439951	-0.0297612	KRT5 (basal layer)
0.754787	-1.6865	KRT5 (basal layer)
0.31909	-0.0625235	KRT5 (basal layer)
0.57921	-0.301408	KRT5 (basal layer)
0.46823	0.169503	KRT5 (basal layer)
0.47875	0.188635	KRT5 (basal layer)
0.0798285	1.26889	KRT5 (basal layer)
0.240492	0.00187761	KRT5 (basal layer)
0.750424	-2.12271	KRT5 (basal layer)
0.267189	0.572487	KRT5 (basal layer)
0.509853	-0.0391836	KRT5 (basal layer)
0.882724	-2.42501	KRT5 (basal layer)
0.215197	-0.363938	KRT5 (basal layer)
0.780234	-1.85508	KRT5 (basal layer)
0.828128	-2.36818	KRT5 (basal layer)
0.316035	0.0057741	KRT5 (basal layer)
0.419832	0.180788	KRT5 (basal layer)
0.424551	0.186015	KRT5 (basal layer)
0.0819792	1.68146	KRT5 (basal layer)
0.451034	0.194359	KRT5 (basal layer)
0.490323	0.163408	KRT5 (basal layer)
0.402621	0.189505	KRT5 (basal layer)
0.44186	0.152854	KRT5 (basal layer)
0.0952923	1.42573	KRT5 (basal layer)
0.494702	0.205508	KRT5 (basal layer)
0.475376	0.0716999	KRT5 (basal layer)
0.393127	0.488211	KRT5 (basal layer)
0.224375	0.961935	KRT5 (basal layer)
0.436429	0.187118	KRT5 (basal layer)
0.272684	0.372688	KRT5 (basal layer)
0.563143	-0.128266	KRT5 (basal layer)
0.455209	0.182876	KRT5 (basal layer)
0.436429	-0.0676161	KRT5 (basal layer)
0.313881	0.130106	KRT5 (basal layer)
0.297256	0.00952301	KRT5 (basal layer)
0.431079	-0.400286	KRT5 (basal layer)
0.305629	0.929136	KRT5 (basal layer)
0.349051	0.512313	KRT5 (basal layer)
0.491566	0.348988	KRT5 (basal layer)
0.443198	0.381535	KRT5 (basal layer)
0.110853	1.21526	KRT5 (basal layer)
0.77734	-2.44264	KRT5 (basal layer)
0.529551	-0.175812	KRT5 (basal layer)
0.638575	-1.00847	KRT5 (basal layer)
0.80012	-2.17014	KRT5 (basal layer)
0.518397	0.132151	KRT5 (basal layer)
0.657687	-1.17771	KRT5 (basal layer)
0.328944	0.684163	KRT5 (basal layer)
0.436429	0.43746	KRT5 (basal layer)
0.21679	0.819531	KRT5 (basal layer)
0.439295	0.385109	KRT5 (basal layer)
0.387894	0.566559	KRT5 (basal layer)
0.470163	0.291331	KRT5 (basal layer)
0.82908	-2.47072	KRT5 (basal layer)
0.697418	-1.31768	KRT5 (basal layer)
0.675349	-1.20516	KRT5 (basal layer)
0.10492	1.36381	KRT5 (basal layer)
0.705047	-1.63244	KRT5 (basal layer)
0.289296	0.815479	KRT5 (basal layer)
0.480751	0.358409	KRT5 (basal layer)
0.301825	0.789028	KRT5 (basal layer)
0.265114	0.81752	KRT5 (basal layer)
0.245015	0.697245	KRT5 (basal layer)
0.667939	-1.3137	KRT5 (basal layer)
0.157329	1.09523	KRT5 (basal layer)
0.515984	0.192801	KRT5 (basal layer)
0.420429	0.257699	KRT5 (basal layer)
0.392519	-0.0274809	KRT5 (basal layer)
0.548855	-0.202415	KRT5 (basal layer)
0.414222	0.283182	KRT5 (basal layer)
0.360565	0.531108	KRT5 (basal layer)
0.470163	0.437535	KRT5 (basal layer)
0.27753	0.824837	KRT5 (basal layer)
0.404976	0.0268166	KRT5 (basal layer)
0.333422	-0.235742	KRT5 (basal layer)
0.4567	0.00226849	KRT5 (basal layer)
0.707466	-0.905957	KRT5 (basal layer)
0.379312	0.670383	KRT5 (basal layer)
0.595361	-0.457662	KRT5 (basal layer)
0.60237	-0.621973	KRT5 (basal layer)
0.578133	-0.650843	KRT5 (basal layer)
0.122545	1.15983	KRT5 (basal layer)
0.732723	-1.8493	KRT5 (basal layer)
0.429748	0.386584	KRT5 (basal layer)
0.517771	-0.0733041	KRT5 (basal layer)
0.727821	-1.12051	KRT5 (basal layer)
0.631473	-0.833804	KRT5 (basal layer)
0.473831	0.0287783	KRT5 (basal layer)
0.105305	1.5956	KRT5 (basal layer)
0.158492	0.180805	KRT5 (basal layer)
0.52164	-0.270107	KRT5 (basal layer)
0.284984	0.00595801	KRT5 (basal layer)
0.785685	-2.05073	KRT5 (basal layer)
0.373749	0.199246	KRT5 (basal layer)
0.44384	0.162546	KRT5 (basal layer)
0.441246	-0.278648	KRT5 (basal layer)
0.46888	0.415113	KRT5 (basal layer)
0.81134	-2.40985	KRT5 (basal layer)
0.381983	-0.380781	KRT5 (basal layer)
0.715961	-1.49684	KRT5 (basal layer)
0.307726	0.767875	KRT5 (basal layer)
0.602458	-0.351264	KRT5 (basal layer)
0.540917	-0.117836	KRT5 (basal layer)
0.41588	0.48847	KRT5 (basal layer)
0.356092	-0.0692666	KRT5 (basal layer)
0.525883	-0.0855111	KRT5 (basal layer)
0.151711	1.31518	KRT5 (basal layer)
0.221523	0.948543	KRT5 (basal layer)
0.475702	0.316812	KRT5 (basal layer)
0.323339	0.642064	KRT5 (basal layer)
0.38443	-0.11326	KRT5 (basal layer)
0.377783	0.745275	KRT5 (basal layer)
0.298291	0.856121	KRT5 (basal layer)
0.364796	-0.272356	KRT5 (basal layer)
0.421884	0.301773	KRT5 (basal layer)
0.313042	0.916196	KRT5 (basal layer)
0.332143	0.200438	KRT5 (basal layer)
0.415645	-0.0269561	KRT5 (basal layer)
0.530276	-0.0556801	KRT5 (basal layer)
0.467555	0.22744	KRT5 (basal layer)
0.27518	0.79071	KRT5 (basal layer)
0.479277	-0.629446	KRT5 (basal layer)
0.474962	0.148519	KRT5 (basal layer)
0.313126	0.563721	KRT5 (basal layer)
0.107065	1.67568	KRT5 (basal layer)
0.129285	1.4895	KRT5 (basal layer)
0.216681	0.74402	KRT5 (basal layer)
0.22342	0.842552	KRT5 (basal layer)
0.325454	0.626816	KRT5 (basal layer)
0.121022	0.825177	KRT5 (basal layer)
0.920628	-3.249	KRT5 (basal layer)
0.674363	-1.36806	KRT5 (basal layer)
0.31358	0.0427093	KRT5 (basal layer)
0.637162	-0.881466	KRT5 (basal layer)
0.253906	0.378018	KRT5 (basal layer)
0.402621	-0.232843	KRT5 (basal layer)
0.505375	0.0167623	KRT5 (basal layer)
0.299814	-0.0526977	KRT5 (basal layer)
0.44112	0.271506	KRT5 (basal layer)
0.355567	0.358158	KRT5 (basal layer)
0.436295	0.117494	KRT5 (basal layer)
0.258905	-0.327604	KRT5 (basal layer)
0.348296	0.493205	KRT5 (basal layer)
0.424671	0.193914	KRT5 (basal layer)
0.497037	0.209671	KRT5 (basal layer)
0.305794	0.600068	KRT5 (basal layer)
0.815668	-2.9053	KRT5 (basal layer)
0.456389	0.304926	KRT5 (basal layer)
0.241848	-0.147772	KRT5 (basal layer)
0.292289	0.181428	KRT5 (basal layer)
0.430843	0.59417	KRT5 (basal layer)
0.215711	0.919146	KRT5 (basal layer)
0.152749	0.864247	KRT5 (basal layer)
0.675484	-1.01565	KRT5 (basal layer)
0.106049	1.39783	KRT5 (basal layer)
0.294171	0.14502	KRT5 (basal layer)
0.778844	-1.92104	KRT5 (basal layer)
0.236209	0.937375	KRT5 (basal layer)
0.429652	0.355671	KRT5 (basal layer)
0.889753	-2.74236	KRT5 (basal layer)
0.291153	0.284969	KRT5 (basal layer)
0.241992	0.712659	KRT5 (basal layer)
0.376963	0.362173	KRT5 (basal layer)
0.436429	0.677576	KRT5 (basal layer)
0.676846	-0.971295	KRT5 (basal layer)
0.640803	-0.874848	KRT5 (basal layer)
0.382093	0.101768	KRT5 (basal layer)
0.562426	-0.279111	KRT5 (basal layer)
0.672829	-1.23823	KRT5 (basal layer)
0.434087	0.300021	KRT5 (basal layer)
0.909274	-2.91238	KRT5 (basal layer)
0.606536	-0.521001	KRT5 (basal layer)
0.304455	0.945094	KRT5 (basal layer)
0.436056	0.0782079	KRT5 (basal layer)
0.606393	-0.770523	KRT5 (basal layer)
0.28062	0.793257	KRT5 (basal layer)
0.419904	0.220459	KRT5 (basal layer)
0.627021	-0.822684	KRT5 (basal layer)
0.443198	0.0121073	KRT5 (basal layer)
0.183834	0.522768	KRT5 (basal layer)
0.429652	0.518027	KRT5 (basal layer)
0.420686	-0.373681	KRT5 (basal layer)
0.453008	0.565501	KRT5 (basal layer)
0.429955	0.529134	KRT5 (basal layer)
0.285178	0.493367	KRT5 (basal layer)
0.446024	0.18236	KRT5 (basal layer)
0.174855	1.07016	KRT5 (basal layer)
0.4567	-0.0276987	KRT5 (basal layer)
0.215344	1.14297	KRT5 (basal layer)
0.382465	0.00303615	KRT5 (basal layer)
0.29083	0.87913	KRT5 (basal layer)
0.298622	0.305965	KRT5 (basal layer)
0.335393	0.353229	KRT5 (basal layer)
0.519811	0.0704757	KRT5 (basal layer)
0.2124	0.128788	KRT5 (basal layer)
0.683501	-1.24248	KRT5 (basal layer)
0.326336	0.680853	KRT5 (basal layer)
0.461846	0.158962	KRT5 (basal layer)
0.127383	1.07608	KRT5 (basal layer)
0.368103	-0.209224	KRT5 (basal layer)
0.432985	0.238284	KRT5 (basal layer)
0.4567	-0.0818961	KRT5 (basal layer)
0.38245	-0.0370797	KRT5 (basal layer)
0.181531	1.35724	KRT5 (basal layer)
0.278166	0.765085	KRT5 (basal layer)
0.367764	-0.164541	KRT5 (basal layer)
0.306286	0.669196	KRT5 (basal layer)
0.0995322	1.5508	KRT5 (basal layer)
0.401722	-0.092372	KRT5 (basal layer)
0.497037	0.0403708	KRT5 (basal layer)
0.764146	-1.77887	KRT5 (basal layer)
0.657554	-0.897084	KRT5 (basal layer)
0.388663	0.251044	KRT5 (basal layer)
0.669235	-1.11973	KRT5 (basal layer)
0.35865	-0.306366	KRT5 (basal layer)
0.717731	-1.68449	KRT5 (basal layer)
0.595656	-0.464238	KRT5 (basal layer)
0.485914	-0.266847	KRT5 (basal layer)
0.444287	0.567616	KRT5 (basal layer)
0.335235	0.0213167	KRT5 (basal layer)
0.377885	0.28876	KRT5 (basal layer)
0.470844	-0.0613432	KRT5 (basal layer)
0.846901	-2.45898	KRT5 (basal layer)
0.460771	0.211879	KRT5 (basal layer)
0.422863	-0.1053	KRT5 (basal layer)
0.665721	-0.813602	KRT5 (basal layer)
0.361226	0.318508	KRT5 (basal layer)
0.447111	-0.363626	KRT5 (basal layer)
0.616514	-0.845772	KRT5 (basal layer)
0.259095	0.683114	KRT5 (basal layer)
0.535428	0.260184	KRT5 (basal layer)
0.586163	-0.485193	KRT5 (basal layer)
0.279969	0.64659	KRT5 (basal layer)
0.318648	0.428476	KRT5 (basal layer)
0.410274	0.264326	KRT5 (basal layer)
0.147276	1.37908	KRT5 (basal layer)
0.323042	-0.121628	KRT5 (basal layer)
0.279549	0.539669	KRT5 (basal layer)
0.438981	-0.106072	KRT5 (basal layer)
0.165462	0.663495	KRT5 (basal layer)
0.242182	0.317737	KRT5 (basal layer)
0.612834	-0.671244	KRT5 (basal layer)
0.370194	0.0584032	KRT5 (basal layer)
0.125914	0.527064	KRT5 (basal layer)
0.62014	-0.722574	KRT5 (basal layer)
0.4567	0.0689585	KRT5 (basal layer)
0.517216	0.161188	KRT5 (basal layer)
0.319704	0.680666	KRT5 (basal layer)
0.250901	0.787481	KRT5 (basal layer)
0.430262	0.613812	KRT5 (basal layer)
0.463435	0.0606645	KRT5 (basal layer)
0.495609	0.22277	KRT5 (basal layer)
0.629217	-0.854223	KRT5 (basal layer)
0.416111	0.28271	KRT5 (basal layer)
0.449955	0.195912	KRT5 (basal layer)
0.107296	1.15606	KRT5 (basal layer)
0.623521	-0.53689	KRT5 (basal layer)
0.456063	0.394468	KRT5 (basal layer)
0.128306	1.20315	KRT5 (basal layer)
0.366319	0.84693	KRT5 (basal layer)
0.296761	0.2756	KRT5 (basal layer)
0.842289	-2.66696	KRT5 (basal layer)
0.449955	0.0977463	KRT5 (basal layer)
0.293818	-0.08518	KRT5 (basal layer)
0.688469	-1.16914	KRT5 (basal layer)
0.649184	-0.821079	KRT5 (basal layer)
0.463435	0.41861	KRT5 (basal layer)
0.138928	1.39864	KRT5 (basal layer)
0.443198	0.145936	KRT5 (basal layer)
0.188029	0.673974	KRT5 (basal layer)
0.0777873	1.72269	KRT5 (basal layer)
0.122176	1.32789	KRT5 (basal layer)
0.691863	-1.49727	KRT5 (basal layer)
0.449955	0.176626	KRT5 (basal layer)
0.255729	0.612372	KRT5 (basal layer)
0.348388	0.267525	KRT5 (basal layer)
0.328112	-0.0276075	KRT5 (basal layer)
0.405682	0.193191	KRT5 (basal layer)
0.429652	0.0234905	KRT5 (basal layer)
0.476887	0.357398	KRT5 (basal layer)
0.517118	0.239841	KRT5 (basal layer)
0.131893	1.457	KRT5 (basal layer)
0.596211	-0.601528	KRT5 (basal layer)
0.318907	-0.0104692	KRT5 (basal layer)
0.436429	0.160118	KRT5 (basal layer)
0.414758	-0.0983338	KRT5 (basal layer)
0.619065	-0.503891	KRT5 (basal layer)
0.336998	0.1483	KRT5 (basal layer)
0.411497	-0.0456063	KRT5 (basal layer)
0.131287	1.55501	KRT5 (basal layer)
0.429987	-0.196202	KRT5 (basal layer)
0.19367	1.01536	KRT5 (basal layer)
0.434308	-0.0161579	KRT5 (basal layer)
0.643015	-0.801771	KRT5 (basal layer)
0.709941	-1.75371	KRT5 (basal layer)
0.390609	0.290922	KRT5 (basal layer)
0.469224	0.286221	KRT5 (basal layer)
0.285225	0.114001	KRT5 (basal layer)
0.403234	-0.324532	KRT5 (basal layer)
0.580755	-0.796801	KRT5 (basal layer)
0.35793	-0.020156	KRT5 (basal layer)
0.443198	0.0321414	KRT5 (basal layer)
0.430762	0.383791	KRT5 (basal layer)
0.311654	0.889494	KRT5 (basal layer)
0.184969	1.16177	KRT5 (basal layer)
0.439951	0.425203	KRT5 (basal layer)
0.39246	0.289927	KRT5 (basal layer)
0.454982	0.181033	KRT5 (basal layer)
0.0794312	1.33558	KRT5 (basal layer)
0.493156	-0.330505	KRT5 (basal layer)
0.45376	0.549455	KRT5 (basal layer)
0.348531	0.231889	KRT5 (basal layer)
0.351309	-0.392338	KRT5 (basal layer)
0.219021	0.655644	KRT5 (basal layer)
0.39695	-0.0996996	KRT5 (basal layer)
0.248787	0.337206	KRT5 (basal layer)
0.521026	-0.503005	KRT5 (basal layer)
0.748721	-1.99137	KRT5 (basal layer)
0.664764	-1.03643	KRT5 (basal layer)
0.329631	0.785214	KRT5 (basal layer)
0.429652	0.255721	KRT5 (basal layer)
0.0622148	1.01371	KRT5 (basal layer)
0.199437	0.971511	KRT5 (basal layer)
0.443813	-0.0895576	KRT5 (basal layer)
0.149523	0.511692	KRT5 (basal layer)
0.071481	1.2923	KRT5 (basal layer)
0.466469	-0.0146132	KRT5 (basal layer)
0.323873	0.161462	KRT5 (basal layer)
0.27056	0.0615041	KRT5 (basal layer)
0.423736	0.535312	KRT5 (basal layer)
0.278898	0.793294	KRT5 (basal layer)
0.225452	1.18987	KRT5 (basal layer)
0.171431	0.874464	KRT5 (basal layer)
0.508348	0.00239371	KRT5 (basal layer)
0.480038	0.116158	KRT5 (basal layer)
0.409689	0.361128	KRT5 (basal layer)
0.363993	0.208277	KRT5 (basal layer)
0.725894	-1.69607	KRT5 (basal layer)
0.699146	-1.55781	KRT5 (basal layer)
0.440237	0.0753712	KRT5 (basal layer)
0.673011	-1.16266	KRT5 (basal layer)
0.674071	-0.587104	KRT5 (basal layer)
0.0828943	1.36137	KRT5 (basal layer)
0.439576	0.367685	KRT5 (basal layer)
0.435545	0.496755	KRT5 (basal layer)
0.649213	-1.00345	KRT5 (basal layer)
0.450152	0.30366	KRT5 (basal layer)
0.428163	-0.223851	KRT5 (basal layer)
0.607063	-0.46452	KRT5 (basal layer)
0.210685	-0.172859	KRT5 (basal layer)
0.552639	-0.335569	KRT5 (basal layer)
0.165668	0.895107	KRT5 (basal layer)
0.422876	0.103135	KRT5 (basal layer)
0.176558	1.05269	KRT5 (basal layer)
0.145473	1.28959	KRT5 (basal layer)
0.449955	0.294334	KRT5 (basal layer)
0.436429	0.319339	KRT5 (basal layer)
0.723683	-1.83419	KRT5 (basal layer)
0.25586	0.646521	KRT5 (basal layer)
0.584979	-0.446918	KRT5 (basal layer)
0.240066	0.642175	KRT5 (basal layer)
0.644161	-0.77923	KRT5 (basal layer)
0.108875	1.37216	KRT5 (basal layer)
0.200979	0.466928	KRT5 (basal layer)
0.0820934	1.04396	KRT5 (basal layer)
0.572241	-0.404231	KRT5 (basal layer)
0.163503	1.18953	KRT5 (basal layer)
0.436429	0.18244	KRT5 (basal layer)
0.815941	-2.32859	KRT5 (basal layer)
0.166225	1.08554	KRT5 (basal layer)
0.416111	0.105945	KRT5 (basal layer)
0.341331	0.0520688	KRT5 (basal layer)
0.458119	0.318018	KRT5 (basal layer)
0.603794	-1.04632	KRT5 (basal layer)
0.582613	-0.345919	KRT5 (basal layer)
0.779066	-2.37397	KRT5 (basal layer)
[truncated: 13,503 more rows]

## Sheet: panel_h
REMADME: The fold enrichment (OR) and the 95% CI were computed using permutations, which can be reproduced using the full summary data of csd-eQTLs and GTEx eQTLs
Lower	OR	Upper	FDR	Category
2.69949	3.30211	3.90474	FDR<0.05	csd-eQTL
2.78993	3.26688	3.74383	FDR<0.1	csd-eQTL
2.46775	2.91253	3.35731	FDR<0.2	csd-eQTL
2.13056	2.54523	2.9599	FDR<0.3	csd-eQTL
1.75993	2.10314	2.44635	FDR<0.4	csd-eQTL
1.62182	1.92337	2.22492	FDR<0.5	csd-eQTL
0.630854	0.917228	1.2036	bulk eQTL	bulk esophagus eQTL
