# Supplementary material for: Mixed model-based deconvolution of cell-state abundances (MeDuSA) along a one-dimensional trajectory
Source: Nat Comput Sci. 2023 Jul 13;3(7):630–43. doi: 10.1038/s43588-023-00487-2 (PMC10766563; doi:10.1038/s43588-023-00487-2)
Supplement: Supplementary file 9 — Statistical source data. [file 43588_2023_487_MOESM9_ESM.xlsx]

## Sheet: downsample
Remaining Cells	Dataset	Cell Size	Pattern	CCC	Cell Size (category)
500	Bone_marrow_10x_matrix_res100	1714	Decreasing	0.783372	<5k
100	Bone_marrow_10x_matrix_res100	1714	Decreasing	0.628628	<5k
50	Bone_marrow_10x_matrix_res100	1714	Decreasing	0.588895	<5k
10	Bone_marrow_10x_matrix_res100	1714	Decreasing	0.374725	<5k
0	Bone_marrow_10x_matrix_res100	1714	Decreasing	0.391043	<5k
500	Bone_marrow_smartseq2_matrix_res100	2221	Decreasing	0.693257	<5k
100	Bone_marrow_smartseq2_matrix_res100	2221	Decreasing	0.731448	<5k
50	Bone_marrow_smartseq2_matrix_res100	2221	Decreasing	0.711281	<5k
10	Bone_marrow_smartseq2_matrix_res100	2221	Decreasing	0.734499	<5k
0	Bone_marrow_smartseq2_matrix_res100	2221	Decreasing	0.726676	<5k
500	Ciliated_neurons_celegans_matrix_res100	5388	Decreasing	0.753195	<15k
100	Ciliated_neurons_celegans_matrix_res100	5388	Decreasing	0.715908	<15k
50	Ciliated_neurons_celegans_matrix_res100	5388	Decreasing	0.749639	<15k
10	Ciliated_neurons_celegans_matrix_res100	5388	Decreasing	0.734647	<15k
0	Ciliated_neurons_celegans_matrix_res100	5388	Decreasing	0.733594	<15k
500	GSE107122_Neural_stem_cell_res100	2998	Decreasing	0.554338	<10k
100	GSE107122_Neural_stem_cell_res100	2998	Decreasing	0.435483	<10k
50	GSE107122_Neural_stem_cell_res100	2998	Decreasing	0.535958	<10k
10	GSE107122_Neural_stem_cell_res100	2998	Decreasing	0.561251	<10k
0	GSE107122_Neural_stem_cell_res100	2998	Decreasing	0.549872	<10k
500	GSE107910_Thymus_res100	5354	Decreasing	0.662662	<15k
100	GSE107910_Thymus_res100	5354	Decreasing	0.595849	<15k
50	GSE107910_Thymus_res100	5354	Decreasing	0.623392	<15k
10	GSE107910_Thymus_res100	5354	Decreasing	0.617007	<15k
0	GSE107910_Thymus_res100	5354	Decreasing	0.620809	<15k
500	GSE75330_Oligodendrocyte_res100	2526	Decreasing	0.565293	<10k
100	GSE75330_Oligodendrocyte_res100	2526	Decreasing	0.592746	<10k
50	GSE75330_Oligodendrocyte_res100	2526	Decreasing	0.471704	<10k
10	GSE75330_Oligodendrocyte_res100	2526	Decreasing	0.378919	<10k
0	GSE75330_Oligodendrocyte_res100	2526	Decreasing	0.338547	<10k
500	GSE75748_hESC_res100	509	Decreasing	0.465994	<5k
100	GSE75748_hESC_res100	509	Decreasing	0.538028	<5k
50	GSE75748_hESC_res100	509	Decreasing	0.507937	<5k
10	GSE75748_hESC_res100	509	Decreasing	0.580652	<5k
0	GSE75748_hESC_res100	509	Decreasing	0.617137	<5k
500	GSE86146_Germ_Cell_res100	910	Decreasing	0.372338	<5k
100	GSE86146_Germ_Cell_res100	910	Decreasing	0.332844	<5k
50	GSE86146_Germ_Cell_res100	910	Decreasing	0.450412	<5k
10	GSE86146_Germ_Cell_res100	910	Decreasing	0.42569	<5k
0	GSE86146_Germ_Cell_res100	910	Decreasing	0.31745	<5k
500	GSE92332_Intestine_res100	2290	Decreasing	0.637848	<5k
100	GSE92332_Intestine_res100	2290	Decreasing	0.508426	<5k
50	GSE92332_Intestine_res100	2290	Decreasing	0.532767	<5k
10	GSE92332_Intestine_res100	2290	Decreasing	0.54611	<5k
0	GSE92332_Intestine_res100	2290	Decreasing	0.290875	<5k
500	GSE95753_Dentate_gyrus_res100	12092	Decreasing	0.7359	<25k
100	GSE95753_Dentate_gyrus_res100	12092	Decreasing	0.715344	<25k
50	GSE95753_Dentate_gyrus_res100	12092	Decreasing	0.637389	<25k
10	GSE95753_Dentate_gyrus_res100	12092	Decreasing	0.526326	<25k
0	GSE95753_Dentate_gyrus_res100	12092	Decreasing	0.496438	<25k
500	GSE97391_Direct_in_vitro_neuron_res100	1183	Decreasing	0.692601	<5k
100	GSE97391_Direct_in_vitro_neuron_res100	1183	Decreasing	0.613012	<5k
50	GSE97391_Direct_in_vitro_neuron_res100	1183	Decreasing	0.585954	<5k
10	GSE97391_Direct_in_vitro_neuron_res100	1183	Decreasing	0.622967	<5k
0	GSE97391_Direct_in_vitro_neuron_res100	1183	Decreasing	0.593598	<5k
500	GSE97391_Standard_in_vitro_neuron_res100	1206	Decreasing	0.674585	<5k
100	GSE97391_Standard_in_vitro_neuron_res100	1206	Decreasing	0.555688	<5k
50	GSE97391_Standard_in_vitro_neuron_res100	1206	Decreasing	0.571523	<5k
10	GSE97391_Standard_in_vitro_neuron_res100	1206	Decreasing	0.48597	<5k
0	GSE97391_Standard_in_vitro_neuron_res100	1206	Decreasing	0.459647	<5k
500	Hypodermis_and_seam_celegans_matrix_res100	6127	Decreasing	0.602387	<15k
100	Hypodermis_and_seam_celegans_matrix_res100	6127	Decreasing	0.469913	<15k
50	Hypodermis_and_seam_celegans_matrix_res100	6127	Decreasing	0.518147	<15k
10	Hypodermis_and_seam_celegans_matrix_res100	6127	Decreasing	0.844035	<15k
0	Hypodermis_and_seam_celegans_matrix_res100	6127	Decreasing	0.83123	<15k
500	IPSC_res100	14747	Decreasing	0.748815	<30k
100	IPSC_res100	14747	Decreasing	0.713823	<30k
50	IPSC_res100	14747	Decreasing	0.733816	<30k
10	IPSC_res100	14747	Decreasing	0.693938	<30k
0	IPSC_res100	14747	Decreasing	0.334326	<30k
500	Muscle_and_mesoderm_celegans_matrix_res100	11185	Decreasing	0.735937	<25k
100	Muscle_and_mesoderm_celegans_matrix_res100	11185	Decreasing	0.745849	<25k
50	Muscle_and_mesoderm_celegans_matrix_res100	11185	Decreasing	0.63798	<25k
10	Muscle_and_mesoderm_celegans_matrix_res100	11185	Decreasing	0.686406	<25k
0	Muscle_and_mesoderm_celegans_matrix_res100	11185	Decreasing	0.622615	<25k
500	Whole_intestine_smartseq2_matrix_res100	761	Decreasing	0.495345	<5k
100	Whole_intestine_smartseq2_matrix_res100	761	Decreasing	0.465075	<5k
50	Whole_intestine_smartseq2_matrix_res100	761	Decreasing	0.341033	<5k
10	Whole_intestine_smartseq2_matrix_res100	761	Decreasing	0.552201	<5k
0	Whole_intestine_smartseq2_matrix_res100	761	Decreasing	0.708483	<5k
500	Zebrafish_matrix_res100	19752	Decreasing	0.653924	<40k
100	Zebrafish_matrix_res100	19752	Decreasing	0.669317	<40k
50	Zebrafish_matrix_res100	19752	Decreasing	0.631397	<40k
10	Zebrafish_matrix_res100	19752	Decreasing	0.610474	<40k
0	Zebrafish_matrix_res100	19752	Decreasing	0.481158	<40k
500	Bone_marrow_10x_matrix_res100	1714	Increasing	0.70564	<5k
100	Bone_marrow_10x_matrix_res100	1714	Increasing	0.621304	<5k
50	Bone_marrow_10x_matrix_res100	1714	Increasing	0.606897	<5k
10	Bone_marrow_10x_matrix_res100	1714	Increasing	0.363837	<5k
0	Bone_marrow_10x_matrix_res100	1714	Increasing	0.383026	<5k
500	Bone_marrow_smartseq2_matrix_res100	2221	Increasing	0.629284	<5k
100	Bone_marrow_smartseq2_matrix_res100	2221	Increasing	0.64441	<5k
50	Bone_marrow_smartseq2_matrix_res100	2221	Increasing	0.6126	<5k
10	Bone_marrow_smartseq2_matrix_res100	2221	Increasing	0.380337	<5k
0	Bone_marrow_smartseq2_matrix_res100	2221	Increasing	0.28835	<5k
500	Ciliated_neurons_celegans_matrix_res100	5388	Increasing	0.815812	<15k
100	Ciliated_neurons_celegans_matrix_res100	5388	Increasing	0.731001	<15k
50	Ciliated_neurons_celegans_matrix_res100	5388	Increasing	0.660627	<15k
10	Ciliated_neurons_celegans_matrix_res100	5388	Increasing	0.484631	<15k
0	Ciliated_neurons_celegans_matrix_res100	5388	Increasing	0.23144	<15k
500	GSE107122_Neural_stem_cell_res100	2998	Increasing	0.677336	<10k
100	GSE107122_Neural_stem_cell_res100	2998	Increasing	0.623466	<10k
50	GSE107122_Neural_stem_cell_res100	2998	Increasing	0.53914	<10k
10	GSE107122_Neural_stem_cell_res100	2998	Increasing	0.540941	<10k
0	GSE107122_Neural_stem_cell_res100	2998	Increasing	0.322372	<10k
500	GSE107910_Thymus_res100	5354	Increasing	0.512525	<15k
100	GSE107910_Thymus_res100	5354	Increasing	0.315786	<15k
50	GSE107910_Thymus_res100	5354	Increasing	0.190352	<15k
10	GSE107910_Thymus_res100	5354	Increasing	0.0692669	<15k
0	GSE107910_Thymus_res100	5354	Increasing	-0.299579	<15k
500	GSE75330_Oligodendrocyte_res100	2526	Increasing	0.495801	<10k
100	GSE75330_Oligodendrocyte_res100	2526	Increasing	0.405981	<10k
50	GSE75330_Oligodendrocyte_res100	2526	Increasing	0.395647	<10k
10	GSE75330_Oligodendrocyte_res100	2526	Increasing	-0.0216292	<10k
0	GSE75330_Oligodendrocyte_res100	2526	Increasing	-0.103436	<10k
500	GSE75748_hESC_res100	509	Increasing	0.43293	<5k
100	GSE75748_hESC_res100	509	Increasing	0.514722	<5k
50	GSE75748_hESC_res100	509	Increasing	0.518029	<5k
10	GSE75748_hESC_res100	509	Increasing	0.6314	<5k
0	GSE75748_hESC_res100	509	Increasing	0.666819	<5k
500	GSE86146_Germ_Cell_res100	910	Increasing	0.532554	<5k
100	GSE86146_Germ_Cell_res100	910	Increasing	0.518991	<5k
50	GSE86146_Germ_Cell_res100	910	Increasing	0.564656	<5k
10	GSE86146_Germ_Cell_res100	910	Increasing	0.489067	<5k
0	GSE86146_Germ_Cell_res100	910	Increasing	0.360454	<5k
500	GSE92332_Intestine_res100	2290	Increasing	0.601336	<5k
100	GSE92332_Intestine_res100	2290	Increasing	0.544684	<5k
50	GSE92332_Intestine_res100	2290	Increasing	0.454521	<5k
10	GSE92332_Intestine_res100	2290	Increasing	0.264784	<5k
0	GSE92332_Intestine_res100	2290	Increasing	-0.118568	<5k
500	GSE95753_Dentate_gyrus_res100	12092	Increasing	0.81435	<25k
100	GSE95753_Dentate_gyrus_res100	12092	Increasing	0.658103	<25k
50	GSE95753_Dentate_gyrus_res100	12092	Increasing	0.576318	<25k
10	GSE95753_Dentate_gyrus_res100	12092	Increasing	0.631806	<25k
0	GSE95753_Dentate_gyrus_res100	12092	Increasing	-0.229129	<25k
500	GSE97391_Direct_in_vitro_neuron_res100	1183	Increasing	0.732037	<5k
100	GSE97391_Direct_in_vitro_neuron_res100	1183	Increasing	0.701517	<5k
50	GSE97391_Direct_in_vitro_neuron_res100	1183	Increasing	0.732698	<5k
10	GSE97391_Direct_in_vitro_neuron_res100	1183	Increasing	0.74214	<5k
0	GSE97391_Direct_in_vitro_neuron_res100	1183	Increasing	0.628602	<5k
500	GSE97391_Standard_in_vitro_neuron_res100	1206	Increasing	0.673092	<5k
100	GSE97391_Standard_in_vitro_neuron_res100	1206	Increasing	0.681424	<5k
50	GSE97391_Standard_in_vitro_neuron_res100	1206	Increasing	0.704766	<5k
10	GSE97391_Standard_in_vitro_neuron_res100	1206	Increasing	0.714863	<5k
0	GSE97391_Standard_in_vitro_neuron_res100	1206	Increasing	0.685462	<5k
500	Hypodermis_and_seam_celegans_matrix_res100	6127	Increasing	0.714531	<15k
100	Hypodermis_and_seam_celegans_matrix_res100	6127	Increasing	0.627395	<15k
50	Hypodermis_and_seam_celegans_matrix_res100	6127	Increasing	0.537236	<15k
10	Hypodermis_and_seam_celegans_matrix_res100	6127	Increasing	0.392486	<15k
0	Hypodermis_and_seam_celegans_matrix_res100	6127	Increasing	0.237118	<15k
500	IPSC_res100	14747	Increasing	0.856291	<30k
100	IPSC_res100	14747	Increasing	0.806491	<30k
50	IPSC_res100	14747	Increasing	0.838609	<30k
10	IPSC_res100	14747	Increasing	0.6545	<30k
0	IPSC_res100	14747	Increasing	0.335696	<30k
500	Muscle_and_mesoderm_celegans_matrix_res100	11185	Increasing	0.801817	<25k
100	Muscle_and_mesoderm_celegans_matrix_res100	11185	Increasing	0.650353	<25k
50	Muscle_and_mesoderm_celegans_matrix_res100	11185	Increasing	0.724522	<25k
10	Muscle_and_mesoderm_celegans_matrix_res100	11185	Increasing	0.571936	<25k
0	Muscle_and_mesoderm_celegans_matrix_res100	11185	Increasing	0.352108	<25k
500	Whole_intestine_smartseq2_matrix_res100	761	Increasing	0.547916	<5k
100	Whole_intestine_smartseq2_matrix_res100	761	Increasing	0.493675	<5k
50	Whole_intestine_smartseq2_matrix_res100	761	Increasing	0.480195	<5k
10	Whole_intestine_smartseq2_matrix_res100	761	Increasing	0.394948	<5k
0	Whole_intestine_smartseq2_matrix_res100	761	Increasing	0.252295	<5k
500	Zebrafish_matrix_res100	19752	Increasing	0.662051	<40k
100	Zebrafish_matrix_res100	19752	Increasing	0.600416	<40k
50	Zebrafish_matrix_res100	19752	Increasing	0.551763	<40k
10	Zebrafish_matrix_res100	19752	Increasing	0.530664	<40k
0	Zebrafish_matrix_res100	19752	Increasing	0.0840806	<40k
500	Bone_marrow_10x_matrix_res100	1714	Unimodal	0.83608	<5k
100	Bone_marrow_10x_matrix_res100	1714	Unimodal	0.810813	<5k
50	Bone_marrow_10x_matrix_res100	1714	Unimodal	0.725846	<5k
10	Bone_marrow_10x_matrix_res100	1714	Unimodal	0.566722	<5k
0	Bone_marrow_10x_matrix_res100	1714	Unimodal	0.73314	<5k
500	Bone_marrow_smartseq2_matrix_res100	2221	Unimodal	0.810238	<5k
100	Bone_marrow_smartseq2_matrix_res100	2221	Unimodal	0.803025	<5k
50	Bone_marrow_smartseq2_matrix_res100	2221	Unimodal	0.808015	<5k
10	Bone_marrow_smartseq2_matrix_res100	2221	Unimodal	0.770951	<5k
0	Bone_marrow_smartseq2_matrix_res100	2221	Unimodal	0.752156	<5k
500	Ciliated_neurons_celegans_matrix_res100	5388	Unimodal	0.944796	<15k
100	Ciliated_neurons_celegans_matrix_res100	5388	Unimodal	0.895014	<15k
50	Ciliated_neurons_celegans_matrix_res100	5388	Unimodal	0.890027	<15k
10	Ciliated_neurons_celegans_matrix_res100	5388	Unimodal	0.883927	<15k
0	Ciliated_neurons_celegans_matrix_res100	5388	Unimodal	0.7765	<15k
500	GSE107122_Neural_stem_cell_res100	2998	Unimodal	0.667855	<10k
100	GSE107122_Neural_stem_cell_res100	2998	Unimodal	0.559613	<10k
50	GSE107122_Neural_stem_cell_res100	2998	Unimodal	0.587744	<10k
10	GSE107122_Neural_stem_cell_res100	2998	Unimodal	0.175773	<10k
0	GSE107122_Neural_stem_cell_res100	2998	Unimodal	-0.175808	<10k
500	GSE107910_Thymus_res100	5354	Unimodal	0.583041	<15k
100	GSE107910_Thymus_res100	5354	Unimodal	0.47405	<15k
50	GSE107910_Thymus_res100	5354	Unimodal	0.438671	<15k
10	GSE107910_Thymus_res100	5354	Unimodal	0.380237	<15k
0	GSE107910_Thymus_res100	5354	Unimodal	-0.0387213	<15k
500	GSE75330_Oligodendrocyte_res100	2526	Unimodal	0.730131	<10k
100	GSE75330_Oligodendrocyte_res100	2526	Unimodal	0.714878	<10k
50	GSE75330_Oligodendrocyte_res100	2526	Unimodal	0.678099	<10k
10	GSE75330_Oligodendrocyte_res100	2526	Unimodal	0.444235	<10k
0	GSE75330_Oligodendrocyte_res100	2526	Unimodal	-0.0506792	<10k
500	GSE75748_hESC_res100	509	Unimodal	0.561609	<5k
100	GSE75748_hESC_res100	509	Unimodal	0.61129	<5k
50	GSE75748_hESC_res100	509	Unimodal	0.664484	<5k
10	GSE75748_hESC_res100	509	Unimodal	0.677636	<5k
0	GSE75748_hESC_res100	509	Unimodal	0.641433	<5k
500	GSE86146_Germ_Cell_res100	910	Unimodal	0.247429	<5k
100	GSE86146_Germ_Cell_res100	910	Unimodal	0.289075	<5k
50	GSE86146_Germ_Cell_res100	910	Unimodal	0.245984	<5k
10	GSE86146_Germ_Cell_res100	910	Unimodal	0.262536	<5k
0	GSE86146_Germ_Cell_res100	910	Unimodal	0.288642	<5k
500	GSE92332_Intestine_res100	2290	Unimodal	0.794246	<5k
100	GSE92332_Intestine_res100	2290	Unimodal	0.729178	<5k
50	GSE92332_Intestine_res100	2290	Unimodal	0.760146	<5k
10	GSE92332_Intestine_res100	2290	Unimodal	0.741819	<5k
0	GSE92332_Intestine_res100	2290	Unimodal	0.397562	<5k
500	GSE95753_Dentate_gyrus_res100	12092	Unimodal	0.803521	<25k
100	GSE95753_Dentate_gyrus_res100	12092	Unimodal	0.768267	<25k
50	GSE95753_Dentate_gyrus_res100	12092	Unimodal	0.651922	<25k
10	GSE95753_Dentate_gyrus_res100	12092	Unimodal	0.637997	<25k
0	GSE95753_Dentate_gyrus_res100	12092	Unimodal	0.437735	<25k
500	GSE97391_Direct_in_vitro_neuron_res100	1183	Unimodal	0.703358	<5k
100	GSE97391_Direct_in_vitro_neuron_res100	1183	Unimodal	0.499435	<5k
50	GSE97391_Direct_in_vitro_neuron_res100	1183	Unimodal	0.46807	<5k
10	GSE97391_Direct_in_vitro_neuron_res100	1183	Unimodal	0.544035	<5k
0	GSE97391_Direct_in_vitro_neuron_res100	1183	Unimodal	0.245436	<5k
500	GSE97391_Standard_in_vitro_neuron_res100	1206	Unimodal	0.655943	<5k
100	GSE97391_Standard_in_vitro_neuron_res100	1206	Unimodal	0.566347	<5k
50	GSE97391_Standard_in_vitro_neuron_res100	1206	Unimodal	0.561186	<5k
10	GSE97391_Standard_in_vitro_neuron_res100	1206	Unimodal	0.539615	<5k
0	GSE97391_Standard_in_vitro_neuron_res100	1206	Unimodal	0.430517	<5k
500	Hypodermis_and_seam_celegans_matrix_res100	6127	Unimodal	0.804575	<15k
100	Hypodermis_and_seam_celegans_matrix_res100	6127	Unimodal	0.812388	<15k
50	Hypodermis_and_seam_celegans_matrix_res100	6127	Unimodal	0.774033	<15k
10	Hypodermis_and_seam_celegans_matrix_res100	6127	Unimodal	0.794093	<15k
0	Hypodermis_and_seam_celegans_matrix_res100	6127	Unimodal	0.793546	<15k
500	IPSC_res100	14747	Unimodal	0.771366	<30k
100	IPSC_res100	14747	Unimodal	0.737261	<30k
50	IPSC_res100	14747	Unimodal	0.682353	<30k
10	IPSC_res100	14747	Unimodal	0.518382	<30k
0	IPSC_res100	14747	Unimodal	0.186051	<30k
500	Muscle_and_mesoderm_celegans_matrix_res100	11185	Unimodal	0.955061	<25k
100	Muscle_and_mesoderm_celegans_matrix_res100	11185	Unimodal	0.942369	<25k
50	Muscle_and_mesoderm_celegans_matrix_res100	11185	Unimodal	0.938724	<25k
10	Muscle_and_mesoderm_celegans_matrix_res100	11185	Unimodal	0.917011	<25k
0	Muscle_and_mesoderm_celegans_matrix_res100	11185	Unimodal	0.799598	<25k
500	Whole_intestine_smartseq2_matrix_res100	761	Unimodal	0.697747	<5k
100	Whole_intestine_smartseq2_matrix_res100	761	Unimodal	0.561993	<5k
50	Whole_intestine_smartseq2_matrix_res100	761	Unimodal	0.646542	<5k
10	Whole_intestine_smartseq2_matrix_res100	761	Unimodal	0.759179	<5k
0	Whole_intestine_smartseq2_matrix_res100	761	Unimodal	0.697561	<5k
500	Zebrafish_matrix_res100	19752	Unimodal	0.825774	<40k
100	Zebrafish_matrix_res100	19752	Unimodal	0.752062	<40k
50	Zebrafish_matrix_res100	19752	Unimodal	0.737437	<40k
10	Zebrafish_matrix_res100	19752	Unimodal	0.629676	<40k
0	Zebrafish_matrix_res100	19752	Unimodal	-0.109387	<40k
500	Bone_marrow_10x_matrix_res100	1714	Bimodal	0.638315	<5k
100	Bone_marrow_10x_matrix_res100	1714	Bimodal	0.588649	<5k
50	Bone_marrow_10x_matrix_res100	1714	Bimodal	0.43222	<5k
10	Bone_marrow_10x_matrix_res100	1714	Bimodal	0.198137	<5k
0	Bone_marrow_10x_matrix_res100	1714	Bimodal	-0.222637	<5k
500	Bone_marrow_smartseq2_matrix_res100	2221	Bimodal	0.454208	<5k
100	Bone_marrow_smartseq2_matrix_res100	2221	Bimodal	0.397883	<5k
50	Bone_marrow_smartseq2_matrix_res100	2221	Bimodal	0.341392	<5k
10	Bone_marrow_smartseq2_matrix_res100	2221	Bimodal	-0.0600978	<5k
0	Bone_marrow_smartseq2_matrix_res100	2221	Bimodal	-0.217533	<5k
500	Ciliated_neurons_celegans_matrix_res100	5388	Bimodal	0.743746	<15k
100	Ciliated_neurons_celegans_matrix_res100	5388	Bimodal	0.69121	<15k
50	Ciliated_neurons_celegans_matrix_res100	5388	Bimodal	0.567805	<15k
10	Ciliated_neurons_celegans_matrix_res100	5388	Bimodal	0.21245	<15k
0	Ciliated_neurons_celegans_matrix_res100	5388	Bimodal	-0.53696	<15k
500	GSE107122_Neural_stem_cell_res100	2998	Bimodal	0.560928	<10k
100	GSE107122_Neural_stem_cell_res100	2998	Bimodal	0.481733	<10k
50	GSE107122_Neural_stem_cell_res100	2998	Bimodal	0.496559	<10k
10	GSE107122_Neural_stem_cell_res100	2998	Bimodal	0.466238	<10k
0	GSE107122_Neural_stem_cell_res100	2998	Bimodal	0.507312	<10k
500	GSE107910_Thymus_res100	5354	Bimodal	-0.106881	<15k
100	GSE107910_Thymus_res100	5354	Bimodal	-0.143346	<15k
50	GSE107910_Thymus_res100	5354	Bimodal	-0.142269	<15k
10	GSE107910_Thymus_res100	5354	Bimodal	-0.411638	<15k
0	GSE107910_Thymus_res100	5354	Bimodal	0.0184104	<15k
500	GSE75330_Oligodendrocyte_res100	2526	Bimodal	-0.127039	<10k
100	GSE75330_Oligodendrocyte_res100	2526	Bimodal	-0.163745	<10k
50	GSE75330_Oligodendrocyte_res100	2526	Bimodal	-0.264322	<10k
10	GSE75330_Oligodendrocyte_res100	2526	Bimodal	-0.148353	<10k
0	GSE75330_Oligodendrocyte_res100	2526	Bimodal	0.155424	<10k
500	GSE75748_hESC_res100	509	Bimodal	0.465653	<5k
100	GSE75748_hESC_res100	509	Bimodal	0.537971	<5k
50	GSE75748_hESC_res100	509	Bimodal	0.605155	<5k
10	GSE75748_hESC_res100	509	Bimodal	0.716	<5k
0	GSE75748_hESC_res100	509	Bimodal	0.668786	<5k
500	GSE86146_Germ_Cell_res100	910	Bimodal	0.300533	<5k
100	GSE86146_Germ_Cell_res100	910	Bimodal	0.299391	<5k
50	GSE86146_Germ_Cell_res100	910	Bimodal	0.402934	<5k
10	GSE86146_Germ_Cell_res100	910	Bimodal	0.0210833	<5k
0	GSE86146_Germ_Cell_res100	910	Bimodal	-0.120801	<5k
500	GSE92332_Intestine_res100	2290	Bimodal	-0.0198286	<5k
100	GSE92332_Intestine_res100	2290	Bimodal	-0.109456	<5k
50	GSE92332_Intestine_res100	2290	Bimodal	-0.0615687	<5k
10	GSE92332_Intestine_res100	2290	Bimodal	-0.465324	<5k
0	GSE92332_Intestine_res100	2290	Bimodal	-0.373338	<5k
500	GSE95753_Dentate_gyrus_res100	12092	Bimodal	0.510005	<25k
100	GSE95753_Dentate_gyrus_res100	12092	Bimodal	0.486005	<25k
50	GSE95753_Dentate_gyrus_res100	12092	Bimodal	0.278448	<25k
10	GSE95753_Dentate_gyrus_res100	12092	Bimodal	0.173356	<25k
0	GSE95753_Dentate_gyrus_res100	12092	Bimodal	-0.196566	<25k
500	GSE97391_Direct_in_vitro_neuron_res100	1183	Bimodal	0.709394	<5k
100	GSE97391_Direct_in_vitro_neuron_res100	1183	Bimodal	0.683923	<5k
50	GSE97391_Direct_in_vitro_neuron_res100	1183	Bimodal	0.667733	<5k
10	GSE97391_Direct_in_vitro_neuron_res100	1183	Bimodal	0.678287	<5k
0	GSE97391_Direct_in_vitro_neuron_res100	1183	Bimodal	0.111788	<5k
500	GSE97391_Standard_in_vitro_neuron_res100	1206	Bimodal	0.600304	<5k
100	GSE97391_Standard_in_vitro_neuron_res100	1206	Bimodal	0.54695	<5k
50	GSE97391_Standard_in_vitro_neuron_res100	1206	Bimodal	0.577418	<5k
10	GSE97391_Standard_in_vitro_neuron_res100	1206	Bimodal	0.220141	<5k
0	GSE97391_Standard_in_vitro_neuron_res100	1206	Bimodal	-0.114873	<5k
500	Hypodermis_and_seam_celegans_matrix_res100	6127	Bimodal	0.345869	<15k
100	Hypodermis_and_seam_celegans_matrix_res100	6127	Bimodal	0.191011	<15k
50	Hypodermis_and_seam_celegans_matrix_res100	6127	Bimodal	0.0225565	<15k
10	Hypodermis_and_seam_celegans_matrix_res100	6127	Bimodal	-0.178338	<15k
0	Hypodermis_and_seam_celegans_matrix_res100	6127	Bimodal	-0.639271	<15k
500	IPSC_res100	14747	Bimodal	0.817949	<30k
100	IPSC_res100	14747	Bimodal	0.779418	<30k
50	IPSC_res100	14747	Bimodal	0.638945	<30k
10	IPSC_res100	14747	Bimodal	0.270921	<30k
0	IPSC_res100	14747	Bimodal	-0.15296	<30k
500	Muscle_and_mesoderm_celegans_matrix_res100	11185	Bimodal	0.671135	<25k
100	Muscle_and_mesoderm_celegans_matrix_res100	11185	Bimodal	0.509949	<25k
50	Muscle_and_mesoderm_celegans_matrix_res100	11185	Bimodal	0.51594	<25k
10	Muscle_and_mesoderm_celegans_matrix_res100	11185	Bimodal	0.230904	<25k
0	Muscle_and_mesoderm_celegans_matrix_res100	11185	Bimodal	-0.349058	<25k
500	Whole_intestine_smartseq2_matrix_res100	761	Bimodal	-0.0677675	<5k
100	Whole_intestine_smartseq2_matrix_res100	761	Bimodal	-0.0273011	<5k
50	Whole_intestine_smartseq2_matrix_res100	761	Bimodal	-0.125919	<5k
10	Whole_intestine_smartseq2_matrix_res100	761	Bimodal	-0.3895	<5k
0	Whole_intestine_smartseq2_matrix_res100	761	Bimodal	-0.585271	<5k
500	Zebrafish_matrix_res100	19752	Bimodal	0.422466	<40k
100	Zebrafish_matrix_res100	19752	Bimodal	0.301957	<40k
50	Zebrafish_matrix_res100	19752	Bimodal	0.0963948	<40k
10	Zebrafish_matrix_res100	19752	Bimodal	-0.0995852	<40k
0	Zebrafish_matrix_res100	19752	Bimodal	0.20769	<40k
