# Supplementary material for: Mixed model-based deconvolution of cell-state abundances (MeDuSA) along a one-dimensional trajectory
Source: Nat Comput Sci. 2023 Jul 13;3(7):630–43. doi: 10.1038/s43588-023-00487-2 (PMC10766563; doi:10.1038/s43588-023-00487-2)
Supplement: Supplementary file 10 — Statistical source data. [file 43588_2023_487_MOESM10_ESM.xlsx]

## Sheet: panel_a
Cell Size	Method	Time
2000	MeDuSA	1.30833
4000	MeDuSA	1.68933
6000	MeDuSA	2.23177
8000	MeDuSA	2.70883
10000	MeDuSA	3.24313
2000	CPM	2.6479
4000	CPM	5.14965
6000	CPM	7.01025
8000	CPM	12.7428
10000	CPM	17.0497

## Sheet: panel_b
Cell Size	Method	Time
2000	MeDuSA	0.778442
4000	MeDuSA	0.836023
6000	MeDuSA	1.08134
8000	MeDuSA	1.34564
10000	MeDuSA	1.72601
2000	CPM	0.971654
4000	CPM	2.04316
6000	CPM	3.35603
8000	CPM	5.56076
10000	CPM	5.58108
