# Supplementary material for: Mixed model-based deconvolution of cell-state abundances (MeDuSA) along a one-dimensional trajectory
Source: Nat Comput Sci. 2023 Jul 13;3(7):630–43. doi: 10.1038/s43588-023-00487-2 (PMC10766563; doi:10.1038/s43588-023-00487-2)
Supplement: Supplementary file 11 — Statistical source data. [file 43588_2023_487_MOESM11_ESM.xlsx]

## Sheet: CCC
Method	Sample	CCC	Resolution	Dataset
MeDuSA	328C_0h	0.73826	50	Epithelia
ssGSEA	328C_0h	0.0701333	50	Epithelia
MuSiC	328C_0h	0.085478	50	Epithelia
BayesPrism	328C_0h	0.743624	50	Epithelia
CIBERSORT	328C_0h	0.173142	50	Epithelia
CPM	328C_0h	0.729482	50	Epithelia
Scaden	328C_0h	0.0950328	50	Epithelia
TAPE	328C_0h	-0.0553426	50	Epithelia
MeDuSA	328C_12h	0.723387	50	Epithelia
ssGSEA	328C_12h	0.175436	50	Epithelia
MuSiC	328C_12h	0.0654575	50	Epithelia
BayesPrism	328C_12h	0.648996	50	Epithelia
CIBERSORT	328C_12h	0.189607	50	Epithelia
CPM	328C_12h	0.69369	50	Epithelia
Scaden	328C_12h	0.282508	50	Epithelia
TAPE	328C_12h	-0.0548346	50	Epithelia
MeDuSA	328C_24h	0.718864	50	Epithelia
ssGSEA	328C_24h	0.195256	50	Epithelia
MuSiC	328C_24h	0.130713	50	Epithelia
BayesPrism	328C_24h	0.715567	50	Epithelia
CIBERSORT	328C_24h	0.214449	50	Epithelia
CPM	328C_24h	0.767042	50	Epithelia
Scaden	328C_24h	0.229649	50	Epithelia
TAPE	328C_24h	-0.0478293	50	Epithelia
MeDuSA	356C_0h	0.697369	50	Epithelia
ssGSEA	356C_0h	0.0553194	50	Epithelia
MuSiC	356C_0h	-0.0112989	50	Epithelia
BayesPrism	356C_0h	0.0680002	50	Epithelia
CIBERSORT	356C_0h	-0.0786487	50	Epithelia
CPM	356C_0h	0.230907	50	Epithelia
Scaden	356C_0h	0.13014	50	Epithelia
TAPE	356C_0h	0.241292	50	Epithelia
MeDuSA	356C_12h	0.623252	50	Epithelia
ssGSEA	356C_12h	0.0541431	50	Epithelia
MuSiC	356C_12h	0.00360884	50	Epithelia
BayesPrism	356C_12h	-0.00695054	50	Epithelia
CIBERSORT	356C_12h	-0.0629662	50	Epithelia
CPM	356C_12h	0.187724	50	Epithelia
Scaden	356C_12h	0.16869	50	Epithelia
TAPE	356C_12h	0.170516	50	Epithelia
MeDuSA	356C_24h	0.719691	50	Epithelia
ssGSEA	356C_24h	0.168045	50	Epithelia
MuSiC	356C_24h	0.0852797	50	Epithelia
BayesPrism	356C_24h	0.239526	50	Epithelia
CIBERSORT	356C_24h	0.0310597	50	Epithelia
CPM	356C_24h	0.319065	50	Epithelia
Scaden	356C_24h	0.252708	50	Epithelia
TAPE	356C_24h	0.19703	50	Epithelia
MeDuSA	362C_0h	0.738158	50	Epithelia
ssGSEA	362C_0h	0.144559	50	Epithelia
MuSiC	362C_0h	-0.0534432	50	Epithelia
BayesPrism	362C_0h	0.310192	50	Epithelia
CIBERSORT	362C_0h	0.0360043	50	Epithelia
CPM	362C_0h	0.355596	50	Epithelia
Scaden	362C_0h	-0.0398701	50	Epithelia
TAPE	362C_0h	0.236652	50	Epithelia
MeDuSA	362C_12h	0.591018	50	Epithelia
ssGSEA	362C_12h	0.258199	50	Epithelia
MuSiC	362C_12h	-0.0401176	50	Epithelia
BayesPrism	362C_12h	0.513864	50	Epithelia
CIBERSORT	362C_12h	0.0253447	50	Epithelia
CPM	362C_12h	0.530068	50	Epithelia
Scaden	362C_12h	-0.0546551	50	Epithelia
TAPE	362C_12h	0.188025	50	Epithelia
MeDuSA	362C_24h	0.563172	50	Epithelia
ssGSEA	362C_24h	0.137281	50	Epithelia
MuSiC	362C_24h	-0.0564752	50	Epithelia
BayesPrism	362C_24h	0.256601	50	Epithelia
CIBERSORT	362C_24h	0.0815058	50	Epithelia
CPM	362C_24h	0.35029	50	Epithelia
Scaden	362C_24h	-0.0286798	50	Epithelia
TAPE	362C_24h	0.0953609	50	Epithelia
MeDuSA	367C_0h	0.799073	50	Epithelia
ssGSEA	367C_0h	0.0533372	50	Epithelia
MuSiC	367C_0h	-0.0452322	50	Epithelia
BayesPrism	367C_0h	0.0668955	50	Epithelia
CIBERSORT	367C_0h	0.0238474	50	Epithelia
CPM	367C_0h	0.288691	50	Epithelia
Scaden	367C_0h	0.338572	50	Epithelia
TAPE	367C_0h	0.171267	50	Epithelia
MeDuSA	367C_12h	0.791956	50	Epithelia
ssGSEA	367C_12h	0.0333794	50	Epithelia
MuSiC	367C_12h	-0.0594901	50	Epithelia
BayesPrism	367C_12h	-0.0557455	50	Epithelia
CIBERSORT	367C_12h	0.0908269	50	Epithelia
CPM	367C_12h	-0.0162422	50	Epithelia
Scaden	367C_12h	0.150936	50	Epithelia
TAPE	367C_12h	0.217646	50	Epithelia
MeDuSA	367C_24h	0.773971	50	Epithelia
ssGSEA	367C_24h	0.0489786	50	Epithelia
MuSiC	367C_24h	-0.0462114	50	Epithelia
BayesPrism	367C_24h	0.173814	50	Epithelia
CIBERSORT	367C_24h	0.0925111	50	Epithelia
CPM	367C_24h	0.37036	50	Epithelia
Scaden	367C_24h	0.319316	50	Epithelia
TAPE	367C_24h	0.148253	50	Epithelia
MeDuSA	325C_0h	0.806638	50	Epithelia
ssGSEA	325C_0h	0.0546667	50	Epithelia
MuSiC	325C_0h	-0.040187	50	Epithelia
BayesPrism	325C_0h	-0.00112184	50	Epithelia
CIBERSORT	325C_0h	0.0484429	50	Epithelia
CPM	325C_0h	0.101584	50	Epithelia
Scaden	325C_0h	0.0606218	50	Epithelia
TAPE	325C_0h	0.144129	50	Epithelia
MeDuSA	325C_12h	0.763934	50	Epithelia
ssGSEA	325C_12h	0.0390691	50	Epithelia
MuSiC	325C_12h	-0.0492331	50	Epithelia
BayesPrism	325C_12h	-1.11282e-05	50	Epithelia
CIBERSORT	325C_12h	0.0645112	50	Epithelia
CPM	325C_12h	0.113319	50	Epithelia
Scaden	325C_12h	0.14601	50	Epithelia
TAPE	325C_12h	0.177953	50	Epithelia
MeDuSA	325C_24h	0.847787	50	Epithelia
ssGSEA	325C_24h	0.0500037	50	Epithelia
MuSiC	325C_24h	-0.0589405	50	Epithelia
BayesPrism	325C_24h	-0.00684856	50	Epithelia
CIBERSORT	325C_24h	0.0565858	50	Epithelia
CPM	325C_24h	0.0766056	50	Epithelia
Scaden	325C_24h	0.0622531	50	Epithelia
TAPE	325C_24h	0.200667	50	Epithelia
MeDuSA	328C_0h	0.743166	100	Epithelia
ssGSEA	328C_0h	0.194232	100	Epithelia
MuSiC	328C_0h	0.0301143	100	Epithelia
BayesPrism	328C_0h	0.516796	100	Epithelia
CIBERSORT	328C_0h	0.226041	100	Epithelia
CPM	328C_0h	0.718524	100	Epithelia
Scaden	328C_0h	0.0126106	100	Epithelia
TAPE	328C_0h	0.129619	100	Epithelia
MeDuSA	328C_12h	0.727808	100	Epithelia
ssGSEA	328C_12h	0.265049	100	Epithelia
MuSiC	328C_12h	0.0237026	100	Epithelia
BayesPrism	328C_12h	0.428895	100	Epithelia
CIBERSORT	328C_12h	0.16951	100	Epithelia
CPM	328C_12h	0.693564	100	Epithelia
Scaden	328C_12h	0.00326434	100	Epithelia
TAPE	328C_12h	0.117872	100	Epithelia
MeDuSA	328C_24h	0.727123	100	Epithelia
ssGSEA	328C_24h	0.286553	100	Epithelia
MuSiC	328C_24h	0.0471709	100	Epithelia
BayesPrism	328C_24h	0.45688	100	Epithelia
CIBERSORT	328C_24h	0.219305	100	Epithelia
CPM	328C_24h	0.766715	100	Epithelia
Scaden	328C_24h	0.0909964	100	Epithelia
TAPE	328C_24h	0.119484	100	Epithelia
MeDuSA	356C_0h	0.671832	100	Epithelia
ssGSEA	356C_0h	0.16267	100	Epithelia
MuSiC	356C_0h	-0.0194858	100	Epithelia
BayesPrism	356C_0h	0.0269853	100	Epithelia
CIBERSORT	356C_0h	0.0423496	100	Epithelia
CPM	356C_0h	0.236994	100	Epithelia
Scaden	356C_0h	0.0241439	100	Epithelia
TAPE	356C_0h	-0.0209038	100	Epithelia
MeDuSA	356C_12h	0.606253	100	Epithelia
ssGSEA	356C_12h	0.178294	100	Epithelia
MuSiC	356C_12h	-0.00474692	100	Epithelia
BayesPrism	356C_12h	-0.00311794	100	Epithelia
CIBERSORT	356C_12h	0.0112952	100	Epithelia
CPM	356C_12h	0.180865	100	Epithelia
Scaden	356C_12h	0.034655	100	Epithelia
TAPE	356C_12h	-0.0463117	100	Epithelia
MeDuSA	356C_24h	0.711654	100	Epithelia
ssGSEA	356C_24h	0.245033	100	Epithelia
MuSiC	356C_24h	0.0654417	100	Epithelia
BayesPrism	356C_24h	0.156338	100	Epithelia
CIBERSORT	356C_24h	0.0526866	100	Epithelia
CPM	356C_24h	0.33034	100	Epithelia
Scaden	356C_24h	0.00608015	100	Epithelia
TAPE	356C_24h	0.00606181	100	Epithelia
MeDuSA	362C_0h	0.741227	100	Epithelia
ssGSEA	362C_0h	0.293634	100	Epithelia
MuSiC	362C_0h	-0.0429577	100	Epithelia
BayesPrism	362C_0h	0.208646	100	Epithelia
CIBERSORT	362C_0h	0.127236	100	Epithelia
CPM	362C_0h	0.408585	100	Epithelia
Scaden	362C_0h	-0.0268691	100	Epithelia
TAPE	362C_0h	-0.0557766	100	Epithelia
MeDuSA	362C_12h	0.590487	100	Epithelia
ssGSEA	362C_12h	0.361302	100	Epithelia
MuSiC	362C_12h	-0.0435776	100	Epithelia
BayesPrism	362C_12h	0.28377	100	Epithelia
CIBERSORT	362C_12h	0.146977	100	Epithelia
CPM	362C_12h	0.519711	100	Epithelia
Scaden	362C_12h	-0.0445551	100	Epithelia
TAPE	362C_12h	-0.127575	100	Epithelia
MeDuSA	362C_24h	0.556304	100	Epithelia
ssGSEA	362C_24h	0.193853	100	Epithelia
MuSiC	362C_24h	-0.0531866	100	Epithelia
BayesPrism	362C_24h	0.189454	100	Epithelia
CIBERSORT	362C_24h	0.134034	100	Epithelia
CPM	362C_24h	0.359086	100	Epithelia
Scaden	362C_24h	-0.0469489	100	Epithelia
TAPE	362C_24h	-0.0317207	100	Epithelia
MeDuSA	367C_0h	0.806044	100	Epithelia
ssGSEA	367C_0h	0.195417	100	Epithelia
MuSiC	367C_0h	-0.03973	100	Epithelia
BayesPrism	367C_0h	0.121707	100	Epithelia
CIBERSORT	367C_0h	0.0615039	100	Epithelia
CPM	367C_0h	0.268326	100	Epithelia
Scaden	367C_0h	0.0959217	100	Epithelia
TAPE	367C_0h	-0.0138889	100	Epithelia
MeDuSA	367C_12h	0.779653	100	Epithelia
ssGSEA	367C_12h	0.1048	100	Epithelia
MuSiC	367C_12h	-0.0517095	100	Epithelia
BayesPrism	367C_12h	-0.0329779	100	Epithelia
CIBERSORT	367C_12h	0.0933133	100	Epithelia
CPM	367C_12h	-0.0180725	100	Epithelia
Scaden	367C_12h	-0.00924782	100	Epithelia
TAPE	367C_12h	-0.124842	100	Epithelia
MeDuSA	367C_24h	0.787854	100	Epithelia
ssGSEA	367C_24h	0.17419	100	Epithelia
MuSiC	367C_24h	-0.0359014	100	Epithelia
BayesPrism	367C_24h	0.119297	100	Epithelia
CIBERSORT	367C_24h	0.106709	100	Epithelia
CPM	367C_24h	0.370319	100	Epithelia
Scaden	367C_24h	0.074952	100	Epithelia
TAPE	367C_24h	-0.0546228	100	Epithelia
MeDuSA	325C_0h	0.792505	100	Epithelia
ssGSEA	325C_0h	0.162212	100	Epithelia
MuSiC	325C_0h	-0.041454	100	Epithelia
BayesPrism	325C_0h	-0.00235865	100	Epithelia
CIBERSORT	325C_0h	0.0559391	100	Epithelia
CPM	325C_0h	0.105195	100	Epithelia
Scaden	325C_0h	0.0494896	100	Epithelia
TAPE	325C_0h	-0.030648	100	Epithelia
MeDuSA	325C_12h	0.757882	100	Epithelia
ssGSEA	325C_12h	0.138993	100	Epithelia
MuSiC	325C_12h	-0.0286792	100	Epithelia
BayesPrism	325C_12h	-0.00708969	100	Epithelia
CIBERSORT	325C_12h	0.0565724	100	Epithelia
CPM	325C_12h	0.124522	100	Epithelia
Scaden	325C_12h	0.0317422	100	Epithelia
TAPE	325C_12h	-0.0840439	100	Epithelia
MeDuSA	325C_24h	0.843389	100	Epithelia
ssGSEA	325C_24h	0.157298	100	Epithelia
MuSiC	325C_24h	-0.035708	100	Epithelia
BayesPrism	325C_24h	0.0178566	100	Epithelia
CIBERSORT	325C_24h	0.100519	100	Epithelia
CPM	325C_24h	0.0675465	100	Epithelia
Scaden	325C_24h	0.0178898	100	Epithelia
TAPE	325C_24h	-0.0725704	100	Epithelia
MeDuSA	328C_0h	0.744714	150	Epithelia
ssGSEA	328C_0h	0.200675	150	Epithelia
MuSiC	328C_0h	0.0298194	150	Epithelia
BayesPrism	328C_0h	0.334288	150	Epithelia
CIBERSORT	328C_0h	0.167234	150	Epithelia
CPM	328C_0h	0.695457	150	Epithelia
Scaden	328C_0h	0.0143698	150	Epithelia
TAPE	328C_0h	0.00818137	150	Epithelia
MeDuSA	328C_12h	0.733173	150	Epithelia
ssGSEA	328C_12h	0.226492	150	Epithelia
MuSiC	328C_12h	0.0342501	150	Epithelia
BayesPrism	328C_12h	0.266677	150	Epithelia
CIBERSORT	328C_12h	0.23303	150	Epithelia
CPM	328C_12h	0.660772	150	Epithelia
Scaden	328C_12h	0.0140193	150	Epithelia
TAPE	328C_12h	-0.0299574	150	Epithelia
MeDuSA	328C_24h	0.744828	150	Epithelia
ssGSEA	328C_24h	0.300586	150	Epithelia
MuSiC	328C_24h	0.0305486	150	Epithelia
BayesPrism	328C_24h	0.286815	150	Epithelia
CIBERSORT	328C_24h	0.204211	150	Epithelia
CPM	328C_24h	0.752027	150	Epithelia
Scaden	328C_24h	0.0586422	150	Epithelia
TAPE	328C_24h	-0.0121015	150	Epithelia
MeDuSA	356C_0h	0.694178	150	Epithelia
ssGSEA	356C_0h	0.171412	150	Epithelia
MuSiC	356C_0h	-0.0225143	150	Epithelia
BayesPrism	356C_0h	0.0170225	150	Epithelia
CIBERSORT	356C_0h	0.100084	150	Epithelia
CPM	356C_0h	0.220646	150	Epithelia
Scaden	356C_0h	0.0068345	150	Epithelia
TAPE	356C_0h	0.0297026	150	Epithelia
MeDuSA	356C_12h	0.621685	150	Epithelia
ssGSEA	356C_12h	0.140087	150	Epithelia
MuSiC	356C_12h	-0.00752914	150	Epithelia
BayesPrism	356C_12h	0.000109233	150	Epithelia
CIBERSORT	356C_12h	0.0639201	150	Epithelia
CPM	356C_12h	0.162162	150	Epithelia
Scaden	356C_12h	0.00756044	150	Epithelia
TAPE	356C_12h	0.0197405	150	Epithelia
MeDuSA	356C_24h	0.728146	150	Epithelia
ssGSEA	356C_24h	0.251277	150	Epithelia
MuSiC	356C_24h	0.0110322	150	Epithelia
BayesPrism	356C_24h	0.116559	150	Epithelia
CIBERSORT	356C_24h	0.134057	150	Epithelia
CPM	356C_24h	0.313028	150	Epithelia
Scaden	356C_24h	-0.0508881	150	Epithelia
TAPE	356C_24h	0.04387	150	Epithelia
MeDuSA	362C_0h	0.769542	150	Epithelia
ssGSEA	362C_0h	0.317202	150	Epithelia
MuSiC	362C_0h	-0.0556811	150	Epithelia
BayesPrism	362C_0h	0.128773	150	Epithelia
CIBERSORT	362C_0h	0.0911022	150	Epithelia
CPM	362C_0h	0.389852	150	Epithelia
Scaden	362C_0h	-0.0301959	150	Epithelia
TAPE	362C_0h	0.0681962	150	Epithelia
MeDuSA	362C_12h	0.614461	150	Epithelia
ssGSEA	362C_12h	0.356952	150	Epithelia
MuSiC	362C_12h	-0.0378426	150	Epithelia
BayesPrism	362C_12h	0.203722	150	Epithelia
CIBERSORT	362C_12h	0.123108	150	Epithelia
CPM	362C_12h	0.502018	150	Epithelia
Scaden	362C_12h	-0.0201224	150	Epithelia
TAPE	362C_12h	0.0369786	150	Epithelia
MeDuSA	362C_24h	0.572807	150	Epithelia
ssGSEA	362C_24h	0.165734	150	Epithelia
MuSiC	362C_24h	-0.0593663	150	Epithelia
BayesPrism	362C_24h	0.107052	150	Epithelia
CIBERSORT	362C_24h	0.148247	150	Epithelia
CPM	362C_24h	0.328846	150	Epithelia
Scaden	362C_24h	-0.0501691	150	Epithelia
TAPE	362C_24h	-0.011723	150	Epithelia
MeDuSA	367C_0h	0.813273	150	Epithelia
ssGSEA	367C_0h	0.200689	150	Epithelia
MuSiC	367C_0h	-0.0358672	150	Epithelia
BayesPrism	367C_0h	0.0883259	150	Epithelia
CIBERSORT	367C_0h	0.112636	150	Epithelia
CPM	367C_0h	0.261627	150	Epithelia
Scaden	367C_0h	-0.0324159	150	Epithelia
TAPE	367C_0h	0.0254167	150	Epithelia
MeDuSA	367C_12h	0.791467	150	Epithelia
ssGSEA	367C_12h	0.124875	150	Epithelia
MuSiC	367C_12h	-0.0597227	150	Epithelia
BayesPrism	367C_12h	-0.0298153	150	Epithelia
CIBERSORT	367C_12h	0.0853842	150	Epithelia
CPM	367C_12h	-0.0221094	150	Epithelia
Scaden	367C_12h	0.012246	150	Epithelia
TAPE	367C_12h	0.051106	150	Epithelia
MeDuSA	367C_24h	0.805962	150	Epithelia
ssGSEA	367C_24h	0.196251	150	Epithelia
MuSiC	367C_24h	-0.0384578	150	Epithelia
BayesPrism	367C_24h	0.0913322	150	Epithelia
CIBERSORT	367C_24h	0.13249	150	Epithelia
CPM	367C_24h	0.354322	150	Epithelia
Scaden	367C_24h	0.0102294	150	Epithelia
TAPE	367C_24h	0.00619099	150	Epithelia
MeDuSA	325C_0h	0.813469	150	Epithelia
ssGSEA	325C_0h	0.181188	150	Epithelia
MuSiC	325C_0h	-0.0285902	150	Epithelia
BayesPrism	325C_0h	-0.00426625	150	Epithelia
CIBERSORT	325C_0h	0.102318	150	Epithelia
CPM	325C_0h	0.0895697	150	Epithelia
Scaden	325C_0h	0.00451842	150	Epithelia
TAPE	325C_0h	0.0151434	150	Epithelia
MeDuSA	325C_12h	0.780872	150	Epithelia
ssGSEA	325C_12h	0.141486	150	Epithelia
MuSiC	325C_12h	-0.0293115	150	Epithelia
BayesPrism	325C_12h	-0.0043621	150	Epithelia
CIBERSORT	325C_12h	0.101364	150	Epithelia
CPM	325C_12h	0.109216	150	Epithelia
Scaden	325C_12h	0.00625817	150	Epithelia
TAPE	325C_12h	-0.0083629	150	Epithelia
MeDuSA	325C_24h	0.853837	150	Epithelia
ssGSEA	325C_24h	0.172515	150	Epithelia
MuSiC	325C_24h	-0.0387845	150	Epithelia
BayesPrism	325C_24h	-0.00221498	150	Epithelia
CIBERSORT	325C_24h	0.148305	150	Epithelia
CPM	325C_24h	0.0594144	150	Epithelia
Scaden	325C_24h	0.0101984	150	Epithelia
TAPE	325C_24h	0.00617065	150	Epithelia
MeDuSA	328C_0h	0.742008	200	Epithelia
ssGSEA	328C_0h	0.222663	200	Epithelia
MuSiC	328C_0h	0.00466866	200	Epithelia
BayesPrism	328C_0h	0.407748	200	Epithelia
CIBERSORT	328C_0h	0.160292	200	Epithelia
CPM	328C_0h	0.691183	200	Epithelia
Scaden	328C_0h	-0.0143761	200	Epithelia
TAPE	328C_0h	-0.0462894	200	Epithelia
MeDuSA	328C_12h	0.736626	200	Epithelia
ssGSEA	328C_12h	0.260956	200	Epithelia
MuSiC	328C_12h	0.0185888	200	Epithelia
BayesPrism	328C_12h	0.323585	200	Epithelia
CIBERSORT	328C_12h	0.218794	200	Epithelia
CPM	328C_12h	0.650779	200	Epithelia
Scaden	328C_12h	0.0811776	200	Epithelia
TAPE	328C_12h	-0.0240527	200	Epithelia
MeDuSA	328C_24h	0.744782	200	Epithelia
ssGSEA	328C_24h	0.248444	200	Epithelia
MuSiC	328C_24h	0.0152507	200	Epithelia
BayesPrism	328C_24h	0.341234	200	Epithelia
CIBERSORT	328C_24h	0.225871	200	Epithelia
CPM	328C_24h	0.728194	200	Epithelia
Scaden	328C_24h	0.0442274	200	Epithelia
TAPE	328C_24h	-0.046983	200	Epithelia
MeDuSA	356C_0h	0.638392	200	Epithelia
ssGSEA	356C_0h	0.154831	200	Epithelia
MuSiC	356C_0h	-0.0152948	200	Epithelia
BayesPrism	356C_0h	0.0227716	200	Epithelia
CIBERSORT	356C_0h	0.136909	200	Epithelia
CPM	356C_0h	0.203249	200	Epithelia
Scaden	356C_0h	-0.00926277	200	Epithelia
TAPE	356C_0h	-0.00233833	200	Epithelia
MeDuSA	356C_12h	0.58433	200	Epithelia
ssGSEA	356C_12h	0.193391	200	Epithelia
MuSiC	356C_12h	-0.0202335	200	Epithelia
BayesPrism	356C_12h	0.00386502	200	Epithelia
CIBERSORT	356C_12h	0.0996601	200	Epithelia
CPM	356C_12h	0.160585	200	Epithelia
Scaden	356C_12h	-0.0299262	200	Epithelia
TAPE	356C_12h	-0.0171747	200	Epithelia
MeDuSA	356C_24h	0.678487	200	Epithelia
ssGSEA	356C_24h	0.205298	200	Epithelia
MuSiC	356C_24h	0.00266931	200	Epithelia
BayesPrism	356C_24h	0.123721	200	Epithelia
CIBERSORT	356C_24h	0.131672	200	Epithelia
CPM	356C_24h	0.280558	200	Epithelia
Scaden	356C_24h	-0.0402592	200	Epithelia
TAPE	356C_24h	-0.000147057	200	Epithelia
MeDuSA	362C_0h	0.734863	200	Epithelia
ssGSEA	362C_0h	0.288677	200	Epithelia
MuSiC	362C_0h	-0.0290918	200	Epithelia
BayesPrism	362C_0h	0.185954	200	Epithelia
CIBERSORT	362C_0h	0.148591	200	Epithelia
CPM	362C_0h	0.349547	200	Epithelia
Scaden	362C_0h	-0.035156	200	Epithelia
TAPE	362C_0h	0.0127246	200	Epithelia
MeDuSA	362C_12h	0.583776	200	Epithelia
ssGSEA	362C_12h	0.296502	200	Epithelia
MuSiC	362C_12h	-0.0259564	200	Epithelia
BayesPrism	362C_12h	0.249583	200	Epithelia
CIBERSORT	362C_12h	0.139369	200	Epithelia
CPM	362C_12h	0.479152	200	Epithelia
Scaden	362C_12h	-0.0189282	200	Epithelia
TAPE	362C_12h	-0.0135257	200	Epithelia
MeDuSA	362C_24h	0.560659	200	Epithelia
ssGSEA	362C_24h	0.191929	200	Epithelia
MuSiC	362C_24h	-0.0249015	200	Epithelia
BayesPrism	362C_24h	0.133551	200	Epithelia
CIBERSORT	362C_24h	0.16931	200	Epithelia
CPM	362C_24h	0.313101	200	Epithelia
Scaden	362C_24h	-0.0356848	200	Epithelia
TAPE	362C_24h	-0.0257324	200	Epithelia
MeDuSA	367C_0h	0.802224	200	Epithelia
ssGSEA	367C_0h	0.230973	200	Epithelia
MuSiC	367C_0h	-0.028589	200	Epithelia
BayesPrism	367C_0h	0.120642	200	Epithelia
CIBERSORT	367C_0h	0.118071	200	Epithelia
CPM	367C_0h	0.238338	200	Epithelia
Scaden	367C_0h	-0.000831606	200	Epithelia
TAPE	367C_0h	-0.0606494	200	Epithelia
MeDuSA	367C_12h	0.750727	200	Epithelia
ssGSEA	367C_12h	0.167587	200	Epithelia
MuSiC	367C_12h	-0.0323955	200	Epithelia
BayesPrism	367C_12h	-0.0348737	200	Epithelia
CIBERSORT	367C_12h	0.15824	200	Epithelia
CPM	367C_12h	-0.026837	200	Epithelia
Scaden	367C_12h	0.00647252	200	Epithelia
TAPE	367C_12h	-0.0238331	200	Epithelia
MeDuSA	367C_24h	0.799605	200	Epithelia
ssGSEA	367C_24h	0.204942	200	Epithelia
MuSiC	367C_24h	-0.0300024	200	Epithelia
BayesPrism	367C_24h	0.0909837	200	Epithelia
CIBERSORT	367C_24h	0.14939	200	Epithelia
CPM	367C_24h	0.325287	200	Epithelia
Scaden	367C_24h	-0.0231871	200	Epithelia
TAPE	367C_24h	-0.0258484	200	Epithelia
MeDuSA	325C_0h	0.770653	200	Epithelia
ssGSEA	325C_0h	0.141916	200	Epithelia
MuSiC	325C_0h	-0.0293729	200	Epithelia
BayesPrism	325C_0h	-0.000380005	200	Epithelia
CIBERSORT	325C_0h	0.10532	200	Epithelia
CPM	325C_0h	0.0862039	200	Epithelia
Scaden	325C_0h	-0.0182138	200	Epithelia
TAPE	325C_0h	-0.0356383	200	Epithelia
MeDuSA	325C_12h	0.730707	200	Epithelia
ssGSEA	325C_12h	0.162166	200	Epithelia
MuSiC	325C_12h	-0.0388986	200	Epithelia
BayesPrism	325C_12h	0.000808288	200	Epithelia
CIBERSORT	325C_12h	0.0554738	200	Epithelia
CPM	325C_12h	0.110282	200	Epithelia
Scaden	325C_12h	0.018838	200	Epithelia
TAPE	325C_12h	-0.0145248	200	Epithelia
MeDuSA	325C_24h	0.816371	200	Epithelia
ssGSEA	325C_24h	0.16975	200	Epithelia
MuSiC	325C_24h	-0.0237705	200	Epithelia
BayesPrism	325C_24h	0.00859715	200	Epithelia
CIBERSORT	325C_24h	0.130757	200	Epithelia
CPM	325C_24h	0.05115	200	Epithelia
Scaden	325C_24h	0.0141664	200	Epithelia
TAPE	325C_24h	-0.0303751	200	Epithelia
MeDuSA	A	0.744645	50	Monocytes
ssGSEA	A	0.183299	50	Monocytes
MuSiC	A	0.0766133	50	Monocytes
BayesPrism	A	0.132235	50	Monocytes
CIBERSORT	A	0.0822583	50	Monocytes
CPM	A	0.359102	50	Monocytes
Scaden	A	0.0881063	50	Monocytes
TAPE	A	0.051598	50	Monocytes
MeDuSA	B	0.807819	50	Monocytes
ssGSEA	B	0.149145	50	Monocytes
MuSiC	B	-0.0832466	50	Monocytes
BayesPrism	B	0.107715	50	Monocytes
CIBERSORT	B	-0.0604188	50	Monocytes
CPM	B	0.283594	50	Monocytes
Scaden	B	0.0538275	50	Monocytes
TAPE	B	0.019968	50	Monocytes
MeDuSA	C	0.634969	50	Monocytes
ssGSEA	C	0.183907	50	Monocytes
MuSiC	C	0.0506834	50	Monocytes
BayesPrism	C	0.00910831	50	Monocytes
CIBERSORT	C	0.0546394	50	Monocytes
CPM	C	0.221695	50	Monocytes
Scaden	C	0.0126292	50	Monocytes
TAPE	C	0.159526	50	Monocytes
MeDuSA	H	0.710387	50	Monocytes
ssGSEA	H	0.130679	50	Monocytes
MuSiC	H	-0.0772834	50	Monocytes
BayesPrism	H	0.0294167	50	Monocytes
CIBERSORT	H	-0.0787368	50	Monocytes
CPM	H	0.319368	50	Monocytes
Scaden	H	-0.00521234	50	Monocytes
TAPE	H	-0.141642	50	Monocytes
MeDuSA	J	0.47622	50	Monocytes
ssGSEA	J	0.05828	50	Monocytes
MuSiC	J	-0.0135259	50	Monocytes
BayesPrism	J	0.0518215	50	Monocytes
CIBERSORT	J	-0.0138596	50	Monocytes
CPM	J	0.0741032	50	Monocytes
Scaden	J	-0.0390436	50	Monocytes
TAPE	J	0.119278	50	Monocytes
MeDuSA	O	0.815538	50	Monocytes
ssGSEA	O	0.196901	50	Monocytes
MuSiC	O	0.0427843	50	Monocytes
BayesPrism	O	0.265398	50	Monocytes
CIBERSORT	O	0.0234285	50	Monocytes
CPM	O	0.435165	50	Monocytes
Scaden	O	-0.0180057	50	Monocytes
TAPE	O	-0.0843179	50	Monocytes
MeDuSA	T	0.738054	50	Monocytes
ssGSEA	T	0.215707	50	Monocytes
MuSiC	T	-0.075077	50	Monocytes
BayesPrism	T	0.0640524	50	Monocytes
CIBERSORT	T	-0.0223848	50	Monocytes
CPM	T	0.386728	50	Monocytes
Scaden	T	-0.0329811	50	Monocytes
TAPE	T	-0.0330146	50	Monocytes
MeDuSA	U	0.673665	50	Monocytes
ssGSEA	U	0.165983	50	Monocytes
MuSiC	U	-0.0556805	50	Monocytes
BayesPrism	U	0.146877	50	Monocytes
CIBERSORT	U	-0.0105732	50	Monocytes
CPM	U	0.352891	50	Monocytes
Scaden	U	-0.108926	50	Monocytes
TAPE	U	0.00148016	50	Monocytes
MeDuSA	A	0.709893	100	Monocytes
ssGSEA	A	0.241078	100	Monocytes
MuSiC	A	0.00962759	100	Monocytes
BayesPrism	A	-0.0228879	100	Monocytes
CIBERSORT	A	0.0565626	100	Monocytes
CPM	A	0.30795	100	Monocytes
Scaden	A	0.0861769	100	Monocytes
TAPE	A	-0.0885133	100	Monocytes
MeDuSA	B	0.732173	100	Monocytes
ssGSEA	B	0.259723	100	Monocytes
MuSiC	B	-0.0439053	100	Monocytes
BayesPrism	B	0.01696	100	Monocytes
CIBERSORT	B	-0.00194245	100	Monocytes
CPM	B	0.224458	100	Monocytes
Scaden	B	-0.0537991	100	Monocytes
TAPE	B	-0.0776376	100	Monocytes
MeDuSA	C	0.576499	100	Monocytes
ssGSEA	C	0.241262	100	Monocytes
MuSiC	C	0.00083301	100	Monocytes
BayesPrism	C	-0.0313495	100	Monocytes
CIBERSORT	C	0.0843763	100	Monocytes
CPM	C	0.1882	100	Monocytes
Scaden	C	0.245688	100	Monocytes
TAPE	C	-0.12483	100	Monocytes
MeDuSA	H	0.646724	100	Monocytes
ssGSEA	H	0.208624	100	Monocytes
MuSiC	H	-0.0876012	100	Monocytes
BayesPrism	H	-0.0127368	100	Monocytes
CIBERSORT	H	-0.0941628	100	Monocytes
CPM	H	0.254796	100	Monocytes
Scaden	H	0.0877264	100	Monocytes
TAPE	H	0.0223226	100	Monocytes
MeDuSA	J	0.437567	100	Monocytes
ssGSEA	J	0.107612	100	Monocytes
MuSiC	J	-0.0181939	100	Monocytes
BayesPrism	J	0.000606061	100	Monocytes
CIBERSORT	J	-0.0831312	100	Monocytes
CPM	J	0.0378056	100	Monocytes
Scaden	J	0.241318	100	Monocytes
TAPE	J	-0.104426	100	Monocytes
MeDuSA	O	0.810135	100	Monocytes
ssGSEA	O	0.323201	100	Monocytes
MuSiC	O	0.102358	100	Monocytes
BayesPrism	O	0.113718	100	Monocytes
CIBERSORT	O	0.108749	100	Monocytes
CPM	O	0.397075	100	Monocytes
Scaden	O	-0.0153678	100	Monocytes
TAPE	O	0.00604697	100	Monocytes
MeDuSA	T	0.688481	100	Monocytes
ssGSEA	T	0.305005	100	Monocytes
MuSiC	T	-0.082117	100	Monocytes
BayesPrism	T	0.0180934	100	Monocytes
CIBERSORT	T	-0.0350046	100	Monocytes
CPM	T	0.322355	100	Monocytes
Scaden	T	0.116434	100	Monocytes
TAPE	T	-0.0380661	100	Monocytes
MeDuSA	U	0.62808	100	Monocytes
ssGSEA	U	0.256211	100	Monocytes
MuSiC	U	0.00744587	100	Monocytes
BayesPrism	U	0.052056	100	Monocytes
CIBERSORT	U	-0.0747543	100	Monocytes
CPM	U	0.27517	100	Monocytes
Scaden	U	0.0291308	100	Monocytes
TAPE	U	-0.048411	100	Monocytes
MeDuSA	A	0.704193	150	Monocytes
ssGSEA	A	0.367669	150	Monocytes
MuSiC	A	0.0348436	150	Monocytes
BayesPrism	A	-0.0149369	150	Monocytes
CIBERSORT	A	0.119468	150	Monocytes
CPM	A	0.288295	150	Monocytes
Scaden	A	-0.0108842	150	Monocytes
TAPE	A	0.0452094	150	Monocytes
MeDuSA	B	0.682409	150	Monocytes
ssGSEA	B	0.305369	150	Monocytes
MuSiC	B	-0.03032	150	Monocytes
BayesPrism	B	-0.0127202	150	Monocytes
CIBERSORT	B	-0.0105444	150	Monocytes
CPM	B	0.199727	150	Monocytes
Scaden	B	-0.0512381	150	Monocytes
TAPE	B	0.0290066	150	Monocytes
MeDuSA	C	0.531296	150	Monocytes
ssGSEA	C	0.262071	150	Monocytes
MuSiC	C	0.0329855	150	Monocytes
BayesPrism	C	-0.0252717	150	Monocytes
CIBERSORT	C	0.0421162	150	Monocytes
CPM	C	0.165763	150	Monocytes
Scaden	C	-0.0425907	150	Monocytes
TAPE	C	-0.00673267	150	Monocytes
MeDuSA	H	0.649936	150	Monocytes
ssGSEA	H	0.245793	150	Monocytes
MuSiC	H	-0.033425	150	Monocytes
BayesPrism	H	-0.0202238	150	Monocytes
CIBERSORT	H	-0.0236017	150	Monocytes
CPM	H	0.240181	150	Monocytes
Scaden	H	-0.0166071	150	Monocytes
TAPE	H	-0.0684133	150	Monocytes
MeDuSA	J	0.409706	150	Monocytes
ssGSEA	J	0.12011	150	Monocytes
MuSiC	J	-0.0261966	150	Monocytes
BayesPrism	J	-0.0528211	150	Monocytes
CIBERSORT	J	-0.0585926	150	Monocytes
CPM	J	0.0375726	150	Monocytes
Scaden	J	0.0550498	150	Monocytes
TAPE	J	0.14431	150	Monocytes
MeDuSA	O	0.818349	150	Monocytes
ssGSEA	O	0.361298	150	Monocytes
MuSiC	O	0.0527119	150	Monocytes
BayesPrism	O	0.065979	150	Monocytes
CIBERSORT	O	0.125869	150	Monocytes
CPM	O	0.384995	150	Monocytes
Scaden	O	0.0292098	150	Monocytes
TAPE	O	-0.0306997	150	Monocytes
MeDuSA	T	0.685125	150	Monocytes
ssGSEA	T	0.32191	150	Monocytes
MuSiC	T	-0.0374613	150	Monocytes
BayesPrism	T	0.000427627	150	Monocytes
CIBERSORT	T	0.0147622	150	Monocytes
CPM	T	0.294556	150	Monocytes
Scaden	T	0.0184373	150	Monocytes
TAPE	T	0.0183089	150	Monocytes
MeDuSA	U	0.61601	150	Monocytes
ssGSEA	U	0.29694	150	Monocytes
MuSiC	U	-0.0199971	150	Monocytes
BayesPrism	U	-0.00294243	150	Monocytes
CIBERSORT	U	0.0169197	150	Monocytes
CPM	U	0.261361	150	Monocytes
Scaden	U	0.0902447	150	Monocytes
TAPE	U	0.0760032	150	Monocytes
MeDuSA	A	0.664819	200	Monocytes
ssGSEA	A	0.360471	200	Monocytes
MuSiC	A	0.0205792	200	Monocytes
BayesPrism	A	-0.024798	200	Monocytes
CIBERSORT	A	0.0878658	200	Monocytes
CPM	A	0.26956	200	Monocytes
Scaden	A	-0.0321091	200	Monocytes
TAPE	A	-0.058011	200	Monocytes
MeDuSA	B	0.642949	200	Monocytes
ssGSEA	B	0.276032	200	Monocytes
MuSiC	B	-0.0825017	200	Monocytes
BayesPrism	B	-0.0248789	200	Monocytes
CIBERSORT	B	0.0230871	200	Monocytes
CPM	B	0.190656	200	Monocytes
Scaden	B	-0.0428162	200	Monocytes
TAPE	B	-0.0253657	200	Monocytes
MeDuSA	C	0.473717	200	Monocytes
ssGSEA	C	0.200689	200	Monocytes
MuSiC	C	-0.0360968	200	Monocytes
BayesPrism	C	-0.0296805	200	Monocytes
CIBERSORT	C	0.0590724	200	Monocytes
CPM	C	0.14953	200	Monocytes
Scaden	C	-0.0192106	200	Monocytes
TAPE	C	-0.128955	200	Monocytes
MeDuSA	H	0.603134	200	Monocytes
ssGSEA	H	0.20754	200	Monocytes
MuSiC	H	-0.0385202	200	Monocytes
BayesPrism	H	-0.00886976	200	Monocytes
CIBERSORT	H	-0.0654724	200	Monocytes
CPM	H	0.218692	200	Monocytes
Scaden	H	-0.00247558	200	Monocytes
TAPE	H	0.0440066	200	Monocytes
MeDuSA	J	0.362932	200	Monocytes
ssGSEA	J	0.094374	200	Monocytes
MuSiC	J	0.00667434	200	Monocytes
BayesPrism	J	-0.0136135	200	Monocytes
CIBERSORT	J	-0.0822401	200	Monocytes
CPM	J	0.0515549	200	Monocytes
Scaden	J	-0.0175277	200	Monocytes
TAPE	J	0.030094	200	Monocytes
MeDuSA	O	0.793185	200	Monocytes
ssGSEA	O	0.320461	200	Monocytes
MuSiC	O	-0.0103921	200	Monocytes
BayesPrism	O	0.0323068	200	Monocytes
CIBERSORT	O	0.115626	200	Monocytes
CPM	O	0.367698	200	Monocytes
Scaden	O	0.0121258	200	Monocytes
TAPE	O	-0.00865489	200	Monocytes
MeDuSA	T	0.636624	200	Monocytes
ssGSEA	T	0.28477	200	Monocytes
MuSiC	T	-0.0610284	200	Monocytes
BayesPrism	T	-0.00585878	200	Monocytes
CIBERSORT	T	-0.0617449	200	Monocytes
CPM	T	0.26983	200	Monocytes
Scaden	T	-0.00294817	200	Monocytes
TAPE	T	0.0115052	200	Monocytes
MeDuSA	U	0.555029	200	Monocytes
ssGSEA	U	0.211989	200	Monocytes
MuSiC	U	0.00658424	200	Monocytes
BayesPrism	U	0.00907323	200	Monocytes
CIBERSORT	U	-0.0619463	200	Monocytes
CPM	U	0.226892	200	Monocytes
Scaden	U	0.00395575	200	Monocytes
TAPE	U	-0.0166759	200	Monocytes
MeDuSA	guss_1	0.656417	50	iPSC
ssGSEA	guss_1	0.0773232	50	iPSC
MuSiC	guss_1	-0.0725811	50	iPSC
BayesPrism	guss_1	0.0140019	50	iPSC
CIBERSORT	guss_1	0.270635	50	iPSC
CPM	guss_1	0.0940902	50	iPSC
Scaden	guss_1	0.0205747	50	iPSC
TAPE	guss_1	-0.218839	50	iPSC
MeDuSA	pelm_3	0.528993	50	iPSC
ssGSEA	pelm_3	-0.0253375	50	iPSC
MuSiC	pelm_3	-0.0403106	50	iPSC
BayesPrism	pelm_3	-0.0460806	50	iPSC
CIBERSORT	pelm_3	0.0813344	50	iPSC
CPM	pelm_3	0.110682	50	iPSC
Scaden	pelm_3	0.00874335	50	iPSC
TAPE	pelm_3	-0.0602225	50	iPSC
MeDuSA	sojd_3	0.637709	50	iPSC
ssGSEA	sojd_3	0.132029	50	iPSC
MuSiC	sojd_3	-0.0403967	50	iPSC
BayesPrism	sojd_3	-0.00825283	50	iPSC
CIBERSORT	sojd_3	0.100714	50	iPSC
CPM	sojd_3	0.166334	50	iPSC
Scaden	sojd_3	0.0396555	50	iPSC
TAPE	sojd_3	0.0436221	50	iPSC
MeDuSA	nudd_1	0.931702	50	iPSC
ssGSEA	nudd_1	0.433606	50	iPSC
MuSiC	nudd_1	0.036618	50	iPSC
BayesPrism	nudd_1	0.00570276	50	iPSC
CIBERSORT	nudd_1	0.0326801	50	iPSC
CPM	nudd_1	0.401219	50	iPSC
Scaden	nudd_1	-0.097454	50	iPSC
TAPE	nudd_1	0.237105	50	iPSC
MeDuSA	zapk_3	0.488067	50	iPSC
ssGSEA	zapk_3	-0.0127766	50	iPSC
MuSiC	zapk_3	0.136747	50	iPSC
BayesPrism	zapk_3	-0.00719532	50	iPSC
CIBERSORT	zapk_3	0.00870554	50	iPSC
CPM	zapk_3	0.276953	50	iPSC
Scaden	zapk_3	-0.0385955	50	iPSC
TAPE	zapk_3	0.134422	50	iPSC
MeDuSA	joxm_1	0.557434	50	iPSC
ssGSEA	joxm_1	0.0738625	50	iPSC
MuSiC	joxm_1	-0.02859	50	iPSC
BayesPrism	joxm_1	0.211507	50	iPSC
CIBERSORT	joxm_1	0.0261697	50	iPSC
CPM	joxm_1	-0.393743	50	iPSC
Scaden	joxm_1	0.0249274	50	iPSC
TAPE	joxm_1	-0.189356	50	iPSC
MeDuSA	guss_1	0.525	100	iPSC
ssGSEA	guss_1	-0.0661209	100	iPSC
MuSiC	guss_1	-0.013377	100	iPSC
BayesPrism	guss_1	0.010676	100	iPSC
CIBERSORT	guss_1	0.0574498	100	iPSC
CPM	guss_1	0.0113827	100	iPSC
Scaden	guss_1	-0.00391281	100	iPSC
TAPE	guss_1	0.0575378	100	iPSC
MeDuSA	pelm_3	0.43987	100	iPSC
ssGSEA	pelm_3	-0.0186739	100	iPSC
MuSiC	pelm_3	-0.00290325	100	iPSC
BayesPrism	pelm_3	0.00649871	100	iPSC
CIBERSORT	pelm_3	0.0366846	100	iPSC
CPM	pelm_3	0.0950017	100	iPSC
Scaden	pelm_3	0.0024882	100	iPSC
TAPE	pelm_3	0.0541082	100	iPSC
MeDuSA	sojd_3	0.587964	100	iPSC
ssGSEA	sojd_3	0.0934103	100	iPSC
MuSiC	sojd_3	-0.0199817	100	iPSC
BayesPrism	sojd_3	0.00576894	100	iPSC
CIBERSORT	sojd_3	0.0224196	100	iPSC
CPM	sojd_3	0.121449	100	iPSC
Scaden	sojd_3	0.0666922	100	iPSC
TAPE	sojd_3	-0.106714	100	iPSC
MeDuSA	nudd_1	0.871023	100	iPSC
ssGSEA	nudd_1	-0.0479232	100	iPSC
MuSiC	nudd_1	0.0333367	100	iPSC
BayesPrism	nudd_1	-0.0149392	100	iPSC
CIBERSORT	nudd_1	-0.029252	100	iPSC
CPM	nudd_1	0.243478	100	iPSC
Scaden	nudd_1	-0.093709	100	iPSC
TAPE	nudd_1	0.0167116	100	iPSC
MeDuSA	zapk_3	0.496408	100	iPSC
ssGSEA	zapk_3	-0.0120645	100	iPSC
MuSiC	zapk_3	0.0888772	100	iPSC
BayesPrism	zapk_3	-0.00553147	100	iPSC
CIBERSORT	zapk_3	0.09088	100	iPSC
CPM	zapk_3	0.170315	100	iPSC
Scaden	zapk_3	-0.0364628	100	iPSC
TAPE	zapk_3	0.0590597	100	iPSC
MeDuSA	joxm_1	0.471198	100	iPSC
ssGSEA	joxm_1	0.0835299	100	iPSC
MuSiC	joxm_1	-0.0395451	100	iPSC
BayesPrism	joxm_1	0.0320455	100	iPSC
CIBERSORT	joxm_1	0.0720902	100	iPSC
CPM	joxm_1	-0.207278	100	iPSC
Scaden	joxm_1	0.0117667	100	iPSC
TAPE	joxm_1	-0.0199934	100	iPSC
MeDuSA	guss_1	0.436428	150	iPSC
ssGSEA	guss_1	-0.0849611	150	iPSC
MuSiC	guss_1	-0.0339175	150	iPSC
BayesPrism	guss_1	0.0123749	150	iPSC
CIBERSORT	guss_1	0.0432198	150	iPSC
CPM	guss_1	0.0138541	150	iPSC
Scaden	guss_1	0.00208564	150	iPSC
TAPE	guss_1	0.0056373	150	iPSC
MeDuSA	pelm_3	0.361169	150	iPSC
ssGSEA	pelm_3	0.0147702	150	iPSC
MuSiC	pelm_3	-0.0213747	150	iPSC
BayesPrism	pelm_3	-0.00101421	150	iPSC
CIBERSORT	pelm_3	0.0487189	150	iPSC
CPM	pelm_3	0.0617237	150	iPSC
Scaden	pelm_3	0.013897	150	iPSC
TAPE	pelm_3	0.0879473	150	iPSC
MeDuSA	sojd_3	0.5475	150	iPSC
ssGSEA	sojd_3	0.0499493	150	iPSC
MuSiC	sojd_3	-0.0136755	150	iPSC
BayesPrism	sojd_3	0.00335531	150	iPSC
CIBERSORT	sojd_3	0.125693	150	iPSC
CPM	sojd_3	0.104148	150	iPSC
Scaden	sojd_3	0.00223438	150	iPSC
TAPE	sojd_3	0.0267066	150	iPSC
MeDuSA	nudd_1	0.814162	150	iPSC
ssGSEA	nudd_1	0.0395003	150	iPSC
MuSiC	nudd_1	0.00725568	150	iPSC
BayesPrism	nudd_1	-0.00795479	150	iPSC
CIBERSORT	nudd_1	-0.0527065	150	iPSC
CPM	nudd_1	0.120631	150	iPSC
Scaden	nudd_1	-0.0577698	150	iPSC
TAPE	nudd_1	-0.0407619	150	iPSC
MeDuSA	zapk_3	0.486579	150	iPSC
ssGSEA	zapk_3	-0.0224818	150	iPSC
MuSiC	zapk_3	0.0165292	150	iPSC
BayesPrism	zapk_3	-0.00212237	150	iPSC
CIBERSORT	zapk_3	0.0456098	150	iPSC
CPM	zapk_3	0.109229	150	iPSC
Scaden	zapk_3	0.010906	150	iPSC
TAPE	zapk_3	0.111667	150	iPSC
MeDuSA	joxm_1	0.402569	150	iPSC
ssGSEA	joxm_1	0.0248846	150	iPSC
MuSiC	joxm_1	0.0302789	150	iPSC
BayesPrism	joxm_1	0.0236556	150	iPSC
CIBERSORT	joxm_1	0.101381	150	iPSC
CPM	joxm_1	-0.0839003	150	iPSC
Scaden	joxm_1	-0.00671824	150	iPSC
TAPE	joxm_1	-0.0764926	150	iPSC
MeDuSA	guss_1	0.371466	200	iPSC
ssGSEA	guss_1	-0.0412829	200	iPSC
MuSiC	guss_1	-0.0034306	200	iPSC
BayesPrism	guss_1	-0.00379445	200	iPSC
CIBERSORT	guss_1	0.130377	200	iPSC
CPM	guss_1	0.013146	200	iPSC
Scaden	guss_1	-0.000925841	200	iPSC
TAPE	guss_1	0.0604577	200	iPSC
MeDuSA	pelm_3	0.296515	200	iPSC
ssGSEA	pelm_3	-0.021328	200	iPSC
MuSiC	pelm_3	-0.0104067	200	iPSC
BayesPrism	pelm_3	-0.013132	200	iPSC
CIBERSORT	pelm_3	-0.0216511	200	iPSC
CPM	pelm_3	0.0415637	200	iPSC
Scaden	pelm_3	0.00613021	200	iPSC
TAPE	pelm_3	0.0813438	200	iPSC
MeDuSA	sojd_3	0.485091	200	iPSC
ssGSEA	sojd_3	-0.102143	200	iPSC
MuSiC	sojd_3	-0.0103951	200	iPSC
BayesPrism	sojd_3	-0.001107	200	iPSC
CIBERSORT	sojd_3	0.103875	200	iPSC
CPM	sojd_3	0.0846747	200	iPSC
Scaden	sojd_3	-0.0123552	200	iPSC
TAPE	sojd_3	-0.019171	200	iPSC
MeDuSA	nudd_1	0.762068	200	iPSC
ssGSEA	nudd_1	0.118145	200	iPSC
MuSiC	nudd_1	-0.0273895	200	iPSC
BayesPrism	nudd_1	-0.00998749	200	iPSC
CIBERSORT	nudd_1	0.00282958	200	iPSC
CPM	nudd_1	0.0926129	200	iPSC
Scaden	nudd_1	0.0169004	200	iPSC
TAPE	nudd_1	0.0167911	200	iPSC
MeDuSA	zapk_3	0.481667	200	iPSC
ssGSEA	zapk_3	0.155479	200	iPSC
MuSiC	zapk_3	0.0416353	200	iPSC
BayesPrism	zapk_3	-0.00420242	200	iPSC
CIBERSORT	zapk_3	0.0978176	200	iPSC
CPM	zapk_3	0.0900289	200	iPSC
Scaden	zapk_3	-0.055115	200	iPSC
TAPE	zapk_3	0.0465707	200	iPSC
MeDuSA	joxm_1	0.396068	200	iPSC
ssGSEA	joxm_1	-0.154287	200	iPSC
MuSiC	joxm_1	0.0145669	200	iPSC
BayesPrism	joxm_1	0.0107594	200	iPSC
CIBERSORT	joxm_1	-0.00767831	200	iPSC
CPM	joxm_1	-0.0658485	200	iPSC
Scaden	joxm_1	0.00450033	200	iPSC
TAPE	joxm_1	-0.109326	200	iPSC
MeDuSA	H1	0.830572	50	hPSC
ssGSEA	H1	0.476299	50	hPSC
MuSiC	H1	0.181122	50	hPSC
BayesPrism	H1	0.398184	50	hPSC
CIBERSORT	H1	0.338011	50	hPSC
CPM	H1	0.467224	50	hPSC
Scaden	H1	0.0542141	50	hPSC
TAPE	H1	-0.136296	50	hPSC
MeDuSA	H9	0.769692	50	hPSC
ssGSEA	H9	0.512649	50	hPSC
MuSiC	H9	0.217284	50	hPSC
BayesPrism	H9	0.400263	50	hPSC
CIBERSORT	H9	0.335592	50	hPSC
CPM	H9	0.431255	50	hPSC
Scaden	H9	0.0825874	50	hPSC
TAPE	H9	-0.0687991	50	hPSC
MeDuSA	DEC	0.743978	50	hPSC
ssGSEA	DEC	0.0767609	50	hPSC
MuSiC	DEC	0.488944	50	hPSC
BayesPrism	DEC	0.371759	50	hPSC
CIBERSORT	DEC	0.404059	50	hPSC
CPM	DEC	0.499115	50	hPSC
Scaden	DEC	0.22948	50	hPSC
TAPE	DEC	0.150564	50	hPSC
MeDuSA	EC	0.689309	50	hPSC
ssGSEA	EC	0.0109047	50	hPSC
MuSiC	EC	-0.104294	50	hPSC
BayesPrism	EC	0.0606984	50	hPSC
CIBERSORT	EC	0.0855881	50	hPSC
CPM	EC	0.148297	50	hPSC
Scaden	EC	0.123137	50	hPSC
TAPE	EC	0.291387	50	hPSC
MeDuSA	HFF	0.641128	50	hPSC
ssGSEA	HFF	0.268343	50	hPSC
MuSiC	HFF	0.290219	50	hPSC
BayesPrism	HFF	0.313333	50	hPSC
CIBERSORT	HFF	-0.136927	50	hPSC
CPM	HFF	0.448998	50	hPSC
Scaden	HFF	0.340052	50	hPSC
TAPE	HFF	-0.125211	50	hPSC
MeDuSA	NPC	0.653698	50	hPSC
ssGSEA	NPC	0.248578	50	hPSC
MuSiC	NPC	0.166709	50	hPSC
BayesPrism	NPC	0.0894638	50	hPSC
CIBERSORT	NPC	0.405293	50	hPSC
CPM	NPC	0.431486	50	hPSC
Scaden	NPC	0.30386	50	hPSC
TAPE	NPC	0.229912	50	hPSC
MeDuSA	H1	0.806809	100	hPSC
ssGSEA	H1	0.388457	100	hPSC
MuSiC	H1	0.157652	100	hPSC
BayesPrism	H1	0.179343	100	hPSC
CIBERSORT	H1	0.293151	100	hPSC
CPM	H1	0.474822	100	hPSC
Scaden	H1	0.2085	100	hPSC
TAPE	H1	0.0476738	100	hPSC
MeDuSA	H9	0.761087	100	hPSC
ssGSEA	H9	0.414979	100	hPSC
MuSiC	H9	0.100236	100	hPSC
BayesPrism	H9	0.180401	100	hPSC
CIBERSORT	H9	0.348705	100	hPSC
CPM	H9	0.432213	100	hPSC
Scaden	H9	0.122323	100	hPSC
TAPE	H9	0.127327	100	hPSC
MeDuSA	DEC	0.731608	100	hPSC
ssGSEA	DEC	0.0967752	100	hPSC
MuSiC	DEC	0.253899	100	hPSC
BayesPrism	DEC	0.270296	100	hPSC
CIBERSORT	DEC	0.286616	100	hPSC
CPM	DEC	0.489984	100	hPSC
Scaden	DEC	0.119274	100	hPSC
TAPE	DEC	0.0489381	100	hPSC
MeDuSA	EC	0.694402	100	hPSC
ssGSEA	EC	0.0185843	100	hPSC
MuSiC	EC	-0.0518394	100	hPSC
BayesPrism	EC	0.0359112	100	hPSC
CIBERSORT	EC	0.151418	100	hPSC
CPM	EC	0.154811	100	hPSC
Scaden	EC	-0.0182989	100	hPSC
TAPE	EC	0.111402	100	hPSC
MeDuSA	HFF	0.569412	100	hPSC
ssGSEA	HFF	0.183246	100	hPSC
MuSiC	HFF	0.133144	100	hPSC
BayesPrism	HFF	0.304738	100	hPSC
CIBERSORT	HFF	0.178488	100	hPSC
CPM	HFF	0.486824	100	hPSC
Scaden	HFF	0.11786	100	hPSC
TAPE	HFF	-0.00873823	100	hPSC
MeDuSA	NPC	0.683197	100	hPSC
ssGSEA	NPC	0.190027	100	hPSC
MuSiC	NPC	0.0659411	100	hPSC
BayesPrism	NPC	0.0443072	100	hPSC
CIBERSORT	NPC	0.241236	100	hPSC
CPM	NPC	0.393988	100	hPSC
Scaden	NPC	-0.00572452	100	hPSC
TAPE	NPC	-0.159218	100	hPSC
MeDuSA	H1	0.775992	150	hPSC
ssGSEA	H1	0.325646	150	hPSC
MuSiC	H1	0.156268	150	hPSC
BayesPrism	H1	0.13323	150	hPSC
CIBERSORT	H1	0.345581	150	hPSC
CPM	H1	0.407691	150	hPSC
Scaden	H1	0.0957496	150	hPSC
TAPE	H1	-0.0475197	150	hPSC
MeDuSA	H9	0.722919	150	hPSC
ssGSEA	H9	0.35995	150	hPSC
MuSiC	H9	0.150117	150	hPSC
BayesPrism	H9	0.11407	150	hPSC
CIBERSORT	H9	0.367298	150	hPSC
CPM	H9	0.378148	150	hPSC
Scaden	H9	0.090039	150	hPSC
TAPE	H9	-0.0046021	150	hPSC
MeDuSA	DEC	0.7078	150	hPSC
ssGSEA	DEC	0.096176	150	hPSC
MuSiC	DEC	0.206143	150	hPSC
BayesPrism	DEC	0.243352	150	hPSC
CIBERSORT	DEC	0.264475	150	hPSC
CPM	DEC	0.401852	150	hPSC
Scaden	DEC	0.229677	150	hPSC
TAPE	DEC	0.0935945	150	hPSC
MeDuSA	EC	0.662464	150	hPSC
ssGSEA	EC	0.0145453	150	hPSC
MuSiC	EC	-0.0311365	150	hPSC
BayesPrism	EC	0.0406334	150	hPSC
CIBERSORT	EC	0.0766332	150	hPSC
CPM	EC	0.101866	150	hPSC
Scaden	EC	-0.0769342	150	hPSC
TAPE	EC	-0.00651216	150	hPSC
MeDuSA	HFF	0.588777	150	hPSC
ssGSEA	HFF	0.200972	150	hPSC
MuSiC	HFF	0.0844168	150	hPSC
BayesPrism	HFF	0.302895	150	hPSC
CIBERSORT	HFF	0.325208	150	hPSC
CPM	HFF	0.358229	150	hPSC
Scaden	HFF	-0.0193238	150	hPSC
TAPE	HFF	0.125276	150	hPSC
MeDuSA	NPC	0.706784	150	hPSC
ssGSEA	NPC	0.201358	150	hPSC
MuSiC	NPC	0.125247	150	hPSC
BayesPrism	NPC	0.0328377	150	hPSC
CIBERSORT	NPC	0.251403	150	hPSC
CPM	NPC	0.26342	150	hPSC
Scaden	NPC	-0.0154379	150	hPSC
TAPE	NPC	-0.130353	150	hPSC
MeDuSA	H1	0.75444	200	hPSC
ssGSEA	H1	0.264877	200	hPSC
MuSiC	H1	0.154202	200	hPSC
BayesPrism	H1	0.0852008	200	hPSC
CIBERSORT	H1	0.265087	200	hPSC
CPM	H1	0.314974	200	hPSC
Scaden	H1	0.0147963	200	hPSC
TAPE	H1	-0.0268326	200	hPSC
MeDuSA	H9	0.687104	200	hPSC
ssGSEA	H9	0.241091	200	hPSC
MuSiC	H9	0.0748734	200	hPSC
BayesPrism	H9	0.0856858	200	hPSC
CIBERSORT	H9	0.384623	200	hPSC
CPM	H9	0.315982	200	hPSC
Scaden	H9	0.0384034	200	hPSC
TAPE	H9	-0.0713601	200	hPSC
MeDuSA	DEC	0.746281	200	hPSC
ssGSEA	DEC	0.051098	200	hPSC
MuSiC	DEC	0.143221	200	hPSC
BayesPrism	DEC	0.21832	200	hPSC
CIBERSORT	DEC	0.165373	200	hPSC
CPM	DEC	0.320981	200	hPSC
Scaden	DEC	0.102883	200	hPSC
TAPE	DEC	-0.0754055	200	hPSC
MeDuSA	EC	0.694746	200	hPSC
ssGSEA	EC	0.0144712	200	hPSC
MuSiC	EC	-0.0123243	200	hPSC
BayesPrism	EC	0.0350057	200	hPSC
CIBERSORT	EC	0.0597446	200	hPSC
CPM	EC	0.0954458	200	hPSC
Scaden	EC	-0.073339	200	hPSC
TAPE	EC	0.185627	200	hPSC
MeDuSA	HFF	0.621125	200	hPSC
ssGSEA	HFF	0.102101	200	hPSC
MuSiC	HFF	0.0442458	200	hPSC
BayesPrism	HFF	0.282522	200	hPSC
CIBERSORT	HFF	0.342087	200	hPSC
CPM	HFF	0.311945	200	hPSC
Scaden	HFF	0.16071	200	hPSC
TAPE	HFF	-0.0672817	200	hPSC
MeDuSA	NPC	0.69085	200	hPSC
ssGSEA	NPC	0.117076	200	hPSC
MuSiC	NPC	0.0783514	200	hPSC
BayesPrism	NPC	0.0189444	200	hPSC
CIBERSORT	NPC	0.150401	200	hPSC
CPM	NPC	0.28722	200	hPSC
Scaden	NPC	0.0069355	200	hPSC
TAPE	NPC	0.0966106	200	hPSC
