# Supplementary material for: Mixed model-based deconvolution of cell-state abundances (MeDuSA) along a one-dimensional trajectory
Source: Nat Comput Sci. 2023 Jul 13;3(7):630–43. doi: 10.1038/s43588-023-00487-2 (PMC10766563; doi:10.1038/s43588-023-00487-2)
Supplement: Supplementary file 12 — Statistical source data. [file 43588_2023_487_MOESM12_ESM.xlsx]

## Sheet: panel_a
UMAP_1	UMAP_2	Cell types
6.22839	7.01178	other
2.45706	9.29457	other
3.62719	11.2693	other
2.48176	12.3378	other
1.298	10.2489	other
4.33189	9.42571	other
7.05848	0.704365	other
2.63348	9.00444	other
10.2244	-0.457853	other
8.85671	1.65201	other
-7.24401	0.649472	CD8 T
0.106048	8.75332	other
1.798	10.1231	other
6.37152	7.63948	other
3.95068	11.9299	other
3.6245	11.2771	other
5.4524	6.33641	other
9.69968	-0.404555	other
9.4318	-1.6756	other
2.48325	12.3699	other
4.17404	9.46741	other
9.80148	-1.33863	other
3.65164	10.6274	other
7.03154	0.600628	other
-4.1894	2.73592	other
9.82597	0.864784	other
-3.10693	3.74444	other
1.02263	10.3484	other
10.0543	-0.297522	other
1.67886	-8.21899	other
9.44616	0.266806	other
3.96008	11.2624	other
1.46429	0.461375	other
5.21069	6.48798	other
8.76628	1.39534	other
2.37383	9.60001	other
-7.12163	0.453735	CD8 T
4.20445	11.004	other
-8.80179	-0.516635	other
1.26633	10.1921	other
8.25301	1.63668	other
9.67967	-1.73228	other
8.38965	1.39115	other
3.99558	11.9148	other
-3.7914	3.79617	other
2.50327	12.2916	other
-6.5183	-0.103574	CD8 T
1.98477	-10.0592	other
9.40344	-0.222792	other
-7.74691	-0.454862	CD8 T
-7.83584	0.269364	CD8 T
3.6613	11.8538	other
-3.69115	3.84264	other
-4.18086	3.11493	other
1.50865	0.397048	other
3.79142	9.07431	other
-8.0519	-0.687824	CD8 T
1.84853	10.5957	other
-7.48517	-0.416976	CD8 T
1.19846	-8.03776	other
3.12715	11.1784	other
8.50753	1.46704	other
-3.1564	2.19507	other
-9.44938	-2.99122	other
9.89351	0.600234	other
-4.25516	3.52364	other
10.0684	-1.429	other
5.06629	6.06063	other
0.255406	-10.5957	other
3.50972	11.1382	other
9.52033	-0.324655	other
3.48802	11.0152	other
-4.5538	3.15913	other
-8.18481	0.0932729	CD8 T
5.55565	6.02073	other
-4.15369	4.47762	other
3.30889	9.48254	other
-8.41222	-0.52481	CD8 T
1.15732	-8.10432	other
-7.57389	0.408988	CD8 T
9.67182	-0.30093	other
0.476593	-9.99023	other
-4.25304	2.98172	other
3.54922	1.82009	other
-7.69189	-0.112629	CD8 T
3.69256	1.46298	other
-5.69386	1.19548	CD8 T
-4.69811	2.82089	other
8.67433	1.55598	other
-7.58916	-0.69433	CD8 T
-7.62044	0.347769	CD8 T
4.05402	1.76587	other
1.06927	10.5118	other
6.66242	-2.10997	other
8.32986	-0.0635808	other
-4.23968	3.68026	other
9.01742	0.0230736	other
2.49252	9.40538	other
8.88416	-1.67407	other
-7.58242	-0.540446	CD8 T
1.05869	-10.4382	other
9.10596	0.601615	other
1.78863	-9.37986	other
10.6195	-3.69317	other
3.85666	9.10229	other
9.50509	0.554542	other
-6.30808	1.15798	CD8 T
8.98623	1.59361	other
9.28158	-0.293077	other
2.15035	12.0863	other
0.554154	-9.19355	other
-7.61811	-0.921406	CD8 T
9.05675	-0.568847	other
0.625091	10.6108	other
5.64605	5.8816	other
8.77943	0.63229	other
1.54185	9.72832	other
9.05839	1.24458	other
9.64354	-1.02591	other
9.64436	-1.30044	other
-2.30276	3.74546	other
-3.93017	2.78184	other
4.40883	1.83064	other
-7.96783	-0.58245	other
2.58073	8.92331	other
-3.67967	2.39532	other
2.10961	1.00465	other
9.55238	0.493469	other
-7.83795	0.429733	CD8 T
3.61333	11.1633	other
-8.50167	-0.332482	other
-6.30717	1.14399	CD8 T
9.67863	-0.634666	other
0.857406	-10.5133	other
-4.39377	-0.37953	other
9.19877	1.00216	other
3.62426	10.8238	other
0.604174	-10.0731	other
1.40871	1.16148	other
9.84698	-0.108149	other
3.7326	1.79072	other
-8.36432	-0.231762	other
1.42134	-9.02018	other
-2.7101	4.91158	other
0.594771	-8.89042	other
9.56841	1.15562	other
3.3506	9.44431	other
3.00999	9.51146	other
-8.06943	-3.23038	other
-6.99399	-0.240466	CD8 T
4.65722	6.19406	other
-8.4796	-1.41273	other
1.08088	-8.24621	other
1.09132	-10.18	other
-7.0845	1.16955	CD8 T
-7.34089	0.0280416	CD8 T
10.1006	-0.076127	other
4.03147	9.2884	other
-8.7528	-1.28603	CD8 T
-3.30209	3.83323	other
-6.89787	0.962236	CD8 T
3.00099	0.527654	other
-7.99038	-0.285791	CD8 T
8.19555	0.608944	CD8 T
-8.05034	-1.20482	CD8 T
1.21298	-8.52974	other
9.35022	1.61474	other
8.98075	1.18703	other
-7.72869	-0.0275035	CD8 T
2.19595	13.6116	other
-8.80367	-2.79648	other
-8.41888	-0.599831	CD8 T
10.6095	-3.68059	other
-7.78867	-0.593464	CD8 T
-8.43685	-0.442487	other
-3.88992	3.68428	other
-7.05295	0.956348	CD8 T
-3.894	3.58814	other
9.441	0.343059	other
10.5976	-3.67132	other
8.46108	1.43547	other
9.47923	0.699413	other
9.69959	-0.43083	other
9.98146	-0.571255	other
3.34959	11.4496	other
8.09825	1.90909	other
-7.58504	0.342784	CD8 T
-7.9123	0.0156282	other
-3.97799	2.69157	other
4.62387	1.89694	other
-1.53198	4.10687	other
9.51314	0.60698	other
-6.7149	1.27639	CD8 T
-7.97993	0.217072	CD8 T
9.73115	-0.660991	other
-6.63408	1.36871	CD8 T
7.11951	2.35035	other
3.72144	1.9207	other
1.18168	-8.23763	other
-3.09944	4.15846	other
-6.96838	-1.79762	CD8 T
1.77554	-9.68146	other
3.50315	10.4684	other
-8.18382	-0.25745	other
-7.82432	0.47074	CD8 T
2.31451	13.2598	other
-7.99657	-0.712477	CD8 T
-8.26243	-0.141179	other
-7.05404	0.200547	CD8 T
9.10209	1.57381	other
9.18665	-0.238821	other
0.0540402	9.98527	other
-7.01175	1.29268	other
-8.18473	-0.248593	other
-8.10032	-0.232433	other
-4.39638	3.95503	other
9.29416	-0.00189793	other
5.25965	6.13073	other
-8.33665	-0.182774	other
3.18929	9.59955	other
9.91316	-0.404151	other
3.36112	9.43655	other
9.13912	0.111583	other
9.47347	0.475459	other
-2.73285	4.11951	other
-6.55998	-2.15975	other
1.39603	10.292	other
-7.93156	-0.336761	CD8 T
3.67767	9.24425	other
9.69085	-2.63072	other
3.72609	8.84055	other
-8.50731	-0.688863	other
-6.51889	-0.0408109	CD8 T
-7.92265	-0.068405	CD8 T
-8.56209	-0.281887	other
-7.91495	0.086738	CD8 T
-8.73444	-0.350991	other
2.40548	9.64152	other
-7.83389	-0.340909	CD8 T
-4.15452	1.079	other
3.53266	9.36773	other
-1.45153	4.68209	other
-8.66297	-0.354134	other
-9.28685	-2.40106	CD8 T
9.14906	-0.8006	other
2.31112	13.535	other
0.905992	-9.5575	other
9.74291	-0.343164	other
-7.37103	-0.393789	CD8 T
9.80377	-0.311803	other
-7.0625	-0.57803	CD8 T
6.26678	-13.3935	other
-1.60511	12.9989	other
2.2898	-9.25176	other
3.72409	9.24862	other
9.75089	-1.12978	other
8.68479	0.779398	other
-6.3486	1.13551	CD8 T
0.435974	-10.0103	other
-7.63175	-1.2904	CD8 T
-3.46244	3.92845	other
-4.11636	2.79684	other
-2.62082	4.03018	other
-6.26179	1.60771	CD8 T
-7.75978	-0.414462	CD8 T
9.73396	-0.456319	other
9.67151	-0.31263	other
-7.76331	0.267887	CD8 T
-7.7435	-0.30575	CD8 T
-8.56612	-0.402021	other
9.83499	0.553308	other
8.32901	1.46032	other
-7.39217	0.247997	CD8 T
9.20681	-0.863254	other
9.61981	-0.247007	other
-8.11231	0.00052378	other
-6.79741	0.758889	CD8 T
9.97477	0.425528	other
-6.99932	1.02559	CD8 T
-8.18968	-0.737391	other
-7.34637	0.819797	CD8 T
8.37884	0.637588	other
0.0702425	-10.2678	other
-8.87839	-0.986316	other
8.97176	1.59105	other
9.26198	-0.137593	other
-3.63231	3.58186	other
-8.80976	-0.39648	other
10.2872	-0.460348	other
-6.8087	0.200918	CD8 T
-4.05729	3.72705	other
-3.30474	4.10811	CD8 T
3.48193	9.64785	other
-1.60941	4.48413	other
5.2379	6.50196	other
3.6045	9.60551	other
3.44979	1.70984	other
-7.17528	0.106869	CD8 T
-8.39739	-0.318686	other
-7.83903	-0.133331	CD8 T
-7.35284	-0.53645	CD8 T
-8.02414	-0.461504	CD8 T
8.23815	1.58536	other
-3.54912	3.74898	other
-3.99339	4.1357	other
-7.59704	0.223073	CD8 T
-8.24266	-0.141233	other
-7.92007	0.339177	CD8 T
10.0211	-2.18279	other
-7.05007	0.175699	CD8 T
-7.01976	0.0540738	CD8 T
9.52746	-0.397632	other
9.35876	0.487053	other
9.27342	1.20083	other
-8.79899	-2.57651	other
-3.74528	1.57613	other
-6.36206	1.08177	CD8 T
-7.87719	0.274762	CD8 T
-3.45573	3.44141	other
-7.73034	-1.06925	CD8 T
9.95052	-1.33327	other
-2.01592	5.00018	other
-7.65712	0.380136	CD8 T
-3.58989	3.01595	other
8.72741	1.55213	other
-3.85393	3.61938	other
3.79734	9.12234	other
-6.84345	-1.66667	CD8 T
9.80421	-0.0161427	other
9.58826	-0.916882	other
-6.85907	0.531351	CD8 T
-8.73562	-0.381158	other
-2.00453	3.76494	other
-8.52462	-0.134043	other
-7.63908	-1.70801	CD8 T
2.62728	-8.96886	other
0.99628	-8.26464	other
-6.81988	-0.0698928	CD8 T
3.67554	9.45997	other
-7.76414	0.370657	CD8 T
3.58567	9.48039	other
7.83908	0.612243	other
5.25869	6.21271	other
-9.41729	-3.03842	other
9.24877	-1.97117	other
-7.04722	1.03639	CD8 T
9.16974	1.35457	other
10.4515	-3.75366	other
-4.0097	2.6024	other
-7.97356	0.400301	CD8 T
-7.86464	-0.0527662	CD8 T
9.92944	0.576588	other
-8.62293	-0.387734	other
-6.90784	0.968727	CD8 T
-7.03366	0.880633	CD8 T
-7.42772	0.560555	CD8 T
9.76482	0.734393	other
3.16015	9.55469	other
1.29963	-9.26848	other
8.31532	1.15821	other
-7.20264	0.518663	CD8 T
8.47976	1.12478	other
3.19558	9.69836	other
10.619	-3.67357	other
-8.2663	-0.733281	other
4.35842	11.5427	other
-2.47814	4.01886	other
9.02457	1.64081	other
-6.41028	-1.18447	CD8 T
-4.29708	3.35632	other
-0.788988	2.82866	other
3.53358	9.35357	other
-6.48116	1.60882	CD8 T
9.63749	-2.29313	other
-3.13983	1.71896	other
10.0812	-1.39799	other
-6.71935	0.753246	CD8 T
-7.16698	0.713	CD8 T
10.003	-1.63871	other
-6.38487	1.66818	other
-3.74583	3.28957	other
-6.99614	-1.5498	CD8 T
-3.80203	3.92491	other
3.92247	10.6474	other
3.38795	9.53162	other
3.50686	9.55053	other
3.43556	10.0707	other
-8.21605	-0.191224	other
3.77745	9.38361	other
9.6706	1.38024	other
2.32861	9.31813	other
-7.25094	0.560984	CD8 T
9.46106	0.648763	other
-7.68491	-0.836056	CD8 T
-9.52371	-2.93604	other
3.20134	9.69758	other
9.94675	-1.0097	other
1.63176	-2.13975	other
9.67217	-0.135852	other
-4.14383	2.78604	other
-8.58044	-0.405533	other
-8.45185	-0.540942	other
-8.47472	-0.30855	other
-3.86334	3.7359	other
3.65868	9.17321	other
9.61613	-0.44587	other
-6.54567	-0.359608	CD8 T
-7.19972	0.827449	CD8 T
-8.65247	-0.573996	other
7.79772	1.64194	other
3.48336	9.57838	other
-7.82048	-0.130669	CD8 T
-2.46303	3.62152	other
9.94774	0.305869	other
-8.47899	-0.809436	other
1.76417	-8.25909	other
9.87113	-1.08089	other
8.56772	-0.859621	other
9.849	0.587567	other
-7.28654	0.849988	CD8 T
3.30962	9.553	other
-4.36488	3.32152	other
9.91964	-0.23034	other
9.53759	0.686154	other
-3.17683	2.24073	other
-7.15096	1.01011	CD8 T
2.1469	12.6565	other
-3.97772	2.74291	other
-8.1019	-0.0738592	CD8 T
-5.00389	0.95411	CD8 T
-3.86011	2.78605	other
0.711225	-8.29047	other
-9.53031	-2.40472	other
-8.20797	-0.463041	other
-6.52712	-2.16679	CD8 T
1.79971	-8.25104	other
3.3318	9.36514	other
3.67775	9.11914	other
1.21545	-8.3872	other
1.62589	-2.06618	other
-6.95696	0.493091	CD8 T
-8.49068	-0.288537	other
4.39164	9.38913	other
8.20998	1.64088	other
-6.40121	1.23866	CD8 T
8.7148	0.782524	other
-8.66011	-0.20066	other
-7.40619	0.60218	CD8 T
-8.31608	-3.91849	other
9.39786	-0.0753273	other
8.27454	0.701872	other
-3.46081	3.62414	other
8.82654	1.37803	other
-7.53254	0.185593	CD8 T
0.911654	9.36708	other
3.62542	9.17627	other
8.86362	-0.157494	other
-9.41176	-2.3241	other
9.67553	-0.349697	other
9.12036	-0.0500499	other
-2.92591	4.30369	other
9.75693	0.385076	other
-9.00611	-2.01993	other
-8.22878	-0.393608	other
3.57765	9.55229	other
1.37904	0.603527	other
-7.91684	-0.25305	CD8 T
8.81017	1.40581	other
3.59643	9.15926	other
9.7306	0.808645	other
-7.74592	-0.0627187	CD8 T
9.24876	-0.262885	other
-7.38142	0.688861	CD8 T
8.9629	0.0526701	other
-7.67505	-0.0662891	CD8 T
-2.01731	1.9895	other
-7.51055	0.526915	CD8 T
9.60655	0.0495108	other
9.19883	1.40768	other
-8.15406	-0.161736	CD8 T
1.47754	-8.68522	other
9.57368	0.660788	other
-7.76869	-0.227382	CD8 T
-2.83346	1.33963	other
-7.8379	-0.411344	CD8 T
-6.88502	0.9046	CD8 T
9.58606	0.680148	other
10.0682	0.357487	other
3.70196	9.34814	other
0.504747	-8.96257	other
5.41838	6.00494	other
-7.63838	-1.28616	CD8 T
9.84821	-0.305279	other
1.10355	-3.09075	other
-7.59366	0.178191	CD8 T
-7.6467	-0.42076	CD8 T
2.9556	12.0792	other
9.76278	-0.25982	other
3.38654	9.3682	other
3.60932	9.20964	other
-7.22536	0.63021	CD8 T
1.60448	0.434649	other
-8.8635	-2.85578	other
9.13638	1.43188	other
3.55169	1.81245	other
4.5008	11.6282	other
1.17118	-8.81726	other
-6.06804	-1.63351	CD8 T
0.933167	-8.17822	other
-8.52845	-0.623332	other
9.90437	0.090039	other
9.41275	1.1643	other
9.81332	-0.900697	other
1.60714	10.28	other
4.8051	6.1978	other
-7.0789	0.671772	CD8 T
-8.68081	-0.739559	other
-7.40072	3.27595	CD8 T
1.1726	-8.10006	other
-7.20228	0.302788	CD8 T
-7.27535	-0.668393	CD8 T
-3.22149	4.05227	other
3.24333	9.59298	other
-7.43074	0.0482558	CD8 T
-9.7068	-3.46293	other
-7.69802	0.186718	CD8 T
2.41627	9.95117	other
1.78983	-8.9755	other
9.98247	-1.59921	other
-7.04398	0.139148	CD8 T
-7.54701	0.626892	CD8 T
0.895728	9.98744	other
-8.66066	-1.06431	other
-3.45434	1.75134	other
-7.47137	0.559129	CD8 T
8.83997	-0.355567	other
-8.20722	-0.00071602	other
-7.26874	0.133858	CD8 T
-7.67183	-0.9658	CD8 T
3.60002	9.95466	other
-4.97047	3.0982	other
7.75569	1.90194	other
-8.92842	-0.704017	other
-6.26746	1.17097	CD8 T
9.94507	0.299287	other
1.17088	-9.04428	other
-6.04704	-0.164934	CD8 T
-7.54156	0.426034	CD8 T
-7.57949	0.680808	CD8 T
3.5581	9.78181	other
0.152205	-10.1643	other
-6.49028	-4.37132	other
-7.47564	0.635485	CD8 T
-8.77914	-0.528271	other
-8.3369	-0.126192	other
-6.70624	0.812864	CD8 T
10.1021	0.639524	other
-8.6807	-0.186664	other
4.82342	6.18431	other
-5.33771	1.2346	CD8 T
-3.11985	4.10451	other
-3.77924	3.83928	other
2.23732	9.57706	other
-8.05381	-0.465829	CD8 T
-3.56608	3.68871	other
-3.81704	3.51567	other
-7.01032	0.944395	CD8 T
9.48379	-1.95539	other
8.20361	1.67733	other
-7.85204	-0.35958	CD8 T
-8.35215	-0.999664	other
5.54958	5.96127	other
-6.26664	1.29316	CD8 T
-8.26929	-0.355066	other
8.67897	0.418005	other
-8.06762	0.0761097	CD8 T
3.4828	9.67788	other
-8.34889	-0.571668	other
4.32809	9.44891	other
0.571569	-9.15495	other
-9.08204	-2.57262	other
-7.7116	-0.342313	CD8 T
-8.3462	-0.292843	other
-3.18606	4.26657	other
0.827274	-10.4515	other
4.83701	6.44337	other
-1.94101	4.61745	other
-4.27296	3.26289	other
-7.79356	-0.0536992	CD8 T
-8.08891	0.176712	other
-7.20861	-0.392736	CD8 T
-3.53203	3.60688	other
-8.62806	-0.458087	CD8 T
-8.50731	-0.23077	other
-0.860458	3.7204	other
9.97113	-1.19208	other
9.55432	0.512766	other
-7.5068	0.359411	CD8 T
-0.335491	9.73225	other
1.29905	1.11239	other
-6.82657	-0.101323	CD8 T
-7.77521	0.0701979	CD8 T
-5.87932	-1.1434	CD8 T
-7.99089	0.0941928	CD8 T
3.49918	1.81915	other
7.97607	2.20444	other
9.46012	0.519389	other
-7.83891	0.0432321	CD8 T
3.26217	9.40748	other
3.56464	9.85254	other
-8.33287	-0.529799	other
-8.63854	-2.55081	other
-7.55445	0.641238	CD8 T
-8.3659	-0.169795	other
-4.51803	3.49701	other
-6.07444	-1.0121	CD8 T
-7.27634	0.892373	CD8 T
-7.99435	-0.0408353	CD8 T
3.38202	9.56424	other
8.16955	1.88424	other
-4.50508	3.53446	other
2.07707	1.03653	other
-7.20298	0.33587	CD8 T
-7.48955	0.721451	CD8 T
-7.73211	0.0992782	CD8 T
7.56124	2.44097	other
-7.70244	-0.0864629	CD8 T
-7.31909	0.594122	CD8 T
-7.82037	0.236869	CD8 T
9.67942	-0.167657	other
9.90794	0.652651	other
1.82272	-8.13436	other
-7.95336	-0.211107	other
-7.01299	0.923063	CD8 T
-7.51848	0.513271	CD8 T
9.36779	-0.297517	other
-1.22338	4.27842	other
10.3778	-0.664169	other
9.92692	-0.502588	other
3.36956	9.50789	other
9.77164	-1.12791	other
-7.61807	-1.10031	CD8 T
2.15588	10.5805	other
10.6178	-3.67325	other
-4.29527	3.62048	other
-7.83574	-0.144625	CD8 T
9.43913	1.25864	other
9.57763	0.580114	other
-7.93018	0.232745	CD8 T
9.21577	-2.05806	other
3.38539	9.46542	other
9.34581	-0.0892125	other
9.44169	1.31118	other
-3.74684	3.8665	other
-7.63899	0.268934	CD8 T
8.81481	1.00809	other
0.217223	-8.2205	other
-7.57385	-0.914691	CD8 T
0.249188	-10.2434	other
1.92858	-7.93838	other
-7.37107	0.137413	CD8 T
8.79906	1.79105	other
8.29403	1.81737	other
3.3899	9.45301	other
-8.57937	-0.292616	other
3.53974	9.34124	other
3.4712	9.52183	other
3.61995	9.55337	other
0.656811	10.5627	other
-7.01713	-0.100222	CD8 T
9.78218	0.742169	other
9.56366	-1.82713	other
4.83796	6.18738	other
10.0021	-0.164754	other
7.44673	1.73623	other
3.85193	9.18776	other
-3.66671	2.60436	other
9.64023	0.878765	other
9.75587	0.245369	other
9.32673	1.19974	other
-7.27399	-0.126132	CD8 T
-8.00017	-1.78881	other
0.377855	-9.46933	other
1.31343	-10.0727	other
-2.87256	4.12956	other
-7.26439	0.52285	CD8 T
9.5047	-1.7487	other
-8.24096	-0.278932	other
3.07762	9.63164	other
9.97465	-0.327529	other
-8.19368	-0.0840079	other
-6.15276	1.02688	CD8 T
1.49022	10.2037	other
-8.37218	-0.15108	other
9.388	1.18898	other
9.71368	-0.219335	other
-8.38099	-0.171858	other
3.25392	9.5554	other
9.78163	-1.09712	other
-4.45756	2.96472	other
-7.08212	-0.326652	CD8 T
-7.1938	-0.00776658	CD8 T
3.35403	9.50397	other
-3.27417	4.34602	other
9.74398	1.05269	other
9.76001	-1.26781	other
9.61194	-0.23908	other
9.74034	0.066064	other
2.18589	-8.88347	other
-6.54484	-4.00847	other
-3.38778	4.39228	other
-7.35132	-0.0621246	CD8 T
0.668381	-8.4767	other
5.01777	6.2799	other
-7.37799	-0.600234	CD8 T
9.30168	0.88227	other
-3.86454	3.34575	other
-3.22466	4.15268	other
-4.20342	3.28844	other
8.08618	1.99464	other
-7.3177	0.779641	CD8 T
-7.11521	0.00966778	CD8 T
-7.51623	0.519046	CD8 T
-7.74572	0.0871299	CD8 T
9.38341	1.36918	other
-8.28013	-0.161693	other
-8.42364	-0.792466	other
9.72423	0.224576	other
-8.32292	-0.389954	CD8 T
-2.48086	2.66683	other
3.3902	9.45084	other
3.37015	9.43057	other
-7.71911	2.96786	CD8 T
8.39694	-0.360909	other
0.00313681	9.70269	other
-7.95749	-0.181225	other
-3.86767	3.43477	other
-8.37175	-0.550821	other
-8.70987	-0.343933	other
0.695351	-10.5465	other
-6.54664	1.10295	CD8 T
-7.3458	-0.23856	CD8 T
-8.68541	-0.796815	other
9.65128	-0.375676	other
9.36283	2.00727	other
-4.57613	3.28453	other
9.49928	0.740369	other
-8.3347	-0.0777983	other
9.28716	-3.87152	other
3.60856	9.29808	other
4.06323	1.83912	other
9.39241	-0.563254	other
-8.39472	-1.83389	other
5.2402	6.59909	other
9.50993	-0.559526	other
-6.8177	0.676377	CD8 T
-7.63625	-0.339822	CD8 T
1.59306	-1.99015	other
-8.71142	-0.760462	other
10.0715	-0.726233	other
-5.8011	0.918455	CD8 T
-9.53672	-1.912	other
9.92576	-0.236551	other
1.06994	-8.27559	other
3.07616	1.62651	other
-7.27041	0.259701	CD8 T
-7.70611	0.486871	CD8 T
-8.72234	-0.537984	other
-7.55168	-0.20651	CD8 T
-9.44138	-2.31307	other
-7.48175	-0.891512	CD8 T
9.94588	-1.58566	other
-6.69499	-0.502131	CD8 T
-7.43404	0.532685	CD8 T
9.34383	0.896882	other
3.55741	9.62137	other
1.36152	-8.27309	other
1.76613	0.139416	other
9.09912	1.57715	other
3.58253	9.19979	other
-5.83734	1.26021	CD8 T
3.51938	9.67325	other
-6.94689	-0.339448	CD8 T
9.86292	-0.72463	other
9.26377	0.551565	other
9.75228	0.59039	other
-2.06874	2.14833	other
-8.61853	-1.02249	other
2.13715	9.65323	other
9.49718	0.887512	other
1.29001	-8.21717	other
-2.98849	1.50205	other
9.02785	1.58341	other
-7.60227	3.43016	CD8 T
5.54415	6.01476	other
-8.43194	-0.174559	other
-3.56128	4.34414	other
-6.27034	1.1913	CD8 T
0.539038	-8.31478	other
9.80386	-0.757785	other
-7.36697	0.685452	CD8 T
-3.21222	1.76888	other
9.68961	-1.89266	other
9.83566	0.0966965	other
-3.84382	3.45054	other
-2.59142	4.29879	other
1.44377	-8.33923	other
-6.19097	-0.754715	CD8 T
-2.88452	4.27829	other
9.81837	0.68075	other
9.60708	-3.31669	other
9.85388	-1.13197	other
9.55325	1.00988	other
-7.44685	0.454981	CD8 T
-6.77054	3.27683	other
10.1449	-1.603	other
7.98593	-3.34479	other
-3.10301	3.76977	other
9.43419	0.930074	other
1.4452	-8.65322	other
10.0572	-0.890319	other
-6.78579	0.586693	CD8 T
-9.16457	-3.11155	other
-8.56371	-0.352267	other
2.78599	12.2344	other
9.36758	1.02206	other
8.44023	1.84538	other
9.8482	-0.889575	other
-8.80399	-2.73007	other
1.28457	0.728704	other
-3.61243	3.7276	other
9.17069	0.160278	other
3.54771	9.36817	other
9.61067	-1.62388	other
-7.23331	0.742832	CD8 T
9.95174	0.659264	other
8.04312	2.05938	other
-8.86738	-1.37611	other
-6.54868	0.884637	CD8 T
1.06671	10.1126	other
-8.30566	-0.257901	other
-7.44861	-1.47554	other
-7.79079	-0.0503886	CD8 T
-3.06339	4.56452	other
3.31381	9.50787	other
4.68842	6.34679	other
-8.02702	0.0283139	CD8 T
9.31015	1.5003	other
3.55273	9.75078	other
9.91233	0.353736	other
9.54616	0.778809	other
9.4693	1.3995	other
1.02029	-9.25937	other
0.0980109	-10.2593	other
1.10774	-10.1294	other
2.18033	0.410365	other
-5.41564	2.08479	other
-6.72097	0.0109418	CD8 T
3.63563	9.05539	other
3.24078	9.57524	other
-6.51793	-1.22214	CD8 T
-4.30493	3.87466	other
-7.28758	0.336391	CD8 T
8.89002	0.928599	other
-7.43778	0.578009	CD8 T
0.524397	-9.16586	other
-3.83075	3.4003	other
10.1312	0.464598	other
-0.101714	-9.86846	other
1.19658	10.1663	other
-7.72147	3.13768	CD8 T
0.808473	-10.0317	other
-4.09458	3.22352	other
2.17373	9.67489	other
-3.71035	3.79421	other
3.25694	9.59097	other
0.900155	1.15444	other
9.80033	-0.790609	other
-3.58296	3.66656	other
-7.12729	0.826068	CD8 T
-3.1327	1.55712	other
-7.22534	0.34728	CD8 T
-7.66975	0.547236	CD8 T
-7.13182	0.0186488	CD8 T
1.28526	-8.20348	other
-7.38446	0.674112	CD8 T
-7.63204	-0.218033	CD8 T
-7.47162	-0.353947	CD8 T
-7.73808	-0.0347025	CD8 T
3.64084	9.30936	other
7.96221	1.74456	other
-6.46512	-0.713993	CD8 T
-4.92684	2.71111	other
-2.48714	2.49639	other
-7.43618	-1.78912	CD8 T
-8.36218	-0.201572	other
-6.97437	-3.6681	other
-6.75249	0.286144	CD8 T
9.2305	1.24592	other
9.60132	0.579477	other
-4.296	3.82412	other
0.78923	9.35074	other
3.97068	8.68382	other
-7.78522	0.395344	CD8 T
3.41547	10.0775	other
-4.2762	2.14234	other
-8.55668	-0.317826	other
-8.46696	-1.0987	other
-3.49812	3.68129	other
5.872	5.71993	other
4.56152	1.90967	other
-5.45829	1.3835	other
-7.71073	0.13785	CD8 T
9.61279	-0.586739	other
-8.4982	-0.125134	other
-7.65692	-0.365859	CD8 T
3.40484	9.67624	other
-4.43435	4.16383	other
1.20198	-8.20887	other
-7.19647	0.423247	CD8 T
2.91493	9.78245	other
-8.50832	-0.501709	other
3.69341	9.281	other
9.74544	-0.163546	other
-6.15836	-0.710401	CD8 T
-7.03106	-0.679667	CD8 T
9.8423	-0.473598	other
-8.00409	-3.00002	other
10.4646	-3.65468	other
10.045	-1.73564	other
-7.53813	0.183737	CD8 T
0.244209	-10.0747	other
-3.825	3.58213	other
3.42892	9.54747	other
-2.55555	4.8959	other
-3.11771	4.45731	other
-4.01603	2.75241	other
-7.64747	-0.135374	CD8 T
-3.11676	3.32704	other
9.64686	-1.08554	other
-3.56413	3.35434	other
9.34315	-0.363688	other
-7.64644	-2.46885	other
-8.11319	-0.24656	CD8 T
-7.39887	0.417821	CD8 T
-7.01032	-1.87851	CD8 T
9.51901	-2.86408	other
-7.33069	0.422694	CD8 T
-9.49486	-2.13748	other
-9.49296	-2.95421	other
-7.86302	0.143319	CD8 T
8.91858	1.71547	other
3.73988	9.00366	other
-4.38479	3.03219	other
-7.67187	0.103294	CD8 T
-3.94779	4.21165	other
9.09842	-0.494565	other
-8.87202	-0.551389	other
-8.66875	-2.65557	other
-3.79416	4.41805	other
9.41803	0.72138	other
-7.6213	-0.00264009	CD8 T
-9.08279	-2.30254	other
-3.12345	3.84101	other
2.033	8.67795	other
4.38866	9.41475	other
3.70446	9.10426	other
9.69981	-3.41915	other
-8.73538	-0.554875	other
9.08309	1.14091	other
-8.16697	-0.867771	CD8 T
-6.86441	-0.379379	CD8 T
9.40377	-1.99351	other
-3.34501	4.00449	other
9.35495	0.665301	other
9.60273	1.37512	other
-2.92286	4.61815	other
-8.09795	-0.101827	other
-8.66571	-0.590298	other
-7.77224	-0.0894719	CD8 T
-7.32145	-1.1805	CD8 T
-8.45449	-0.182452	other
-8.70216	-0.462317	other
-7.41344	0.654886	CD8 T
6.65723	0.937672	other
9.79868	-0.053539	other
9.14833	0.625847	other
-9.01065	-3.18775	other
8.69354	1.18297	other
-8.02628	-0.0917306	other
3.31729	9.44663	other
-2.70557	1.80448	other
3.61566	1.81837	other
10.064	-1.69782	other
9.32717	0.73425	other
3.4848	1.66763	other
-3.2898	3.55348	other
9.50762	1.68068	other
8.61116	0.207289	other
8.14186	1.79203	other
-3.99932	3.4549	other
2.05788	0.365223	other
9.96406	-1.2718	other
1.55719	0.0313442	other
-8.87522	-2.02004	other
-1.77756	4.65029	other
1.2877	-9.15779	other
-2.86339	4.26326	other
-3.51878	3.48257	other
-6.97099	-0.246529	CD8 T
3.19492	9.54873	other
-7.53811	0.519413	CD8 T
9.81448	0.304135	other
-8.56617	-0.448041	other
-8.9	-1.65808	other
0.249937	-10.3126	other
-7.57715	0.669906	other
-6.63732	0.442705	CD8 T
0.759106	-9.96187	other
9.73523	1.03902	other
1.29045	-8.3063	other
-7.27415	-0.363497	CD8 T
-6.21326	1.17682	CD8 T
-6.85683	-0.77604	CD8 T
-3.23475	4.07516	other
-8.50366	-0.34958	other
-4.03811	3.66089	other
-8.17466	-0.392992	CD8 T
-2.01059	1.6161	other
9.10171	1.40636	other
0.731981	-8.50577	other
9.96827	-1.33018	other
-8.04199	-0.328504	CD8 T
-3.75695	3.51174	other
3.69314	9.22293	other
-9.52948	-2.2396	other
-7.58643	0.525943	CD8 T
-4.02978	3.50772	other
-3.57801	3.19253	other
3.21516	9.4496	other
-4.28612	2.5872	other
2.30653	9.10448	CD8 T
2.50548	12.5506	other
2.61334	9.2219	other
-3.53951	3.61938	other
3.62726	9.18891	other
-9.18411	-2.85398	other
8.21988	2.07967	other
-7.82452	-0.0292289	CD8 T
4.52646	1.88398	other
9.20546	1.82467	other
9.74095	-3.16913	other
9.68759	-0.0822279	other
3.97554	8.49422	other
1.90912	-8.05268	other
3.6585	1.87185	other
1.69934	0.191202	other
1.02192	-8.11244	other
-7.59373	0.165834	CD8 T
-7.65013	-0.694008	CD8 T
-7.83739	-0.520082	CD8 T
9.89026	-2.68236	other
-9.38134	-2.56245	other
-3.52281	3.42792	other
-3.72884	3.74427	other
7.6475	1.63312	other
-5.27002	1.23458	CD8 T
9.97907	0.0623723	other
9.75063	-0.77229	other
9.3527	-1.72659	other
4.34035	11.5007	other
3.7254	9.06868	other
10.0555	-1.77882	other
9.90938	-0.124432	other
-7.51705	0.60725	CD8 T
-7.39685	-1.081	CD8 T
-7.45952	-0.144183	CD8 T
-4.10851	3.45292	other
2.90614	9.66142	other
9.53589	1.34715	other
-8.75732	-0.439665	other
-6.77363	-0.125436	CD8 T
3.08655	9.59827	other
3.38422	9.49706	other
-7.56607	0.527779	CD8 T
-7.66911	0.462054	CD8 T
-7.28755	0.164444	CD8 T
9.50916	1.24386	other
9.59596	-1.84757	other
7.00942	2.48493	other
-7.44388	-0.824021	CD8 T
1.61487	0.0813102	other
1.79903	0.914294	other
-7.16144	0.672564	CD8 T
3.24885	9.63284	other
10.0265	0.36057	other
9.36759	0.682075	other
10.0449	-0.0320843	other
1.00203	-8.16906	other
9.51468	0.370561	other
3.36555	9.45549	other
-7.77153	0.0463917	CD8 T
-8.4263	-1.43218	other
-9.37901	-2.31921	other
-8.55939	-0.335203	other
8.75785	1.08326	other
-8.49431	-0.310527	other
-2.89172	4.36716	other
-9.50235	-3.34964	other
9.77228	-0.627014	other
-7.45949	-0.292473	CD8 T
-7.87456	-0.167947	CD8 T
1.25378	-9.25355	other
-8.30768	-2.86164	other
9.75336	-0.706231	other
-8.83509	-0.739363	other
-8.31487	-0.305586	other
9.91669	1.06632	other
-7.23203	-0.462833	CD8 T
-7.09908	0.783692	CD8 T
-8.46615	-0.406623	other
4.4121	11.3836	other
0.714632	9.4264	other
-9.3342	-2.48703	other
3.6861	9.46926	other
-8.31864	-0.876041	other
-7.20276	-1.31952	CD8 T
10.2477	0.0960471	other
1.70646	0.0348984	other
1.68959	-2.12499	other
3.61883	11.9219	other
5.47945	5.96276	other
7.74021	0.426335	other
-4.02899	4.54647	other
9.64359	0.983586	other
3.39908	9.40725	other
9.13551	0.879002	other
10.0503	0.338418	other
9.72752	0.21242	other
9.8828	-1.17988	other
-4.07357	3.47597	other
-7.68975	0.135852	CD8 T
-8.63513	-2.98538	other
-8.03224	-0.228291	other
0.482855	-8.84791	other
9.77422	0.0861218	other
9.54244	1.08253	other
9.88261	-1.56998	other
9.33477	0.704724	other
1.1862	-9.29005	other
-8.09777	-0.81353	other
0.77862	-9.40096	other
-3.29477	0.406758	other
9.85528	-1.92317	other
-8.2337	-0.699296	other
9.39516	0.604477	other
0.687966	-8.37185	other
10.5808	-3.73547	other
0.785679	-8.57105	other
-3.81436	3.79155	other
9.69122	-1.90345	other
0.861473	-10.67	other
6.21627	-13.3554	other
-8.4592	-0.353092	other
-7.53849	0.082151	CD8 T
-0.0162905	8.91832	other
-8.82771	-2.74071	other
3.24053	9.46732	other
10.1122	-1.75452	other
9.9274	-0.873784	other
5.68772	5.89914	other
-6.85312	0.9074	CD8 T
5.18316	6.39937	other
-9.22853	-1.65077	other
-6.69372	0.942427	CD8 T
-8.84929	-0.619651	other
3.38352	9.47686	other
-7.16983	-0.29847	CD8 T
-8.37132	-0.156742	other
-7.45256	-1.57321	CD8 T
9.74306	-2.65858	other
-7.06988	-0.12252	CD8 T
-4.78259	-0.464359	CD8 T
-6.40817	1.21499	CD8 T
0.564697	10.584	other
-8.72748	-0.484521	other
10.1665	0.245862	other
9.97675	-1.46678	other
-7.98337	-0.667849	CD8 T
9.90473	-2.07383	other
-3.79197	2.13813	other
9.624	1.66052	other
-6.70418	-0.6372	CD8 T
5.22867	6.57571	other
-3.47393	3.27918	other
9.54083	0.120745	other
-7.62084	0.302684	CD8 T
1.79815	0.715615	other
9.20889	1.56067	other
1.15653	-9.81002	other
9.46155	-0.225183	other
9.76503	-0.72245	other
9.3034	1.51132	other
9.90173	0.913349	other
-9.51522	-3.57821	other
3.55963	9.4826	other
1.80464	9.79601	other
-4.39252	3.32434	other
-2.94761	4.24378	other
9.78654	-2.91697	other
5.07316	6.22315	other
-9.6482	-3.09844	other
-8.7681	-1.37862	other
-4.22828	3.1852	other
-7.26315	-1.47522	CD8 T
-9.50406	-1.45039	other
-5.25359	2.67983	other
9.83843	-1.03974	other
8.81318	1.56608	other
-8.37904	-0.152398	other
-7.20059	0.679866	CD8 T
3.30763	9.49444	other
-6.43306	-0.869447	CD8 T
1.28687	10.2625	other
5.53694	6.08806	other
0.98672	10.5613	other
-9.40839	-2.76521	other
-8.22459	-0.376452	other
-7.32449	-0.37397	CD8 T
9.1106	0.67935	other
-7.2071	-0.713224	CD8 T
3.57891	9.69558	other
-8.02256	-1.12932	other
-7.24002	-2.66877	other
0.725635	-3.24606	other
-9.05576	-2.44202	other
9.53799	-4.10438	other
9.62096	-0.421686	other
-7.56608	0.321042	CD8 T
0.942303	-8.52606	other
4.38759	11.5108	other
-8.07329	0.154415	other
-7.6399	0.468482	CD8 T
3.45204	9.64275	other
-6.54898	1.26211	CD8 T
9.53208	-0.854532	other
9.38983	0.160366	other
9.78435	-1.95046	other
-8.93839	-2.0822	other
9.21369	-1.76538	other
2.22982	9.54828	other
-8.39602	-0.297344	other
9.65354	-1.31795	other
9.95877	-0.89881	other
9.8274	0.659344	other
-6.98015	0.865224	CD8 T
-8.38229	-1.11082	other
-7.8626	-0.175419	CD8 T
3.5912	9.28035	other
9.69572	0.889738	other
-7.55798	-0.0532945	CD8 T
-7.69554	-0.16387	CD8 T
-8.06462	-0.546962	CD8 T
-3.75684	4.20089	other
9.31103	0.7915	other
-7.932	-0.13835	CD8 T
3.28643	9.56283	other
3.63262	0.861607	other
-6.89713	1.17256	CD8 T
-7.58283	0.169694	CD8 T
-2.53742	1.5848	other
-8.57466	-0.251012	other
-6.87411	0.0480178	CD8 T
9.74658	0.187431	other
8.17556	2.06047	other
-6.65223	1.20889	CD8 T
-6.06979	0.420339	CD8 T
0.828425	10.5528	other
-7.84465	-1.5732	CD8 T
-8.41885	-1.5821	other
-4.25959	2.92931	other
9.80536	-1.49529	other
9.96194	-0.737403	other
-9.38975	-2.80683	other
9.66743	0.979774	other
-7.64633	0.0201762	CD8 T
-4.55898	3.11921	other
9.34514	-2.84823	other
-4.01614	3.44594	other
-7.04052	-1.08017	CD8 T
-6.85841	1.058	CD8 T
7.56178	2.49107	other
-0.0460515	8.93256	other
-9.45204	-2.30486	other
-7.94302	-0.12962	CD8 T
9.00475	1.32688	other
2.23253	13.5089	other
-7.29244	-0.361452	CD8 T
3.54905	9.39324	other
-7.35297	0.329663	CD8 T
9.36885	0.73506	other
-2.77627	4.52144	other
9.10688	0.80592	other
3.28475	1.66135	other
-8.32754	-3.38393	other
6.23989	-13.3764	other
-1.9677	4.79102	other
3.6156	9.56445	other
9.49655	-0.894147	other
1.98038	12.6433	other
9.6437	-2.19676	other
9.6917	-0.00234845	other
-6.5493	-0.272021	CD8 T
-6.93488	0.317228	CD8 T
-9.49162	-2.07854	other
-8.61505	-0.607324	other
9.09875	1.06568	other
-8.63991	-0.439909	other
-9.28166	-2.3594	other
-8.69029	-1.0712	other
-4.03359	3.42395	other
-4.01312	3.67623	other
-3.72262	4.278	other
-6.2224	0.0133881	CD8 T
-8.58528	-1.16674	other
-3.31559	1.81477	other
-3.98728	2.52185	other
9.55732	1.42968	other
-7.19245	0.352318	CD8 T
9.80135	-1.17504	other
9.50204	-3.05875	other
-8.32921	-0.0429369	other
3.30687	11.2137	other
-8.6004	-0.54262	other
9.59876	-2.1861	other
-7.26871	3.41901	CD8 T
-7.84485	-0.090905	CD8 T
-7.9673	-1.26165	CD8 T
-7.24544	-0.335398	CD8 T
9.56605	-0.342969	other
-7.53365	-0.682377	CD8 T
-8.967	-2.24189	other
-2.25196	4.96654	other
-3.97105	3.31809	other
-3.7202	3.50968	other
-4.04632	4.06549	other
-5.8184	-0.0765496	CD8 T
9.56598	-0.758685	other
-9.2602	-2.11052	other
9.61876	-2.00842	other
3.57871	9.44823	other
10.1387	-0.541989	other
-8.00719	-0.501265	other
8.7704	0.0768175	other
-7.60987	0.60394	CD8 T
2.76629	9.9567	other
-7.7245	0.388321	other
-8.03024	-0.568603	other
1.20456	-8.92747	other
8.94964	0.917262	other
3.18335	9.50102	other
9.78407	-1.1128	other
-7.58355	0.351171	CD8 T
-7.47203	0.56577	CD8 T
9.01813	0.738166	other
9.9153	1.1437	other
-7.96405	0.275339	CD8 T
3.49664	9.54628	other
9.87536	-1.07192	other
-7.03694	-0.230263	CD8 T
9.9597	-2.09856	other
5.48505	6.17219	other
-4.49809	3.53179	other
9.65052	1.41815	other
3.34945	9.55682	other
-7.73729	-0.400503	CD8 T
-6.66837	0.159996	CD8 T
9.13593	-0.413546	other
9.35944	0.623821	other
-6.9595	-0.142186	CD8 T
-9.09187	-1.98292	other
1.49113	0.035737	other
-7.25633	-1.18065	CD8 T
-5.58414	-0.235785	CD8 T
2.20478	9.64412	other
3.30751	9.54871	other
1.13695	-9.98646	other
-8.41441	-1.19398	other
7.58859	0.815922	other
-8.58468	-0.375515	other
-7.5447	0.0329884	CD8 T
-3.4911	3.74053	other
-7.73084	-0.134688	CD8 T
10.0725	0.54423	other
9.35934	0.729352	other
3.66603	9.71312	other
-2.94239	4.55826	other
-7.23779	-0.948274	CD8 T
-7.39694	-0.21192	CD8 T
9.00517	0.713812	other
10.158	-0.843358	other
7.63449	1.94297	other
-8.08211	-1.1741	other
1.26694	10.2946	other
10.1028	-1.57607	other
9.8706	-1.24943	other
9.62389	-1.65952	other
9.84238	-2.39896	other
9.67442	0.869499	other
9.55809	-0.743608	other
-6.60105	-2.64573	other
10.0666	0.456494	other
9.87117	1.1239	other
1.67596	10.2765	other
10.2004	-1.78087	other
-4.09256	3.2972	other
-7.29249	-1.53287	CD8 T
9.39477	0.178169	other
9.9015	-0.712886	other
1.7581	0.34111	other
9.86572	0.463419	other
-5.10473	2.86901	other
-7.60771	0.368459	CD8 T
-7.33672	0.247972	CD8 T
-8.22667	-0.278925	other
1.52926	-2.38358	other
2.60076	9.65994	other
3.467	9.50512	other
-3.83479	3.25793	other
-7.56873	0.184574	CD8 T
9.06602	-0.0850465	other
9.66837	-2.40532	other
-3.56861	3.67255	other
9.63702	0.742081	other
-8.35838	-0.579804	other
-8.84972	-0.942231	other
3.33622	9.37824	other
-6.49749	0.291949	CD8 T
-7.67973	3.01347	CD8 T
-6.0918	0.102828	CD8 T
10.584	-3.68178	CD8 T
9.99227	-0.653498	other
-9.39214	-2.99743	other
3.69627	9.47646	other
9.92788	-2.47746	other
-6.94867	0.723185	CD8 T
0.881913	9.39412	other
9.35824	1.92561	other
-8.02316	-0.410115	other
9.73962	1.0991	other
-6.59779	0.561799	CD8 T
3.51001	9.40478	other
-7.13391	-0.258559	other
-7.92079	-0.854122	other
-4.80167	3.00826	other
10.1909	0.516452	other
-3.35132	4.41885	other
-7.46753	3.31146	CD8 T
-9.56744	-2.7596	other
10.0605	-2.098	other
-7.82557	-1.02919	other
1.64348	-8.50862	other
9.70302	0.0516505	other
-6.68601	0.920799	CD8 T
-7.01488	0.900848	CD8 T
3.57472	9.23074	other
-4.57228	3.3102	other
9.89225	0.120209	other
-8.57607	-2.71826	other
8.21939	1.75706	other
9.40671	0.532071	other
0.959461	-8.2981	other
1.47655	-8.74343	other
-3.11415	4.39617	other
-3.63122	3.52921	other
-7.43753	-0.491778	CD8 T
9.7994	-0.350223	other
-5.86104	1.51575	other
2.95078	12.0635	other
-7.48993	0.502176	CD8 T
-7.11898	0.153766	CD8 T
5.34938	6.27432	other
3.99956	8.63161	other
-8.69312	-0.407581	other
9.86069	-0.0347944	other
5.19006	6.23547	other
-4.46175	3.778	other
-8.20188	-0.733125	other
9.45801	-0.840371	other
2.52417	9.6774	other
1.05063	-9.39279	other
-7.79881	-0.117888	CD8 T
-0.888423	4.39013	other
-7.83851	-0.319782	other
9.97148	-1.67738	other
-8.68053	-0.800686	other
10.1325	-0.214495	other
9.59787	0.0303767	other
4.07391	9.4741	other
9.98807	1.06801	other
-7.40162	0.198866	CD8 T
1.51866	-9.73714	other
2.46558	8.74655	other
-8.48052	-0.771857	CD8 T
-7.64558	-0.0498879	CD8 T
9.63266	1.62198	other
1.13193	-9.52042	other
1.02941	-8.93294	other
8.90717	-1.94807	other
-7.47902	-3.50691	other
10.0736	0.459234	other
-8.57937	-0.460134	other
9.68132	-2.65701	other
9.10057	1.44063	other
-7.26054	0.465057	CD8 T
10.0419	-0.511144	other
0.862733	-8.32174	other
9.4258	1.38144	other
-4.48233	3.58497	other
-8.73733	-2.64156	other
1.00454	-8.83278	other
2.44749	12.8955	other
9.65028	-1.24044	other
-7.36697	-0.223527	CD8 T
-6.40427	0.706121	CD8 T
-4.21378	3.52733	other
3.38707	11.0414	other
-4.32852	3.86272	other
-8.34826	-1.0334	other
-7.5539	0.571547	CD8 T
-2.89946	4.64105	other
2.24015	10.126	other
-8.06873	-1.52433	other
10.0503	-0.468632	other
-7.27529	-0.211605	CD8 T
1.26624	10.1849	other
9.59962	-2.56924	other
2.33281	0.324946	other
1.82369	9.74686	other
0.208538	-8.84137	other
10.0854	0.69512	other
1.46624	-8.32035	other
-7.82594	-0.174003	CD8 T
-5.75342	-3.95588	other
10.0927	-1.96936	other
10.0214	-0.539126	other
3.51301	1.88765	other
10.2327	-0.781933	other
9.85053	1.07436	other
8.48394	1.94313	other
-3.58944	3.34623	other
-7.09005	0.404711	CD8 T
-3.0438	3.84738	other
2.26284	9.75439	other
9.98125	-1.68886	other
9.02647	0.920637	other
-6.81333	-0.167081	CD8 T
3.20024	1.68157	other
-7.42892	-1.39513	CD8 T
9.94748	-1.16904	other
-7.76731	-0.300345	CD8 T
-7.07027	-0.113172	CD8 T
-5.77114	0.0314549	other
-7.53113	-0.450705	CD8 T
-7.96336	-0.343873	other
3.58154	9.41347	other
-7.62004	-0.0526574	CD8 T
9.19082	1.13216	other
10.0859	-0.768493	other
-8.39255	-0.661676	other
-7.58743	-1.59111	CD8 T
-3.9356	3.47744	other
-3.93029	2.04908	other
3.46219	9.50323	other
9.8313	-0.230112	other
-6.98873	0.417393	CD8 T
9.31631	0.792802	other
8.87069	1.27924	other
9.93924	-1.54313	other
-7.41932	-0.394881	CD8 T
-5.80301	1.13917	CD8 T
9.72402	-0.482493	other
-9.36536	-2.40305	other
-3.83303	3.23132	other
-6.65819	0.23553	CD8 T
0.790898	10.5855	other
9.72781	0.316284	other
8.1413	1.75456	other
9.85852	-1.50289	other
-5.26263	2.909	other
-3.70703	2.33113	other
2.13152	9.68107	other
0.769188	-8.79781	other
10.0589	-0.0646532	other
9.32039	-2.19905	other
9.72443	1.36885	other
0.447191	-10.2596	other
-4.82474	0.739216	CD8 T
9.75795	0.136969	other
-6.54129	-1.39709	CD8 T
-9.32045	-2.49829	other
-7.79263	-1.98597	CD8 T
0.86293	-8.72755	other
-3.57456	3.23973	other
-6.17508	1.39985	CD8 T
-6.92419	0.851165	CD8 T
-5.28336	2.89045	other
-8.73696	-0.509733	other
9.88115	-0.0308084	other
3.27967	9.563	other
-8.27359	-0.95414	other
9.78395	1.11768	other
-7.28332	3.1467	CD8 T
-4.23184	4.38599	other
-7.15691	0.596273	CD8 T
-9.41333	-2.61225	other
-0.120796	-9.03213	other
-8.44904	-0.945042	other
-6.76628	-0.109395	CD8 T
1.32548	10.2924	other
9.54392	-3.7958	other
9.99478	-0.29336	other
9.814	-2.6755	other
-7.73091	-0.333173	other
-7.20045	0.577362	CD8 T
2.69716	12.4509	other
9.80684	0.672858	other
-5.06338	-4.56656	other
8.85818	0.925946	other
-7.78848	-4.61766	other
6.83393	2.56079	other
8.99843	1.20903	other
-9.5222	-2.28472	other
1.64628	11.3586	CD8 T
9.83938	-1.04173	other
9.33622	1.02345	other
-4.58825	3.15064	other
10.1726	-1.53008	other
5.18205	6.42579	other
-8.23111	-0.474305	other
0.499123	-9.14054	other
-6.85366	0.829344	CD8 T
-3.91831	3.29599	other
-7.1817	0.615791	CD8 T
9.44383	-1.59363	other
-7.14175	0.0138492	CD8 T
-8.24707	-0.415873	other
1.78515	1.01781	other
-4.04228	-0.652856	other
-8.13183	-1.02697	other
-4.55277	3.38551	other
-7.59754	-0.346092	CD8 T
-6.62654	0.157903	CD8 T
9.93183	-1.69348	other
3.87087	8.82554	other
-7.88434	-0.293445	CD8 T
-7.26611	0.376754	CD8 T
-8.8963	-0.986374	other
9.84082	-0.393894	other
-3.41439	3.39549	other
9.4404	1.30344	other
-8.40675	-0.354922	other
-6.64546	0.428728	CD8 T
-7.85433	-0.533882	CD8 T
-8.19054	-0.390731	CD8 T
9.80496	-2.57032	other
-6.79345	-0.435151	CD8 T
3.30515	9.87022	other
-9.0634	-1.29934	other
3.29717	9.53511	other
-4.52053	2.87406	other
4.21352	9.45849	other
-8.51807	-0.447344	other
-6.23373	1.02889	CD8 T
-7.41774	-0.453666	CD8 T
-7.91165	-1.10079	CD8 T
-7.05662	0.137362	CD8 T
9.29884	1.39213	other
-7.33655	-2.31426	other
9.7781	-1.73176	other
9.6329	-1.51089	other
3.49126	9.2628	other
10.0957	-0.312951	other
-7.30608	0.668697	CD8 T
1.15873	10.472	CD8 T
9.84882	0.0969066	other
-8.14082	-0.400777	other
-5.07362	2.45733	other
9.80081	0.74695	other
-9.09831	-4.27796	other
-6.77153	-0.536744	CD8 T
-9.5637	-2.09697	other
9.84002	1.22543	other
-8.93119	-1.2304	other
-6.84062	0.113369	CD8 T
9.03521	0.879594	other
-9.22582	-2.01541	other
-5.21746	-4.75223	other
-8.52154	-0.966775	CD8 T
8.32409	1.67057	other
1.41188	-8.18875	other
9.87874	-2.04305	other
0.442324	-8.55344	other
-7.9807	-0.410305	other
9.55561	1.4042	other
9.89168	1.09318	other
-7.28878	-0.00820082	CD8 T
-8.55649	-1.4105	other
-9.38789	-2.15769	other
-3.61458	3.64497	other
-6.44698	0.158855	other
-8.44997	-1.23548	other
9.10493	1.568	other
-8.43505	-4.2403	other
-1.23305	4.66022	other
10.002	-0.915921	other
3.74354	8.85762	other
0.165403	-9.84469	other
10.2564	-0.107321	other
9.6838	-3.09867	other
1.30106	-8.21569	other
-6.66446	-0.437996	CD8 T
9.69794	0.915163	other
-7.23586	0.403761	CD8 T
10.048	-1.43705	other
-4.35011	2.91583	other
-4.25821	2.66741	other
-4.12395	3.39741	other
-8.70897	-0.799327	other
9.28574	1.04369	other
4.29669	11.4977	other
10.2082	-1.65926	other
9.98491	0.659153	other
9.90934	-0.477827	other
9.91195	-2.54419	other
9.69445	1.33909	other
9.24509	1.77393	other
-6.5528	-1.99611	other
-8.19301	-0.458901	other
-8.28886	-0.313924	other
2.22404	9.70054	other
3.91231	8.70331	other
8.73708	2.00984	other
3.45601	9.67544	other
-8.03761	-0.482851	other
-2.06857	1.79328	other
10.0245	-0.562837	other
9.57102	0.951647	other
9.71994	0.683856	other
-8.67817	-1.01656	other
-7.38907	0.505802	CD8 T
9.39498	-0.143798	other
3.47893	9.48492	other
10.2095	-0.946194	other
-9.36429	-2.22017	other
1.66267	10.2376	CD8 T
-8.54102	-1.14965	other
1.73046	9.75921	other
4.37824	11.0454	other
9.08439	1.49322	other
9.78665	-0.769661	other
-6.97796	0.872794	CD8 T
-5.00553	3.25068	other
10.1682	-0.936113	other
-9.47307	-1.54452	other
-7.23099	-0.656068	CD8 T
-1.8463	1.70489	other
-8.12617	-0.334268	other
-7.29281	-1.95703	other
-7.42707	0.363029	CD8 T
-8.25935	-0.63628	other
10.0821	-0.900044	other
9.17419	0.252371	other
-3.94835	-0.277226	CD8 T
-7.83359	0.112745	CD8 T
-7.1194	0.649298	CD8 T
-6.71014	-0.471396	CD8 T
-3.97754	3.2937	other
-4.45719	3.48852	other
3.42005	9.44516	other
10.2824	-1.62484	other
-7.61672	-0.474803	CD8 T
9.88849	-0.130711	other
3.72055	8.9523	other
9.37491	1.1351	other
9.12139	1.10468	other
3.44553	9.48639	other
-6.67427	0.132491	CD8 T
4.19325	10.9689	other
-4.54461	2.26595	other
-6.67882	-0.444429	CD8 T
-6.73884	-0.618142	CD8 T
-9.17757	-2.37178	other
2.95385	9.96987	other
9.56779	-0.379003	other
10.3116	-0.909079	other
-9.42307	-1.64198	other
-8.70414	-1.21292	other
-4.42333	3.60146	other
6.84448	-5.07899	other
-7.12672	0.484069	CD8 T
-1.42931	12.8592	other
9.59809	1.4102	other
-3.6997	3.49168	other
9.89096	-0.533907	other
1.67533	0.0917244	other
-6.10476	-0.380466	CD8 T
8.90628	0.0898991	other
-8.29357	-0.642645	other
9.95697	-1.14201	other
-4.89293	3.04568	other
10.1395	-0.461256	other
-3.78392	3.50429	other
-7.52064	-0.2956	CD8 T
3.50929	11.4762	other
-9.09668	-2.1016	other
-6.12165	0.537932	CD8 T
8.76742	0.537685	other
-6.33837	-0.169942	CD8 T
0.239014	-9.93275	other
10.263	0.395594	other
3.63586	9.16264	other
8.578	1.95542	other
9.69434	-1.38363	other
-4.64857	1.30144	other
9.75942	-2.53575	other
9.84722	0.4868	other
10.1118	0.590377	other
10.0638	0.336545	other
-6.88873	-0.454954	CD8 T
-6.93549	-0.768522	CD8 T
9.45078	1.84877	other
-9.26404	-2.01306	other
1.11921	-8.70998	other
-7.60972	-0.353115	CD8 T
9.98788	-1.62094	other
-9.09617	-1.44807	other
-6.94241	-0.00273703	CD8 T
-8.35463	-1.58862	CD8 T
-3.66361	0.721064	other
3.25638	9.53611	other
9.04341	0.789735	other
-4.87799	0.257779	CD8 T
-9.29992	-2.55077	other
-9.16966	-1.80076	other
3.71675	9.4492	other
-4.34321	3.10877	other
3.65159	8.84578	other
-7.94392	-0.435532	other
-7.1746	0.834979	CD8 T
-7.13125	0.0578886	CD8 T
-6.94874	-0.137791	CD8 T
-7.6678	-0.770835	other
-4.52804	3.29187	other
-4.3779	3.73255	other
-6.02809	0.411782	CD8 T
-9.06598	-4.29159	other
3.84365	9.23692	other
-9.16491	-3.48568	other
0.512908	9.98903	other
9.99366	-1.65837	other
0.522585	-10.7742	other
3.81762	9.3283	other
-4.41423	3.12392	other
3.64959	9.09878	other
-6.77829	-0.0516403	CD8 T
-6.3006	-0.458237	CD8 T
9.74517	1.31789	other
9.70273	-2.78332	other
-7.55579	0.049461	CD8 T
3.74652	9.47023	other
-7.56816	-0.5932	other
-6.13011	0.656075	CD8 T
3.1878	9.57119	other
9.61024	0.758097	other
10.2431	-1.26365	other
9.24078	1.10112	other
9.87961	0.498903	other
-7.38969	0.07473	CD8 T
10.034	-0.275809	other
-7.20783	-0.84097	CD8 T
-6.70871	0.0233379	CD8 T
-8.98395	-3.44322	other
-8.92812	-2.00692	other
-7.72668	-0.181852	CD8 T
-3.94285	3.40952	other
2.90363	10.494	other
-6.97559	-0.0969497	CD8 T
8.47857	1.14263	other
10.0832	-0.541501	other
10.4724	-3.72156	other
1.21001	-8.74316	other
2.88738	12.4465	other
-9.3881	-2.35233	other
-7.71342	-0.964165	CD8 T
10.1875	-1.76501	other
9.43691	1.29142	other
-4.39937	3.08147	other
7.55817	2.76071	other
10.0296	-0.936706	other
-8.11589	-0.639416	other
-8.05223	1.83619	CD8 T
10.0466	-1.93483	other
10.2711	-1.63046	other
0.358558	-8.93389	other
10.0548	-1.16778	other
9.28936	0.537842	other
-7.47072	-0.201607	CD8 T
-7.26205	-0.052163	CD8 T
3.51656	11.1571	other
-6.158	-0.885512	CD8 T
-8.23227	-0.879758	other
9.97591	-0.710621	other
7.91589	2.29719	other
-9.03268	-1.85209	other
9.96172	0.743716	other
-4.27237	3.87506	other
-7.37648	-0.593785	CD8 T
-6.68391	-0.502359	CD8 T
10.1649	-0.601822	other
7.68038	1.92202	other
3.03813	1.68481	other
10.2257	-1.11457	other
-9.19335	-1.76293	other
-6.66953	0.0844709	CD8 T
0.867152	-8.70328	other
-6.38285	-0.111516	CD8 T
-5.54081	3.0484	other
9.90933	-0.876937	other
-9.30161	-2.59246	other
1.33295	0.190664	CD8 T
-7.80742	-0.402062	other
-4.00346	2.92782	other
-5.99571	0.412616	CD8 T
-4.94159	3.09695	other
3.43472	11.0679	other
10.1351	0.0657917	other
-8.1836	-0.880348	other
10.1065	-1.76736	other
-6.19422	-0.479919	CD8 T
3.76475	8.99174	other
-8.92252	-1.60887	other
-6.81604	0.598482	CD8 T
-6.85957	-0.457818	CD8 T
9.61704	0.424658	other
7.4733	-4.54723	other
-9.3384	-2.05787	other
2.62006	0.409996	other
0.730797	-8.44888	other
-8.53912	-1.10227	CD8 T
-4.27886	2.27502	other
-4.66376	0.314974	CD8 T
1.23208	-7.96724	other
9.91653	-3.2907	other
1.06017	-9.88861	other
-3.8471	3.41141	other
-7.62418	-0.776337	other
-7.11533	-0.577727	CD8 T
1.29588	-8.0906	other
10.052	0.240304	other
2.14273	9.85388	other
-9.12717	-1.33699	other
3.64545	9.32577	other
-3.87539	3.19882	other
-8.71689	-4.03306	other
-9.49652	-2.11635	other
-5.74989	0.920968	CD8 T
-6.14791	-3.48502	other
-4.04475	3.39673	other
9.48546	1.3614	other
-7.04857	0.77724	CD8 T
10.2443	-1.03278	other
-8.14469	-0.695826	CD8 T
-9.34293	-3.1969	other
9.99786	0.402947	other
-3.72626	4.59706	other
-8.74408	-1.28395	other
9.49448	1.03604	other
-9.27867	-1.89936	other
-8.21177	-0.847923	other
9.70769	0.727991	other
-5.44155	0.719675	CD8 T
-8.8364	-3.33314	other
-0.218598	-8.989	other
3.71705	10.1892	other
10.0573	0.357532	other
-6.2227	-0.574955	CD8 T
-8.02377	-4.24212	other
9.77823	0.559633	other
-7.12043	-0.079993	CD8 T
9.57018	-3.49062	other
8.54785	1.49236	other
10.0733	0.827442	other
9.86943	-2.28314	other
-7.04076	-0.537681	CD8 T
1.99331	11.9801	other
3.30455	9.46211	other
2.94781	0.814497	other
-7.04039	-0.228668	CD8 T
[truncated: 42,722 more rows]

## Sheet: panel_b
UMAP_1	UMAP_2	Cell types
-0.508747	2.6786	CD8 Naive
-0.934343	2.60602	CD8 Naive
0.665469	1.18447	CD8 EM
-3.29655	-1.93917	CD8 EM
0.650369	1.14828	CD8 EM
1.69595	3.69182	CD8 Naive
-1.84607	-2.09895	CD8 EM-EX
0.821937	1.93733	CD8 EM
-0.118647	2.26352	CD8 EM
-0.471684	2.19374	CD8 EM
-1.81691	-0.788118	CD8 EM
0.152979	3.95762	CD8 Naive
1.03033	1.58524	CD8 EM
0.797741	2.4876	CD8 Naive
-1.66089	-2.57707	CD8 EM-EX
1.19765	1.91157	CD8 EM
0.783677	1.77634	CD8 EM
1.1819	-1.76453	CD8 EM
-0.0098463	2.63542	CD8 Naive
1.31201	-1.5051	CD8 EM
-0.320111	1.65608	CD8 EM
-1.85663	-0.452392	CD8 EM
0.765975	2.0905	CD8 EM
1.06307	1.2847	CD8 EM
-1.76063	-0.659811	CD8 EM
1.04694	1.76032	CD8 EM
-3.39008	2.55867	CD8 Naive
-1.10341	0.931963	CD8 Naive
0.656203	1.7436	CD8 EM
-1.05015	2.29563	CD8 Naive
-0.162199	1.7932	CD8 EM
0.297768	2.04135	CD8 Naive
1.22182	1.62662	CD8 EM
1.27798	1.98876	CD8 EM
2.17879	-3.57054	CD8 EM
1.0474	1.4066	CD8 EM
0.468088	1.48613	CD8 EM
-0.89569	-0.52342	CD8 EM
0.0913633	1.35723	CD8 EM
1.86498	2.1525	CD8 Naive
0.700103	1.31091	CD8 EM
0.659676	1.23763	CD8 EM
0.0940577	1.4531	CD8 EM
-2.50169	0.824774	CD8 EM
-1.60275	-1.89928	CD8 EM-EX
0.427046	1.76955	CD8 EM
2.5169	-3.42319	CD8 EM
-0.160932	2.19962	CD8 EM
-1.59224	2.32015	CD8 EM
1.5776	1.59481	CD8 EM
1.22795	3.61073	CD8 Naive
-0.479712	1.90235	CD8 EM
0.704161	1.84165	CD8 EM
1.44711	1.31598	CD8 EM
0.138734	1.70781	CD8 EM
0.364819	1.21426	CD8 EM
0.68281	-2.20397	CD8 EM
-0.881547	1.80888	CD8 EM
0.273515	1.554	CD8 EM
1.53403	1.68871	CD8 EM
0.0336975	0.636775	CD8 EM
-0.428435	2.07411	CD8 EM
1.09742	1.87832	CD8 EM
0.0921222	-2.36812	CD8 EM
0.561658	1.22432	CD8 EM
1.36786	-2.81153	CD8 EM
-0.616646	-0.693385	CD8 EM
-1.12716	4.56565	CD8 EM
0.227202	0.101338	CD8 EM
0.99437	1.57946	CD8 EM
1.39888	3.23956	CD8 Naive
1.46078	2.40453	CD8 EM
0.388689	1.72266	CD8 EM
-0.301335	2.39769	CD8 Naive
0.766936	0.107491	CD8 EM
2.75311	1.30401	CD8 EM
3.32238	-1.10087	CD8 EM
1.60064	-0.884658	CD8 EM
0.108728	2.96784	CD8 Naive
1.62285	2.59897	CD8 Naive
0.985602	0.161558	CD8 EM
-1.06017	3.81958	CD8 Naive
2.29494	0.027925	CD8 EM
0.732302	-1.87204	CD8 EM
0.204774	-1.34943	CD8 EM
0.55964	1.52061	CD8 EM
1.15621	1.01965	CD8 EM
0.0335785	1.46648	CD8 EM
1.3451	1.74995	CD8 EM
0.828055	1.80443	CD8 EM
0.834983	3.55194	CD8 Naive
1.57949	-3.79493	CD8 EM
-2.33837	2.61135	CD8 Naive
0.276949	1.55563	CD8 Naive
2.03785	3.18426	CD8 Naive
-1.41376	0.281015	CD8 EM
2.42543	-3.37557	CD8 EM
1.72182	-1.60663	CD8 EM
2.33459	0.697797	CD8 EM
1.24615	1.73713	CD8 EM
0.601423	0.282088	CD8 EM
1.14969	0.810559	CD8 EM
1.93374	0.0165915	CD8 EM
-0.3595	0.78912	CD8 EM
1.54085	1.60451	CD8 EM
-0.202052	1.62724	CD8 EM
-2.88962	2.82916	CD8 Naive
0.00807229	0.642086	CD8 EM
0.78216	1.75012	CD8 EM
1.57176	-2.01311	CD8 EM
-1.21324	-3.32292	CD8 Naive
0.851346	1.23076	CD8 EM
1.88181	-1.55642	CD8 EM
0.405537	1.67294	CD8 EM
0.60098	1.83552	CD8 EM
-2.00033	-2.1579	CD8 EM-EX
1.52509	1.88949	CD8 EM
0.525123	1.48575	CD8 EM
0.493504	0.753562	CD8 EM
-1.49401	-2.40973	CD8 EM
0.259709	2.59289	CD8 Naive
-0.695649	-1.41525	CD8 EM
2.55194	1.1299	CD8 EM
-1.01397	1.63268	CD8 EM
1.11862	2.40447	CD8 Naive
0.807681	3.33396	CD8 Naive
1.4914	3.98854	CD8 Naive
0.813708	1.59062	CD8 EM
-1.56805	-1.92896	CD8 EM
-1.45188	-2.59036	CD8 EM
-1.6478	-1.75369	CD8 EM
-3.34925	2.59206	CD8 Naive
-1.20134	1.68954	CD8 EM
1.57914	-1.08249	CD8 EM
0.55301	1.94771	CD8 EM
-0.181943	-0.0825511	CD8 EM
-1.66443	-1.74262	CD8 EM-EX
-3.58952	-1.71304	CD8 EM
0.12683	2.13466	CD8 EM
1.12335	2.10156	CD8 EM
1.41576	1.18157	CD8 EM
-0.487977	0.253517	CD8 EM
0.54912	1.60965	CD8 EM
1.01909	1.25626	CD8 EM
0.806273	1.07453	CD8 EM
-1.45027	3.44473	CD8 Naive
1.30488	0.788273	CD8 EM
2.0626	1.31855	CD8 EM
-0.433801	1.18045	CD8 EM
0.760816	1.74539	CD8 EM
-1.39036	0.635471	CD8 EM
2.88026	-2.17824	CD8 EM
1.7775	-2.20426	CD8 EM
-1.51026	3.03846	CD8 EM
0.736539	1.39323	CD8 EM
1.07015	1.7572	CD8 EM
-3.15192	2.69834	CD8 EM
2.04634	1.25874	CD8 EM
1.03833	-0.232206	CD8 EM
-1.25423	3.03312	CD8 Naive
1.01619	1.56721	CD8 EM
0.163779	1.53748	CD8 Naive
0.708411	-1.30631	CD8 EM
0.787414	0.647627	CD8 EM
0.62251	1.40227	CD8 EM
2.24301	-1.47359	CD8 EM
1.44344	1.94708	CD8 EM
0.842345	-0.250234	CD8 EM
1.09437	2.09615	CD8 EM
-1.3068	-3.1904	CD8 EM-EX
-5.75996	-0.487845	CD8 EX
-2.9371	1.78586	CD8 Naive
1.44651	2.31567	CD8 Naive
-0.187587	2.0727	CD8 EM
-1.43816	0.87761	CD8 EM
0.0229436	2.2962	CD8 EM
-1.00032	-2.86426	CD8 EM
-0.973769	0.40666	CD8 EM
0.205393	1.30031	CD8 EM
1.44044	1.26226	CD8 EM
1.60176	0.303689	CD8 EM
1.6296	1.66822	CD8 EM
-0.0701373	1.97144	CD8 EM
-0.755069	3.80741	CD8 Naive
-5.56219	-1.97471	CD8 EX
-2.0273	2.3429	CD8 Naive
0.666809	1.79614	CD8 EM
0.314212	1.25818	CD8 EM
1.95313	2.3817	CD8 EM
1.21185	1.90864	CD8 EM
1.98397	2.69785	CD8 Naive
0.805862	2.33109	CD8 Naive
1.95365	-1.33029	CD8 EM
0.893263	1.80675	CD8 EM
1.60799	-3.53564	CD8 EM
-1.00879	0.0770161	CD8 EM
-0.452783	-2.98429	CD8 EM
-5.71376	-1.80941	CD8 EX
0.301178	1.92499	CD8 Naive
-1.05191	1.55866	CD8 EM
-0.195755	0.761492	CD8 EM
0.788207	1.63496	CD8 EM
0.486321	0.0498075	CD8 EM
1.66377	-2.17168	CD8 EM
0.00390092	1.77275	CD8 EM
0.68976	1.26094	CD8 EM
0.520639	1.73096	CD8 EM
1.05989	1.68683	CD8 EM
0.464036	1.25259	CD8 EM
1.61721	1.74386	CD8 EM
-1.16768	1.84149	CD8 EM
-0.520757	2.69531	CD8 EM
0.879327	1.64561	CD8 EM
-0.533519	1.97176	CD8 Naive
2.1637	0.855477	CD8 EM
-0.444717	1.5567	CD8 EM
-0.977268	1.36705	CD8 EM
-0.872309	0.642411	CD8 EM
0.609592	-3.45978	CD8 EM
0.637728	1.5895	CD8 EM
0.870055	2.00401	CD8 EM
1.45969	2.48969	CD8 EM
0.891497	1.96575	CD8 EM
2.6955	-0.662462	CD8 EM
0.98039	1.89281	CD8 EM
1.23318	-2.92311	CD8 EM
1.86378	2.41837	CD8 EM
0.889627	0.890767	CD8 EM
0.45692	2.42882	CD8 EM
-1.74146	-2.06523	CD8 EM-EX
1.5168	0.896356	CD8 EM
0.107876	2.6475	CD8 Naive
2.34006	-3.22779	CD8 EM
0.871314	1.37431	CD8 EM
0.882774	1.96091	CD8 EM
-1.46738	-3.53535	CD8 EM-EX
0.642636	1.93504	CD8 EM
-1.59163	1.40069	CD8 EM
1.03877	-2.27704	CD8 EM
-1.54386	0.648255	CD8 EM
0.399379	3.28771	CD8 Naive
-1.21504	1.75028	CD8 EM
2.25969	-2.40385	CD8 EM
0.698957	-3.38266	CD8 EM
1.85812	1.44284	CD8 EM
0.663749	1.61919	CD8 EM
1.56859	3.12103	CD8 Naive
0.536934	0.783089	CD8 EM
-0.873798	0.796407	CD8 EM
0.138598	0.053748	CD8 EM
0.999336	1.38537	CD8 EM
1.58419	-2.13364	CD8 EM
-1.21691	1.52352	CD8 EM
-1.48758	2.00606	CD8 EM
0.718073	1.75744	CD8 Naive
2.28935	-2.85413	CD8 EM
1.76862	1.74077	CD8 EM
-1.17944	1.88074	CD8 EM
-0.592334	-0.140202	CD8 EM
-0.132503	2.24639	CD8 Naive
0.318036	1.11045	CD8 EM
1.43197	-1.44153	CD8 EM
-3.15042	2.71217	CD8 Naive
-0.129117	2.64902	CD8 Naive
-0.622879	1.63974	CD8 EM
2.51308	1.14137	CD8 EM
-3.02347	2.90553	CD8 Naive
0.347532	2.73997	CD8 Naive
1.9115	-1.8399	CD8 EM
-1.46719	-0.133355	CD8 EM
1.28386	1.26516	CD8 EM
1.44403	1.27803	CD8 EM
0.658663	1.24235	CD8 EM
-0.924612	1.79232	CD8 EM
0.879726	1.48438	CD8 EM
1.31774	1.84974	CD8 EM
1.07074	1.94125	CD8 EM
2.78302	1.58144	CD8 EM
0.775097	1.64066	CD8 EM
2.1805	1.08774	CD8 EM
0.130552	2.0139	CD8 EM
-0.0881914	1.47972	CD8 Naive
-1.80442	-2.17604	CD8 EM-EX
-1.10564	3.11382	CD8 Naive
2.53761	1.49931	CD8 EM
1.8183	-3.98202	CD8 EM
-2.79723	2.62109	CD8 Naive
0.831134	1.71453	CD8 EM
1.14566	1.33151	CD8 EM
-1.73434	-2.01652	CD8 EM-EX
0.0762278	-0.0352357	CD8 EM
1.14812	1.62038	CD8 EM
0.959704	1.95679	CD8 EM
0.770921	1.66223	CD8 EM
1.55747	2.22508	CD8 EM
-1.7743	3.37851	CD8 Naive
2.5965	-3.09688	CD8 EM
2.90312	0.449332	CD8 EM
0.900575	2.15935	CD8 EM
0.104876	1.81278	CD8 EM
-1.58665	-2.61409	CD8 EM-EX
-0.631518	-0.338293	CD8 EM
-3.6198	-3.54294	CD8 EM
0.508586	2.89899	CD8 Naive
2.8206	-1.33529	CD8 EM
2.17088	1.28396	CD8 EM
0.475156	-0.620415	CD8 EM
1.76905	-3.68068	CD8 EM
0.789005	-1.36106	CD8 EM
0.864705	1.08976	CD8 EM
1.71054	1.25209	CD8 EM
-0.972491	1.69737	CD8 EM
0.86225	2.00313	CD8 EM
-3.20095	2.73332	CD8 Naive
0.972232	1.8386	CD8 EM
-0.709803	-0.0794342	CD8 EM
0.932282	1.96284	CD8 EM
0.078087	2.83689	CD8 Naive
-4.68159	-3.01404	CD8 EX
0.30766	0.877287	CD8 EM
-1.27065	0.401199	CD8 EM
1.48512	1.6852	CD8 EM
-4.1533	-3.17657	CD8 EX
-0.192346	0.462958	CD8 EM
1.07945	1.39829	CD8 EM
2.0541	2.21071	CD8 EM
-2.82078	2.42399	CD8 Naive
1.30165	1.29639	CD8 EM
1.1981	1.13954	CD8 EM
-0.43732	0.633562	CD8 EM
-3.02325	-3.49704	CD8 EM
1.37466	1.74982	CD8 EM
0.156199	0.714338	CD8 EM
1.13218	1.73907	CD8 EM
0.683568	1.38516	CD8 EM
1.04074	2.02457	CD8 EM
2.43852	0.995092	CD8 EM
1.68477	1.48208	CD8 EM
1.50851	1.37529	CD8 EM
2.6698	-2.7269	CD8 EM
1.53303	-2.96866	CD8 EM
0.563054	1.62388	CD8 EM
1.29466	0.820514	CD8 EM
-1.53053	1.64824	CD8 EM
-1.51882	0.293366	CD8 EM
1.16206	0.89781	CD8 EM
-0.312796	-0.342805	CD8 EM
0.595179	1.82452	CD8 EM
1.45238	1.8935	CD8 EM
-3.16213	2.37789	CD8 Naive
-0.384944	2.36827	CD8 Naive
2.24306	-3.65873	CD8 EM
2.64796	0.811857	CD8 EM
0.218279	2.40034	CD8 Naive
0.820863	1.44668	CD8 EM
-4.25152	-3.36332	CD8 EX
0.155207	1.72805	CD8 Naive
1.39724	1.12114	CD8 EM
0.522733	1.93658	CD8 EM
0.0682928	2.26903	CD8 Naive
1.07962	1.13457	CD8 EM
1.16773	0.634747	CD8 EM
2.70416	-1.15774	CD8 EM
-0.613777	0.891785	CD8 EM
1.85804	-0.875334	CD8 EM
0.685771	2.07863	CD8 EM
1.4624	1.82208	CD8 EM
-1.73958	-0.480503	CD8 EM
-1.23445	2.99113	CD8 Naive
0.703647	1.39812	CD8 EM
-1.26051	0.537918	CD8 EM
2.54386	0.630558	CD8 EM
-1.34007	1.38364	CD8 EM
0.559041	1.03582	CD8 EM
-2.53539	2.46951	CD8 Naive
0.851376	1.44893	CD8 EM
0.626022	1.45264	CD8 EM
1.48619	0.820952	CD8 EM
-1.29453	0.350967	CD8 EM
1.03453	1.85355	CD8 EM
1.17767	2.00289	CD8 EM
1.22992	-1.01184	CD8 EM
1.96802	0.577594	CD8 EM
-1.20851	0.954685	CD8 EM
1.55066	1.54043	CD8 EM
0.0496425	1.63265	CD8 EM
-1.56818	0.406316	CD8 EM
0.508431	1.17623	CD8 EM
-1.45453	2.1471	CD8 EM
0.464161	0.906561	CD8 EM
0.339696	1.40978	CD8 EM
1.7174	2.96565	CD8 EM
-0.747002	2.58797	CD8 Naive
-0.847194	0.599943	CD8 EM
-1.16629	2.86182	CD8 EM
1.15746	1.12475	CD8 EM
-1.18117	1.921	CD8 EM
-1.78545	0.0113637	CD8 EM
-0.135985	1.79448	CD8 EM
-3.19459	-1.93715	CD8 EM-EX
-0.686534	1.69911	CD8 EM
1.47459	2.05171	CD8 EM
0.924673	2.44088	CD8 Naive
-3.15349	2.68746	CD8 Naive
0.866507	0.961136	CD8 EM
-1.47855	0.45706	CD8 EM
0.176394	3.95329	CD8 Naive
-0.90321	1.39714	CD8 EM
0.106869	1.71349	CD8 EM
0.0541364	1.08818	CD8 EM
-0.580776	2.683	CD8 Naive
-0.870784	3.49538	CD8 EM
-4.84543	-0.208324	CD8 EM
-0.223968	0.797585	CD8 EM
1.56855	-1.38353	CD8 EM
1.28941	1.53023	CD8 EM
2.23792	0.107378	CD8 EM
0.784038	2.20556	CD8 Naive
-1.84239	-0.222046	CD8 EM
-3.20798	2.1704	CD8 Naive
1.21863	1.44677	CD8 EM
1.44453	1.00249	CD8 EM
0.988122	2.50852	CD8 Naive
0.914177	1.36305	CD8 EM
-0.279132	1.00927	CD8 EM
-1.22731	-0.534232	CD8 EM
-0.130511	1.32046	CD8 EM-EX
-1.0542	0.573882	CD8 EM
-0.868422	2.80501	CD8 EM
0.840221	1.71391	CD8 EM
0.325197	1.11733	CD8 EM
0.960036	1.58483	CD8 EM
2.07772	-0.623682	CD8 EM
0.399888	2.63774	CD8 Naive
1.19808	2.27864	CD8 EM
-0.354871	0.86691	CD8 EM
1.96703	3.4118	CD8 Naive
2.12361	-3.6963	CD8 EM
1.00356	1.95807	CD8 EM
-3.72992	0.808142	CD8 EX
1.98875	1.48502	CD8 EM
3.31057	-0.225504	CD8 EM
-1.21921	-3.79107	CD8 EM-EX
0.682056	1.39204	CD8 EM
-1.4838	1.63912	CD8 EM
-0.293871	0.649476	CD8 EM
1.31692	2.38088	CD8 EM
-5.81028	-1.99564	CD8 EX
-2.99367	-3.50528	CD8 EX
-1.08853	1.08283	CD8 EM
0.85864	2.05415	CD8 EM
0.540347	2.03867	CD8 EM
-1.55603	-1.67051	CD8 EM-EX
1.02582	1.53446	CD8 EM
-3.14	2.10741	CD8 Naive
1.04726	1.3008	CD8 EM
-1.10267	3.13678	CD8 Naive
0.803217	1.44662	CD8 EM
0.0595926	1.12225	CD8 EM
1.70426	1.85076	CD8 EM
-0.385887	0.820181	CD8 EM
-1.1106	2.05855	CD8 EM
0.636905	1.21387	CD8 EM
0.560066	1.5664	CD8 EM
1.37589	1.58521	CD8 EM
-2.73589	0.0746563	CD8 EX
1.2952	1.35466	CD8 EM
0.696251	2.13121	CD8 EM
0.211633	1.77356	CD8 EM
1.36523	1.63846	CD8 EM
1.26634	1.79569	CD8 EM
1.10043	1.88496	CD8 EM
-5.57716	-0.697342	CD8 EX
-4.86041	-3.14254	CD8 EX
1.01045	1.53523	CD8 EM
0.146706	3.19812	CD8 Naive
0.683564	1.67054	CD8 EM
0.381218	1.67892	CD8 EM
0.739982	1.74298	CD8 EM
1.09645	1.49625	CD8 EM
-0.59493	1.77178	CD8 EM
1.79332	1.36867	CD8 EM
-3.25814	-3.54209	CD8 EX
0.771742	1.31045	CD8 EM
1.42624	-3.74739	CD8 EM
0.497115	1.37763	CD8 EM
0.879045	1.64447	CD8 EM
-1.44162	1.22734	CD8 EM
-0.408199	-0.958743	CD8 EM
0.951058	1.87182	CD8 EM
-0.0635711	2.99125	CD8 Naive
2.32603	-3.49981	CD8 EM
-0.410796	-1.3437	CD8 EM
1.4716	2.48531	CD8 EM
-5.21093	-1.90086	CD8 EX
2.1042	1.28027	CD8 EM
0.891774	1.31612	CD8 EM
-0.054637	3.05715	CD8 Naive
0.547333	0.861675	CD8 EM
0.939168	1.7166	CD8 EM
-5.80144	-1.89889	CD8 EX
-3.09755	-1.6492	CD8 EM-EX
-5.5519	-1.75587	CD8 EX
0.3726	1.7324	CD8 EM
1.34606	0.635852	CD8 EM
0.174296	1.5062	CD8 EM
-5.28717	-0.706076	CD8 EX
1.18835	0.623464	CD8 EM
-4.18185	-1.11949	CD8 EX
-3.97034	-1.80031	CD8 EX
2.34668	0.65441	CD8 EM
0.810643	1.64694	CD8 EM
-3.46208	1.55185	CD8 Naive
-4.50253	-2.59099	CD8 EX
-3.04989	1.95147	CD8 Naive
-2.36113	1.38709	CD8 Naive
0.998815	1.99816	CD8 EM
-5.45229	-0.595367	CD8 EX
-1.0726	0.614877	CD8 EM
-3.60192	-1.45995	CD8 EX
-5.75847	-1.91818	CD8 EX
-5.12429	-1.85407	CD8 EX
-5.24565	-1.13321	CD8 EX
-1.07539	-3.10253	CD8 EM
2.45918	-3.06556	CD8 EM
-0.652742	-2.48612	CD8 EM
-1.96236	-2.06965	CD8 EM
-3.69492	-3.61723	CD8 EM
1.49675	-2.39751	CD8 EM
-1.6241	-2.23629	CD8 EM-EX
0.110209	4.18464	CD8 Naive
-0.307685	-1.44366	CD8 EM
-0.557811	0.176257	CD8 EM
-4.21783	-2.64942	CD8 EM
-4.27418	-2.6428	CD8 Naive
-0.432169	-3.05908	CD8 EM
1.39413	3.79862	CD8 Naive
-0.524699	-2.37921	CD8 EM
0.30372	-2.76501	CD8 EM
2.52483	-2.19147	CD8 EM
-4.21601	-3.00075	CD8 EM
0.722724	-3.85786	CD8 EM
-0.252189	-2.13684	CD8 EM
0.136207	-1.48945	CD8 EM
0.0999111	-1.15784	CD8 EM
-3.56897	-0.506788	CD8 EX
0.723083	-3.83221	CD8 EM
-0.668933	-1.08577	CD8 EM
1.39171	-2.04961	CD8 EM
0.289364	-1.29712	CD8 EM
-1.13115	-3.69312	CD8 EM-EX
0.69431	-2.5038	CD8 EM
2.67437	3.36554	CD8 Naive
-0.248136	-3.01608	CD8 EM
0.726439	-3.03529	CD8 EM
0.106014	-2.16177	CD8 EM
1.2836	-1.9362	CD8 EM
0.642354	-2.18439	CD8 EM
-0.324249	-1.27697	CD8 EM
-0.173353	-1.18868	CD8 EM
2.93516	-2.53799	CD8 EM
1.26089	-2.77844	CD8 EM
3.55584	1.45246	CD8 EM
-1.87695	-2.26859	CD8 EM-EX
-2.66263	-2.75371	CD8 EM
2.84373	-2.64897	CD8 EM
-1.11407	-3.41451	CD8 EM
-3.23826	-0.720858	CD8 EM
-0.134068	-2.95874	CD8 EM
1.86794	-2.883	CD8 EM
-1.47862	-2.15265	CD8 EM-EX
0.361344	-1.53142	CD8 EM
-1.76512	-0.723207	CD8 EM
-3.29875	1.83747	CD8 EM
-3.51568	-1.55878	CD8 EM
-1.95269	1.02791	CD8 EM
0.769391	2.97124	CD8 Naive
1.00979	-1.29159	CD8 EM
0.517599	-1.37987	CD8 EM
-2.31323	-3.19781	CD8 EM
0.21225	-0.507847	CD8 EM
1.76941	-3.26626	CD8 EM
1.88068	-2.55627	CD8 EM
0.617615	-2.86483	CD8 EM
0.502046	-1.70311	CD8 EM
1.82504	0.700093	CD8 EM
0.939043	-0.90498	CD8 EM
-0.524281	-2.14958	CD8 EM
-1.61873	-0.243809	CD8 EM
3.2306	2.24222	CD8 EM
2.02696	-2.46284	CD8 EM
-1.06076	-0.704364	CD8 EM
-3.20192	2.40681	CD8 Naive
0.301449	-2.6296	CD8 EM
-1.73249	-0.533184	CD8 EM
-1.72552	-2.13341	CD8 EM-EX
-1.25463	-3.48164	CD8 EM
0.718053	-2.86173	CD8 EM
-0.750153	-2.07244	CD8 EM
-3.05632	2.44098	CD8 Naive
-0.495238	-1.10303	CD8 EM
1.71646	-3.81865	CD8 EM
-0.251195	-2.97355	CD8 EM
0.0951671	-2.0117	CD8 EM
2.34245	-3.28314	CD8 EM
0.308958	-1.05784	CD8 EM
1.2209	-3.22688	CD8 EM
-1.29087	-1.08232	CD8 EM
2.60216	3.494	CD8 Naive
0.490227	-0.465233	CD8 EM
1.52125	-3.5738	CD8 EM
-0.520953	-0.551503	CD8 EM
1.37677	-1.35306	CD8 EM
-1.30849	-1.30267	CD8 EM
-0.695224	0.498332	CD8 Naive
0.241306	-1.75439	CD8 EM
-0.205839	-1.07509	CD8 EM
-0.34246	-0.905676	CD8 EM
-0.837487	0.154471	CD8 EM
-0.0724846	-2.18411	CD8 EM
-1.98612	1.41099	CD8 EM
0.0332467	-2.40672	CD8 EM
1.34477	-2.82833	CD8 EM
-1.68695	-0.209406	CD8 EM
2.70637	-2.25336	CD8 EM
0.508091	-2.31065	CD8 EM
-2.41284	2.77828	CD8 Naive
1.93124	-3.11869	CD8 EM
0.847896	-2.38789	CD8 EM
-0.710666	-1.31405	CD8 EM
-2.57981	-2.64081	CD8 EM
1.42989	4.18147	CD8 Naive
2.69874	-2.92833	CD8 EM
-0.440681	-1.53995	CD8 EM
-1.34778	-3.09571	CD8 EM
-3.82642	-1.60806	CD8 EM
-0.283878	-2.75885	CD8 EM
1.74233	-1.23918	CD8 EM
1.5073	3.97272	CD8 Naive
-1.05558	-3.21055	CD8 EM
-0.194599	-1.6184	CD8 EM
-1.95651	-2.07446	CD8 EM
2.17607	3.67323	CD8 Naive
0.722115	-2.89195	CD8 EM
-0.395085	-3.02683	CD8 EM
2.13636	-3.5496	CD8 EM
3.17435	-1.28895	CD8 EM
-0.396618	-1.55334	CD8 EM
-1.69516	-1.64827	CD8 EM
-0.651406	-1.6874	CD8 EM
1.09244	-1.658	CD8 EM
0.416988	-3.38596	CD8 EM
-0.461161	-1.09756	CD8 EM
-1.08132	-1.75092	CD8 EM
0.0433158	-1.44127	CD8 EM
2.26128	-3.14084	CD8 EM
1.69659	4.17132	CD8 Naive
-1.18567	-2.64664	CD8 EM
0.652714	-3.34024	CD8 EM
2.73241	3.05503	CD8 Naive
-2.24865	-1.53071	CD8 EM
-0.455075	-0.316756	CD8 EM
-0.284684	-1.10412	CD8 EM
-0.0340198	-1.7214	CD8 EM
1.67162	-2.27166	CD8 EM
1.35903	-3.53782	CD8 EM
-0.609687	-0.0688997	CD8 EM
-0.217928	-0.85988	CD8 EM
-0.71054	-3.35158	CD8 EM
1.3038	-2.16539	CD8 EM
1.33464	3.50944	CD8 Naive
0.576981	-3.12064	CD8 EM
0.0708825	-2.38096	CD8 EM
-0.397916	-1.78453	CD8 EM
3.55023	1.29478	CD8 EM
-0.689482	-3.30311	CD8 EM
0.917331	-2.88653	CD8 EM
-1.5818	-0.00668932	CD8 EM
-1.77298	-0.121568	CD8 EM
-3.42025	2.29311	CD8 EM
1.17991	3.40366	CD8 Naive
-1.29613	-0.746807	CD8 EM
-0.295479	-0.57992	CD8 EM
1.56069	-2.9357	CD8 EM
1.2334	-2.53127	CD8 EM
-1.59623	-0.438518	CD8 EM
1.86868	3.93874	CD8 Naive
0.803969	-2.73992	CD8 EM
2.46799	-3.24706	CD8 EM
-1.46236	1.94383	CD8 EM
-1.59608	-0.714219	CD8 EM
-0.812717	-2.13089	CD8 EM
2.40669	-1.92216	CD8 EM
-0.878824	-1.40154	CD8 EM
0.0669302	-2.13183	CD8 EM
-5.3122	-0.402001	CD8 EX
-1.00798	-2.45788	CD8 EM
3.08576	2.46705	CD8 EM
0.397756	-1.97044	CD8 EM
-2.62617	-1.52607	CD8 EM
-1.84515	1.38641	CD8 EM
-2.54212	-2.96631	CD8 EM
1.89733	-3.03938	CD8 EM
-1.45967	-2.08711	CD8 EM
0.745055	-3.61503	CD8 EM
0.60925	-3.60575	CD8 EM
0.998118	-1.35297	CD8 EM
-1.91353	3.07502	CD8 EM
-0.841954	-3.18251	CD8 EM
-1.07009	-3.23515	CD8 EM
-0.497914	-0.971829	CD8 EM
1.38797	-2.55474	CD8 EM
-2.76296	-0.0402563	CD8 EM
2.8476	-1.77788	CD8 EM
0.405034	-2.87082	CD8 EM
2.0022	3.87997	CD8 Naive
-0.15239	-1.4226	CD8 EM
0.095504	-1.1365	CD8 EM
0.781797	-2.53376	CD8 EM
-1.97397	1.10632	CD8 EM
-1.98122	-1.87658	CD8 Naive
-0.319526	-0.98847	CD8 EM
0.745113	-2.80026	CD8 EM
1.692	3.99489	CD8 Naive
3.34562	0.624049	CD8 EM
-1.52284	1.8549	CD8 Naive
1.47533	-1.26207	CD8 EM
-1.84054	0.970208	CD8 EM
0.732516	-3.62973	CD8 EM
-0.0640362	-1.36394	CD8 EM
0.48704	-1.91445	CD8 EM
-1.93251	0.654392	CD8 EM
-2.44504	2.21063	CD8 Naive
-2.81891	0.279682	CD8 EM
0.704716	-1.04417	CD8 EM
0.985953	-3.41333	CD8 EM
-0.0458282	-1.80127	CD8 EM
1.46791	4.17272	CD8 Naive
-1.12049	-3.37277	CD8 EM
0.0744826	-0.933287	CD8 EM
2.53302	1.18891	CD8 EM
2.91754	-1.82432	CD8 EM
-2.90669	3.07813	CD8 EM
-2.03631	1.17607	CD8 EM
-1.07711	-0.143484	CD8 EM
-3.44327	-0.842343	CD8 EM
1.07517	-2.75452	CD8 EM
0.41635	-1.38677	CD8 EM
1.2381	-2.80543	CD8 EM
2.30041	-0.227037	CD8 EM
-2.14252	2.82415	CD8 Naive
1.16853	-2.92702	CD8 EM
1.32911	-2.16106	CD8 EM
2.11055	-1.30117	CD8 EM
-1.84441	1.08014	CD8 EM
-0.01307	-1.20784	CD8 EM
1.23382	-2.88401	CD8 EM
-2.98909	2.86074	CD8 Naive
1.30332	3.34699	CD8 Naive
-0.484206	-1.18418	CD8 EM
0.839451	-3.64984	CD8 EM
3.31073	1.94873	CD8 EM
-3.00917	-1.61461	CD8 EM-EX
0.358638	-1.46882	CD8 EM
0.97288	-2.57897	CD8 EM
3.30372	1.75997	CD8 EM
1.01516	3.42664	CD8 Naive
0.297424	-1.08302	CD8 EM
1.47227	3.12317	CD8 Naive
1.26937	1.12112	CD8 EM
-0.802313	-2.17448	CD8 EM
1.9087	2.90628	CD8 Naive
-0.128852	-0.493887	CD8 EM
-0.0965615	-1.69484	CD8 EM
0.211388	3.39863	CD8 Naive
-0.71962	-2.3346	CD8 EM
-0.384068	3.7125	CD8 Naive
2.10497	3.13183	CD8 Naive
0.21477	-2.07588	CD8 EM
-3.2978	-1.97437	CD8 EM
-0.683113	-1.68088	CD8 EM
2.26999	-2.16895	CD8 EM
-1.89362	1.47715	CD8 EM
-0.603838	-1.33682	CD8 EM
-3.10978	2.36098	CD8 Naive
-2.49431	-1.74663	CD8 EM
-0.173797	-0.672284	CD8 EM
0.378277	-2.53516	CD8 EM
2.29313	-3.27879	CD8 EM
0.970622	-2.27522	CD8 EM
-1.07921	-3.57371	CD8 EM-EX
-1.53191	-1.86768	CD8 EM
-1.24692	-3.09629	CD8 EM
-0.568397	-2.43798	CD8 EM
2.20575	2.1265	CD8 EM
2.4947	-2.88704	CD8 EM
1.49545	-2.74815	CD8 EM
1.37622	4.27539	CD8 Naive
1.08947	3.21114	CD8 Naive
-0.759798	-1.96219	CD8 EM
-1.36674	-3.64263	CD8 EM-EX
1.05848	-1.20724	CD8 EM
-1.65241	0.20707	CD8 EM
1.56634	4.05064	CD8 Naive
1.07321	0.415563	CD8 EM
0.584447	-2.67962	CD8 EM
-1.89798	-0.303569	CD8 EM
3.54194	1.31524	CD8 EM
0.483251	2.6656	CD8 Naive
2.70265	3.04294	CD8 Naive
-0.32256	-2.00527	CD8 EM
-1.76918	-0.671874	CD8 EM
-3.09258	-1.48578	CD8 EM-EX
-4.34827	-3.09328	CD8 EM
2.3967	3.33394	CD8 Naive
1.34148	3.57991	CD8 Naive
0.0555348	-1.62428	CD8 EM
3.57366	0.802691	CD8 EM
-0.0135177	-0.32178	CD8 EM
2.77008	2.76256	CD8 Naive
0.775919	-2.57867	CD8 EM
-0.886642	-1.92183	CD8 EM
0.2097	-2.30427	CD8 EM
1.24252	3.94419	CD8 Naive
-0.822351	-1.30358	CD8 EM
-0.563039	-1.36232	CD8 EM
1.26705	-3.46417	CD8 EM
-0.277691	-1.9528	CD8 EM
-0.277272	-0.624752	CD8 EM
-0.628571	-1.83175	CD8 EM
2.49205	3.55089	CD8 Naive
1.44524	-1.83269	CD8 EM
0.0173215	-1.00349	CD8 EM
1.38495	3.99537	CD8 Naive
0.683302	-0.174351	CD8 EM
0.262697	-1.38391	CD8 EM
0.992646	-1.78541	CD8 EM
1.54145	3.07784	CD8 EM
-3.10242	-1.79329	CD8 Naive
2.46751	3.54612	CD8 Naive
-0.692392	-1.10079	CD8 EM
0.0207564	0.581024	CD8 EM
1.58909	-2.83841	CD8 EM
-0.629216	0.264255	CD8 EM
-4.50118	-0.723287	CD8 EM
1.65067	0.86723	CD8 EM
2.35252	-3.47018	CD8 EM
-0.276398	-1.65833	CD8 EM
2.90081	-2.82664	CD8 EM
0.968994	-1.87601	CD8 EM
-0.18028	0.6147	CD8 EM
-0.0428911	-1.33894	CD8 EM
1.74589	-1.1356	CD8 EM
2.66281	3.30076	CD8 Naive
3.29851	1.4338	CD8 EM
-0.469539	0.222869	CD8 EM
3.48496	0.656851	CD8 EM
2.28766	-2.37549	CD8 EM
3.53054	1.73553	CD8 EM
-1.92375	1.67887	CD8 EM
-0.859726	-2.37864	CD8 EM
-0.230962	0.42419	CD8 EM
-0.384285	-1.2343	CD8 EM
3.48027	1.74335	CD8 EM
-1.02455	3.94647	CD8 Naive
1.55354	-0.251742	CD8 EM
2.36271	-2.6597	CD8 EM
1.79244	-1.86371	CD8 EM
-0.342281	-2.0374	CD8 EM
-1.22665	-3.12686	CD8 EM
2.41422	2.93533	CD8 Naive
-0.148362	-1.04213	CD8 EM
-1.87834	1.31572	CD8 EM
-1.84451	1.21917	CD8 EM
-0.286567	-3.34581	CD8 EM
3.40932	1.8257	CD8 EM
2.55409	3.5285	CD8 Naive
1.74466	-2.23383	CD8 EM
-2.7174	-2.10201	CD8 Naive
1.38067	3.62629	CD8 Naive
1.92542	-1.90109	CD8 EM
-0.964548	0.0997192	CD8 EM
2.20352	-2.21702	CD8 EM
-0.154192	-0.751616	CD8 EM
-3.13456	2.0882	CD8 EM
0.493725	-1.91439	CD8 EM
-1.53196	-0.668634	CD8 EM
1.12095	-0.939217	CD8 EM
2.32631	1.23526	CD8 EM
-1.89326	-2.31285	CD8 EM
3.1661	-2.21661	CD8 EM
-3.01954	1.84082	CD8 Naive
0.398973	-1.10859	CD8 EM
-0.569408	-1.74355	CD8 EM
-3.85613	-0.827453	CD8 EM
2.77315	0.922758	CD8 EM
1.54293	-2.53964	CD8 EM
-0.178879	-1.17483	CD8 EM
1.65961	-3.67889	CD8 EM
-1.86638	-2.9742	CD8 EM
0.0152635	-2.04571	CD8 EM
-1.37087	0.116109	CD8 EM
-1.79627	2.69572	CD8 EM
-1.55377	-2.41253	CD8 EM
2.30234	3.19107	CD8 Naive
-0.424177	-1.82269	CD8 EM
-0.421023	-2.84581	CD8 EM
2.88403	3.09726	CD8 Naive
1.45176	-2.26494	CD8 EM
0.417041	0.345427	CD8 EM
-0.333544	-0.858558	CD8 EM
1.24935	-3.72995	CD8 EM
2.73246	-2.82169	CD8 EM
1.63978	3.52248	CD8 Naive
1.35928	-2.29094	CD8 EM
-0.176024	-0.928677	CD8 EM
-1.71841	0.377508	CD8 EM
-0.223885	-1.40162	CD8 EM
-1.46065	2.78049	CD8 EM
0.649648	-2.27717	CD8 EM
-0.48379	-2.46578	CD8 EM
2.93328	-1.75918	CD8 EM
2.72111	-2.57934	CD8 EM
0.195989	-2.4541	CD8 EM
-2.07502	-2.65667	CD8 EM
1.55713	-2.75198	CD8 EM
2.31202	-3.54975	CD8 EM
-2.05383	-0.369267	CD8 EM
-0.0464643	-1.41914	CD8 EM
-0.421119	-1.55603	CD8 EM
2.35525	-1.31992	CD8 EM
-0.329139	-1.06451	CD8 EM
1.06601	-3.54403	CD8 EM
3.01766	2.05599	CD8 EM
-0.0106696	-1.19383	CD8 EM
-1.91052	-0.350474	CD8 EM
1.46785	3.96791	CD8 Naive
-1.32959	-1.2777	CD8 EM
-0.56456	-1.61893	CD8 EM
3.24968	2.09195	CD8 EM
2.36359	2.62174	CD8 EM
-0.709471	0.0602607	CD8 EM
1.7167	-2.76489	CD8 EM
3.03984	-2.71425	CD8 EM
1.61377	0.0487175	CD8 EM
1.85214	0.536861	CD8 EM
-0.158671	-1.45238	CD8 EM
-0.603357	0.398057	CD8 EM
-0.32802	-2.56977	CD8 EM
-0.989363	-3.27775	CD8 EM-EX
2.10903	2.71002	CD8 Naive
-1.32332	-2.53006	CD8 EM
0.711852	-1.98564	CD8 EM
1.92527	4.12139	CD8 Naive
1.09393	-1.48951	CD8 EM
1.74251	-3.8308	CD8 EM
-0.258738	-1.20198	CD8 EM
1.27179	-0.834237	CD8 EM
1.00269	3.13954	CD8 Naive
0.799993	2.62845	CD8 Naive
3.23746	1.16707	CD8 EM
-0.433944	-1.0286	CD8 EM
-1.84384	1.31499	CD8 EM
-0.822468	-2.76067	CD8 EM
0.946632	2.58945	CD8 EM
0.57793	-1.20696	CD8 EM
2.3367	-1.08343	CD8 EM
-0.198572	-0.839882	CD8 EM
-0.741994	-3.14591	CD8 EM
-0.017062	-1.44552	CD8 EM
0.593318	0.678502	CD8 EM
-0.138433	-0.789394	CD8 EM
1.90897	-1.28968	CD8 EM
0.239847	-2.65151	CD8 EM
-1.73596	-0.282979	CD8 EM
1.64162	3.50925	CD8 Naive
2.89586	-2.26694	CD8 EM
-0.856372	0.056957	CD8 EM
-1.40624	-0.40405	CD8 EM
2.26724	-2.03155	CD8 EM
0.0481981	-0.982566	CD8 EM
0.0751616	4.16881	CD8 Naive
-1.71681	-0.24747	CD8 EM
-1.20245	-3.42019	CD8 EM-EX
-0.0910104	-0.879494	CD8 EM
1.78825	0.407506	CD8 EM
-1.605	0.0892192	CD8 EM
-3.27901	-1.67924	CD8 Naive
3.52159	1.68162	CD8 EM
1.75556	-0.517421	CD8 EM
0.0333878	-3.44841	CD8 EM
-2.02586	-0.0147614	CD8 EM
0.813598	-2.41877	CD8 EM
1.70803	-2.71139	CD8 EM
0.912262	-2.08546	CD8 EM
2.67805	2.98115	CD8 EM
0.237899	-1.58629	CD8 EM
-0.2146	-1.84331	CD8 EM
-1.26399	2.7615	CD8 Naive
-1.03001	-0.161095	CD8 EM
1.63895	4.15195	CD8 Naive
-0.106081	-0.960171	CD8 EM
-2.38446	-0.300678	CD8 EM
1.34938	-3.27041	CD8 EM
-1.10857	1.03367	CD8 EM
0.0499572	3.79435	CD8 Naive
1.73517	3.98613	CD8 Naive
-2.5056	0.192254	CD8 EM
-5.75331	-0.377061	CD8 EX
0.127112	-0.598568	CD8 EM
0.924513	-3.10272	CD8 EM
-0.137475	-2.7017	CD8 EM
0.261372	-1.11581	CD8 EM
1.12275	-2.47157	CD8 EM
0.17437	-1.51855	CD8 EM
0.73318	-1.1166	CD8 EM
-1.0998	-0.430273	CD8 EM
0.886544	-3.6205	CD8 EM
-1.76779	1.54347	CD8 EM
1.23328	-2.22253	CD8 EM
-1.564	-0.485145	CD8 EM
0.758616	-1.40614	CD8 EM
-0.131223	-1.45322	CD8 EM
0.813073	-3.5693	CD8 EM
-0.482811	-1.9945	CD8 EM
2.93516	-1.76921	CD8 EM
-0.476459	1.18451	CD8 Naive
0.0931052	-1.33872	CD8 EM
-3.11357	1.99658	CD8 Naive
1.9809	-0.979127	CD8 EM
0.277046	-1.18	CD8 EM
1.81177	3.42018	CD8 Naive
0.414736	-1.7345	CD8 EM
2.62072	1.0328	CD8 EM
-0.0700992	-1.13523	CD8 EM
-1.96599	0.67193	CD8 EM
-0.15341	-1.52754	CD8 EM
1.40011	-1.66581	CD8 EM
-1.77064	0.368678	CD8 Naive
-1.96662	0.816623	CD8 EM
3.48145	1.76113	CD8 EM
-0.294641	-1.05579	CD8 EM
1.14506	-0.915445	CD8 EM
-5.52733	-0.724786	CD8 EX
0.433332	-1.78365	CD8 EM
3.38488	1.79472	CD8 EM
1.18489	4.19563	CD8 Naive
0.0463752	4.07862	CD8 Naive
0.0401587	-1.01189	CD8 EM
2.17398	-2.04771	CD8 EM
2.71765	-2.81374	CD8 EM
2.12522	-1.83784	CD8 EM
-2.98224	2.78516	CD8 Naive
3.10312	-2.3375	CD8 EM
1.54578	-3.27749	CD8 EM
-0.38002	-0.462572	CD8 EM
-0.184906	-0.386793	CD8 EM
-0.361029	-0.88276	CD8 EM
0.73361	-1.89535	CD8 EM
-0.720074	-2.9612	CD8 EM
-2.11628	1.22916	CD8 EM
3.20797	1.21948	CD8 EM
0.102617	-1.50851	CD8 EM
-2.79966	2.85061	CD8 EM
1.46136	-3.20982	CD8 EM
-3.38038	-0.13402	CD8 EX
0.553401	-1.8633	CD8 EM
1.62159	2.7866	CD8 Naive
0.418854	4.02311	CD8 Naive
-4.57167	-2.1673	CD8 EM
-3.72485	0.0239875	CD8 Naive
-1.89359	-0.388304	CD8 EM
0.748339	-0.826279	CD8 EM
-0.723996	0.0584327	CD8 EM
-0.243416	-1.22282	CD8 EM
-0.0856152	-1.13522	CD8 EM
1.79605	3.35346	CD8 Naive
-1.98418	-0.0465041	CD8 EM
-2.51834	3.03596	CD8 Naive
0.901936	-0.355377	CD8 EM
1.23621	3.92083	CD8 Naive
-0.259809	-0.0503892	CD8 EM
0.572434	-1.4013	CD8 EM
2.44241	-3.37295	CD8 EM
-3.76816	-3.31259	CD8 EM
2.31213	-0.0663991	CD8 EM
1.50589	4.09501	CD8 Naive
1.91114	-2.21954	CD8 EM
-0.247628	-2.24391	CD8 EM
-2.70046	-0.458039	CD8 EM
-0.0451034	-0.888408	CD8 EM
1.38662	-1.68251	CD8 EM
2.71833	1.01728	CD8 EM
0.936288	-3.46182	CD8 EM
-0.512927	2.73008	CD8 Naive
-0.294235	0.689907	CD8 EM
3.49848	1.96603	CD8 EM
2.27445	-2.80297	CD8 EM
-1.65319	-2.50177	CD8 EM
0.160611	3.44178	CD8 Naive
0.326608	-0.930347	CD8 EM
1.43249	-3.10803	CD8 EM
0.316624	3.25978	CD8 Naive
-1.98722	1.13206	CD8 EM
-3.53218	0.11018	CD8 EX
2.11045	-3.50803	CD8 EM
3.20425	-2.44846	CD8 EM
0.798983	-1.45043	CD8 EM
0.533027	4.06501	CD8 Naive
0.248804	-1.93514	CD8 EM
1.25324	-2.17151	CD8 EM
1.64485	3.32538	CD8 Naive
3.48105	1.8178	CD8 EM
-1.79063	-0.349877	CD8 EM
3.44935	1.89173	CD8 EM
1.60184	-2.06901	CD8 EM
0.557189	-0.930449	CD8 EM
1.62129	-3.29708	CD8 EM
-1.55222	-0.144495	CD8 EM
1.62082	4.19595	CD8 Naive
1.57476	-3.0722	CD8 EM
1.07275	-2.98291	CD8 EM
0.960885	-1.31942	CD8 EM
0.133614	-0.26636	CD8 EM
1.1914	2.80357	CD8 Naive
1.53835	4.14763	CD8 Naive
-1.29817	-0.564026	CD8 EM
1.67064	-2.46668	CD8 EM
-4.22364	-0.838476	CD8 EX
1.00231	0.776882	CD8 EM
-0.263504	-1.20189	CD8 EM
-0.154882	-0.940526	CD8 EM
-0.164018	-0.439689	CD8 EM
0.497755	-3.65874	CD8 EM
2.72537	2.97003	CD8 Naive
-0.364807	-0.010577	CD8 EM
-0.222474	-0.173479	CD8 EM
-0.345256	-1.51665	CD8 EM
0.524475	-1.24133	CD8 EM
-0.67825	2.49977	CD8 Naive
-3.11808	2.30062	CD8 Naive
-0.41574	3.98971	CD8 Naive
-3.16029	2.59491	CD8 Naive
-1.64927	1.45537	CD8 EM
0.78846	-2.78525	CD8 EM
-1.43143	3.39248	CD8 Naive
-1.62656	1.66294	CD8 EM
-3.77956	-1.28261	CD8 EX
0.563111	-0.598474	CD8 EM
1.57056	-3.98074	CD8 EM
-0.962482	-0.261726	CD8 EM
0.454008	-0.65685	CD8 EM
3.08524	-2.52502	CD8 EM
-0.0953039	-1.90257	CD8 EM
2.34081	0.820556	CD8 EM
-0.61087	3.62046	CD8 EM
2.39136	-2.90005	CD8 EM
1.54542	0.678609	CD8 EM
1.53842	-2.97549	CD8 EM
-1.89629	1.49627	CD8 EM
-2.85054	2.73137	CD8 Naive
0.228696	-0.929922	CD8 EM
0.202344	-0.987281	CD8 EM
-1.89166	0.909087	CD8 EM
1.55372	3.47114	CD8 Naive
0.0811705	1.36451	CD8 EM
-0.13295	-1.8869	CD8 EM
0.887633	-1.68312	CD8 EM
-1.75746	-2.37429	CD8 EM-EX
0.558022	-1.65716	CD8 EM
2.88444	-2.56113	CD8 EM
-0.458206	-0.706278	CD8 EM
0.685249	-3.37073	CD8 EM
0.123093	-1.88715	CD8 EM
0.629317	0.401483	CD8 EM
-1.14354	-2.26756	CD8 EM
1.23658	4.00996	CD8 Naive
-5.81281	-0.495457	CD8 EX
-0.992496	3.13961	CD8 Naive
1.76745	-1.23406	CD8 EM
-0.0541967	-0.141704	CD8 EM
1.00443	-1.93069	CD8 EM
-2.70891	0.287262	CD8 EM
1.13084	-2.86472	CD8 EM
-1.86433	-0.383756	CD8 EM
0.978641	-0.133199	CD8 EM
-1.1484	-2.68421	CD8 EM
1.33346	4.26249	CD8 Naive
0.478906	-3.73718	CD8 EM
1.53965	3.67047	CD8 Naive
-0.386178	-1.1815	CD8 EM
-1.58093	0.22666	CD8 EM
0.279089	-0.809359	CD8 EM
1.89183	-3.45199	CD8 EM
-1.66011	-0.271123	CD8 EM
1.2074	-3.29606	CD8 EM
-1.96061	1.38857	CD8 EM
0.0563494	-2.43734	CD8 EM
-0.123912	-0.335261	CD8 EM
2.54433	3.16805	CD8 Naive
0.112379	-3.22017	CD8 EM
0.619406	-1.29577	CD8 EM
2.09216	3.54438	CD8 Naive
-1.71503	0.0697511	CD8 EM
1.16474	2.69287	CD8 Naive
2.65858	1.48421	CD8 EM
0.596224	-3.65327	CD8 EM
1.34404	-1.81866	CD8 EM
3.02118	-2.46886	CD8 EM
1.20025	-2.83613	CD8 EM
-1.76736	-2.32747	CD8 EM-EX
-0.0314735	0.232652	CD8 EM
-0.200838	-2.88799	CD8 EM
3.55908	1.73993	CD8 EM
-0.57054	-2.15926	CD8 EM
-1.88331	0.0192668	CD8 EM
2.22542	-3.18339	CD8 EM
-1.70286	-0.221779	CD8 EM
1.32628	-2.0909	CD8 EM
-2.16291	0.441666	CD8 EM
0.122879	0.266662	CD8 EM
1.24236	3.35917	CD8 Naive
3.63496	-1.12768	CD8 EM
-1.5726	-0.329449	CD8 EM
1.19367	-1.69278	CD8 EM
1.34864	-1.80478	CD8 EM
0.535214	2.48763	CD8 Naive
0.545532	-1.01429	CD8 EM
3.46304	1.47993	CD8 EM
1.75579	-2.01226	CD8 EM
2.87088	-2.71741	CD8 EM
-3.50316	-1.38888	CD8 EX
2.61681	3.43839	CD8 Naive
0.783974	0.177429	CD8 EM
-0.0287543	-0.352955	CD8 EM
-1.94963	0.890957	CD8 EM
0.391496	-1.25598	CD8 EM
-0.106453	-2.67018	CD8 EM
1.17269	-2.08236	CD8 EM
3.39778	1.34149	CD8 EM
-1.93808	1.28923	CD8 EM
-0.267371	-1.36698	CD8 EM
-3.36909	-2.72171	CD8 EM
-1.88356	1.19308	CD8 EM
-0.330292	-3.04388	CD8 EM
2.80608	-2.71587	CD8 EM
2.44624	3.67153	CD8 Naive
-0.490184	-1.30485	CD8 EM
1.49157	4.04594	CD8 Naive
-1.80604	-0.800843	CD8 EM
2.20244	-2.05262	CD8 EM
-0.957268	3.1174	CD8 Naive
-0.0705706	-0.878487	CD8 EM
-0.238064	-1.28372	CD8 EM
-1.17303	-0.450017	CD8 EM
-1.40569	0.340912	CD8 EM
0.827796	2.40846	CD8 Naive
0.0333702	3.99406	CD8 Naive
2.02615	3.86604	CD8 Naive
-2.53977	-2.41489	CD8 Naive
0.360449	-1.2125	CD8 EM
2.07552	-2.9558	CD8 EM
2.20777	-2.35026	CD8 EM
2.64944	2.40506	CD8 EM
0.360021	-1.33792	CD8 EM
1.09166	-3.61229	CD8 EM
-1.27997	-0.291832	CD8 EM
-2.53482	1.9379	CD8 Naive
1.02065	-0.418689	CD8 EM
1.47309	-2.59249	CD8 EM
3.23482	-0.973282	CD8 EM
-1.29492	0.520493	CD8 EM
-0.966783	-3.50338	CD8 EM-EX
1.63363	-0.935026	CD8 EM
1.50733	4.05969	CD8 Naive
0.923672	-1.64031	CD8 EM
-1.91356	1.36362	CD8 EM
-2.04766	0.905006	CD8 EM
3.1635	0.607193	CD8 EM
-0.808679	3.91917	CD8 Naive
-2.09411	0.00342472	CD8 EM
1.65794	3.42471	CD8 Naive
2.45864	2.45558	CD8 EM
-0.132811	-1.52754	CD8 EM
3.26603	1.64627	CD8 EM
2.20874	-0.940424	CD8 EM
0.446875	-0.125627	CD8 EM
-3.24202	1.73203	CD8 EM
1.45295	3.25831	CD8 Naive
-0.996631	-3.41562	CD8 EM-EX
0.891158	3.33322	CD8 Naive
2.56807	3.47427	CD8 Naive
-1.36884	-0.945211	CD8 EM
1.92202	3.89825	CD8 Naive
1.79112	-2.67553	CD8 EM
1.43636	-2.96007	CD8 EM
0.99744	4.42039	CD8 Naive
2.13864	-1.70341	CD8 EM
0.599977	4.27807	CD8 Naive
2.65879	-2.70415	CD8 EM
2.62306	0.508016	CD8 EM
2.14871	-2.62056	CD8 EM
-1.41516	2.05877	CD8 EM
0.398127	4.3806	CD8 Naive
-0.534331	3.69286	CD8 Naive
1.23862	4.17643	CD8 Naive
-0.0310446	-1.25391	CD8 EM
3.45132	1.44591	CD8 EM
1.10319	-0.95848	CD8 EM
-2.70646	2.78126	CD8 Naive
-1.68962	-0.0147214	CD8 EM
-0.211881	2.44603	CD8 Naive
-1.11302	-0.0755926	CD8 EM
-1.52084	2.6342	CD8 Naive
2.95803	1.77269	CD8 Naive
0.522916	-3.91667	CD8 EM
1.6906	1.22962	CD8 EM
-2.76566	-0.287898	CD8 EX
2.5941	2.82805	CD8 EM
-1.53281	1.75911	CD8 EM
-1.43199	0.56185	CD8 EM
3.49176	0.747581	CD8 EM
0.749469	4.24857	CD8 Naive
-4.0588	-3.56421	CD8 EX
-1.86251	0.902057	CD8 EM
-0.20541	-1.25456	CD8 EM
-1.72706	1.11369	CD8 EM
-1.94432	1.04804	CD8 EM
-1.60919	0.450189	CD8 EM
0.159173	4.07113	CD8 Naive
0.109043	3.3765	CD8 Naive
-1.95418	1.19635	CD8 EM
-1.27624	1.9011	CD8 EM
-0.835492	3.75163	CD8 Naive
0.00649301	3.90817	CD8 Naive
-0.0815378	4.31003	CD8 Naive
1.40825	2.82059	CD8 EM
-0.0641657	-0.0295577	CD8 EM
3.04093	0.898228	CD8 EM
-1.90637	1.12792	CD8 EM
2.11153	-1.9954	CD8 EM
0.606107	4.30323	CD8 Naive
0.263907	-0.797003	CD8 EM
0.52551	3.79699	CD8 EM
1.53228	3.01648	CD8 Naive
2.35681	0.624309	CD8 EM
1.3486	-1.1299	CD8 EM
-0.372989	3.53715	CD8 Naive
-1.7619	1.03822	CD8 EM
1.17643	2.83758	CD8 Naive
-1.81486	3.22637	CD8 Naive
-0.841172	-0.593671	CD8 EM
0.167672	-1.1279	CD8 EM
1.63369	-2.21768	CD8 EM
0.0102438	4.34023	CD8 Naive
-2.8374	-1.5661	CD8 EM-EX
0.419908	-1.29319	CD8 EM
1.16014	4.24454	CD8 Naive
1.34482	3.78681	CD8 Naive
-1.15821	-0.294725	CD8 EM
1.63627	-0.136873	CD8 EM
-1.79718	-0.27312	CD8 EM
1.91978	-1.495	CD8 EM
0.107939	-1.83024	CD8 EM
0.185035	4.39665	CD8 Naive
3.50691	-0.250397	CD8 EM
0.231851	-1.30943	CD8 EM
-0.0697575	2.36395	CD8 EM
-0.272307	3.85113	CD8 Naive
-1.7567	2.87062	CD8 EM
0.367508	4.00589	CD8 Naive
2.29822	3.35162	CD8 Naive
1.49759	-0.565968	CD8 EM
0.551546	4.24245	CD8 Naive
2.13291	-1.67537	CD8 EM
1.7342	3.85098	CD8 Naive
-3.09432	1.81161	CD8 Naive
0.762356	4.28039	CD8 Naive
0.788844	4.42462	CD8 Naive
-0.844801	2.96042	CD8 Naive
2.22756	3.7207	CD8 Naive
0.451806	4.03068	CD8 Naive
1.49532	2.37573	CD8 EM
-2.54943	-2.93168	CD8 EX
-4.89385	-2.7756	CD8 EX
3.27238	1.1989	CD8 EM
-0.843376	3.36243	CD8 Naive
-3.90761	-3.61204	CD8 EX
-4.96087	-0.394488	CD8 EX
2.85514	2.09204	CD8 EM
-2.38001	0.392101	CD8 EM
-1.04324	0.330149	CD8 EM
-4.11105	-2.32201	CD8 EX
-3.42084	-1.61349	CD8 EX
-5.0949	-0.815377	CD8 EX
-0.353176	3.58831	CD8 Naive
-1.55135	2.24738	CD8 EM
-1.58058	0.974208	CD8 EM
0.12845	4.25706	CD8 Naive
0.866473	4.17493	CD8 Naive
-4.97366	-2.20706	CD8 EX
-3.2206	-0.80812	CD8 EX
-3.69176	-2.27627	CD8 EX
1.61634	4.29277	CD8 Naive
1.95638	-3.70266	CD8 EM
-1.12429	-3.29397	CD8 EM
0.330016	-0.573538	CD8 EM
3.19995	0.934794	CD8 EM
0.168401	-2.3489	CD8 EM
1.0828	-0.890209	CD8 EM
3.35384	-1.19944	CD8 EM
-1.42426	-1.13257	CD8 EM
2.90391	0.22576	CD8 EM
1.41695	-0.502732	CD8 EM
-0.101525	3.2109	CD8 Naive
1.64413	-0.843181	CD8 EM
2.40795	0.653676	CD8 EM
2.84787	0.470792	CD8 EM
-1.53186	3.84433	CD8 Naive
-0.111568	2.55235	CD8 Naive
-5.13548	-0.407328	CD8 EM
3.02778	-0.469352	CD8 EM
-1.77137	-0.640959	CD8 EM
1.95229	-1.28872	CD8 EM
-1.45524	-3.36866	CD8 EM-EX
1.68	0.468355	CD8 EM
-0.422997	2.34156	CD8 EM
1.34285	-1.57359	CD8 EM
-0.541887	-1.36624	CD8 EM
-0.88665	-0.980094	CD8 EM
1.55444	-1.66352	CD8 EM
1.26163	-0.471583	CD8 EM
1.9037	-0.907633	CD8 EM
0.766109	1.64242	CD8 EM
0.882665	-1.56899	CD8 EM
-1.69678	-0.211612	CD8 EM
3.01754	2.18838	CD8 Naive
-0.114994	-2.04396	CD8 EM
-1.49007	3.69539	CD8 Naive
0.275786	2.78393	CD8 Naive
2.10054	-1.10907	CD8 EM
1.8608	-1.80125	CD8 EM
1.19997	-1.80582	CD8 EM
2.44805	-3.10469	CD8 EM
2.81712	0.550845	CD8 EM
3.10237	-1.002	CD8 EM
0.825158	-1.43998	CD8 EM
0.137952	2.18564	CD8 Naive
3.36608	1.16799	CD8 EM
-1.52665	-1.14977	CD8 EM
-0.981057	-2.84593	CD8 EM-EX
2.59999	-2.17429	CD8 EM
-1.03781	-0.626702	CD8 EM
-0.734325	-1.26173	CD8 EM
-5.72937	-0.381544	CD8 EX
2.82097	-1.00516	CD8 EM
1.42195	-2.25848	CD8 EM
3.01392	-0.118461	CD8 EM
2.08883	-0.154457	CD8 EM
2.63448	-0.827154	CD8 EM
0.313865	2.48396	CD8 Naive
1.82419	-0.0171525	CD8 EM
0.0872912	-2.31737	CD8 EM
2.42111	-2.64035	CD8 EM
2.38725	-0.350161	CD8 EM
2.33763	2.79393	CD8 Naive
1.14452	3.90157	CD8 Naive
1.20459	2.4074	CD8 EM
-0.269913	-3.13661	CD8 EM
1.6674	-0.941415	CD8 EM
-4.12058	-0.309579	CD8 EM
-2.91249	2.41225	CD8 EM
-1.48324	-0.642426	CD8 EM
1.89794	3.28514	CD8 Naive
1.97008	-3.08376	CD8 EM
2.11956	1.64945	CD8 EM
2.87563	1.06049	CD8 EM
3.41835	-0.284569	CD8 EM
-0.851435	-3.13373	CD8 Naive
0.522744	3.07554	CD8 Naive
-0.505192	2.38334	CD8 Naive
2.05859	-3.33816	CD8 EM
1.87127	-2.53703	CD8 EM
1.96975	-0.926252	CD8 EM
0.685349	-0.653602	CD8 EM
-3.6031	-3.63097	CD8 EX
1.98833	-1.85873	CD8 EM
2.43824	-0.134515	CD8 EM
0.512417	-2.46533	CD8 EM
-4.98753	-0.371131	CD8 EX
-4.30426	-1.2502	CD8 EX
1.86428	-0.654938	CD8 EM
-1.71684	0.0363438	CD8 EM
0.618411	-1.82123	CD8 EM
-4.26853	-3.41636	CD8 EX
2.38895	0.404887	CD8 EM
-0.989422	0.439508	CD8 EM
-0.848626	-0.865181	CD8 EM
2.18811	-0.196729	CD8 EM
1.88372	-3.66956	CD8 EM
1.35029	-3.23639	CD8 EM
-1.55266	1.16637	CD8 EM
1.32726	-3.35312	CD8 EM
-4.94766	-1.69495	CD8 EX
1.41534	-0.0915311	CD8 EM
0.305454	0.542353	CD8 EM
2.72988	-0.603471	CD8 EM
1.71727	-3.567	CD8 EM
-0.975793	-1.10265	CD8 EM
-1.04251	-0.8789	CD8 EM
2.82562	-0.746019	CD8 EM
-5.55579	-0.656551	CD8 EX
2.72022	-0.18318	CD8 EM
1.62645	0.202899	CD8 EM
-1.78135	3.11928	CD8 EM
-5.80346	-0.282207	CD8 EX
1.86986	0.439678	CD8 EM
1.77428	-0.521656	CD8 EM
2.47685	0.102	CD8 EM
0.949559	-0.127613	CD8 EM
2.70439	2.81308	CD8 Naive
-1.38802	-1.01242	CD8 EM
2.66611	-0.0796931	CD8 EM
-3.099	-2.49715	CD8 EX
0.0619871	-2.59809	CD8 EM
1.38111	1.39028	CD8 EM
2.66968	-1.5537	CD8 EM
1.91365	-1.67267	CD8 EM
3.06048	0.546931	CD8 EM
0.790214	-2.11857	CD8 EM
-4.96246	-2.93084	CD8 EX
-4.69838	-3.22799	CD8 EX
1.52978	-0.819348	CD8 EM
3.04503	-0.172641	CD8 EM
0.175061	-1.81517	CD8 EM
-1.48545	-3.55572	CD8 EM-EX
-1.36655	4.31775	CD8 Naive
3.05594	-0.312343	CD8 EM
-1.43883	4.42065	CD8 Naive
1.1755	-3.39311	CD8 EM
-1.23825	3.32707	CD8 Naive
1.20723	2.18731	CD8 EM
1.55357	0.367557	CD8 EM
1.20261	0.223276	CD8 EM
1.92956	0.44675	CD8 EM
-0.750304	-1.8667	CD8 EM
-0.735715	4.03041	CD8 Naive
-3.66077	-1.33297	CD8 EX
-3.38285	-2.33452	CD8 EX
1.28349	-2.86012	CD8 EM
-3.98315	-3.52219	CD8 EX
-1.2552	3.70935	CD8 Naive
-5.43917	-2.69068	CD8 EX
-3.04586	-3.58925	CD8 EX
-4.59839	-0.335668	CD8 EX
-2.67444	-3.39489	CD8 Naive
0.109575	4.20206	CD8 Naive
-1.81551	3.59865	CD8 Naive
1.56178	1.86361	CD8 EM
-5.40879	-0.626866	CD8 EX
2.76373	-2.39829	CD8 EM
-1.24838	3.45469	CD8 Naive
-1.29739	3.50161	CD8 Naive
-0.506283	4.13662	CD8 Naive
0.00505987	4.18933	CD8 Naive
-1.25667	-0.375747	CD8 EM
-2.20931	3.27544	CD8 Naive
-2.59262	-2.04132	CD8 EM
-4.00934	-0.954805	CD8 EX
-3.79682	-3.65668	CD8 EX
-5.19906	-1.98393	CD8 EX
0.365093	-3.61755	CD8 EM
-2.63423	-2.91575	CD8 EX
-4.96416	-0.392373	CD8 EX
-4.67247	-0.91574	CD8 EX
-4.27772	-0.78226	CD8 EX
-4.24198	-1.29549	CD8 EX
-2.47822	3.26152	CD8 Naive
-4.57828	-1.51638	CD8 EX
-0.157789	2.03477	CD8 EM
2.32987	-2.40842	CD8 EM
2.13143	3.16281	CD8 EM
1.9499	-0.582003	CD8 EM
2.57606	-1.80467	CD8 EM
0.587062	0.928072	CD8 EM
2.61021	-2.58428	CD8 EM
2.73244	-2.31076	CD8 EM
0.90817	1.66339	CD8 EM
0.514466	1.5646	CD8 EM
2.45855	0.624915	CD8 EM
-0.786382	-3.32	CD8 EM
2.26876	-1.93582	CD8 EM
2.95937	-0.563181	CD8 EM
3.29857	1.64793	CD8 EM
1.594	3.6417	CD8 Naive
2.49066	-0.886719	CD8 EM
1.24236	-0.692539	CD8 EM
1.05286	0.6654	CD8 EM
0.177033	0.208711	CD8 EM
-2.59403	-1.58174	CD8 EM
-1.09288	-3.48527	CD8 EM-EX
2.54725	1.76543	CD8 EM
1.87271	-1.89725	CD8 EM
1.06044	-3.72829	CD8 EM
3.07399	-0.857339	CD8 EM
-1.21388	-1.18454	CD8 EM
2.77998	0.0120502	CD8 EM
1.72627	0.246268	CD8 EM
1.77768	0.112982	CD8 EM
2.90726	1.16058	CD8 EM
0.741694	-0.0104028	CD8 EM
3.00683	-0.686918	CD8 EM
2.252	-1.71493	CD8 EM
3.17102	-0.978015	CD8 EM
3.72383	-0.620417	CD8 EM
1.16701	-0.140243	CD8 EM
3.22616	-1.02128	CD8 EM
2.1436	0.425773	CD8 EM
2.14139	-2.04741	CD8 EM
3.02934	1.20693	CD8 EM
1.89637	1.0905	CD8 EM
1.88937	1.73708	CD8 EM
2.88261	0.271078	CD8 EM
1.74646	0.685432	CD8 EM
-1.78557	-0.394938	CD8 EM
0.658708	1.28744	CD8 EM
1.88146	-0.928062	CD8 EM
-0.433182	0.447552	CD8 EM
1.80633	-0.70848	CD8 EM
-1.13999	-3.70113	CD8 EM-EX
-0.667179	-0.331978	CD8 EM
1.08918	-0.328983	CD8 EM
2.50568	-1.9378	CD8 EM
1.22554	-2.48917	CD8 EM
-0.174627	-0.191334	CD8 EM
1.32944	-2.54693	CD8 EM
-2.76363	1.83672	CD8 Naive
1.09047	3.87235	CD8 Naive
2.59735	0.0263658	CD8 EM
0.659376	0.0478624	CD8 EM
2.42186	2.57397	CD8 Naive
0.132893	2.19206	CD8 Naive
-0.356202	-2.26056	CD8 EM
1.6918	-0.865818	CD8 EM
1.8478	1.40064	CD8 EM
2.56317	-0.0854042	CD8 EM
0.36034	0.671831	CD8 EM
-3.17316	2.71014	CD8 Naive
0.606875	-0.230544	CD8 EM
3.63699	0.266117	CD8 EM
0.294907	3.82551	CD8 Naive
1.25231	-3.59578	CD8 EM
0.741196	0.752642	CD8 EM
0.442598	-1.01008	CD8 EM
-4.59702	-1.85569	CD8 EM
-1.84693	-1.02244	CD8 EM
-1.91436	-0.907732	CD8 EM
0.779309	2.83991	CD8 Naive
0.324617	0.244032	CD8 EM
2.40717	0.800965	CD8 EM
1.86171	-0.663154	CD8 EM
0.897672	0.653065	CD8 EM
1.79568	0.219079	CD8 EM
3.36749	1.05904	CD8 EM
0.504889	0.0174179	CD8 EM
2.51031	2.25046	CD8 Naive
-1.66399	-1.08236	CD8 EM
2.37237	-1.87229	CD8 EM
1.06639	1.26607	CD8 EM
-0.608592	-0.69024	CD8 EM
-0.98268	-1.45752	CD8 EM
-0.892192	-3.01073	CD8 EM-EX
0.891418	0.0997992	CD8 EM
3.22447	1.61028	CD8 EM
1.37258	-3.27751	CD8 EM
1.34418	-0.187235	CD8 EM
0.799091	0.0871201	CD8 EM
1.2389	1.14789	CD8 EM
2.01534	-1.3405	CD8 EM
1.26555	-0.349162	CD8 EM
0.389531	-1.84559	CD8 EM
3.47141	-0.043948	CD8 EM
2.60402	0.368479	CD8 EM
2.0442	-1.90585	CD8 EM
2.19334	-0.890364	CD8 EM
0.836005	-1.44132	CD8 EM
1.93931	-0.509142	CD8 EM
-1.11703	-0.381283	CD8 EM
2.91963	-0.548275	CD8 EM
-0.461946	0.868143	CD8 EM
2.79924	-1.27409	CD8 EM
-1.64826	-0.85611	CD8 EM
0.243092	0.488355	CD8 EM
2.87823	-1.15673	CD8 EM
-1.00146	-1.00386	CD8 EM
0.550135	-0.332854	CD8 EM
-0.478956	1.73009	CD8 EM
2.71752	0.14371	CD8 EM
-0.205229	-0.230788	CD8 EM
-1.34384	-0.998218	CD8 EM
1.73984	3.97205	CD8 Naive
-0.303636	3.44277	CD8 Naive
1.90271	-0.764137	CD8 EM
-4.94615	-2.77477	CD8 EX
0.168397	4.33415	CD8 Naive
3.05597	0.0326612	CD8 EM
1.87121	-0.880102	CD8 EM
0.931031	0.263086	CD8 EM
0.131996	3.66877	CD8 Naive
0.458352	-2.35097	CD8 EM
-0.501797	-0.614645	CD8 EM
-1.35232	-3.25802	CD8 EM
1.88575	-3.64897	CD8 EM
0.264445	1.61873	CD8 Naive
0.126887	-3.1652	CD8 EM
0.891395	2.01975	CD8 Naive
1.65365	-2.61248	CD8 EM
1.0648	-1.12886	CD8 EM
3.36679	-0.887378	CD8 EM
-3.67255	-1.08642	CD8 EM
0.196944	-0.148159	CD8 EM
2.09411	0.499028	CD8 EM
0.969656	-3.08771	CD8 EM
3.44224	-0.229083	CD8 EM
-0.962459	-3.60415	CD8 EM-EX
2.21378	0.907494	CD8 EM
3.01066	1.88808	CD8 EM
2.25171	-3.19623	CD8 EM
-3.54204	-1.99804	CD8 EX
2.03804	0.202742	CD8 EM
2.82785	-1.49343	CD8 EM
0.270304	-0.628268	CD8 EM
3.03231	1.01095	CD8 EM
2.5565	3.02042	CD8 Naive
3.42457	0.245869	CD8 EM
0.810641	-0.597288	CD8 EM
-0.389536	1.05645	CD8 EM
2.95887	0.328508	CD8 EM
-0.02348	-0.865263	CD8 EM
1.1413	3.28338	CD8 EM
-1.69686	-1.75187	CD8 EM-EX
1.53881	3.45992	CD8 Naive
3.14948	-1.6145	CD8 EM
1.69341	-1.95874	CD8 EM
1.48915	-0.485211	CD8 EM
3.46287	1.0315	CD8 EM
3.25509	0.788647	CD8 EM
-0.108997	0.262613	CD8 EM
0.121539	0.926835	CD8 EM
2.56851	-1.01915	CD8 EM
3.32697	-1.55193	CD8 EM
-1.62535	-1.25993	CD8 EM
-0.706996	-0.292153	CD8 EM
0.638663	2.91051	CD8 Naive
1.66159	-2.43977	CD8 EM
2.44316	-1.75843	CD8 EM
1.02229	-0.44775	CD8 EM
2.4992	-1.1673	CD8 EM
1.05703	0.122841	CD8 EM
2.31938	-0.696455	CD8 EM
-0.796932	0.000605153	CD8 EM
3.04727	-1.04346	CD8 EM
1.11464	3.28512	CD8 Naive
-1.82029	-0.342912	CD8 EM
-2.92747	2.15128	CD8 Naive
-3.74981	-3.54968	CD8 EX
-0.241634	1.30087	CD8 EM
2.56427	2.79356	CD8 Naive
3.18955	0.34257	CD8 EM
-0.257636	-0.526555	CD8 EM
2.30173	-1.83454	CD8 EM
1.39633	-0.910165	CD8 EM
0.992394	-0.556893	CD8 EM
-2.99598	2.62709	CD8 Naive
3.10198	2.09622	CD8 EM
0.994869	-3.23539	CD8 EM
-3.39635	2.36045	CD8 Naive
0.400438	-0.524882	CD8 EM
2.47621	1.04461	CD8 EM
0.407212	1.59561	CD8 Naive
3.05506	0.441191	CD8 EM
0.783211	3.47138	CD8 Naive
0.369175	2.03982	CD8 EM
1.71671	-1.11233	CD8 EM
1.24199	3.36918	CD8 Naive
-1.82783	-0.43871	CD8 EM
1.22474	-0.57607	CD8 EM
-1.21983	-0.845984	CD8 EM
0.396971	0.928858	CD8 EM
3.39069	0.915936	CD8 EM
1.74529	0.111309	CD8 EM
0.95267	2.93821	CD8 Naive
-1.55607	-0.858654	CD8 EM
-0.908614	-3.66076	CD8 EM-EX
-1.62733	-1.79033	CD8 EM
-0.850069	-0.108967	CD8 EM
1.91788	-1.73964	CD8 EM
1.03675	-0.166264	CD8 EM
3.43581	-0.704955	CD8 EM
-1.30524	-0.284602	CD8 EM
2.59055	-3.31894	CD8 EM
0.56748	0.351715	CD8 EM
-0.784036	3.3946	CD8 Naive
1.04038	0.893814	CD8 EM
1.63569	-1.72586	CD8 EM
2.9671	0.635296	CD8 EM
-0.961557	-1.22703	CD8 EM
2.92629	1.25937	CD8 EM
3.5358	0.476155	CD8 EM
2.4203	-0.400035	CD8 EM
0.931518	-0.592059	CD8 EM
2.91992	-0.00733013	CD8 EM
-1.64513	-2.20838	CD8 EM-EX
3.55561	-1.14612	CD8 EM
0.2846	-0.224118	CD8 EM
0.653257	0.184877	CD8 EM
1.90293	-0.568384	CD8 EM
0.785633	0.265855	CD8 EM
0.998633	-0.168827	CD8 EM
1.72791	-1.12547	CD8 EM
1.58445	1.20301	CD8 EM
2.28578	3.70677	CD8 Naive
0.357669	-0.651963	CD8 EM
0.388841	0.388574	CD8 EM
1.12395	-1.98757	CD8 EM
2.7854	1.31181	CD8 EM
2.75649	2.74819	CD8 Naive
0.954705	2.11396	CD8 Naive
0.70223	0.295773	CD8 EM
2.3874	-0.67398	CD8 EM
-0.0158535	-2.0736	CD8 EM
1.24987	-3.02143	CD8 EM
2.45843	-0.818783	CD8 EM
-0.486978	-0.356779	CD8 EM
2.88524	-0.351823	CD8 EM
0.224765	2.59047	CD8 Naive
2.10982	-3.22421	CD8 EM
-2.58877	-1.82559	CD8 EX
3.40142	1.2832	CD8 EM
2.76072	-0.709767	CD8 EM
-1.38284	0.108117	CD8 EM
1.05189	0.431489	CD8 EM
0.585102	0.778858	CD8 EM
1.79317	-2.23691	CD8 EM
2.40978	0.865127	CD8 EM
0.758121	2.44329	CD8 Naive
2.21602	-0.290629	CD8 EM
-1.15434	-0.562674	CD8 EM
1.55646	-1.97632	CD8 EM
3.21353	0.586031	CD8 EM
3.21787	1.39302	CD8 EM
0.517648	-0.0685352	CD8 EM
2.53836	-0.669921	CD8 EM
1.28637	-0.261325	CD8 EM
2.27226	0.107741	CD8 EM
0.505211	2.38949	CD8 Naive
0.957151	3.73849	CD8 Naive
0.715123	1.17792	CD8 EM
0.41158	-2.34785	CD8 EM
-1.02375	4.09836	CD8 EM
-3.93268	-2.90651	CD8 EM
2.09841	2.94539	CD8 Naive
2.05087	-0.698962	CD8 EM
0.847479	-0.224	CD8 EM
2.66977	0.814494	CD8 EM
2.43315	-1.20745	CD8 EM
1.18709	-0.45695	CD8 EM
0.496013	1.53342	CD8 EM
0.729118	0.360222	CD8 EM
3.09098	-2.10257	CD8 EM
0.708109	3.54576	CD8 Naive
1.94162	-0.183361	CD8 EM
0.991088	-1.10929	CD8 EM
-1.71061	-1.09984	CD8 EM
1.80307	-1.25183	CD8 EM
2.80374	1.52003	CD8 EM
-2.22247	-2.18092	CD8 EM-EX
0.309776	0.393183	CD8 EM
3.48641	0.105792	CD8 EM
1.5983	-0.429115	CD8 EM
3.24202	0.202377	CD8 EM
2.27356	-2.02443	CD8 EM
3.48306	1.24035	CD8 EM
2.96406	2.01736	CD8 EM
-0.502662	-2.83575	CD8 EM
0.594202	2.88827	CD8 Naive
1.92697	0.385232	CD8 EM
-2.85288	2.63532	CD8 Naive
-4.54058	-2.31578	CD8 EX
-3.72246	-1.82898	CD8 EX
2.22235	0.732994	CD8 EM
3.68776	-0.419159	CD8 EM
3.42111	1.02849	CD8 EM
0.985539	0.813598	CD8 EM
0.451991	-1.79699	CD8 EM
3.10939	2.05953	CD8 EM
-1.97179	0.558243	CD8 EM
0.370225	0.528759	CD8 EM
3.3557	-0.905884	CD8 EM
1.65577	3.19122	CD8 Naive
3.28633	0.280058	CD8 EM
1.03494	-0.579152	CD8 EM
-5.80063	-0.0863055	CD8 EX
2.01698	-2.76604	CD8 EM
0.182831	2.33044	CD8 Naive
0.7517	0.711222	CD8 EM
-0.377105	1.20612	CD8 EM
1.40961	-0.708664	CD8 EM
3.13421	-1.35056	CD8 EM
0.612262	-0.439078	CD8 EM
0.511786	1.88404	CD8 Naive
2.0103	-3.75496	CD8 EM
-4.12276	-0.194629	CD8 EX
0.306591	0.188258	CD8 EM
1.13098	-0.383428	CD8 EM
1.82858	-0.726215	CD8 EM
0.389743	0.456077	CD8 EM
0.745733	4.18914	CD8 Naive
-5.76702	-0.42481	CD8 EX
0.67232	2.63666	CD8 Naive
1.86648	-0.257941	CD8 EM
0.721929	0.824098	CD8 EM
-1.02532	-3.49738	CD8 EM-EX
3.37898	-0.490673	CD8 EM
2.8486	-1.255	CD8 EM
2.74331	-1.30218	CD8 EM
3.0725	-0.491304	CD8 EM
3.48859	-0.379423	CD8 EM
0.817847	-0.222321	CD8 EM
2.11691	-1.45365	CD8 EM
1.66944	-0.419073	CD8 EM
1.10278	-0.205945	CD8 EM
0.726833	-0.599898	CD8 EM
3.15702	0.419061	CD8 EM
1.13583	-1.12579	CD8 EM
1.95008	0.34952	CD8 EM
2.54197	3.06059	CD8 Naive
2.27213	-0.315013	CD8 EM
1.32638	3.6818	CD8 Naive
3.37818	0.821087	CD8 EM
2.49804	0.331672	CD8 EM
3.46736	-0.189704	CD8 EM
3.09072	-0.09206	CD8 EM
0.564802	0.113049	CD8 EM
1.43672	0.192169	CD8 EM
-1.04367	-0.399816	CD8 EM
-5.17392	-0.642276	CD8 EX
1.53022	-0.339319	CD8 EM
2.22381	0.673679	CD8 EM
-1.48082	-1.18087	CD8 EM
2.30744	-0.859454	CD8 EM
0.571994	0.204957	CD8 EM
2.45882	3.08092	CD8 Naive
0.830202	1.16941	CD8 EM
-1.27703	-3.64517	CD8 EM-EX
2.75203	0.704948	CD8 EM
-0.529287	2.58484	CD8 EM
2.02988	-0.520752	CD8 EM
1.1746	-1.44895	CD8 EM
-1.28862	-3.68576	CD8 EM-EX
0.851333	-0.392803	CD8 EM
-3.92382	-3.45299	CD8 EX
-0.298512	0.801301	CD8 EM
-0.719325	-3.51533	CD8 EM-EX
-1.99441	-0.630351	CD8 EM
2.0398	-1.56019	CD8 EM
2.53481	-0.834405	CD8 EM
3.01795	0.195619	CD8 EM
3.18024	-0.492505	CD8 EM
0.37563	1.20408	CD8 EM
2.19891	-0.0710839	CD8 EM
-0.0378288	0.142532	CD8 EM
-1.22746	0.257364	CD8 EM
0.675091	-0.221954	CD8 EM
0.966084	3.79078	CD8 Naive
0.49225	0.204816	CD8 EM
3.35888	0.199108	CD8 EM
2.41869	3.31362	CD8 Naive
1.18737	-0.758107	CD8 EM
0.478155	0.461644	CD8 EM
2.91544	0.0101875	CD8 EM
1.51982	0.536452	CD8 EM
2.01566	-2.54061	CD8 EM
-1.02886	-2.19488	CD8 EM
-1.16545	-0.842828	CD8 EM
3.16481	-0.868537	CD8 EM
0.288225	-0.0510566	CD8 EM
2.05185	-1.31887	CD8 EM
0.565596	0.264065	CD8 EM
2.97847	-0.928168	CD8 EM
0.451112	2.42553	CD8 Naive
-4.67931	-2.81985	CD8 EX
0.300311	0.288769	CD8 EM
2.71089	-0.813507	CD8 EM
-1.23536	-0.353524	CD8 EM
2.48613	-1.43852	CD8 EM
0.910156	-0.284637	CD8 EM
1.06537	-0.528431	CD8 EM
-1.44286	-0.860162	CD8 EM
[truncated: 4,627 more rows]

## Sheet: panel_c
Pseudotime	Gene expression (Z-score)	Gene name
0.132658	-0.226159	CCR7
0.121873	-0.226159	CCR7
0.277101	-0.226159	CCR7
0.79724	-0.226159	CCR7
0.278052	-0.226159	CCR7
0.157548	-0.226159	CCR7
0.700025	-0.226159	CCR7
0.238584	-0.226159	CCR7
0.172213	-0.226159	CCR7
0.162695	-0.226159	CCR7
0.25784	-0.226159	CCR7
0.0785729	-0.226159	CCR7
0.273792	-0.226159	CCR7
0.198813	-0.226159	CCR7
0.680882	-0.226159	CCR7
0.264235	-0.226159	CCR7
0.246786	-0.226159	CCR7
0.439099	-0.226159	CCR7
0.153829	-0.226159	CCR7
0.427659	-0.226159	CCR7
0.199803	-0.226159	CCR7
0.242936	-0.226159	CCR7
0.225055	-0.226159	CCR7
0.293676	-0.226159	CCR7
0.255328	-0.226159	CCR7
0.264598	-0.226159	CCR7
0.0455283	-0.226159	CCR7
0.207838	-0.226159	CCR7
0.242985	-0.226159	CCR7
0.135483	-0.226159	CCR7
0.198643	-0.226159	CCR7
0.204457	-0.226159	CCR7
0.284386	-0.226159	CCR7
0.264202	-0.226159	CCR7
0.493706	-0.226159	CCR7
0.286161	-0.226159	CCR7
0.247476	-0.226159	CCR7
0.282692	-0.226159	CCR7
0.236644	-0.226159	CCR7
0.292789	-0.226159	CCR7
0.271561	-0.226159	CCR7
0.273108	-0.226159	CCR7
0.230974	-0.226159	CCR7
0.16402	-0.226159	CCR7
0.686449	-0.226159	CCR7
0.22748	-0.226159	CCR7
0.485095	-0.226159	CCR7
0.174871	-0.226159	CCR7
0.115308	-0.226159	CCR7
0.30679	-0.226159	CCR7
0.142877	-0.226159	CCR7
0.179056	-0.226159	CCR7
0.238377	-0.226159	CCR7
0.313562	-0.226159	CCR7
0.217781	-0.226159	CCR7
0.258627	-0.226159	CCR7
0.509679	-0.226159	CCR7
0.169091	-0.226159	CCR7
0.233311	-0.226159	CCR7
0.299359	-0.226159	CCR7
0.272585	-0.226159	CCR7
0.1712	-0.226159	CCR7
0.259283	-0.226159	CCR7
0.558712	-0.226159	CCR7
0.268042	-0.226159	CCR7
0.49532	-0.226159	CCR7
0.302144	-0.226159	CCR7
0.00160928	-0.226159	CCR7
0.307379	-0.226159	CCR7
0.272445	-0.226159	CCR7
0.17634	-0.226159	CCR7
0.245038	-0.226159	CCR7
0.229671	-0.226159	CCR7
0.157128	-0.226159	CCR7
0.333535	-0.226159	CCR7
0.371181	-0.226159	CCR7
0.44371	-0.226159	CCR7
0.409316	-0.226159	CCR7
0.138474	-0.226159	CCR7
0.239455	-0.226159	CCR7
0.341724	-0.226159	CCR7
0.0461923	-0.226159	CCR7
0.397431	-0.226159	CCR7
0.42833	-0.226159	CCR7
0.369349	-0.226159	CCR7
0.251185	-0.226159	CCR7
0.312417	-0.226159	CCR7
0.226819	-0.226159	CCR7
0.284566	-0.226159	CCR7
0.247303	-0.226159	CCR7
0.130505	-0.226159	CCR7
0.510241	-0.226159	CCR7
0.0747622	-0.226159	CCR7
0.233371	-0.226159	CCR7
0.218317	-0.226159	CCR7
0.227918	-0.226159	CCR7
0.48643	-0.226159	CCR7
0.443538	-0.226159	CCR7
0.377264	-0.226159	CCR7
0.27849	-0.226159	CCR7
0.317893	-0.226159	CCR7
0.321585	-0.226159	CCR7
0.386546	-0.226159	CCR7
0.246193	-0.226159	CCR7
0.304629	-0.226159	CCR7
0.206608	-0.226159	CCR7
0.0456908	-0.226159	CCR7
0.271193	-0.226159	CCR7
0.249786	-0.226159	CCR7
0.457379	-0.226159	CCR7
0.64514	-0.226159	CCR7
0.284968	-0.226159	CCR7
0.44371	-0.226159	CCR7
0.232818	-0.226159	CCR7
0.232757	-0.226159	CCR7
0.709194	-0.226159	CCR7
0.286638	-0.226159	CCR7
0.251366	-0.226159	CCR7
0.290549	-0.226159	CCR7
0.672192	-0.226159	CCR7
0.167249	-0.226159	CCR7
0.327911	-0.226159	CCR7
0.370514	-0.226159	CCR7
0.173726	-0.226159	CCR7
0.223531	-0.226159	CCR7
0.143414	-0.226159	CCR7
0.12891	-0.226159	CCR7
0.260466	-0.226159	CCR7
0.683191	-0.226159	CCR7
0.667219	-0.226159	CCR7
0.692012	-0.226159	CCR7
0.0449045	-0.226159	CCR7
0.163821	-0.226159	CCR7
0.416886	-0.226159	CCR7
0.223635	-0.226159	CCR7
0.295938	-0.226159	CCR7
0.693209	-0.226159	CCR7
0.821448	-0.226159	CCR7
0.190715	-0.226159	CCR7
0.245422	-0.226159	CCR7
0.318487	-0.226159	CCR7
0.266732	-0.226159	CCR7
0.244932	-0.226159	CCR7
0.29288	-0.226159	CCR7
0.290975	2.06348	CCR7
0.055655	-0.226159	CCR7
0.330524	-0.226159	CCR7
0.343953	-0.226159	CCR7
0.222335	-0.226159	CCR7
0.247315	-0.226159	CCR7
0.211793	-0.226159	CCR7
0.455787	-0.226159	CCR7
0.463035	-0.226159	CCR7
0.0771655	-0.226159	CCR7
0.267928	-0.226159	CCR7
0.26577	-0.226159	CCR7
0.0449895	-0.226159	CCR7
0.34572	-0.226159	CCR7
0.360334	-0.226159	CCR7
0.0858883	-0.226159	CCR7
0.273985	-0.226159	CCR7
0.229647	-0.226159	CCR7
0.392519	-0.226159	CCR7
0.310808	-0.226159	CCR7
0.261003	-0.226159	CCR7
0.44371	-0.226159	CCR7
0.277958	-0.226159	CCR7
0.352063	-0.226159	CCR7
0.24446	-0.226159	CCR7
0.651916	-0.226159	CCR7
0.983719	-0.226159	CCR7
0.100556	-0.226159	CCR7
0.251315	-0.226159	CCR7
0.180623	-0.226159	CCR7
0.198032	-0.226159	CCR7
0.176421	-0.226159	CCR7
0.635493	-0.226159	CCR7
0.238941	-0.226159	CCR7
0.245358	-0.226159	CCR7
0.31555	-0.226159	CCR7
0.363754	-0.226159	CCR7
0.30608	-0.226159	CCR7
0.191922	-0.226159	CCR7
0.056883	-0.226159	CCR7
0.923304	-0.226159	CCR7
0.0995906	-0.226159	CCR7
0.239053	-0.226159	CCR7
0.253171	-0.226159	CCR7
0.284411	-0.226159	CCR7
0.265	-0.226159	CCR7
0.259327	-0.226159	CCR7
0.210789	-0.226159	CCR7
0.436641	-0.226159	CCR7
0.251851	-0.226159	CCR7
0.506314	-0.226159	CCR7
0.252744	-0.226159	CCR7
0.600201	-0.226159	CCR7
0.936909	-0.226159	CCR7
0.211859	-0.226159	CCR7
0.176516	-0.226159	CCR7
0.25498	-0.226159	CCR7
0.257268	-0.226159	CCR7
0.322297	-0.226159	CCR7
0.463584	-0.226159	CCR7
0.207014	-0.226159	CCR7
0.273389	-0.226159	CCR7
0.236176	-0.226159	CCR7
0.27046	-0.226159	CCR7
0.261145	-0.226159	CCR7
0.300864	-0.226159	CCR7
0.156669	-0.226159	CCR7
0.131341	-0.226159	CCR7
0.260736	-0.226159	CCR7
0.172885	-0.226159	CCR7
0.365501	-0.226159	CCR7
0.20026	-0.226159	CCR7
0.189782	-0.226159	CCR7
0.231615	-0.226159	CCR7
0.543028	-0.226159	CCR7
0.251249	-0.226159	CCR7
0.23732	-0.226159	CCR7
0.23803	-0.226159	CCR7
0.24008	-0.226159	CCR7
0.427867	-0.226159	CCR7
0.251484	-0.226159	CCR7
0.504135	-0.226159	CCR7
0.272969	-0.226159	CCR7
0.304633	-0.226159	CCR7
0.186319	-0.226159	CCR7
0.693477	-0.226159	CCR7
0.336131	-0.226159	CCR7
0.158038	-0.226159	CCR7
0.482535	-0.226159	CCR7
0.277868	-0.226159	CCR7
0.239955	-0.226159	CCR7
0.658236	-0.226159	CCR7
0.229535	-0.226159	CCR7
0.165447	-0.226159	CCR7
0.489219	-0.226159	CCR7
0.205556	-0.226159	CCR7
0.130174	-0.226159	CCR7
0.159912	-0.226159	CCR7
0.464411	-0.226159	CCR7
0.537912	-0.226159	CCR7
0.329144	-0.226159	CCR7
0.25095	-0.226159	CCR7
0.19277	-0.226159	CCR7
0.291271	-0.226159	CCR7
0.223852	-0.226159	CCR7
0.305238	-0.226159	CCR7
0.284892	-0.226159	CCR7
0.46305	-0.226159	CCR7
0.172268	-0.226159	CCR7
0.136301	-0.226159	CCR7
0.244929	-0.226159	CCR7
0.473863	-0.226159	CCR7
0.310652	-0.226159	CCR7
0.15396	-0.226159	CCR7
0.279865	-0.226159	CCR7
0.172629	-0.226159	CCR7
0.261476	-0.226159	CCR7
0.428196	-0.226159	CCR7
0.0442567	-0.226159	CCR7
0.148957	-0.226159	CCR7
0.188707	-0.226159	CCR7
0.369492	-0.226159	CCR7
0.0373478	-0.226159	CCR7
0.162493	-0.226159	CCR7
0.450086	-0.226159	CCR7
0.243972	-0.226159	CCR7
0.307125	-0.226159	CCR7
0.315044	-0.226159	CCR7
0.272846	-0.226159	CCR7
0.16843	-0.226159	CCR7
0.271663	-0.226159	CCR7
0.274554	-0.226159	CCR7
0.25305	-0.226159	CCR7
0.363754	-0.226159	CCR7
0.256428	-0.226159	CCR7
0.357624	-0.226159	CCR7
0.198232	-0.226159	CCR7
0.220327	-0.226159	CCR7
0.695852	-0.226159	CCR7
0.0861452	-0.226159	CCR7
0.356985	-0.226159	CCR7
0.507541	-0.226159	CCR7
0.0600642	-0.226159	CCR7
0.253583	-0.226159	CCR7
0.296679	-0.226159	CCR7
0.693718	-0.226159	CCR7
0.30613	-0.226159	CCR7
0.279316	-0.226159	CCR7
0.245504	-0.226159	CCR7
0.253494	-0.226159	CCR7
0.265581	-0.226159	CCR7
0.049176	-0.226159	CCR7
0.476124	-0.226159	CCR7
0.402073	-0.226159	CCR7
0.227023	-0.226159	CCR7
0.209942	-0.226159	CCR7
0.67561	-0.226159	CCR7
0.28661	-0.226159	CCR7
0.777749	-0.226159	CCR7
0.15856	-0.226159	CCR7
0.444	-0.226159	CCR7
0.350209	-0.226159	CCR7
0.350364	-0.226159	CCR7
0.502993	-0.226159	CCR7
0.399088	-0.226159	CCR7
0.293026	-0.226159	CCR7
0.330355	-0.226159	CCR7
0.171768	-0.226159	CCR7
0.237039	-0.226159	CCR7
0.0415126	-0.226159	CCR7
0.25372	-0.226159	CCR7
0.272081	-0.226159	CCR7
0.244054	-0.226159	CCR7
0.145243	-0.226159	CCR7
0.845068	-0.226159	CCR7
0.273844	-0.226159	CCR7
0.227661	-0.226159	CCR7
0.297212	-0.226159	CCR7
0.812886	-0.226159	CCR7
0.270418	-0.226159	CCR7
0.288008	-0.226159	CCR7
0.301042	-0.226159	CCR7
0.0701021	-0.226159	CCR7
0.306618	-0.226159	CCR7
0.308493	-0.226159	CCR7
0.250718	-0.226159	CCR7
0.746871	-0.226159	CCR7
0.285935	-0.226159	CCR7
0.274523	-0.226159	CCR7
0.271307	-0.226159	CCR7
0.265961	-0.226159	CCR7
0.245652	-0.226159	CCR7
0.370514	-0.226159	CCR7
0.318539	-0.226159	CCR7
0.313943	-0.226159	CCR7
0.467364	-0.226159	CCR7
0.493706	-0.226159	CCR7
0.244833	-0.226159	CCR7
0.328521	-0.226159	CCR7
0.154344	-0.226159	CCR7
0.223079	-0.226159	CCR7
0.318453	-0.226159	CCR7
0.301138	-0.226159	CCR7
0.233064	-0.226159	CCR7
0.280789	-0.226159	CCR7
0.0621772	-0.226159	CCR7
0.15578	-0.226159	CCR7
0.493706	-0.226159	CCR7
0.384001	-0.226159	CCR7
0.177986	-0.226159	CCR7
0.270751	-0.226159	CCR7
0.813344	-0.226159	CCR7
0.21741	-0.226159	CCR7
0.32018	-0.226159	CCR7
0.222975	-0.226159	CCR7
0.179502	-0.226159	CCR7
0.302165	-0.226159	CCR7
0.330441	-0.226159	CCR7
0.442098	-0.226159	CCR7
0.229837	-0.226159	CCR7
0.417169	-0.226159	CCR7
0.220686	-0.226159	CCR7
0.286756	-0.226159	CCR7
0.248575	-0.226159	CCR7
0.0891628	-0.226159	CCR7
0.266246	-0.226159	CCR7
0.221531	-0.226159	CCR7
0.385836	-0.226159	CCR7
0.175339	-0.226159	CCR7
0.27899	-0.226159	CCR7
0.0764342	-0.226159	CCR7
0.272017	-0.226159	CCR7
0.258785	-0.226159	CCR7
0.337793	-0.226159	CCR7
0.228791	-0.226159	CCR7
0.257709	-0.226159	CCR7
0.256915	-0.226159	CCR7
0.401072	-0.226159	CCR7
0.368396	-0.226159	CCR7
0.202642	-0.226159	CCR7
0.307864	-0.226159	CCR7
0.218054	-0.226159	CCR7
0.216011	-0.226159	CCR7
0.267923	-0.226159	CCR7
0.129638	-0.226159	CCR7
0.280525	-0.226159	CCR7
0.245742	-0.226159	CCR7
0.216685	-0.226159	CCR7
0.12954	-0.226159	CCR7
0.234742	-0.226159	CCR7
0.0988288	-0.226159	CCR7
0.307207	-0.226159	CCR7
0.151728	-0.226159	CCR7
0.226462	-0.226159	CCR7
0.199565	-0.226159	CCR7
0.79102	-0.226159	CCR7
0.18276	-0.226159	CCR7
0.272328	-0.226159	CCR7
0.209814	-0.226159	CCR7
0.0455536	-0.226159	CCR7
0.29971	-0.226159	CCR7
0.216992	-0.226159	CCR7
0.0795557	-0.226159	CCR7
0.190963	-0.226159	CCR7
0.216234	-0.226159	CCR7
0.250121	-0.226159	CCR7
0.129982	-0.226159	CCR7
0.0715223	-0.226159	CCR7
0.942934	-0.226159	CCR7
0.252049	-0.226159	CCR7
0.429595	-0.226159	CCR7
0.2934	-0.226159	CCR7
0.393378	-0.226159	CCR7
0.218162	-0.226159	CCR7
0.234765	-0.226159	CCR7
0.0721037	-0.226159	CCR7
0.293781	-0.226159	CCR7
0.327987	-0.226159	CCR7
0.206877	-0.226159	CCR7
0.280326	-0.226159	CCR7
0.23829	-0.226159	CCR7
0.269726	-0.226159	CCR7
0.227524	-0.226159	CCR7
0.227727	-0.226159	CCR7
0.112396	-0.226159	CCR7
0.254003	-0.226159	CCR7
0.261464	-0.226159	CCR7
0.270659	-0.226159	CCR7
0.412879	-0.226159	CCR7
0.170866	-0.226159	CCR7
0.237498	-0.226159	CCR7
0.242632	-0.226159	CCR7
0.192387	-0.226159	CCR7
0.493706	-0.226159	CCR7
0.247294	-0.226159	CCR7
0.126385	-0.226159	CCR7
0.333853	-0.226159	CCR7
0.424549	-0.226159	CCR7
0.642458	-0.226159	CCR7
0.265574	-0.226159	CCR7
0.156471	-0.226159	CCR7
0.256518	-0.226159	CCR7
0.237429	-0.226159	CCR7
0.935975	-0.226159	CCR7
0.744903	-0.226159	CCR7
0.200568	-0.226159	CCR7
0.232463	-0.226159	CCR7
0.216954	-0.226159	CCR7
0.686572	-0.226159	CCR7
0.277645	-0.226159	CCR7
0.0774824	-0.226159	CCR7
0.29223	-0.226159	CCR7
0.0849633	-0.226159	CCR7
0.269963	-0.226159	CCR7
0.2478	-0.226159	CCR7
0.300295	-0.226159	CCR7
0.243579	-0.226159	CCR7
0.146519	-0.226159	CCR7
0.273177	-0.226159	CCR7
0.247482	-0.226159	CCR7
0.295006	-0.226159	CCR7
0.19194	-0.226159	CCR7
0.303793	-0.226159	CCR7
0.218445	-0.226159	CCR7
0.217343	-0.226159	CCR7
0.292162	-0.226159	CCR7
0.276758	-0.226159	CCR7
0.259102	-0.226159	CCR7
0.966665	-0.226159	CCR7
0.850707	-0.226159	CCR7
0.276911	-0.226159	CCR7
0.125767	-0.226159	CCR7
0.247668	-0.226159	CCR7
0.23153	-0.226159	CCR7
0.246552	-0.226159	CCR7
0.284423	-0.226159	CCR7
0.182297	-0.226159	CCR7
0.329183	-0.226159	CCR7
0.758172	-0.226159	CCR7
0.274795	-0.226159	CCR7
0.514485	-0.226159	CCR7
0.2567	-0.226159	CCR7
0.260777	-0.226159	CCR7
0.179933	-0.226159	CCR7
0.32252	-0.226159	CCR7
0.251227	-0.226159	CCR7
0.130674	-0.226159	CCR7
0.486877	-0.226159	CCR7
0.338503	-0.226159	CCR7
0.238739	-0.226159	CCR7
0.906657	-0.226159	CCR7
0.347579	-0.226159	CCR7
0.281431	-0.226159	CCR7
0.12672	-0.226159	CCR7
0.287419	-0.226159	CCR7
0.260001	-0.226159	CCR7
0.938722	-0.226159	CCR7
0.793085	-0.226159	CCR7
0.929906	-0.226159	CCR7
0.227149	-0.226159	CCR7
0.338915	-0.226159	CCR7
0.231624	-0.226159	CCR7
0.950473	-0.226159	CCR7
0.331912	-0.226159	CCR7
0.874753	-0.226159	CCR7
0.841091	-0.226159	CCR7
0.378682	-0.226159	CCR7
0.257681	-0.226159	CCR7
0.0967829	-0.226159	CCR7
0.847229	-0.226159	CCR7
0.088373	-0.226159	CCR7
0.140146	-0.226159	CCR7
0.245157	-0.226159	CCR7
0.963266	-0.226159	CCR7
0.224938	-0.226159	CCR7
0.829756	-0.226159	CCR7
0.935725	-0.226159	CCR7
0.903531	-0.226159	CCR7
0.933855	-0.226159	CCR7
0.638505	-0.226159	CCR7
0.47926	-0.226159	CCR7
0.613875	-0.226159	CCR7
0.708208	-0.226159	CCR7
0.779315	-0.226159	CCR7
0.477146	-0.226159	CCR7
0.682853	-0.226159	CCR7
0.063171	-0.226159	CCR7
0.347884	-0.226159	CCR7
0.267234	-0.226159	CCR7
0.83042	-0.226159	CCR7
0.833442	-0.226159	CCR7
0.59896	-0.226159	CCR7
0.137165	-0.226159	CCR7
0.605077	-0.226159	CCR7
0.550245	-0.226159	CCR7
0.455787	-0.226159	CCR7
0.820734	-0.226159	CCR7
0.542815	-0.226159	CCR7
0.582244	-0.226159	CCR7
0.372912	-0.226159	CCR7
0.355438	-0.226159	CCR7
0.858364	-0.226159	CCR7
0.542356	-0.226159	CCR7
0.3158	-0.226159	CCR7
0.462238	-0.226159	CCR7
0.371536	-0.226159	CCR7
0.63759	-0.226159	CCR7
0.519239	-0.226159	CCR7
0.257973	-0.226159	CCR7
0.587481	-0.226159	CCR7
0.530368	-0.226159	CCR7
0.553691	-0.226159	CCR7
0.456931	-0.226159	CCR7
0.511312	-0.226159	CCR7
0.33983	-0.226159	CCR7
0.343336	-0.226159	CCR7
0.46139	-0.226159	CCR7
0.499327	-0.226159	CCR7
0.390725	-0.226159	CCR7
0.699434	-0.226159	CCR7
0.740271	-0.226159	CCR7
0.466282	-0.226159	CCR7
0.638609	-0.226159	CCR7
0.830433	-0.226159	CCR7
0.580025	-0.226159	CCR7
0.484502	-0.226159	CCR7
0.67427	-0.226159	CCR7
0.386807	-0.226159	CCR7
0.25704	-0.226159	CCR7
0.0870641	-0.226159	CCR7
0.821603	-0.226159	CCR7
0.172297	-0.226159	CCR7
0.165064	-0.226159	CCR7
0.405261	-0.226159	CCR7
0.386885	-0.226159	CCR7
0.712029	-0.226159	CCR7
0.332965	-0.226159	CCR7
0.493706	-0.226159	CCR7
0.473638	-0.226159	CCR7
0.533097	-0.226159	CCR7
0.403308	-0.226159	CCR7
0.357469	-0.226159	CCR7
0.384069	-0.226159	CCR7
0.605192	-0.226159	CCR7
0.242908	-0.226159	CCR7
0.35768	-0.226159	CCR7
0.468342	-0.226159	CCR7
0.283155	-0.226159	CCR7
0.0595266	-0.226159	CCR7
0.547938	-0.226159	CCR7
0.250797	-0.226159	CCR7
0.691517	-0.226159	CCR7
0.646404	-0.226159	CCR7
0.527494	-0.226159	CCR7
0.622342	-0.226159	CCR7
0.0619481	-0.226159	CCR7
0.324272	-0.226159	CCR7
0.507541	-0.226159	CCR7
0.58748	-0.226159	CCR7
0.552155	-0.226159	CCR7
0.485192	-0.226159	CCR7
0.36132	-0.226159	CCR7
0.512182	-0.226159	CCR7
0.289152	-0.226159	CCR7
0.232434	-0.226159	CCR7
0.344492	-0.226159	CCR7
0.507541	-0.226159	CCR7
0.300454	-0.226159	CCR7
0.422219	-0.226159	CCR7
0.673619	-0.226159	CCR7
0.246061	-0.226159	CCR7
0.393021	-0.226159	CCR7
0.336951	-0.226159	CCR7
0.323225	-0.226159	CCR7
0.256137	-0.226159	CCR7
0.568266	-0.226159	CCR7
0.151312	-0.226159	CCR7
0.563898	-0.226159	CCR7
0.497149	-0.226159	CCR7
0.239481	-0.226159	CCR7
0.455787	-0.226159	CCR7
0.52594	-0.226159	CCR7
0.0631504	-0.226159	CCR7
0.486877	-0.226159	CCR7
0.505297	-0.226159	CCR7
0.323069	-0.226159	CCR7
0.737481	-0.226159	CCR7
0.112486	-0.226159	CCR7
0.473638	-0.226159	CCR7
0.345606	-0.226159	CCR7
0.655418	-0.226159	CCR7
0.838499	-0.226159	CCR7
0.588577	-0.226159	CCR7
0.427514	-0.226159	CCR7
0.13031	-0.226159	CCR7
0.636799	-0.226159	CCR7
0.361593	-0.226159	CCR7
0.707769	-0.226159	CCR7
0.18392	-0.226159	CCR7
0.528018	-0.226159	CCR7
0.596644	-0.226159	CCR7
0.493706	-0.226159	CCR7
0.447614	-0.226159	CCR7
0.348289	-0.226159	CCR7
0.696462	-0.226159	CCR7
0.61549	-0.226159	CCR7
0.428674	-0.226159	CCR7
0.552331	-0.226159	CCR7
0.325677	-0.226159	CCR7
0.651346	-0.226159	CCR7
0.365749	-0.226159	CCR7
0.4814	-0.226159	CCR7
0.124554	-0.226159	CCR7
0.649213	-0.226159	CCR7
0.539905	-0.226159	CCR7
0.293425	-0.226159	CCR7
0.738848	-0.226159	CCR7
0.293529	-0.226159	CCR7
0.334364	-0.226159	CCR7
0.375244	-0.226159	CCR7
0.467364	-0.226159	CCR7
0.514361	-0.226159	CCR7
0.27585	-0.226159	CCR7
0.327262	-0.226159	CCR7
0.615736	-0.226159	CCR7
0.471282	-0.226159	CCR7
0.153328	-0.226159	CCR7
0.540224	-0.226159	CCR7
0.560209	-0.226159	CCR7
0.593426	-0.226159	CCR7
0.39531	-0.226159	CCR7
0.614489	-0.226159	CCR7
0.51728	-0.226159	CCR7
0.234752	-0.226159	CCR7
0.232628	-0.226159	CCR7
0.0591292	-0.226159	CCR7
0.154956	-0.226159	CCR7
0.275609	-0.226159	CCR7
0.311886	-0.226159	CCR7
0.493706	-0.226159	CCR7
0.491605	-0.226159	CCR7
0.252128	-0.226159	CCR7
0.148699	-0.226159	CCR7
0.519637	-0.226159	CCR7
0.480168	-0.226159	CCR7
0.140542	-0.226159	CCR7
0.262695	-0.226159	CCR7
0.627213	-0.226159	CCR7
0.454854	-0.226159	CCR7
0.318889	-0.226159	CCR7
0.557332	-0.226159	CCR7
0.962124	-0.226159	CCR7
0.639087	-0.226159	CCR7
0.344123	-0.226159	CCR7
0.523844	-0.226159	CCR7
0.765435	-0.226159	CCR7
0.157393	-0.226159	CCR7
0.729397	-0.226159	CCR7
0.486877	-0.226159	CCR7
0.673851	-0.226159	CCR7
0.539653	-0.226159	CCR7
0.545537	-0.226159	CCR7
0.407816	-0.226159	CCR7
0.0621225	-0.226159	CCR7
0.623701	-0.226159	CCR7
0.637165	-0.226159	CCR7
0.318784	-0.226159	CCR7
0.486877	-0.226159	CCR7
0.195697	-0.226159	CCR7
0.450086	-0.226159	CCR7
0.545643	-0.226159	CCR7
0.158164	-0.226159	CCR7
0.354715	-0.226159	CCR7
0.354314	-0.226159	CCR7
0.515058	-0.226159	CCR7
0.167651	-0.226159	CCR7
0.713031	-0.226159	CCR7
0.327845	-0.226159	CCR7
0.524345	-0.226159	CCR7
0.136657	-0.226159	CCR7
0.406129	-0.226159	CCR7
0.143372	-0.226159	CCR7
0.421011	-0.226159	CCR7
0.17909	-0.226159	CCR7
0.540707	-0.226159	CCR7
0.356426	-0.226159	CCR7
0.511394	-0.226159	CCR7
0.191511	-0.226159	CCR7
0.0934744	-0.226159	CCR7
0.180192	-0.226159	CCR7
0.379784	-0.226159	CCR7
0.525645	-0.226159	CCR7
0.560277	-0.226159	CCR7
0.115465	-0.226159	CCR7
0.639334	-0.226159	CCR7
0.344482	-0.226159	CCR7
0.368359	-0.226159	CCR7
0.450086	-0.226159	CCR7
0.0312312	-0.226159	CCR7
0.161713	-0.226159	CCR7
0.259724	-0.226159	CCR7
0.839898	-0.226159	CCR7
0.506446	-0.226159	CCR7
0.381967	-0.226159	CCR7
0.500606	-0.226159	CCR7
0.405439	-0.226159	CCR7
0.0690585	-0.226159	CCR7
0.507541	-0.226159	CCR7
0.470327	-0.226159	CCR7
0.437184	-0.226159	CCR7
0.173395	-0.226159	CCR7
0.35218	-0.226159	CCR7
0.502693	-0.226159	CCR7
0.0408543	-0.226159	CCR7
0.163877	-0.226159	CCR7
0.32825	-0.226159	CCR7
0.535274	-0.226159	CCR7
0.370514	-0.226159	CCR7
0.788212	-0.226159	CCR7
0.38301	-0.226159	CCR7
0.505549	-0.226159	CCR7
0.376639	-0.226159	CCR7
0.145529	-0.226159	CCR7
0.361858	-0.226159	CCR7
0.189076	-0.226159	CCR7
0.313455	-0.226159	CCR7
0.626325	-0.226159	CCR7
0.23319	-0.226159	CCR7
0.316135	-0.226159	CCR7
0.371162	-0.226159	CCR7
0.116136	-0.226159	CCR7
0.61941	-0.226159	CCR7
0.0752366	-0.226159	CCR7
0.230047	-0.226159	CCR7
0.543864	-0.226159	CCR7
0.796401	-0.226159	CCR7
0.619508	-0.226159	CCR7
0.456562	-0.226159	CCR7
0.150952	-0.226159	CCR7
0.328989	-0.226159	CCR7
0.0647597	-0.226159	CCR7
0.750362	-0.226159	CCR7
0.321515	-0.226159	CCR7
0.540878	-0.226159	CCR7
0.486877	-0.226159	CCR7
0.492276	-0.226159	CCR7
0.635977	-0.226159	CCR7
0.681688	-0.226159	CCR7
0.649233	-0.226159	CCR7
0.607843	-0.226159	CCR7
0.314929	-0.226159	CCR7
0.473638	-0.226159	CCR7
0.489219	-0.226159	CCR7
0.104332	-0.226159	CCR7
0.163569	-0.226159	CCR7
0.624693	-0.226159	CCR7
0.651403	-0.226159	CCR7
0.403163	-0.226159	CCR7
0.222024	-0.226159	CCR7
0.12806	-0.226159	CCR7
0.335195	-0.226159	CCR7
0.530949	-0.226159	CCR7
0.235331	-0.226159	CCR7
0.393989	-0.226159	CCR7
0.172368	-0.226159	CCR7
0.292571	-0.226159	CCR7
0.587562	-0.226159	CCR7
0.255328	-0.226159	CCR7
0.797032	-0.226159	CCR7
0.825236	-0.226159	CCR7
0.231962	-0.226159	CCR7
0.149764	-0.226159	CCR7
0.375118	-0.226159	CCR7
0.406628	-0.226159	CCR7
0.314245	-0.226159	CCR7
0.314524	-0.226159	CCR7
0.516672	-0.226159	CCR7
0.634283	-0.226159	CCR7
0.548069	-0.226159	CCR7
0.121739	-0.226159	CCR7
0.317412	-0.226159	CCR7
0.331931	-0.226159	CCR7
0.514485	-0.226159	CCR7
0.584449	-0.226159	CCR7
0.314679	-0.226159	CCR7
0.613719	-0.226159	CCR7
0.217762	-0.226159	CCR7
0.449457	-0.226159	CCR7
0.34473	-0.226159	CCR7
0.123719	-0.226159	CCR7
0.341453	-0.226159	CCR7
0.374131	-0.226159	CCR7
0.433775	-0.226159	CCR7
0.196234	-0.226159	CCR7
0.789209	-0.226159	CCR7
0.217032	-0.226159	CCR7
0.315326	-0.226159	CCR7
0.274561	-0.226159	CCR7
0.488936	-0.226159	CCR7
0.260042	-0.226159	CCR7
0.906256	-0.226159	CCR7
0.343428	-0.226159	CCR7
0.486877	-0.226159	CCR7
0.359431	-0.226159	CCR7
0.467364	-0.226159	CCR7
0.440247	-0.226159	CCR7
0.263558	-0.226159	CCR7
0.356366	-0.226159	CCR7
0.424041	-0.226159	CCR7
0.264481	-0.226159	CCR7
0.384001	-0.226159	CCR7
0.268995	-0.226159	CCR7
0.410207	-0.226159	CCR7
0.462086	-0.226159	CCR7
0.384001	-0.226159	CCR7
0.139206	-0.226159	CCR7
0.628951	-0.226159	CCR7
0.270463	-0.226159	CCR7
0.335097	-0.226159	CCR7
0.381681	-0.226159	CCR7
0.0401448	-0.226159	CCR7
0.383062	-0.226159	CCR7
0.470373	-0.226159	CCR7
0.45075	-0.226159	CCR7
0.588973	-0.226159	CCR7
0.647681	-0.226159	CCR7
0.277369	-0.226159	CCR7
0.338315	-0.226159	CCR7
0.160029	-0.226159	CCR7
0.1662	-0.226159	CCR7
0.590678	-0.226159	CCR7
0.377264	-0.226159	CCR7
0.225026	-0.226159	CCR7
0.465542	-0.226159	CCR7
0.757054	-0.226159	CCR7
0.148622	-0.226159	CCR7
0.453225	-0.226159	CCR7
0.253559	-0.226159	CCR7
0.460562	-0.226159	CCR7
0.325723	-0.226159	CCR7
0.0787265	-0.226159	CCR7
0.511019	-0.226159	CCR7
0.263412	-0.226159	CCR7
0.393415	-0.226159	CCR7
0.358183	-0.226159	CCR7
0.699795	-0.226159	CCR7
0.455787	-0.226159	CCR7
0.0951603	-0.226159	CCR7
0.367997	-0.226159	CCR7
0.608338	-0.226159	CCR7
0.865091	-0.226159	CCR7
0.384001	-0.226159	CCR7
0.480582	-0.226159	CCR7
0.342482	-0.226159	CCR7
0.507541	-0.226159	CCR7
0.68864	-0.226159	CCR7
0.559501	-0.226159	CCR7
0.236675	-0.226159	CCR7
0.0874579	-0.226159	CCR7
0.675926	-0.226159	CCR7
0.238689	-0.226159	CCR7
0.595216	-0.226159	CCR7
0.598013	-0.226159	CCR7
0.301393	-0.226159	CCR7
0.472916	-0.226159	CCR7
0.30582	-0.226159	CCR7
0.321818	-0.226159	CCR7
0.521427	-0.226159	CCR7
0.469443	-0.226159	CCR7
0.166406	-0.226159	CCR7
0.476246	-0.226159	CCR7
0.332146	-0.226159	CCR7
0.212182	-0.226159	CCR7
0.350402	-0.226159	CCR7
0.093563	2.06348	CCR7
0.515373	-0.226159	CCR7
0.601626	-0.226159	CCR7
0.450086	-0.226159	CCR7
0.464795	-0.226159	CCR7
0.552386	-0.226159	CCR7
0.706067	-0.226159	CCR7
0.486877	-0.226159	CCR7
0.487398	-0.226159	CCR7
0.233413	-0.226159	CCR7
0.36003	-0.226159	CCR7
0.347228	-0.226159	CCR7
0.44277	-0.226159	CCR7
0.330544	-0.226159	CCR7
0.52423	-0.226159	CCR7
0.356985	-0.226159	CCR7
0.351695	-0.226159	CCR7
0.237105	-0.226159	CCR7
0.129238	-0.226159	CCR7
0.675246	-0.226159	CCR7
0.608104	-0.226159	CCR7
0.363754	-0.226159	CCR7
0.297665	-0.226159	CCR7
0.265917	-0.226159	CCR7
0.48475	-0.226159	CCR7
0.465884	-0.226159	CCR7
0.373661	-0.226159	CCR7
0.364715	-0.226159	CCR7
0.35569	-0.226159	CCR7
0.254826	-0.226159	CCR7
0.591153	-0.226159	CCR7
0.632141	-0.226159	CCR7
0.270595	-0.226159	CCR7
0.659522	-0.226159	CCR7
0.491266	-0.226159	CCR7
0.137738	2.06348	CCR7
0.419105	-0.226159	CCR7
0.507541	-0.226159	CCR7
0.339796	-0.226159	CCR7
0.395113	-0.226159	CCR7
0.164325	-0.226159	CCR7
0.189937	-0.226159	CCR7
0.390725	-0.226159	CCR7
0.324054	-0.226159	CCR7
0.161099	-0.226159	CCR7
0.624614	-0.226159	CCR7
0.199144	-0.226159	CCR7
0.38129	-0.226159	CCR7
0.434068	-0.226159	CCR7
0.327342	-0.226159	CCR7
0.61782	-0.226159	CCR7
0.362564	-0.226159	CCR7
0.299193	-0.226159	CCR7
0.328085	-0.226159	CCR7
0.433002	-0.226159	CCR7
0.552559	-0.226159	CCR7
0.241046	-0.226159	CCR7
0.168949	-0.226159	CCR7
0.455787	-0.226159	CCR7
0.259905	-0.226159	CCR7
0.257651	-0.226159	CCR7
0.455787	-0.226159	CCR7
0.34532	-0.226159	CCR7
0.0629633	-0.226159	CCR7
0.240104	-0.226159	CCR7
0.643751	-0.226159	CCR7
0.334148	-0.226159	CCR7
0.367344	-0.226159	CCR7
0.229061	-0.226159	CCR7
0.803386	-0.226159	CCR7
0.384001	-0.226159	CCR7
0.399687	-0.226159	CCR7
0.573621	-0.226159	CCR7
0.219177	-0.226159	CCR7
0.509213	-0.226159	CCR7
0.48244	-0.226159	CCR7
0.483526	-0.226159	CCR7
0.294149	-0.226159	CCR7
0.382757	-0.226159	CCR7
0.577945	-0.226159	CCR7
0.101471	-0.226159	CCR7
0.262084	-0.226159	CCR7
0.123679	-0.226159	CCR7
0.336868	-0.226159	CCR7
0.219436	-0.226159	CCR7
0.507541	-0.226159	CCR7
0.202408	-0.226159	CCR7
0.0852022	-0.226159	CCR7
0.138605	-0.226159	CCR7
0.194357	-0.226159	CCR7
0.987099	-0.226159	CCR7
0.332719	-0.226159	CCR7
0.521427	-0.226159	CCR7
0.578579	-0.226159	CCR7
0.361561	-0.226159	CCR7
0.493862	-0.226159	CCR7
0.375972	-0.226159	CCR7
0.384513	-0.226159	CCR7
0.270677	-0.226159	CCR7
0.533833	-0.226159	CCR7
0.15174	-0.226159	CCR7
0.476992	-0.226159	CCR7
0.255328	-0.226159	CCR7
0.39996	-0.226159	CCR7
0.357476	-0.226159	CCR7
0.535274	-0.226159	CCR7
0.601051	-0.226159	CCR7
0.450086	-0.226159	CCR7
0.219882	-0.226159	CCR7
0.363188	-0.226159	CCR7
0.0841567	-0.226159	CCR7
0.424041	-0.226159	CCR7
0.365369	-0.226159	CCR7
0.183868	-0.226159	CCR7
0.401101	-0.226159	CCR7
0.377007	-0.226159	CCR7
0.346146	-0.226159	CCR7
0.18935	-0.226159	CCR7
0.359629	-0.226159	CCR7
0.438838	-0.226159	CCR7
0.2106	-0.226159	CCR7
0.182226	-0.226159	CCR7
0.380937	-0.226159	CCR7
0.331834	-0.226159	CCR7
0.393359	-0.226159	CCR7
0.963009	-0.226159	CCR7
0.406	-0.226159	CCR7
0.377264	-0.226159	CCR7
0.102473	-0.226159	CCR7
0.0677562	-0.226159	CCR7
0.346183	-0.226159	CCR7
0.455787	-0.226159	CCR7
0.469395	-0.226159	CCR7
0.450086	-0.226159	CCR7
0.0453198	-0.226159	CCR7
0.455787	-0.226159	CCR7
0.500606	-0.226159	CCR7
0.302989	-0.226159	CCR7
0.308957	-0.226159	CCR7
0.321536	-0.226159	CCR7
0.43228	-0.226159	CCR7
0.617105	-0.226159	CCR7
0.156346	-0.226159	CCR7
0.388697	-0.226159	CCR7
0.372192	-0.226159	CCR7
0.0471842	-0.226159	CCR7
0.502356	-0.226159	CCR7
0.85993	2.06348	CCR7
0.419118	-0.226159	CCR7
0.22464	-0.226159	CCR7
0.0842602	-0.226159	CCR7
0.863631	-0.226159	CCR7
0.886635	-0.226159	CCR7
0.239657	-0.226159	CCR7
0.372077	-0.226159	CCR7
0.26536	-0.226159	CCR7
0.341417	-0.226159	CCR7
0.345402	-0.226159	CCR7
0.189079	-0.226159	CCR7
0.2216	-0.226159	CCR7
0.045466	-0.226159	CCR7
0.359171	-0.226159	CCR7
0.122804	-0.226159	CCR7
0.290886	-0.226159	CCR7
0.390329	-0.226159	CCR7
0.485612	-0.226159	CCR7
0.790186	-0.226159	CCR7
0.401702	-0.226159	CCR7
0.122329	-0.226159	CCR7
0.46139	-0.226159	CCR7
0.583874	-0.226159	CCR7
0.802146	-0.226159	CCR7
0.336752	-0.226159	CCR7
0.439478	-0.226159	CCR7
0.379402	-0.226159	CCR7
0.528359	-0.226159	CCR7
0.129711	-0.226159	CCR7
0.254169	-0.226159	CCR7
0.376592	-0.226159	CCR7
0.473638	-0.226159	CCR7
0.681344	2.06348	CCR7
0.111309	-0.226159	CCR7
0.356532	-0.226159	CCR7
0.500606	-0.226159	CCR7
0.128897	-0.226159	CCR7
0.165805	-0.226159	CCR7
0.877463	-0.226159	CCR7
0.493706	-0.226159	CCR7
0.459894	-0.226159	CCR7
0.404488	-0.226159	CCR7
0.0855762	-0.226159	CCR7
0.53702	-0.226159	CCR7
0.473042	-0.226159	CCR7
0.182732	-0.226159	CCR7
0.378374	-0.226159	CCR7
0.241827	-0.226159	CCR7
0.377264	-0.226159	CCR7
0.46041	-0.226159	CCR7
0.367684	-0.226159	CCR7
0.500606	-0.226159	CCR7
0.241827	-0.226159	CCR7
0.119275	-0.226159	CCR7
0.495491	-0.226159	CCR7
0.512689	-0.226159	CCR7
0.404636	-0.226159	CCR7
0.318906	-0.226159	CCR7
0.197265	-0.226159	CCR7
0.119183	-0.226159	CCR7
0.268845	-0.226159	CCR7
0.474761	-0.226159	CCR7
0.886523	2.06348	CCR7
0.315502	-0.226159	CCR7
0.339563	-0.226159	CCR7
0.333665	-0.226159	CCR7
0.312133	-0.226159	CCR7
0.551312	-0.226159	CCR7
0.299483	-0.226159	CCR7
0.284285	-0.226159	CCR7
0.297999	-0.226159	CCR7
0.349191	-0.226159	CCR7
0.380386	-0.226159	CCR7
0.137072	-0.226159	CCR7
0.0676504	-0.226159	CCR7
0.0571867	-0.226159	CCR7
0.0504205	-0.226159	CCR7
0.160549	-0.226159	CCR7
0.521427	-0.226159	CCR7
0.0591729	-0.226159	CCR7
0.150196	-0.226159	CCR7
0.846095	-0.226159	CCR7
0.353627	-0.226159	CCR7
0.514485	-0.226159	CCR7
0.269107	-0.226159	CCR7
0.350913	-0.226159	CCR7
0.46139	-0.226159	CCR7
0.566771	-0.226159	CCR7
0.373368	-0.226159	CCR7
0.072703	-0.226159	CCR7
0.473638	-0.226159	CCR7
0.346397	-0.226159	CCR7
0.493706	-0.226159	CCR7
0.149828	-0.226159	CCR7
0.0523161	-0.226159	CCR7
0.351836	-0.226159	CCR7
0.353032	-0.226159	CCR7
0.180473	-0.226159	CCR7
0.166104	-0.226159	CCR7
0.235865	-0.226159	CCR7
0.571029	-0.226159	CCR7
0.421798	-0.226159	CCR7
0.689814	-0.226159	CCR7
0.404849	-0.226159	CCR7
0.46139	-0.226159	CCR7
0.309554	-0.226159	CCR7
0.538515	-0.226159	CCR7
0.546317	-0.226159	CCR7
0.313838	-0.226159	CCR7
0.649799	-0.226159	CCR7
0.116698	-0.226159	CCR7
0.986345	-0.226159	CCR7
0.0887178	2.06348	CCR7
0.428075	-0.226159	CCR7
0.304554	-0.226159	CCR7
0.463625	-0.226159	CCR7
0.182843	-0.226159	CCR7
0.507462	-0.226159	CCR7
0.240649	-0.226159	CCR7
0.353565	-0.226159	CCR7
0.64652	-0.226159	CCR7
0.103645	-0.226159	CCR7
0.553645	-0.226159	CCR7
0.151755	-0.226159	CCR7
0.332765	-0.226159	CCR7
0.223918	-0.226159	CCR7
0.349019	-0.226159	CCR7
0.494961	-0.226159	CCR7
0.24248	-0.226159	CCR7
0.514485	-0.226159	CCR7
0.153406	-0.226159	CCR7
0.56183	-0.226159	CCR7
0.309562	-0.226159	CCR7
0.265408	-0.226159	CCR7
0.567381	-0.226159	CCR7
0.387607	-0.226159	CCR7
0.190111	-0.226159	CCR7
0.226373	-0.226159	CCR7
0.204161	-0.226159	CCR7
0.363219	-0.226159	CCR7
0.547152	-0.226159	CCR7
0.446745	-0.226159	CCR7
0.46139	-0.226159	CCR7
0.502749	-0.226159	CCR7
0.691397	-0.226159	CCR7
0.288799	-0.226159	CCR7
0.583862	-0.226159	CCR7
0.384001	-0.226159	CCR7
0.608153	-0.226159	CCR7
0.222134	-0.226159	CCR7
0.484969	-0.226159	CCR7
0.239426	-0.226159	CCR7
0.466169	-0.226159	CCR7
0.194063	-0.226159	CCR7
0.294742	-0.226159	CCR7
0.159534	-0.226159	CCR7
0.446113	-0.226159	CCR7
0.248575	-0.226159	CCR7
0.434521	-0.226159	CCR7
0.445976	-0.226159	CCR7
0.186097	-0.226159	CCR7
0.370952	-0.226159	CCR7
0.388228	-0.226159	CCR7
0.455787	-0.226159	CCR7
0.467364	-0.226159	CCR7
0.826173	-0.226159	CCR7
0.239641	-0.226159	CCR7
0.331387	-0.226159	CCR7
0.314857	-0.226159	CCR7
0.179332	-0.226159	CCR7
0.374468	-0.226159	CCR7
0.57595	-0.226159	CCR7
0.470132	-0.226159	CCR7
0.390725	-0.226159	CCR7
0.15936	-0.226159	CCR7
0.346553	-0.226159	CCR7
0.781886	-0.226159	CCR7
0.166212	-0.226159	CCR7
0.592631	-0.226159	CCR7
0.467364	-0.226159	CCR7
0.199551	-0.226159	CCR7
0.332996	-0.226159	CCR7
0.124531	-0.226159	CCR7
0.258912	-0.226159	CCR7
0.455787	-0.226159	CCR7
0.0910843	-0.226159	CCR7
0.335088	-0.226159	CCR7
0.344413	-0.226159	CCR7
0.268845	-0.226159	CCR7
0.225248	-0.226159	CCR7
0.205881	-0.226159	CCR7
0.0720746	-0.226159	CCR7
0.159752	-0.226159	CCR7
0.739378	-0.226159	CCR7
0.371103	-0.226159	CCR7
0.480168	-0.226159	CCR7
0.46233	-0.226159	CCR7
0.326271	-0.226159	CCR7
0.376625	-0.226159	CCR7
0.524443	-0.226159	CCR7
0.25787	-0.226159	CCR7
0.105329	-0.226159	CCR7
0.367205	-0.226159	CCR7
0.486039	-0.226159	CCR7
0.44371	-0.226159	CCR7
0.22105	-0.226159	CCR7
0.63004	-0.226159	CCR7
0.411485	-0.226159	CCR7
0.124308	2.06348	CCR7
0.420854	-0.226159	CCR7
0.156222	-0.226159	CCR7
0.175037	4.35311	CCR7
0.404119	-0.226159	CCR7
0.0486055	-0.226159	CCR7
0.21556	-0.226159	CCR7
0.175926	-0.226159	CCR7
0.312857	-0.226159	CCR7
0.360607	-0.226159	CCR7
0.377264	2.06348	CCR7
0.426781	-0.226159	CCR7
0.327998	-0.226159	CCR7
0.0939577	-0.226159	CCR7
0.177306	-0.226159	CCR7
0.631721	-0.226159	CCR7
0.146324	2.06348	CCR7
0.232018	-0.226159	CCR7
0.280993	-0.226159	CCR7
0.152734	-0.226159	CCR7
0.480168	-0.226159	CCR7
0.497884	-0.226159	CCR7
0.0795053	-0.226159	CCR7
0.450086	-0.226159	CCR7
0.0748559	2.06348	CCR7
0.467364	-0.226159	CCR7
0.391503	-0.226159	CCR7
0.473638	-0.226159	CCR7
0.135907	-0.226159	CCR7
0.0611858	-0.226159	CCR7
0.0710617	2.06348	CCR7
0.10529	-0.226159	CCR7
0.353293	-0.226159	CCR7
0.389259	-0.226159	CCR7
0.393539	-0.226159	CCR7
0.0538926	-0.226159	CCR7
0.230747	-0.226159	CCR7
0.157664	-0.226159	CCR7
0.255328	-0.226159	CCR7
0.0999135	2.06348	CCR7
0.363754	-0.226159	CCR7
0.553545	-0.226159	CCR7
0.33035	-0.226159	CCR7
0.813386	-0.226159	CCR7
0.299504	-0.226159	CCR7
0.14826	-0.226159	CCR7
0.213927	-0.226159	CCR7
0.406002	-0.226159	CCR7
0.0822798	2.06348	CCR7
0.798694	-0.226159	CCR7
0.18155	-0.226159	CCR7
0.344738	-0.226159	CCR7
0.175607	-0.226159	CCR7
0.171526	-0.226159	CCR7
0.212726	-0.226159	CCR7
0.071722	4.35311	CCR7
0.1132	-0.226159	CCR7
0.163537	-0.226159	CCR7
0.149502	-0.226159	CCR7
0.0575171	-0.226159	CCR7
0.0766918	2.06348	CCR7
0.0490905	-0.226159	CCR7
0.206921	-0.226159	CCR7
0.299165	-0.226159	CCR7
0.391551	-0.226159	CCR7
0.168634	-0.226159	CCR7
0.455787	-0.226159	CCR7
0.0727997	2.06348	CCR7
0.347765	-0.226159	CCR7
0.102892	-0.226159	CCR7
0.199072	-0.226159	CCR7
0.380497	-0.226159	CCR7
0.410785	-0.226159	CCR7
0.0859995	-0.226159	CCR7
0.178339	-0.226159	CCR7
0.193003	-0.226159	CCR7
0.0565914	-0.226159	CCR7
0.288338	-0.226159	CCR7
0.357634	-0.226159	CCR7
0.467018	-0.226159	CCR7
0.0502275	-0.226159	CCR7
0.778608	-0.226159	CCR7
0.377927	-0.226159	CCR7
0.0978453	2.06348	CCR7
0.136125	2.06348	CCR7
0.262567	-0.226159	CCR7
0.381691	-0.226159	CCR7
0.238024	-0.226159	CCR7
0.442001	-0.226159	CCR7
0.546285	-0.226159	CCR7
0.0524545	2.06348	CCR7
0.430628	-0.226159	CCR7
0.36888	-0.226159	CCR7
0.168619	-0.226159	CCR7
0.0704529	-0.226159	CCR7
0.0787228	-0.226159	CCR7
0.0835783	2.06348	CCR7
0.223586	-0.226159	CCR7
0.39245	-0.226159	CCR7
0.0753087	-0.226159	CCR7
0.450086	-0.226159	CCR7
0.148767	-0.226159	CCR7
0.094349	-0.226159	CCR7
0.0809213	-0.226159	CCR7
0.0717596	-0.226159	CCR7
0.104211	4.35311	CCR7
0.183311	-0.226159	CCR7
0.0848916	2.06348	CCR7
0.250544	-0.226159	CCR7
0.730468	-0.226159	CCR7
0.862818	-0.226159	CCR7
0.390725	-0.226159	CCR7
0.0806935	-0.226159	CCR7
0.790863	-0.226159	CCR7
0.943016	2.06348	CCR7
0.34903	-0.226159	CCR7
0.188581	-0.226159	CCR7
0.239801	-0.226159	CCR7
0.833625	-0.226159	CCR7
0.814219	-0.226159	CCR7
0.936213	-0.226159	CCR7
0.0837868	4.35311	CCR7
0.120782	4.35311	CCR7
0.187933	-0.226159	CCR7
0.0590764	6.64274	CCR7
0.0911499	10.2154	CCR7
0.884252	-0.226159	CCR7
0.826888	-0.226159	CCR7
0.811465	-0.226159	CCR7
0.112513	-0.226159	CCR7
0.500606	-0.226159	CCR7
0.640172	-0.226159	CCR7
0.341417	-0.226159	CCR7
0.39681	-0.226159	CCR7
0.552556	-0.226159	CCR7
0.389849	-0.226159	CCR7
0.445389	-0.226159	CCR7
0.285502	-0.226159	CCR7
0.407746	-0.226159	CCR7
0.387115	-0.226159	CCR7
0.116027	-0.226159	CCR7
0.409045	-0.226159	CCR7
0.38152	-0.226159	CCR7
0.398693	-0.226159	CCR7
0.0300634	-0.226159	CCR7
0.155464	-0.226159	CCR7
0.952204	-0.226159	CCR7
0.428424	-0.226159	CCR7
0.254269	-0.226159	CCR7
0.434241	-0.226159	CCR7
0.659193	-0.226159	CCR7
0.360579	-0.226159	CCR7
0.155883	-0.226159	CCR7
0.43221	-0.226159	CCR7
0.333114	-0.226159	CCR7
0.301955	-0.226159	CCR7
0.442629	-0.226159	CCR7
0.379569	-0.226159	CCR7
0.41793	-0.226159	CCR7
0.254233	-0.226159	CCR7
0.414608	-0.226159	CCR7
0.239181	-0.226159	CCR7
0.351613	-0.226159	CCR7
0.571212	-0.226159	CCR7
0.0398254	-0.226159	CCR7
0.156588	-0.226159	CCR7
0.430628	-0.226159	CCR7
0.450086	-0.226159	CCR7
0.44199	-0.226159	CCR7
0.480168	-0.226159	CCR7
0.397431	-0.226159	CCR7
0.443058	-0.226159	CCR7
0.405042	-0.226159	CCR7
0.188464	-0.226159	CCR7
0.393174	-0.226159	CCR7
0.692952	-0.226159	CCR7
0.634381	-0.226159	CCR7
0.455787	-0.226159	CCR7
0.281629	-0.226159	CCR7
0.31984	-0.226159	CCR7
0.985635	-0.226159	CCR7
0.437184	-0.226159	CCR7
0.473372	-0.226159	CCR7
0.417427	-0.226159	CCR7
0.397431	-0.226159	CCR7
0.430628	-0.226159	CCR7
0.177023	-0.226159	CCR7
0.384001	-0.226159	CCR7
0.558379	-0.226159	CCR7
0.46763	-0.226159	CCR7
0.410968	-0.226159	CCR7
0.280286	-0.226159	CCR7
0.119582	-0.226159	CCR7
0.226839	-0.226159	CCR7
0.589432	-0.226159	CCR7
0.413124	-0.226159	CCR7
0.898219	-0.226159	CCR7
0.0678743	-0.226159	CCR7
0.264349	-0.226159	CCR7
0.198922	-0.226159	CCR7
0.486877	-0.226159	CCR7
0.333169	-0.226159	CCR7
0.384001	-0.226159	CCR7
0.430628	-0.226159	CCR7
0.624557	-0.226159	CCR7
0.148565	-0.226159	CCR7
0.150241	-0.226159	CCR7
0.489623	-0.226159	CCR7
0.473638	-0.226159	CCR7
0.421321	-0.226159	CCR7
0.361752	-0.226159	CCR7
0.774669	-0.226159	CCR7
0.450544	-0.226159	CCR7
0.406504	-0.226159	CCR7
0.530486	-0.226159	CCR7
0.945257	4.35311	CCR7
0.877442	-0.226159	CCR7
0.408747	-0.226159	CCR7
0.22797	-0.226159	CCR7
0.419269	-0.226159	CCR7
0.812846	-0.226159	CCR7
0.389212	-0.226159	CCR7
0.236685	-0.226159	CCR7
0.29873	-0.226159	CCR7
0.402685	-0.226159	CCR7
0.500606	-0.226159	CCR7
0.507541	-0.226159	CCR7
0.179137	-0.226159	CCR7
0.510265	-0.226159	CCR7
0.899035	-0.226159	CCR7
0.370631	-0.226159	CCR7
0.291097	-0.226159	CCR7
0.42579	-0.226159	CCR7
0.501645	-0.226159	CCR7
0.302711	-0.226159	CCR7
0.290936	-0.226159	CCR7
0.430628	-0.226159	CCR7
0.966873	-0.226159	CCR7
0.415403	-0.226159	CCR7
0.368641	-0.226159	CCR7
0.0637716	-0.226159	CCR7
0.993035	-0.226159	CCR7
0.369784	-0.226159	CCR7
0.400687	-0.226159	CCR7
0.400622	-0.226159	CCR7
0.351937	-0.226159	CCR7
0.307505	-0.226159	CCR7
0.282378	-0.226159	CCR7
0.410785	-0.226159	CCR7
0.771462	-0.226159	CCR7
0.564077	2.06348	CCR7
0.306323	-0.226159	CCR7
0.450086	-0.226159	CCR7
0.448175	-0.226159	CCR7
0.404079	-0.226159	CCR7
0.496243	-0.226159	CCR7
0.861846	-0.226159	CCR7
0.839611	-0.226159	CCR7
0.404119	-0.226159	CCR7
0.420766	-0.226159	CCR7
0.539171	-0.226159	CCR7
0.659169	-0.226159	CCR7
0.00829794	-0.226159	CCR7
0.424041	-0.226159	CCR7
0.000284829	-0.226159	CCR7
0.516817	-0.226159	CCR7
0.0693774	-0.226159	CCR7
0.244823	-0.226159	CCR7
0.358925	-0.226159	CCR7
0.349344	-0.226159	CCR7
0.37076	-0.226159	CCR7
0.624575	-0.226159	CCR7
0.0443009	-0.226159	CCR7
0.837189	-0.226159	CCR7
0.792051	-0.226159	CCR7
0.500606	-0.226159	CCR7
0.79647	-0.226159	CCR7
0.0464003	-0.226159	CCR7
0.893924	-0.226159	CCR7
0.746367	-0.226159	CCR7
0.924738	-0.226159	CCR7
0.729873	-0.226159	CCR7
0.0621755	-0.226159	CCR7
0.0353052	-0.226159	CCR7
0.291396	-0.226159	CCR7
0.959831	2.06348	CCR7
0.46139	-0.226159	CCR7
0.0616284	-0.226159	CCR7
0.0572094	2.06348	CCR7
0.0453769	4.35311	CCR7
0.059047	-0.226159	CCR7
0.262084	-0.226159	CCR7
0.0414876	2.06348	CCR7
0.750338	-0.226159	CCR7
0.87005	-0.226159	CCR7
0.784394	-0.226159	CCR7
0.903418	-0.226159	CCR7
0.557218	-0.226159	CCR7
0.735677	-0.226159	CCR7
0.943267	-0.226159	CCR7
0.909368	-0.226159	CCR7
0.891334	-0.226159	CCR7
0.872533	-0.226159	CCR7
0.0339956	6.64274	CCR7
0.884329	8.93238	CCR7
0.184498	-0.226159	CCR7
0.463138	-0.226159	CCR7
0.226322	-0.226159	CCR7
0.408645	-0.226159	CCR7
0.450086	-0.226159	CCR7
0.286288	-0.226159	CCR7
0.467364	-0.226159	CCR7
0.458427	-0.226159	CCR7
0.261156	-0.226159	CCR7
0.245644	-0.226159	CCR7
0.384001	-0.226159	CCR7
0.620014	-0.226159	CCR7
0.45565	-0.226159	CCR7
0.430628	-0.226159	CCR7
0.377647	-0.226159	CCR7
0.156669	-0.226159	CCR7
0.430628	-0.226159	CCR7
0.387965	-0.226159	CCR7
0.323495	-0.226159	CCR7
0.300112	-0.226159	CCR7
0.761444	-0.226159	CCR7
0.63703	-0.226159	CCR7
0.348171	-0.226159	CCR7
0.452948	-0.226159	CCR7
0.528359	-0.226159	CCR7
0.437184	-0.226159	CCR7
0.29593	-0.226159	CCR7
0.410785	-0.226159	CCR7
0.370514	-0.226159	CCR7
0.377264	-0.226159	CCR7
0.381617	-0.226159	CCR7
0.337299	-0.226159	CCR7
0.431574	-0.226159	CCR7
0.450086	-0.226159	CCR7
0.443393	-0.226159	CCR7
0.437184	-0.226159	CCR7
0.362476	-0.226159	CCR7
0.44371	-0.226159	CCR7
0.379652	-0.226159	CCR7
0.455787	-0.226159	CCR7
0.384001	-0.226159	CCR7
0.345691	-0.226159	CCR7
0.31745	-0.226159	CCR7
0.404635	-0.226159	CCR7
0.355212	-0.226159	CCR7
0.243162	-0.226159	CCR7
0.270781	-0.226159	CCR7
0.418197	-0.226159	CCR7
0.259954	-0.226159	CCR7
0.409023	-0.226159	CCR7
0.638092	-0.226159	CCR7
0.284685	-0.226159	CCR7
0.366523	-0.226159	CCR7
0.455787	-0.226159	CCR7
0.490088	-0.226159	CCR7
0.301028	-0.226159	CCR7
0.487882	-0.226159	CCR7
0.103425	2.06348	CCR7
0.119387	-0.226159	CCR7
0.405061	-0.226159	CCR7
0.330892	-0.226159	CCR7
0.304457	-0.226159	CCR7
0.186888	-0.226159	CCR7
0.59209	-0.226159	CCR7
0.410785	-0.226159	CCR7
0.330654	-0.226159	CCR7
0.409186	-0.226159	CCR7
0.287268	-0.226159	CCR7
0.0436717	-0.226159	CCR7
0.340165	-0.226159	CCR7
0.4192	-0.226159	CCR7
0.0921274	-0.226159	CCR7
0.518154	-0.226159	CCR7
0.303572	-0.226159	CCR7
0.365759	-0.226159	CCR7
0.874594	4.35311	CCR7
0.720004	-0.226159	CCR7
0.727593	-0.226159	CCR7
0.173693	-0.226159	CCR7
0.305825	-0.226159	CCR7
0.377264	-0.226159	CCR7
0.409048	-0.226159	CCR7
0.31583	-0.226159	CCR7
0.374593	-0.226159	CCR7
0.397431	-0.226159	CCR7
0.324706	-0.226159	CCR7
0.326157	-0.226159	CCR7
0.705035	-0.226159	CCR7
0.451635	-0.226159	CCR7
0.294652	-0.226159	CCR7
0.302386	-0.226159	CCR7
0.646552	-0.226159	CCR7
0.627792	-0.226159	CCR7
0.339818	-0.226159	CCR7
0.377264	-0.226159	CCR7
0.507541	-0.226159	CCR7
0.37155	-0.226159	CCR7
0.335947	-0.226159	CCR7
0.310853	-0.226159	CCR7
0.437184	-0.226159	CCR7
0.375048	-0.226159	CCR7
0.40727	-0.226159	CCR7
0.424041	-0.226159	CCR7
0.397201	-0.226159	CCR7
0.453599	-0.226159	CCR7
0.424041	-0.226159	CCR7
0.405552	-0.226159	CCR7
0.404611	-0.226159	CCR7
0.268409	-0.226159	CCR7
0.429122	-0.226159	CCR7
0.237607	-0.226159	CCR7
0.44371	-0.226159	CCR7
0.266979	-0.226159	CCR7
0.290571	-0.226159	CCR7
0.44371	-0.226159	CCR7
0.297593	-0.226159	CCR7
0.341781	-0.226159	CCR7
0.189336	-0.226159	CCR7
0.404177	-0.226159	CCR7
0.30131	-0.226159	CCR7
0.283215	-0.226159	CCR7
0.139529	-0.226159	CCR7
0.0946897	-0.226159	CCR7
0.413235	-0.226159	CCR7
0.865566	-0.226159	CCR7
0.05599	-0.226159	CCR7
0.417427	-0.226159	CCR7
0.417427	-0.226159	CCR7
0.334826	-0.226159	CCR7
0.0963268	-0.226159	CCR7
0.531178	-0.226159	CCR7
0.303794	-0.226159	CCR7
0.654158	-0.226159	CCR7
0.500606	-0.226159	CCR7
0.229739	-0.226159	CCR7
0.565889	-0.226159	CCR7
0.237435	-0.226159	CCR7
0.480168	-0.226159	CCR7
0.399669	-0.226159	CCR7
0.443036	-0.226159	CCR7
0.846005	-0.226159	CCR7
0.316893	-0.226159	CCR7
0.376102	-0.226159	CCR7
0.519983	-0.226159	CCR7
0.429152	-0.226159	CCR7
0.629248	-0.226159	CCR7
0.365592	-0.226159	CCR7
0.362514	-0.226159	CCR7
0.484543	-0.226159	CCR7
0.810368	-0.226159	CCR7
0.384001	-0.226159	CCR7
0.450086	-0.226159	CCR7
0.340871	-0.226159	CCR7
0.390356	-0.226159	CCR7
0.279987	-0.226159	CCR7
0.417427	-0.226159	CCR7
0.3651	-0.226159	CCR7
0.230848	-0.226159	CCR7
0.404916	-0.226159	CCR7
0.336809	-0.226159	CCR7
0.160067	-0.226159	CCR7
0.695107	-0.226159	CCR7
0.166176	-0.226159	CCR7
0.450086	-0.226159	CCR7
0.455787	-0.226159	CCR7
0.389556	-0.226159	CCR7
0.397926	-0.226159	CCR7
0.40075	-0.226159	CCR7
0.28389	-0.226159	CCR7
0.261559	-0.226159	CCR7
0.437184	-0.226159	CCR7
0.450086	-0.226159	CCR7
0.698705	-0.226159	CCR7
0.281529	-0.226159	CCR7
0.163682	-0.226159	CCR7
0.473638	-0.226159	CCR7
0.450086	-0.226159	CCR7
0.368548	-0.226159	CCR7
0.437447	-0.226159	CCR7
0.346638	-0.226159	CCR7
0.421945	-0.226159	CCR7
0.264821	-0.226159	CCR7
0.44371	-0.226159	CCR7
0.159039	-0.226159	CCR7
0.240479	-0.226159	CCR7
0.0814953	-0.226159	CCR7
0.784222	-0.226159	CCR7
0.224038	-0.226159	CCR7
0.299606	-0.226159	CCR7
0.410785	-0.226159	CCR7
0.311399	-0.226159	CCR7
0.450086	-0.226159	CCR7
0.403267	-0.226159	CCR7
0.371524	2.06348	CCR7
0.0535565	-0.226159	CCR7
0.357871	-0.226159	CCR7
0.521427	-0.226159	CCR7
0.0560917	-0.226159	CCR7
0.342737	-0.226159	CCR7
0.370514	2.06348	CCR7
0.23809	-0.226159	CCR7
0.404119	-0.226159	CCR7
0.133145	-0.226159	CCR7
0.207272	-0.226159	CCR7
0.421912	-0.226159	CCR7
0.158983	-0.226159	CCR7
0.243491	-0.226159	CCR7
0.382573	-0.226159	CCR7
0.282378	-0.226159	CCR7
0.276462	-0.226159	CCR7
0.400405	-0.226159	CCR7
0.377012	-0.226159	CCR7
0.176124	-0.226159	CCR7
0.269857	-0.226159	CCR7
0.625516	-0.226159	CCR7
0.689445	-0.226159	CCR7
0.267562	-0.226159	CCR7
0.450086	-0.226159	CCR7
0.357414	-0.226159	CCR7
0.437184	-0.226159	CCR7
0.256428	-0.226159	CCR7
0.480168	-0.226159	CCR7
0.313027	-0.226159	CCR7
0.0807999	-0.226159	CCR7
0.312297	-0.226159	CCR7
0.446368	-0.226159	CCR7
0.397431	-0.226159	CCR7
0.308487	-0.226159	CCR7
0.378052	-0.226159	CCR7
0.413499	-0.226159	CCR7
0.414798	-0.226159	CCR7
0.370514	-0.226159	CCR7
0.414202	-0.226159	CCR7
0.684982	-0.226159	CCR7
0.445797	-0.226159	CCR7
0.324387	-0.226159	CCR7
0.324718	-0.226159	CCR7
0.406051	-0.226159	CCR7
0.327636	-0.226159	CCR7
0.356045	-0.226159	CCR7
0.423014	-0.226159	CCR7
0.326188	-0.226159	CCR7
0.18618	-0.226159	CCR7
0.346086	-0.226159	CCR7
0.302226	-0.226159	CCR7
0.464412	-0.226159	CCR7
0.372337	-0.226159	CCR7
0.314493	-0.226159	CCR7
0.233427	-0.226159	CCR7
0.322135	-0.226159	CCR7
0.423239	-0.226159	CCR7
0.561808	-0.226159	CCR7
0.506792	-0.226159	CCR7
0.428484	-0.226159	CCR7
0.293806	-0.226159	CCR7
0.424041	-0.226159	CCR7
0.166141	-0.226159	CCR7
0.486877	-0.226159	CCR7
0.755146	-0.226159	CCR7
0.390725	-0.226159	CCR7
0.430628	-0.226159	CCR7
0.236569	-0.226159	CCR7
0.333494	-0.226159	CCR7
0.293702	-0.226159	CCR7
0.464656	-0.226159	CCR7
0.374606	-0.226159	CCR7
0.199619	-0.226159	CCR7
0.40513	-0.226159	CCR7
0.274302	-0.226159	CCR7
0.455787	-0.226159	CCR7
0.404119	-0.226159	CCR7
0.384001	-0.226159	CCR7
0.328972	-0.226159	CCR7
0.424041	-0.226159	CCR7
0.372135	-0.226159	CCR7
0.394866	-0.226159	CCR7
0.191465	-0.226159	CCR7
0.123412	-0.226159	CCR7
0.279655	-0.226159	CCR7
0.53392	-0.226159	CCR7
0.0312745	-0.226159	CCR7
0.808248	-0.226159	CCR7
0.245841	-0.226159	CCR7
0.415674	-0.226159	CCR7
0.351185	-0.226159	CCR7
0.384001	-0.226159	CCR7
0.43813	-0.226159	CCR7
0.376161	-0.226159	CCR7
0.246371	-0.226159	CCR7
0.320672	-0.226159	CCR7
0.455787	-0.226159	CCR7
0.125594	-0.226159	CCR7
0.394001	-0.226159	CCR7
0.395685	-0.226159	CCR7
0.707663	-0.226159	CCR7
0.43024	-0.226159	CCR7
0.366677	-0.226159	CCR7
0.723391	-0.226159	CCR7
0.298307	-0.226159	CCR7
0.422169	-0.226159	CCR7
0.390725	-0.226159	CCR7
0.416035	-0.226159	CCR7
0.455787	-0.226159	CCR7
0.394914	-0.226159	CCR7
0.356377	-0.226159	CCR7
0.603238	-0.226159	CCR7
0.163297	-0.226159	CCR7
0.373358	-0.226159	CCR7
0.0575374	-0.226159	CCR7
0.857495	-0.226159	CCR7
0.825928	-0.226159	CCR7
0.371728	-0.226159	CCR7
0.436711	-0.226159	CCR7
0.397431	-0.226159	CCR7
0.313127	-0.226159	CCR7
0.407422	-0.226159	CCR7
0.359805	-0.226159	CCR7
0.194663	-0.226159	CCR7
0.294714	-0.226159	CCR7
0.44371	-0.226159	CCR7
0.192343	-0.226159	CCR7
0.413797	-0.226159	CCR7
0.374485	-0.226159	CCR7
0.999496	-0.226159	CCR7
0.478687	-0.226159	CCR7
0.180401	-0.226159	CCR7
0.305861	-0.226159	CCR7
0.22333	-0.226159	CCR7
0.395274	-0.226159	CCR7
0.450086	-0.226159	CCR7
0.349232	-0.226159	CCR7
0.225162	-0.226159	CCR7
0.500606	-0.226159	CCR7
0.902436	-0.226159	CCR7
0.307382	-0.226159	CCR7
0.370514	-0.226159	CCR7
0.410785	-0.226159	CCR7
0.299323	-0.226159	CCR7
0.085466	-0.226159	CCR7
0.98623	-0.226159	CCR7
0.183287	-0.226159	CCR7
0.394199	-0.226159	CCR7
0.298889	-0.226159	CCR7
0.633028	-0.226159	CCR7
0.431549	-0.226159	CCR7
0.44371	-0.226159	CCR7
0.44371	-0.226159	CCR7
0.430628	-0.226159	CCR7
0.430628	-0.226159	CCR7
0.349863	-0.226159	CCR7
0.44371	-0.226159	CCR7
0.393106	-0.226159	CCR7
0.362261	-0.226159	CCR7
0.361405	-0.226159	CCR7
0.408545	-0.226159	CCR7
0.402542	-0.226159	CCR7
0.37601	-0.226159	CCR7
0.277509	-0.226159	CCR7
0.408629	-0.226159	CCR7
0.142413	-0.226159	CCR7
0.404119	-0.226159	CCR7
0.394279	-0.226159	CCR7
0.427838	-0.226159	CCR7
0.41818	-0.226159	CCR7
0.32352	-0.226159	CCR7
0.360942	-0.226159	CCR7
0.271798	-0.226159	CCR7
0.946422	-0.226159	CCR7
0.38472	-0.226159	CCR7
0.374417	-0.226159	CCR7
0.688389	-0.226159	CCR7
0.425655	-0.226159	CCR7
0.319777	-0.226159	CCR7
0.265675	-0.226159	CCR7
0.28673	-0.226159	CCR7
0.646419	-0.226159	CCR7
0.390725	-0.226159	CCR7
0.13753	2.06348	CCR7
0.408889	-0.226159	CCR7
0.419907	-0.226159	CCR7
0.646806	-0.226159	CCR7
0.358383	-0.226159	CCR7
0.794783	-0.226159	CCR7
0.24818	-0.226159	CCR7
0.615951	-0.226159	CCR7
0.245712	-0.226159	CCR7
0.44371	-0.226159	CCR7
0.430628	-0.226159	CCR7
0.410785	-0.226159	CCR7
0.430628	-0.226159	CCR7
0.259577	-0.226159	CCR7
0.397431	-0.226159	CCR7
0.292725	-0.226159	CCR7
0.235717	-0.226159	CCR7
0.343079	-0.226159	CCR7
0.119725	-0.226159	CCR7
0.315747	-0.226159	CCR7
0.417427	-0.226159	CCR7
0.237523	-0.226159	CCR7
0.388497	-0.226159	CCR7
0.303691	-0.226159	CCR7
0.413135	-0.226159	CCR7
0.35076	-0.226159	CCR7
0.473151	-0.226159	CCR7
0.642406	-0.226159	CCR7
0.284506	-0.226159	CCR7
0.437184	-0.226159	CCR7
0.317119	-0.226159	CCR7
0.437184	-0.226159	CCR7
0.316947	-0.226159	CCR7
0.437184	-0.226159	CCR7
0.186279	-0.226159	CCR7
0.85027	-0.226159	CCR7
0.302417	-0.226159	CCR7
0.430628	-0.226159	CCR7
0.262084	-0.226159	CCR7
0.444237	-0.226159	CCR7
0.356775	-0.226159	CCR7
0.37366	-0.226159	CCR7
0.275004	-0.226159	CCR7
[truncated: 37,757 more rows]

## Sheet: panel_d
Cell-state abundance	Pseudotime (bin)	Disease state
0.040691	0.0142101	covid
0.0438509	0.0301154	covid
0.0474024	0.0494334	covid
0.0508217	0.0700732	covid
0.0536656	0.0895599	covid
0.0563397	0.111087	covid
0.0582297	0.129711	covid
0.0598605	0.151554	covid
0.0607667	0.170108	covid
0.0613513	0.190209	covid
0.0616229	0.210234	covid
0.0616859	0.230916	covid
0.0616398	0.251343	covid
0.0608353	0.270439	covid
0.058778	0.290132	covid
0.0558788	0.310521	covid
0.052756	0.330955	covid
0.0501309	0.350209	covid
0.0482353	0.370563	covid
0.0472197	0.390725	covid
0.0466287	0.410435	covid
0.0463646	0.430628	covid
0.0463701	0.450086	covid
0.0465527	0.468618	covid
0.0468723	0.488274	covid
0.0478928	0.507541	covid
0.0501495	0.528359	covid
0.0532256	0.550245	covid
0.0558556	0.568266	covid
0.0584878	0.588936	covid
0.0601731	0.609219	covid
0.0604216	0.630623	covid
0.0594028	0.649402	covid
0.0574463	0.670987	covid
0.0552611	0.689651	covid
0.0526644	0.70922	covid
0.0497179	0.730374	covid
0.04699	0.7505	covid
0.0441093	0.771081	covid
0.0410694	0.790369	covid
0.0378159	0.809191	covid
0.0340385	0.829407	covid
0.02987	0.85027	covid
0.025372	0.871568	covid
0.0215887	0.888738	covid
0.0172038	0.907865	covid
0.0116298	0.931049	covid
0.00784375	0.946121	covid
0.00246354	0.966665	covid
-0.00440093	0.991507	covid
0.0537922	0.0142101	covid
0.0513662	0.0301154	covid
0.0484668	0.0494334	covid
0.045341	0.0700732	covid
0.0422773	0.0895599	covid
0.0386649	0.111087	covid
0.0352641	0.129711	covid
0.0307079	0.151554	covid
0.0264219	0.170108	covid
0.0216461	0.190209	covid
0.0170509	0.210234	covid
0.0128008	0.230916	covid
0.0094237	0.251343	covid
0.0046353	0.270439	covid
-0.00353103	0.290132	covid
-0.0134782	0.310521	covid
-0.0229233	0.330955	covid
-0.0294814	0.350209	covid
-0.0319811	0.370563	covid
-0.0288653	0.390725	covid
-0.0214935	0.410435	covid
-0.0108161	0.430628	covid
0.00122504	0.450086	covid
0.0131836	0.468618	covid
0.0252191	0.488274	covid
0.0398316	0.507541	covid
0.0617124	0.528359	covid
0.0883337	0.550245	covid
0.110619	0.568266	covid
0.133908	0.588936	covid
0.151688	0.609219	covid
0.161923	0.630623	covid
0.16426	0.649402	covid
0.162919	0.670987	covid
0.159039	0.689651	covid
0.153023	0.70922	covid
0.145148	0.730374	covid
0.137191	0.7505	covid
0.127975	0.771081	covid
0.117322	0.790369	covid
0.105121	0.809191	covid
0.0901069	0.829407	covid
0.0726285	0.85027	covid
0.0528047	0.871568	covid
0.0354496	0.888738	covid
0.0146987	0.907865	covid
-0.012512	0.931049	covid
-0.0314427	0.946121	covid
-0.0588627	0.966665	covid
-0.09457	0.991507	covid
0.0433357	0.0142101	covid
0.0467266	0.0301154	covid
0.0504096	0.0494334	covid
0.0537382	0.0700732	covid
0.0562268	0.0895599	covid
0.0581443	0.111087	covid
0.0590231	0.129711	covid
0.058901	0.151554	covid
0.0578751	0.170108	covid
0.0560843	0.190209	covid
0.053875	0.210234	covid
0.0514488	0.230916	covid
0.0492104	0.251343	covid
0.0452028	0.270439	covid
0.037741	0.290132	covid
0.0281427	0.310521	covid
0.0183739	0.330955	covid
0.010635	0.350209	covid
0.00568983	0.370563	covid
0.00396954	0.390725	covid
0.00405565	0.410435	covid
0.00580992	0.430628	covid
0.00895676	0.450086	covid
0.0131588	0.468618	covid
0.0187694	0.488274	covid
0.0277964	0.507541	covid
0.0427956	0.528359	covid
0.0618872	0.550245	covid
0.0782381	0.568266	covid
0.0955613	0.588936	covid
0.108913	0.609219	covid
0.116634	0.630623	covid
0.118656	0.649402	covid
0.118458	0.670987	covid
0.116491	0.689651	covid
0.113026	0.70922	covid
0.108104	0.730374	covid
0.10272	0.7505	covid
0.0962282	0.771081	covid
0.0887294	0.790369	covid
0.0801024	0.809191	covid
0.0694074	0.829407	covid
0.0568313	0.85027	covid
0.0423956	0.871568	covid
0.02964	0.888738	covid
0.0143127	0.907865	covid
-0.00586931	0.931049	covid
-0.0199462	0.946121	covid
-0.0403662	0.966665	covid
-0.0669828	0.991507	covid
0.035542	0.0142101	covid
0.0366807	0.0301154	covid
0.0379012	0.0494334	covid
0.0389623	0.0700732	covid
0.0396877	0.0895599	covid
0.0401227	0.111087	covid
0.0401446	0.129711	covid
0.0396178	0.151554	covid
0.0387345	0.170108	covid
0.0374863	0.190209	covid
0.0361023	0.210234	covid
0.0347007	0.230916	covid
0.0335192	0.251343	covid
0.0314409	0.270439	covid
0.0275232	0.290132	covid
0.0225117	0.310521	covid
0.0174982	0.330955	covid
0.0136775	0.350209	covid
0.0115352	0.370563	covid
0.0113691	0.390725	covid
0.0124082	0.410435	covid
0.0145485	0.430628	covid
0.0174932	0.450086	covid
0.0209708	0.468618	covid
0.0252373	0.488274	covid
0.0316029	0.507541	covid
0.0418648	0.528359	covid
0.0547566	0.550245	covid
0.0657177	0.568266	covid
0.0772655	0.588936	covid
0.0861051	0.609219	covid
0.0911372	0.630623	covid
0.0923392	0.649402	covid
0.0919666	0.670987	covid
0.0903783	0.689651	covid
0.0877007	0.70922	covid
0.0839252	0.730374	covid
0.0797644	0.7505	covid
0.0747537	0.771081	covid
0.0690358	0.790369	covid
0.0625136	0.809191	covid
0.0544833	0.829407	covid
0.0450962	0.85027	covid
0.034376	0.871568	covid
0.024933	0.888738	covid
0.0136038	0.907865	covid
-0.00128979	0.931049	covid
-0.0116646	0.946121	covid
-0.0266978	0.966665	covid
-0.0462683	0.991507	covid
0.0214942	0.0142101	covid
0.0238891	0.0301154	covid
0.026604	0.0494334	covid
0.0292408	0.0700732	covid
0.031451	0.0895599	covid
0.0335434	0.111087	covid
0.0350298	0.129711	covid
0.0362985	0.151554	covid
0.0369893	0.170108	covid
0.0374399	0.190209	covid
0.0376842	0.210234	covid
0.0378341	0.230916	covid
0.0379928	0.251343	covid
0.037475	0.270439	covid
0.0357994	0.290132	covid
0.033394	0.310521	covid
0.030874	0.330955	covid
0.0289224	0.350209	covid
0.0278566	0.370563	covid
0.0278067	0.390725	covid
0.0283124	0.410435	covid
0.0293212	0.430628	covid
0.0306893	0.450086	covid
0.0322877	0.468618	covid
0.0342284	0.488274	covid
0.0372165	0.507541	covid
0.0421569	0.528359	covid
0.048396	0.550245	covid
0.0536798	0.568266	covid
0.0591747	0.588936	covid
0.063241	0.609219	covid
0.0652712	0.630623	covid
0.0653619	0.649402	covid
0.0645271	0.670987	covid
0.0631185	0.689651	covid
0.0610813	0.70922	covid
0.0583756	0.730374	covid
0.055456	0.7505	covid
0.0520106	0.771081	covid
0.0481857	0.790369	covid
0.0439132	0.809191	covid
0.0387473	0.829407	covid
0.0328087	0.85027	covid
0.0261315	0.871568	covid
0.0203196	0.888738	covid
0.0134064	0.907865	covid
0.00439292	0.931049	covid
-0.00184729	0.946121	covid
-0.0108465	0.966665	covid
-0.0225036	0.991507	covid
0.0435412	0.0142101	covid
0.0472934	0.0301154	covid
0.0515795	0.0494334	covid
0.0558061	0.0700732	covid
0.0594378	0.0895599	covid
0.0630159	0.111087	covid
0.0657207	0.129711	covid
0.0683559	0.151554	covid
0.0701524	0.170108	covid
0.0717259	0.190209	covid
0.0729934	0.210234	covid
0.0740808	0.230916	covid
0.0750269	0.251343	covid
0.0752687	0.270439	covid
0.0744988	0.290132	covid
0.0730413	0.310521	covid
0.0713554	0.330955	covid
0.0699688	0.350209	covid
0.0691463	0.370563	covid
0.0690714	0.390725	covid
0.0694131	0.410435	covid
0.0700304	0.430628	covid
0.0707312	0.450086	covid
0.0713613	0.468618	covid
0.0718481	0.488274	covid
0.0727062	0.507541	covid
0.0744988	0.528359	covid
0.0768275	0.550245	covid
0.0786907	0.568266	covid
0.0803283	0.588936	covid
0.0809722	0.609219	covid
0.0801129	0.630623	covid
0.0779688	0.649402	covid
0.074416	0.670987	covid
0.0707318	0.689651	covid
0.0665883	0.70922	covid
0.0621625	0.730374	covid
0.0583751	0.7505	covid
0.0546276	0.771081	covid
0.050776	0.790369	covid
0.0467597	0.809191	covid
0.0422274	0.829407	covid
0.0373849	0.85027	covid
0.0323477	0.871568	covid
0.0282473	0.888738	covid
0.0236125	0.907865	covid
0.0178692	0.931049	covid
0.0140444	0.946121	covid
0.00869239	0.966665	covid
0.00197229	0.991507	covid
0.0363845	0.0142101	covid
0.0377014	0.0301154	covid
0.0391921	0.0494334	covid
0.0406232	0.0700732	covid
0.0417913	0.0895599	covid
0.0428397	0.111087	covid
0.0435129	0.129711	covid
0.0439398	0.151554	covid
0.0440156	0.170108	covid
0.0439038	0.190209	covid
0.0436959	0.210234	covid
0.0434926	0.230916	covid
0.0434163	0.251343	covid
0.042753	0.270439	covid
0.0409841	0.290132	covid
0.0385641	0.310521	covid
0.0361352	0.330955	covid
0.0343861	0.350209	covid
0.0336789	0.370563	covid
0.0343299	0.390725	covid
0.0359161	0.410435	covid
0.0382554	0.430628	covid
0.0409478	0.450086	covid
0.0436924	0.468618	covid
0.0465638	0.488274	covid
0.0504472	0.507541	covid
0.0566391	0.528359	covid
0.0643	0.550245	covid
0.0706761	0.568266	covid
0.0771594	0.588936	covid
0.0817414	0.609219	covid
0.0836239	0.630623	covid
0.0829092	0.649402	covid
0.0805565	0.670987	covid
0.0775212	0.689651	covid
0.0736643	0.70922	covid
0.0690872	0.730374	covid
0.0647034	0.7505	covid
0.0599184	0.771081	covid
0.0547189	0.790369	covid
0.049019	0.809191	covid
0.0422534	0.829407	covid
0.0346228	0.85027	covid
0.026209	0.871568	covid
0.0189999	0.888738	covid
0.0105186	0.907865	covid
-0.000424165	0.931049	covid
-0.0079424	0.946121	covid
-0.0187229	0.966665	covid
-0.0326087	0.991507	covid
0.0414119	0.0142101	covid
0.0389106	0.0301154	covid
0.0359486	0.0494334	covid
0.0327753	0.0700732	covid
0.0296698	0.0895599	covid
0.0259965	0.111087	covid
0.0225158	0.129711	covid
0.017782	0.151554	covid
0.0132827	0.170108	covid
0.00826909	0.190209	covid
0.00348833	0.210234	covid
-0.000836495	0.230916	covid
-0.00410724	0.251343	covid
-0.00911456	0.270439	covid
-0.0181429	0.290132	covid
-0.0292601	0.310521	covid
-0.0397397	0.330955	covid
-0.0467633	0.350209	covid
-0.0488142	0.370563	covid
-0.0440043	0.390725	covid
-0.0339691	0.410435	covid
-0.019871	0.430628	covid
-0.00419352	0.450086	covid
0.0112506	0.468618	covid
0.0267021	0.488274	covid
0.0451588	0.507541	covid
0.0724536	0.528359	covid
0.105483	0.550245	covid
0.133071	0.568266	covid
0.16189	0.588936	covid
0.183933	0.609219	covid
0.196752	0.630623	covid
0.199816	0.649402	covid
0.1983	0.670987	covid
0.193613	0.689651	covid
0.186312	0.70922	covid
0.176788	0.730374	covid
0.167256	0.7505	covid
0.156246	0.771081	covid
0.143457	0.790369	covid
0.128768	0.809191	covid
0.110663	0.829407	covid
0.089569	0.85027	covid
0.0656371	0.871568	covid
0.0446865	0.888738	covid
0.019636	0.907865	covid
-0.0132177	0.931049	covid
-0.0360797	0.946121	covid
-0.0692038	0.966665	covid
-0.112359	0.991507	covid
0.029381	0.0142101	covid
0.0323069	0.0301154	covid
0.0356341	0.0494334	covid
0.0388947	0.0700732	covid
0.0416742	0.0895599	covid
0.0443835	0.111087	covid
0.0464026	0.129711	covid
0.048324	0.151554	covid
0.049588	0.170108	covid
0.0506462	0.190209	covid
0.051449	0.210234	covid
0.0520912	0.230916	covid
0.0526158	0.251343	covid
0.0525651	0.270439	covid
0.0516577	0.290132	covid
0.0501654	0.310521	covid
0.0484836	0.330955	covid
0.0470717	0.350209	covid
0.046124	0.370563	covid
0.0457317	0.390725	covid
0.0455928	0.410435	covid
0.0456388	0.430628	covid
0.0458044	0.450086	covid
0.0460196	0.468618	covid
0.0462534	0.488274	covid
0.0468786	0.507541	covid
0.0482587	0.528359	covid
0.050115	0.550245	covid
0.0516659	0.568266	covid
0.0531491	0.588936	covid
0.0539726	0.609219	covid
0.0537943	0.630623	covid
0.0527527	0.649402	covid
0.0509369	0.670987	covid
0.0489954	0.689651	covid
0.0467531	0.70922	covid
0.0442783	0.730374	covid
0.0420592	0.7505	covid
0.0397733	0.771081	covid
0.0373874	0.790369	covid
0.0348625	0.809191	covid
0.0319675	0.829407	covid
0.0288184	0.85027	covid
0.0254753	0.871568	covid
0.0227036	0.888738	covid
0.0195258	0.907865	covid
0.0155296	0.931049	covid
0.0128374	0.946121	covid
0.00903555	0.966665	covid
0.0042157	0.991507	covid
0.0383441	0.0142101	covid
0.0363562	0.0301154	covid
0.0339931	0.0494334	covid
0.0314315	0.0700732	covid
0.0288779	0.0895599	covid
0.0257873	0.111087	covid
0.0227891	0.129711	covid
0.0185916	0.151554	covid
0.0145169	0.170108	covid
0.00992805	0.190209	covid
0.00553074	0.210234	covid
0.00155687	0.230916	covid
-0.00141569	0.251343	covid
-0.00608404	0.270439	covid
-0.0146419	0.290132	covid
-0.0252315	0.310521	covid
-0.0352343	0.330955	covid
-0.0419408	0.350209	covid
-0.0438849	0.370563	covid
-0.0393807	0.390725	covid
-0.0300381	0.410435	covid
-0.0168685	0.430628	covid
-0.00212102	0.450086	covid
0.0125613	0.468618	covid
0.027502	0.488274	covid
0.0456883	0.507541	covid
0.0727481	0.528359	covid
0.105595	0.550245	covid
0.133083	0.568266	covid
0.161843	0.588936	covid
0.183889	0.609219	covid
0.196773	0.630623	covid
0.2	0.649402	covid
0.198809	0.670987	covid
0.194455	0.689651	covid
0.187486	0.70922	covid
0.178224	0.730374	covid
0.168771	0.7505	covid
0.157726	0.771081	covid
0.14489	0.790369	covid
0.130132	0.809191	covid
0.111918	0.829407	covid
0.0906639	0.85027	covid
0.0665071	0.871568	covid
0.0453286	0.888738	covid
0.0199819	0.907865	covid
-0.0132871	0.931049	covid
-0.0364503	0.946121	covid
-0.0700218	0.966665	covid
-0.113771	0.991507	covid
0.0305929	0.0142101	covid
0.0323519	0.0301154	covid
0.034371	0.0494334	covid
0.036347	0.0700732	covid
0.0380011	0.0895599	covid
0.0395434	0.111087	covid
0.0405984	0.129711	covid
0.0413711	0.151554	covid
0.0416499	0.170108	covid
0.0417035	0.190209	covid
0.0416433	0.210234	covid
0.0416177	0.230916	covid
0.0417849	0.251343	covid
0.0412245	0.270439	covid
0.0393003	0.290132	covid
0.0365935	0.310521	covid
0.033909	0.330955	covid
0.032094	0.350209	covid
0.0316555	0.370563	covid
0.0329613	0.390725	covid
0.0354663	0.410435	covid
0.0389719	0.430628	covid
0.042946	0.450086	covid
0.0470038	0.468618	covid
0.0513123	0.488274	covid
0.0570203	0.507541	covid
0.0658967	0.528359	covid
0.0768103	0.550245	covid
0.0859181	0.568266	covid
0.0952862	0.588936	covid
0.102129	0.609219	covid
0.105432	0.630623	covid
0.105245	0.649402	covid
0.103104	0.670987	covid
0.0999651	0.689651	covid
0.0957692	0.70922	covid
0.0906225	0.730374	covid
0.0855625	0.7505	covid
0.0798805	0.771081	covid
0.0735623	0.790369	covid
0.0665278	0.809191	covid
0.0580791	0.829407	covid
0.0484603	0.85027	covid
0.0377753	0.871568	covid
0.0285747	0.888738	covid
0.0177102	0.907865	covid
0.00363462	0.931049	covid
-0.00606992	0.946121	covid
-0.0200288	0.966665	covid
-0.0380758	0.991507	covid
0.0293089	0.0142101	covid
0.0321636	0.0301154	covid
0.0354307	0.0494334	covid
0.0386583	0.0700732	covid
0.0414357	0.0895599	covid
0.0441749	0.111087	covid
0.0462463	0.129711	covid
0.048256	0.151554	covid
0.0496167	0.170108	covid
0.0508052	0.190209	covid
0.0517672	0.210234	covid
0.0526079	0.230916	covid
0.0533658	0.251343	covid
0.0535664	0.270439	covid
0.0529485	0.290132	covid
0.0517871	0.310521	covid
0.050467	0.330955	covid
0.0494224	0.350209	covid
0.0488894	0.370563	covid
0.0489934	0.390725	covid
0.0494486	0.410435	covid
0.0501669	0.430628	covid
0.0509953	0.450086	covid
0.051815	0.468618	covid
0.0526179	0.488274	covid
0.0538634	0.507541	covid
0.056096	0.528359	covid
0.0589287	0.550245	covid
0.0612516	0.568266	covid
0.063481	0.588936	covid
0.0647872	0.609219	covid
0.0647309	0.630623	covid
0.0634459	0.649402	covid
0.0610694	0.670987	covid
0.0584831	0.689651	covid
0.0554889	0.70922	covid
0.0522086	0.730374	covid
0.0493244	0.7505	covid
0.0463857	0.771081	covid
0.0432983	0.790369	covid
0.0400187	0.809191	covid
0.0362508	0.829407	covid
0.0321495	0.85027	covid
0.0277986	0.871568	covid
0.0241955	0.888738	covid
0.0200665	0.907865	covid
0.0148749	0.931049	covid
0.0113764	0.946121	covid
0.00643346	0.966665	covid
0.000160526	0.991507	covid
0.0367012	0.0142101	covid
0.0401845	0.0301154	covid
0.0441623	0.0494334	covid
0.0480834	0.0700732	covid
0.0514508	0.0895599	covid
0.0547663	0.111087	covid
0.0572705	0.129711	covid
0.0597053	0.151554	covid
0.0613596	0.170108	covid
0.0628027	0.190209	covid
0.0639594	0.210234	covid
0.0649466	0.230916	covid
0.065802	0.251343	covid
0.0660045	0.270439	covid
0.065266	0.290132	covid
0.0638875	0.310521	covid
0.0622958	0.330955	covid
0.0609826	0.350209	covid
0.0601908	0.370563	covid
0.0600483	0.390725	covid
0.0602342	0.410435	covid
0.0606508	0.430628	covid
0.0611671	0.450086	covid
0.0616729	0.468618	covid
0.0621284	0.488274	covid
0.0629959	0.507541	covid
0.0647654	0.528359	covid
0.0670763	0.550245	covid
0.0689626	0.568266	covid
0.0707055	0.588936	covid
0.0715713	0.609219	covid
0.0711154	0.630623	covid
0.0695125	0.649402	covid
0.0667694	0.670987	covid
0.0638765	0.689651	covid
0.0605826	0.70922	covid
0.057017	0.730374	covid
0.0539115	0.7505	covid
0.0507868	0.771081	covid
0.0475468	0.790369	covid
0.0441417	0.809191	covid
0.0402679	0.829407	covid
0.0360929	0.85027	covid
0.0317079	0.871568	covid
0.0281074	0.888738	covid
0.0240095	0.907865	covid
0.0188945	0.931049	covid
0.0154681	0.946121	covid
0.0106508	0.966665	covid
0.00457093	0.991507	covid
0.0366576	0.0142101	covid
0.0353317	0.0301154	covid
0.0337208	0.0494334	covid
0.0319284	0.0700732	covid
0.0300974	0.0895599	covid
0.0278345	0.111087	covid
0.0256051	0.129711	covid
0.0224669	0.151554	covid
0.0194102	0.170108	covid
0.0159415	0.190209	covid
0.0125722	0.210234	covid
0.00945297	0.230916	covid
0.00700277	0.251343	covid
0.00334571	0.270439	covid
-0.00309854	0.290132	covid
-0.011029	0.310521	covid
-0.0185903	0.330955	covid
-0.0238414	0.350209	covid
-0.0258135	0.370563	covid
-0.0232179	0.390725	covid
-0.0171666	0.410435	covid
-0.0084753	0.430628	covid
0.00123435	0.450086	covid
0.0107601	0.468618	covid
0.0201669	0.488274	covid
0.0313895	0.507541	covid
0.0481396	0.528359	covid
0.0684844	0.550245	covid
0.085497	0.568266	covid
0.103258	0.588936	covid
0.116797	0.609219	covid
0.124561	0.630623	covid
0.126267	0.649402	covid
0.125099	0.670987	covid
0.121993	0.689651	covid
0.117257	0.70922	covid
0.111129	0.730374	covid
0.105012	0.7505	covid
0.0979617	0.771081	covid
0.0898003	0.790369	covid
0.0804553	0.809191	covid
0.0689738	0.829407	covid
0.0556406	0.85027	covid
0.0405664	0.871568	covid
0.027406	0.888738	covid
0.0116974	0.907865	covid
-0.00887254	0.931049	covid
-0.0231713	0.946121	covid
-0.0438732	0.966665	covid
-0.0708265	0.991507	covid
0.0440376	0.0142101	covid
0.0473789	0.0301154	covid
0.0512051	0.0494334	covid
0.0549874	0.0700732	covid
0.0582435	0.0895599	covid
0.0614559	0.111087	covid
0.0638855	0.129711	covid
0.0662427	0.151554	covid
0.0678404	0.170108	covid
0.0692397	0.190209	covid
0.0703786	0.210234	covid
0.071383	0.230916	covid
0.0722993	0.251343	covid
0.0725584	0.270439	covid
0.0718488	0.290132	covid
0.0705002	0.310521	covid
0.0689721	0.330955	covid
0.0677797	0.350209	covid
0.0672116	0.370563	covid
0.0674782	0.390725	covid
0.0682561	0.410435	covid
0.0693911	0.430628	covid
0.0706262	0.450086	covid
0.0717688	0.468618	covid
0.0727728	0.488274	covid
0.0742176	0.507541	covid
0.0768192	0.528359	covid
0.0800961	0.550245	covid
0.0827408	0.568266	covid
0.0851936	0.588936	covid
0.0864697	0.609219	covid
0.0860028	0.630623	covid
0.0839826	0.649402	covid
0.0804281	0.670987	covid
0.0766481	0.689651	covid
0.0723405	0.70922	covid
0.0676987	0.730374	covid
0.0637027	0.7505	covid
0.0597117	0.771081	covid
0.0555615	0.790369	covid
0.051193	0.809191	covid
0.04622	0.829407	covid
0.0408608	0.85027	covid
0.0352369	0.871568	covid
0.0306236	0.888738	covid
0.0253753	0.907865	covid
0.0188257	0.931049	covid
0.0144385	0.946121	covid
0.00826922	0.966665	covid
0.000479726	0.991507	covid
0.0353712	0.0142101	covid
0.0383182	0.0301154	covid
0.0416872	0.0494334	covid
0.0450108	0.0700732	covid
0.0478661	0.0895599	covid
0.0506764	0.111087	covid
0.0527962	0.129711	covid
0.0548469	0.151554	covid
0.0562305	0.170108	covid
0.0574325	0.190209	covid
0.0583974	0.210234	covid
0.0592315	0.230916	covid
0.0599745	0.251343	covid
0.0601454	0.270439	covid
0.0594752	0.290132	covid
0.0582429	0.310521	covid
0.0568419	0.330955	covid
0.0557184	0.350209	covid
0.0551056	0.370563	covid
0.0551545	0.390725	covid
0.0555809	0.410435	covid
0.0562745	0.430628	covid
0.0570646	0.450086	covid
0.0578171	0.468618	covid
0.0584978	0.488274	covid
0.0595824	0.507541	covid
0.0616196	0.528359	covid
0.0642211	0.550245	covid
0.066333	0.568266	covid
0.0682959	0.588936	covid
0.0693139	0.609219	covid
0.0689236	0.630623	covid
0.0672897	0.649402	covid
0.0644366	0.670987	covid
0.061409	0.689651	covid
0.0579586	0.70922	covid
0.0542342	0.730374	covid
0.0510151	0.7505	covid
0.0477915	0.771081	covid
0.0444417	0.790369	covid
0.0409161	0.809191	covid
0.0369017	0.829407	covid
0.0325726	0.85027	covid
0.0280249	0.871568	covid
0.0242909	0.888738	covid
0.0200405	0.907865	covid
0.0147339	0.931049	covid
0.0111782	0.946121	covid
0.00617742	0.966665	covid
-0.000137143	0.991507	covid
0.0521484	0.0142101	covid
0.0564491	0.0301154	covid
0.0613311	0.0494334	covid
0.0661026	0.0700732	covid
0.0701554	0.0895599	covid
0.0740859	0.111087	covid
0.076994	0.129711	covid
0.0797316	0.151554	covid
0.0815055	0.170108	covid
0.0829621	0.190209	covid
0.0840389	0.210234	covid
0.0848746	0.230916	covid
0.0855406	0.251343	covid
0.08532	0.270439	covid
0.083756	0.290132	covid
0.0812795	0.310521	covid
0.0785205	0.330955	covid
0.0762104	0.350209	covid
0.074647	0.370563	covid
0.0740649	0.390725	covid
0.0740171	0.410435	covid
0.0743319	0.430628	covid
0.0748217	0.450086	covid
0.075314	0.468618	covid
0.0757109	0.488274	covid
0.0766289	0.507541	covid
0.0787045	0.528359	covid
0.0814741	0.550245	covid
0.0837341	0.568266	covid
0.0857799	0.588936	covid
0.0866898	0.609219	covid
0.0858692	0.630623	covid
0.0835752	0.649402	covid
0.0797561	0.670987	covid
0.0757838	0.689651	covid
0.0713043	0.70922	covid
0.0665029	0.730374	covid
0.0623728	0.7505	covid
0.0582712	0.771081	covid
0.0540519	0.790369	covid
0.0496447	0.809191	covid
0.0446584	0.829407	covid
0.039312	0.85027	covid
0.0337247	0.871568	covid
0.029157	0.888738	covid
0.0239785	0.907865	covid
0.0175424	0.931049	covid
0.0132464	0.946121	covid
0.00722523	0.966665	covid
-0.000347187	0.991507	covid
0.0441723	0.0142101	healthy
0.047794	0.0301154	healthy
0.0519024	0.0494334	healthy
0.0559141	0.0700732	healthy
0.0593174	0.0895599	healthy
0.0626126	0.111087	healthy
0.0650452	0.129711	healthy
0.0673254	0.151554	healthy
0.0687923	0.170108	healthy
0.0699851	0.190209	healthy
0.0708543	0.210234	healthy
0.0715162	0.230916	healthy
0.0720339	0.251343	healthy
0.0718029	0.270439	healthy
0.0704321	0.290132	healthy
0.0682865	0.310521	healthy
0.0659014	0.330955	healthy
0.0638994	0.350209	healthy
0.0625278	0.370563	healthy
0.0619789	0.390725	healthy
0.0618698	0.410435	healthy
0.0620569	0.430628	healthy
0.0623916	0.450086	healthy
0.0627334	0.468618	healthy
0.0629959	0.488274	healthy
0.063694	0.507541	healthy
0.0653491	0.528359	healthy
0.0675827	0.550245	healthy
0.0694132	0.568266	healthy
0.0710727	0.588936	healthy
0.0718082	0.609219	healthy
0.0711304	0.630623	healthy
0.0692481	0.649402	healthy
0.0661167	0.670987	healthy
0.0628618	0.689651	healthy
0.0591935	0.70922	healthy
0.0552651	0.730374	healthy
0.0518906	0.7505	healthy
0.0485424	0.771081	healthy
0.0450986	0.790369	healthy
0.0415034	0.809191	healthy
0.037439	0.829407	healthy
0.0330861	0.85027	healthy
0.0285441	0.871568	healthy
0.0248368	0.888738	healthy
0.020639	0.907865	healthy
0.0154279	0.931049	healthy
0.0119528	0.946121	healthy
0.00708519	0.966665	healthy
0.000967104	0.991507	healthy
0.0475059	0.0142101	healthy
0.0511101	0.0301154	healthy
0.0552086	0.0494334	healthy
0.0592235	0.0700732	healthy
0.0626434	0.0895599	healthy
0.0659725	0.111087	healthy
0.0684479	0.129711	healthy
0.0707955	0.151554	healthy
0.0723342	0.170108	healthy
0.0736184	0.190209	healthy
0.0745915	0.210234	healthy
0.0753729	0.230916	healthy
0.0760191	0.251343	healthy
0.0759377	0.270439	healthy
0.0747628	0.290132	healthy
0.0728473	0.310521	healthy
0.0707025	0.330955	healthy
0.0689197	0.350209	healthy
0.0677547	0.370563	healthy
0.0674212	0.390725	healthy
0.0675583	0.410435	healthy
0.0680028	0.430628	healthy
0.0685603	0.450086	healthy
0.0690643	0.468618	healthy
0.0694173	0.488274	healthy
0.0701422	0.507541	healthy
0.0717994	0.528359	healthy
0.0740032	0.550245	healthy
0.0757827	0.568266	healthy
0.0773524	0.588936	healthy
0.0779654	0.609219	healthy
0.0771192	0.630623	healthy
0.0750287	0.649402	healthy
0.0715783	0.670987	healthy
0.0680089	0.689651	healthy
0.0640036	0.70922	healthy
0.0597377	0.730374	healthy
0.0561025	0.7505	healthy
0.0525207	0.771081	healthy
0.048846	0.790369	healthy
0.045021	0.809191	healthy
0.0407122	0.829407	healthy
0.0361176	0.85027	healthy
0.0313489	0.871568	healthy
0.0274748	0.888738	healthy
0.0231032	0.907865	healthy
0.0176955	0.931049	healthy
0.0140993	0.946121	healthy
0.00907288	0.966665	healthy
0.0027693	0.991507	healthy
0.0440985	0.0142101	healthy
0.0478834	0.0301154	healthy
0.0521837	0.0494334	healthy
0.056393	0.0700732	healthy
0.059976	0.0895599	healthy
0.0634623	0.111087	healthy
0.0660541	0.129711	healthy
0.0685137	0.151554	healthy
0.0701262	0.170108	healthy
0.0714691	0.190209	healthy
0.0724793	0.210234	healthy
0.0732775	0.230916	healthy
0.0739197	0.251343	healthy
0.0738108	0.270439	healthy
0.0725805	0.290132	healthy
0.0705833	0.310521	healthy
0.0683366	0.330955	healthy
0.0664438	0.350209	healthy
0.0651524	0.370563	healthy
0.0646398	0.390725	healthy
0.0645304	0.410435	healthy
0.0646888	0.430628	healthy
0.0649759	0.450086	healthy
0.0652611	0.468618	healthy
0.0654586	0.488274	healthy
0.0660753	0.507541	healthy
0.0676104	0.528359	healthy
0.0696953	0.550245	healthy
0.0713958	0.568266	healthy
0.0729088	0.588936	healthy
0.0735144	0.609219	healthy
0.0727269	0.630623	healthy
0.0707627	0.649402	healthy
0.0675356	0.670987	healthy
0.0641998	0.689651	healthy
0.0604522	0.70922	healthy
0.0564483	0.730374	healthy
0.0530157	0.7505	healthy
0.0496178	0.771081	healthy
0.046131	0.790369	healthy
0.0424986	0.809191	healthy
0.0384014	0.829407	healthy
0.0340245	0.85027	healthy
0.0294703	0.871568	healthy
0.0257624	0.888738	healthy
0.0215722	0.907865	healthy
0.0163815	0.931049	healthy
0.0129259	0.946121	healthy
0.00809225	0.966665	healthy
0.00202599	0.991507	healthy
0.0522199	0.0142101	healthy
0.0557576	0.0301154	healthy
0.0597974	0.0494334	healthy
0.0637767	0.0700732	healthy
0.0671886	0.0895599	healthy
0.070538	0.111087	healthy
0.0730556	0.129711	healthy
0.0754828	0.151554	healthy
0.0771151	0.170108	healthy
0.0785269	0.190209	healthy
0.0796536	0.210234	healthy
0.0806205	0.230916	healthy
0.0814763	0.251343	healthy
0.0816287	0.270439	healthy
0.0807416	0.290132	healthy
0.0791608	0.310521	healthy
0.0773751	0.330955	healthy
0.0759399	0.350209	healthy
0.075139	0.370563	healthy
0.0752444	0.390725	healthy
0.0759276	0.410435	healthy
0.0769797	0.430628	healthy
0.0781012	0.450086	healthy
0.079062	0.468618	healthy
0.07975	0.488274	healthy
0.0807308	0.507541	healthy
0.0826909	0.528359	healthy
0.085193	0.550245	healthy
0.0871653	0.568266	healthy
0.0888557	0.588936	healthy
0.0894408	0.609219	healthy
0.0883604	0.630623	healthy
0.0858457	0.649402	healthy
0.08169	0.670987	healthy
0.0773973	0.689651	healthy
0.0725956	0.70922	healthy
0.0675105	0.730374	healthy
0.0632212	0.7505	healthy
0.0590294	0.771081	healthy
0.0547349	0.790369	healthy
0.0502733	0.809191	healthy
0.0452604	0.829407	healthy
0.0399333	0.85027	healthy
0.0344286	0.871568	healthy
0.0299743	0.888738	healthy
0.0249617	0.907865	healthy
0.0187787	0.931049	healthy
0.0146758	0.946121	healthy
0.00895109	0.966665	healthy
0.00178386	0.991507	healthy
0.0428175	0.0142101	healthy
0.0463555	0.0301154	healthy
0.0503837	0.0494334	healthy
0.0543379	0.0700732	healthy
0.057716	0.0895599	healthy
0.0610188	0.111087	healthy
0.0634902	0.129711	healthy
0.0658586	0.151554	healthy
0.0674342	0.170108	healthy
0.0687722	0.190209	healthy
0.0698071	0.210234	healthy
0.0706542	0.230916	healthy
0.0713605	0.251343	healthy
0.071384	0.270439	healthy
0.0704017	0.290132	healthy
0.0687321	0.310521	healthy
0.066836	0.330955	healthy
0.0652479	0.350209	healthy
0.0642035	0.370563	healthy
0.0638638	0.390725	healthy
0.0638934	0.410435	healthy
0.0641683	0.430628	healthy
0.064548	0.450086	healthy
0.0649076	0.468618	healthy
0.065174	0.488274	healthy
0.0658334	0.507541	healthy
0.0673753	0.528359	healthy
0.0694384	0.550245	healthy
0.0711103	0.568266	healthy
0.072591	0.588936	healthy
0.0731785	0.609219	healthy
0.0724012	0.630623	healthy
0.0704639	0.649402	healthy
0.0672699	0.670987	healthy
0.0639651	0.689651	healthy
0.0602528	0.70922	healthy
0.0562912	0.730374	healthy
0.0529034	0.7505	healthy
0.049555	0.771081	healthy
0.0461173	0.790369	healthy
0.0425358	0.809191	healthy
0.0384973	0.829407	healthy
0.0341857	0.85027	healthy
0.0297039	0.871568	healthy
0.0260586	0.888738	healthy
0.021942	0.907865	healthy
0.0168458	0.931049	healthy
0.0134545	0.946121	healthy
0.00871238	0.966665	healthy
0.00276216	0.991507	healthy
0.0421664	0.0142101	healthy
0.045548	0.0301154	healthy
0.049406	0.0494334	healthy
0.0532032	0.0700732	healthy
0.0564578	0.0895599	healthy
0.0596532	0.111087	healthy
0.0620573	0.129711	healthy
0.0643821	0.151554	healthy
0.0659509	0.170108	healthy
0.0673087	0.190209	healthy
0.0683871	0.210234	healthy
0.0692998	0.230916	healthy
0.0700868	0.251343	healthy
0.0702213	0.270439	healthy
0.0694046	0.290132	healthy
0.0679431	0.310521	healthy
0.0662741	0.330955	healthy
0.0649	0.350209	healthy
0.0640635	0.370563	healthy
0.0639512	0.390725	healthy
0.0642523	0.410435	healthy
0.0648227	0.430628	healthy
0.0654722	0.450086	healthy
0.066047	0.468618	healthy
0.0664672	0.488274	healthy
0.0672068	0.507541	healthy
0.0687902	0.528359	healthy
0.0708578	0.550245	healthy
0.0725119	0.568266	healthy
0.0739582	0.588936	healthy
0.0745068	0.609219	healthy
0.0736941	0.630623	healthy
0.0717144	0.649402	healthy
0.0684388	0.670987	healthy
0.0650481	0.689651	healthy
0.0612436	0.70922	healthy
0.0571946	0.730374	healthy
0.0537502	0.7505	healthy
0.0503604	0.771081	healthy
0.0468823	0.790369	healthy
0.0432623	0.809191	healthy
0.0391857	0.829407	healthy
0.0348413	0.85027	healthy
0.030336	0.871568	healthy
0.0266786	0.888738	healthy
0.0225533	0.907865	healthy
0.0174524	0.931049	healthy
0.0140611	0.946121	healthy
0.00932209	0.966665	healthy
0.00337988	0.991507	healthy
0.0440865	0.0142101	healthy
0.0475128	0.0301154	healthy
0.0514104	0.0494334	healthy
0.0552311	0.0700732	healthy
0.0584887	0.0895599	healthy
0.0616642	0.111087	healthy
0.0640303	0.129711	healthy
0.0662809	0.151554	healthy
0.067762	0.170108	healthy
0.0690039	0.190209	healthy
0.0699499	0.210234	healthy
0.0707132	0.230916	healthy
0.0713452	0.251343	healthy
0.0712991	0.270439	healthy
0.0702401	0.290132	healthy
0.0684925	0.310521	healthy
0.0665264	0.330955	healthy
0.0648862	0.350209	healthy
0.0638076	0.370563	healthy
0.0634722	0.390725	healthy
0.0635439	0.410435	healthy
0.0638844	0.430628	healthy
0.0643334	0.450086	healthy
0.0647504	0.468618	healthy
0.0650541	0.488274	healthy
0.0657407	0.507541	healthy
0.0673239	0.528359	healthy
0.0694348	0.550245	healthy
0.0711423	0.568266	healthy
0.0726523	0.588936	healthy
0.0732486	0.609219	healthy
0.0724505	0.630623	healthy
0.0704646	0.649402	healthy
0.0671876	0.670987	healthy
0.063798	0.689651	healthy
0.0599943	0.70922	healthy
0.0559428	0.730374	healthy
0.0524897	0.7505	healthy
0.0490864	0.771081	healthy
0.0455941	0.790369	healthy
0.0419579	0.809191	healthy
0.0378603	0.829407	healthy
0.0334893	0.85027	healthy
0.0289504	0.871568	healthy
0.0252618	0.888738	healthy
0.0210991	0.907865	healthy
0.0159495	0.931049	healthy
0.0125245	0.946121	healthy
0.00773722	0.966665	healthy
0.00173309	0.991507	healthy
0.0449699	0.0142101	healthy
0.0482324	0.0301154	healthy
0.0519608	0.0494334	healthy
0.0556384	0.0700732	healthy
0.0587984	0.0895599	healthy
0.0619106	0.111087	healthy
0.0642612	0.129711	healthy
0.0665458	0.151554	healthy
0.0680985	0.170108	healthy
0.069456	0.190209	healthy
0.0705503	0.210234	healthy
0.0714943	0.230916	healthy
0.0723255	0.251343	healthy
0.0725412	0.270439	healthy
0.0718656	0.290132	healthy
0.0705879	0.310521	healthy
0.0691165	0.330955	healthy
0.0679184	0.350209	healthy
0.0672333	0.370563	healthy
0.067255	0.390725	healthy
0.0676972	0.410435	healthy
0.0684096	0.430628	healthy
0.0691808	0.450086	healthy
0.0698468	0.468618	healthy
0.0703257	0.488274	healthy
0.0711087	0.507541	healthy
0.0727484	0.528359	healthy
0.0748682	0.550245	healthy
0.0765463	0.568266	healthy
0.077984	0.588936	healthy
0.0784716	0.609219	healthy
0.0775208	0.630623	healthy
0.0753365	0.649402	healthy
0.0717402	0.670987	healthy
0.0680307	0.689651	healthy
0.0638833	0.70922	healthy
0.0594909	0.730374	healthy
0.0557829	0.7505	healthy
0.0521573	0.771081	healthy
0.048444	0.790369	healthy
0.0445874	0.809191	healthy
0.0402556	0.829407	healthy
0.0356539	0.85027	healthy
0.0309005	0.871568	healthy
0.027056	0.888738	healthy
0.0227323	0.907865	healthy
0.0174021	0.931049	healthy
0.0138668	0.946121	healthy
0.00893584	0.966665	healthy
0.0027647	0.991507	healthy
0.04022	0.0142101	healthy
0.0432351	0.0301154	healthy
0.0466618	0.0494334	healthy
0.0500164	0.0700732	healthy
0.0528713	0.0895599	healthy
0.0556474	0.111087	healthy
0.0577086	0.129711	healthy
0.0596566	0.151554	healthy
0.0609252	0.170108	healthy
0.0619746	0.190209	healthy
0.0627595	0.210234	healthy
0.0633792	0.230916	healthy
0.0638832	0.251343	healthy
0.06379	0.270439	healthy
0.0627974	0.290132	healthy
0.0611924	0.310521	healthy
0.0593932	0.330955	healthy
0.0578858	0.350209	healthy
0.0568725	0.370563	healthy
0.0565049	0.390725	healthy
0.0564808	0.410435	healthy
0.0566835	0.430628	healthy
0.0569865	0.450086	healthy
0.0572748	0.468618	healthy
0.0574764	0.488274	healthy
0.058028	0.507541	healthy
0.0593669	0.528359	healthy
0.0611751	0.550245	healthy
0.0626468	0.568266	healthy
0.0639549	0.588936	healthy
0.0644789	0.609219	healthy
0.0638015	0.630623	healthy
0.0621064	0.649402	healthy
0.0593167	0.670987	healthy
0.0564314	0.689651	healthy
0.05319	0.70922	healthy
0.0497282	0.730374	healthy
0.0467633	0.7505	healthy
0.0438283	0.771081	healthy
0.0408137	0.790369	healthy
0.0376719	0.809191	healthy
0.0341279	0.829407	healthy
0.0303431	0.85027	healthy
0.0264077	0.871568	healthy
0.0232059	0.888738	healthy
0.0195892	0.907865	healthy
0.0151106	0.931049	healthy
0.0121297	0.946121	healthy
0.00796056	0.966665	healthy
0.00272825	0.991507	healthy
0.0487091	0.0142101	healthy
0.0528351	0.0301154	healthy
0.0575571	0.0494334	healthy
0.0622268	0.0700732	healthy
0.0662555	0.0895599	healthy
0.0702477	0.111087	healthy
0.0732901	0.129711	healthy
0.0762979	0.151554	healthy
0.0783922	0.170108	healthy
0.0802687	0.190209	healthy
0.0818179	0.210234	healthy
0.0831751	0.230916	healthy
0.0843662	0.251343	healthy
0.0848185	0.270439	healthy
0.0842467	0.290132	healthy
0.0829727	0.310521	healthy
0.0814473	0.330955	healthy
0.0801893	0.350209	healthy
0.0794775	0.370563	healthy
0.0795254	0.390725	healthy
0.0800149	0.410435	healthy
0.0807752	0.430628	healthy
0.0815711	0.450086	healthy
0.0822217	0.468618	healthy
0.0826229	0.488274	healthy
0.0832975	0.507541	healthy
0.0848194	0.528359	healthy
0.0867924	0.550245	healthy
0.0883152	0.568266	healthy
0.0895177	0.588936	healthy
0.0896967	0.609219	healthy
0.0883149	0.630623	healthy
0.0856295	0.649402	healthy
0.0813248	0.670987	healthy
0.0769372	0.689651	healthy
0.0720625	0.70922	healthy
0.0669212	0.730374	healthy
0.0625924	0.7505	healthy
0.0583799	0.771081	healthy
0.0540936	0.790369	healthy
0.0496652	0.809191	healthy
0.0447151	0.829407	healthy
0.0394818	0.85027	healthy
0.0341024	0.871568	healthy
0.0297702	0.888738	healthy
0.0249158	0.907865	healthy
0.0189561	0.931049	healthy
0.0150171	0.946121	healthy
0.00953993	0.966665	healthy
0.00270958	0.991507	healthy
0.0455064	0.0142101	healthy
0.0491601	0.0301154	healthy
0.0533167	0.0494334	healthy
0.0573906	0.0700732	healthy
0.0608626	0.0895599	healthy
0.0642445	0.111087	healthy
0.0667608	0.129711	healthy
0.0691478	0.151554	healthy
0.0707126	0.170108	healthy
0.0720203	0.190209	healthy
0.0730143	0.210234	healthy
0.0738178	0.230916	healthy
0.0744891	0.251343	healthy
0.0744155	0.270439	healthy
0.0732201	0.290132	healthy
0.0712685	0.310521	healthy
0.0690886	0.330955	healthy
0.0672883	0.350209	healthy
0.0661369	0.370563	healthy
0.0658455	0.390725	healthy
0.0660402	0.410435	healthy
0.0665637	0.430628	healthy
0.0672202	0.450086	healthy
0.0678425	0.468618	healthy
0.0683496	0.488274	healthy
0.0692893	0.507541	healthy
0.0712618	0.528359	healthy
0.0738476	0.550245	healthy
0.0759484	0.568266	healthy
0.0778582	0.588936	healthy
0.0787395	0.609219	healthy
0.0780649	0.630623	healthy
0.0760468	0.649402	healthy
0.0726429	0.670987	healthy
0.0690845	0.689651	healthy
0.0650639	0.70922	healthy
0.0607534	0.730374	healthy
0.0570515	0.7505	healthy
0.0533747	0.771081	healthy
0.0495824	0.790369	healthy
0.0456153	0.809191	healthy
0.041123	0.829407	healthy
0.0363051	0.85027	healthy
0.0312718	0.871568	healthy
0.0271589	0.888738	healthy
0.0224962	0.907865	healthy
0.0167005	0.931049	healthy
0.0128311	0.946121	healthy
0.00740576	0.966665	healthy
0.000578697	0.991507	healthy
0.0468363	0.0142101	healthy
0.0512059	0.0301154	healthy
0.0561552	0.0494334	healthy
0.0609816	0.0700732	healthy
0.0650732	0.0895599	healthy
0.0690352	0.111087	healthy
0.0719637	0.129711	healthy
0.074725	0.151554	healthy
0.0765168	0.170108	healthy
0.0779806	0.190209	healthy
0.0790422	0.210234	healthy
0.0798281	0.230916	healthy
0.0804003	0.251343	healthy
0.0801166	0.270439	healthy
0.0785573	0.290132	healthy
0.0761078	0.310521	healthy
0.0733434	0.330955	healthy
0.0709489	0.350209	healthy
0.0691597	0.370563	healthy
0.0681126	0.390725	healthy
0.0673776	0.410435	healthy
0.0668515	0.430628	healthy
0.0664961	0.450086	healthy
0.0662374	0.468618	healthy
0.0659861	0.488274	healthy
0.0662538	0.507541	healthy
0.0674326	0.528359	healthy
0.069173	0.550245	healthy
0.0706181	0.568266	healthy
0.0718746	0.588936	healthy
0.0722722	0.609219	healthy
0.0713184	0.630623	healthy
0.0692657	0.649402	healthy
0.0660023	0.670987	healthy
0.0626754	0.689651	healthy
0.0589612	0.70922	healthy
0.0550026	0.730374	healthy
0.0516039	0.7505	healthy
0.0482478	0.771081	healthy
0.0448296	0.790369	healthy
0.0412872	0.809191	healthy
0.0373067	0.829407	healthy
0.0330662	0.85027	healthy
0.0286619	0.871568	healthy
0.0250815	0.888738	healthy
0.0210437	0.907865	healthy
0.0160545	0.931049	healthy
0.0127408	0.946121	healthy
0.00811606	0.966665	healthy
0.00232851	0.991507	healthy
0.0464091	0.0142101	healthy
0.0504383	0.0301154	healthy
0.0550222	0.0494334	healthy
0.0595192	0.0700732	healthy
0.0633601	0.0895599	healthy
0.0671163	0.111087	healthy
0.0699295	0.129711	healthy
0.072637	0.151554	healthy
0.0744502	0.170108	healthy
0.0759978	0.190209	healthy
0.0771965	0.210234	healthy
0.0781705	0.230916	healthy
0.078965	0.251343	healthy
0.0789982	0.270439	healthy
0.0779262	0.290132	healthy
0.0760887	0.310521	healthy
0.0739805	0.330955	healthy
0.0721826	0.350209	healthy
0.0709372	0.370563	healthy
0.0704069	0.390725	healthy
0.0702309	0.410435	healthy
0.0702837	0.430628	healthy
0.0704461	0.450086	healthy
0.0706028	0.468618	healthy
0.0706656	0.488274	healthy
0.0711409	0.507541	healthy
0.0724929	0.528359	healthy
0.0743544	0.550245	healthy
0.0758495	0.568266	healthy
0.0771053	0.588936	healthy
0.0774388	0.609219	healthy
0.0763459	0.630623	healthy
0.0740718	0.649402	healthy
0.0704273	0.670987	healthy
0.0667078	0.689651	healthy
0.0625654	0.70922	healthy
0.0581781	0.730374	healthy
0.0544567	0.7505	healthy
0.0508149	0.771081	healthy
0.0471061	0.790369	healthy
0.0432677	0.809191	healthy
0.0389654	0.829407	healthy
0.0343994	0.85027	healthy
0.0296816	0.871568	healthy
0.0258647	0.888738	healthy
0.0215742	0.907865	healthy
0.01629	0.931049	healthy
0.012789	0.946121	healthy
0.00791167	0.966665	healthy
0.00181833	0.991507	healthy
0.0480719	0.0142101	healthy
0.0523604	0.0301154	healthy
0.0572163	0.0494334	healthy
0.0619492	0.0700732	healthy
0.0659579	0.0895599	healthy
0.069834	0.111087	healthy
0.0726929	0.129711	healthy
0.0753771	0.151554	healthy
0.0771075	0.170108	healthy
0.07851	0.190209	healthy
0.079517	0.210234	healthy
0.0802545	0.230916	healthy
0.0807878	0.251343	healthy
0.0804707	0.270439	healthy
0.0788761	0.290132	healthy
0.0763935	0.310521	healthy
0.0736039	0.330955	healthy
0.0711968	0.350209	healthy
0.0694104	0.370563	healthy
0.0683959	0.390725	healthy
0.0677235	0.410435	healthy
0.0672794	0.430628	healthy
0.067008	0.450086	healthy
0.0668222	0.468618	healthy
0.0666291	0.488274	healthy
0.0669526	0.507541	healthy
0.0682124	0.528359	healthy
0.0700477	0.550245	healthy
0.0715682	0.568266	healthy
0.0728973	0.588936	healthy
0.0733401	0.609219	healthy
0.0723934	0.630623	healthy
0.0703094	0.649402	healthy
0.0669799	0.670987	healthy
0.0635798	0.689651	healthy
0.0597826	0.70922	healthy
0.0557386	0.730374	healthy
0.0522737	0.7505	healthy
0.0488562	0.771081	healthy
0.0453722	0.790369	healthy
0.0417597	0.809191	healthy
0.0376996	0.829407	healthy
0.0333742	0.85027	healthy
0.0288831	0.871568	healthy
0.0252331	0.888738	healthy
0.0211174	0.907865	healthy
0.0160323	0.931049	healthy
0.0126549	0.946121	healthy
0.00794102	0.966665	healthy
0.00204102	0.991507	healthy
0.0471606	0.0142101	healthy
0.0514474	0.0301154	healthy
0.0563121	0.0494334	healthy
0.0610684	0.0700732	healthy
0.0651132	0.0895599	healthy
0.0690462	0.111087	healthy
0.0719693	0.129711	healthy
0.0747497	0.151554	healthy
0.0765789	0.170108	healthy
0.0781032	0.190209	healthy
0.0792435	0.210234	healthy
0.0801278	0.230916	healthy
0.0808119	0.251343	healthy
0.0806633	0.270439	healthy
0.0792854	0.290132	healthy
0.0770542	0.310521	healthy
0.0745246	0.330955	healthy
0.0723519	0.350209	healthy
0.0707833	0.370563	healthy
0.069981	0.390725	healthy
0.0695372	0.410435	healthy
0.0693282	0.430628	healthy
0.0692642	0.450086	healthy
0.0692412	0.468618	healthy
0.0691647	0.488274	healthy
0.0695498	0.507541	healthy
0.0708386	0.528359	healthy
0.0726686	0.550245	healthy
0.0741621	0.568266	healthy
0.0754404	0.588936	healthy
0.0758183	0.609219	healthy
0.0747929	0.630623	healthy
0.0726189	0.649402	healthy
0.0691502	0.670987	healthy
0.0656104	0.689651	healthy
0.0616595	0.70922	healthy
0.0574542	0.730374	healthy
0.0538539	0.7505	healthy
0.0503051	0.771081	healthy
0.0466887	0.790369	healthy
0.0429403	0.809191	healthy
0.03873	0.829407	healthy
0.0342481	0.85027	healthy
0.0295988	0.871568	healthy
0.0258231	0.888738	healthy
0.0215674	0.907865	healthy
0.0163113	0.931049	healthy
0.0128215	0.946121	healthy
0.00795194	0.966665	healthy
0.00185875	0.991507	healthy
0.0514969	0.0142101	healthy
0.0563189	0.0301154	healthy
0.0618178	0.0494334	healthy
0.0672327	0.0700732	healthy
0.0718812	0.0895599	healthy
0.0764609	0.111087	healthy
0.0799264	0.129711	healthy
0.0833219	0.151554	healthy
0.0856555	0.170108	healthy
0.0877073	0.190209	healthy
0.0893537	0.210234	healthy
0.0907403	0.230916	healthy
0.0919001	0.251343	healthy
0.0921982	0.270439	healthy
0.0912937	0.290132	healthy
0.0895471	0.310521	healthy
0.0874777	0.330955	healthy
0.0856976	0.350209	healthy
0.0844819	0.370563	healthy
0.0839987	0.390725	healthy
0.0838651	0.410435	healthy
0.0839463	0.430628	healthy
0.084111	0.450086	healthy
0.0842372	0.468618	healthy
0.0842229	0.488274	healthy
0.0846137	0.507541	healthy
0.085894	0.528359	healthy
0.0876697	0.550245	healthy
0.0890617	0.568266	healthy
0.0901361	0.588936	healthy
0.0901985	0.609219	healthy
0.0886884	0.630623	healthy
0.0858997	0.649402	healthy
0.0815101	0.670987	healthy
0.0770701	0.689651	healthy
0.072153	0.70922	healthy
0.0669707	0.730374	healthy
0.0625981	0.7505	healthy
0.0583454	0.771081	healthy
0.0540374	0.790369	healthy
0.0495998	0.809191	healthy
0.0446492	0.829407	healthy
0.0394219	0.85027	healthy
0.0340511	0.871568	healthy
0.0297277	0.888738	healthy
0.0248882	0.907865	healthy
0.018955	0.931049	healthy
0.0150388	0.946121	healthy
0.00960051	0.966665	healthy
0.00283073	0.991507	healthy
0.048467	0.0142101	healthy
0.0524918	0.0301154	healthy
0.0570517	0.0494334	healthy
0.0614982	0.0700732	healthy
0.0652651	0.0895599	healthy
0.068907	0.111087	healthy
0.0715914	0.129711	healthy
0.074105	0.151554	healthy
0.0757189	0.170108	healthy
0.0770234	0.190209	healthy
0.0779606	0.210234	healthy
0.0786538	0.230916	healthy
0.0791697	0.251343	healthy
0.0788723	0.270439	healthy
0.0773427	0.290132	healthy
0.0749647	0.310521	healthy
0.0723071	0.330955	healthy
0.0700394	0.350209	healthy
0.0684061	0.370563	healthy
0.0675768	0.390725	healthy
0.0671365	0.410435	healthy
0.0669595	0.430628	healthy
0.0669515	0.450086	healthy
0.0670027	0.468618	healthy
0.0670252	0.488274	healthy
0.0675603	0.507541	healthy
0.0690893	0.528359	healthy
0.0712255	0.550245	healthy
0.0729868	0.568266	healthy
0.0745614	0.588936	healthy
0.07519	0.609219	healthy
0.0743538	0.630623	healthy
0.0722913	0.649402	healthy
0.0689271	0.670987	healthy
0.0654611	0.689651	healthy
0.0615744	0.70922	healthy
0.0574279	0.730374	healthy
0.0538775	0.7505	healthy
0.0503711	0.771081	healthy
0.0467817	0.790369	healthy
0.0430481	0.809191	healthy
0.0388406	0.829407	healthy
0.0343475	0.85027	healthy
0.0296719	0.871568	healthy
0.0258648	0.888738	healthy
0.0215641	0.907865	healthy
0.0162393	0.931049	healthy
0.0126962	0.946121	healthy
0.00774308	0.966665	healthy
0.00153161	0.991507	healthy

## Sheet: panel_e
Cell-state abundance	Pseudotime (bin)	Disease state
0.0317292	0.0142101	healthy
0.0317169	0.0301154	healthy
0.0316384	0.0494334	healthy
0.0314601	0.0700732	healthy
0.0311846	0.0895599	healthy
0.0307387	0.111087	healthy
0.0302161	0.129711	healthy
0.0293924	0.151554	healthy
0.0285265	0.170108	healthy
0.0274755	0.190209	healthy
0.0263714	0.210234	healthy
0.0252358	0.230916	healthy
0.0241839	0.251343	healthy
0.0229161	0.270439	healthy
0.0210737	0.290132	healthy
0.0188737	0.310521	healthy
0.0166624	0.330955	healthy
0.0148384	0.350209	healthy
0.013464	0.370563	healthy
0.0126829	0.390725	healthy
0.0122668	0.410435	healthy
0.0121232	0.430628	healthy
0.0121859	0.450086	healthy
0.0123667	0.468618	healthy
0.0126219	0.488274	healthy
0.013344	0.507541	healthy
0.0149387	0.528359	healthy
0.0171398	0.550245	healthy
0.0190631	0.568266	healthy
0.0210684	0.588936	healthy
0.0224994	0.609219	healthy
0.0230606	0.630623	healthy
0.0228028	0.649402	healthy
0.0220691	0.670987	healthy
0.0211614	0.689651	healthy
0.0200422	0.70922	healthy
0.0187594	0.730374	healthy
0.017587	0.7505	healthy
0.0163363	0.771081	healthy
0.0149695	0.790369	healthy
0.0134752	0.809191	healthy
0.0117168	0.829407	healthy
0.0097614	0.85027	healthy
0.00764592	0.871568	healthy
0.00586382	0.888738	healthy
0.00378967	0.907865	healthy
0.00113852	0.931049	healthy
-0.000671997	0.946121	healthy
-0.00325872	0.966665	healthy
-0.00658271	0.991507	healthy
0.0391483	0.0142101	healthy
0.0389293	0.0301154	healthy
0.0386068	0.0494334	healthy
0.038174	0.0700732	healthy
0.0376616	0.0895599	healthy
0.0369549	0.111087	healthy
0.0362053	0.129711	healthy
0.0351069	0.151554	healthy
0.0340023	0.170108	healthy
0.032695	0.190209	healthy
0.0313457	0.210234	healthy
0.0299763	0.230916	healthy
0.0287212	0.251343	healthy
0.0272499	0.270439	healthy
0.0251562	0.290132	healthy
0.0226831	0.310521	healthy
0.0202181	0.330955	healthy
0.0182033	0.350209	healthy
0.0167099	0.370563	healthy
0.0159164	0.390725	healthy
0.0155722	0.410435	healthy
0.0155611	0.430628	healthy
0.0157819	0.450086	healthy
0.0161178	0.468618	healthy
0.0165179	0.488274	healthy
0.0174398	0.507541	healthy
0.0193827	0.528359	healthy
0.0220313	0.550245	healthy
0.0243355	0.568266	healthy
0.0267358	0.588936	healthy
0.0284545	0.609219	healthy
0.029148	0.630623	healthy
0.0288742	0.649402	healthy
0.0280446	0.670987	healthy
0.0270006	0.689651	healthy
0.025699	0.70922	healthy
0.024189	0.730374	healthy
0.0227868	0.7505	healthy
0.0212744	0.771081	healthy
0.0196192	0.790369	healthy
0.0178059	0.809191	healthy
0.0156666	0.829407	healthy
0.0132799	0.85027	healthy
0.0106881	0.871568	healthy
0.00849645	0.888738	healthy
0.00593765	0.907865	healthy
0.00265759	0.931049	healthy
0.000413059	0.946121	healthy
-0.00279819	0.966665	healthy
-0.00692961	0.991507	healthy
0.0356055	0.0142101	healthy
0.0343017	0.0301154	healthy
0.0327537	0.0494334	healthy
0.0311261	0.0700732	healthy
0.0295977	0.0895599	healthy
0.0278986	0.111087	healthy
0.0264035	0.129711	healthy
0.0245752	0.151554	healthy
0.022972	0.170108	healthy
0.0212388	0.190209	healthy
0.0195724	0.210234	healthy
0.0179752	0.230916	healthy
0.0165826	0.251343	healthy
0.0151069	0.270439	healthy
0.0131706	0.290132	healthy
0.0109991	0.310521	healthy
0.00894154	0.330955	healthy
0.00737408	0.350209	healthy
0.00638571	0.370563	healthy
0.00630553	0.390725	healthy
0.00695893	0.410435	healthy
0.00811893	0.430628	healthy
0.00946063	0.450086	healthy
0.010723	0.468618	healthy
0.0118133	0.488274	healthy
0.0131341	0.507541	healthy
0.0153492	0.528359	healthy
0.0181532	0.550245	healthy
0.0205207	0.568266	healthy
0.0229612	0.588936	healthy
0.0247256	0.609219	healthy
0.0255195	0.630623	healthy
0.0253621	0.649402	healthy
0.0246481	0.670987	healthy
0.0236932	0.689651	healthy
0.0224791	0.70922	healthy
0.0210626	0.730374	healthy
0.0197536	0.7505	healthy
0.0183298	0.771081	healthy
0.0167411	0.790369	healthy
0.0149826	0.809191	healthy
0.0128961	0.829407	healthy
0.0105635	0.85027	healthy
0.00803286	0.871568	healthy
0.00589573	0.888738	healthy
0.00339898	0.907865	healthy
0.00019397	0.931049	healthy
-0.00200296	0.946121	healthy
-0.00515229	0.966665	healthy
-0.00921572	0.991507	healthy
0.0338712	0.0142101	healthy
0.0335445	0.0301154	healthy
0.0331208	0.0494334	healthy
0.0326188	0.0700732	healthy
0.0320809	0.0895599	healthy
0.0313948	0.111087	healthy
0.0307069	0.129711	healthy
0.0297418	0.151554	healthy
0.0288	0.170108	healthy
0.0277102	0.190209	healthy
0.0266098	0.210234	healthy
0.0255197	0.230916	healthy
0.0245516	0.251343	healthy
0.0234046	0.270439	healthy
0.0217375	0.290132	healthy
0.0197696	0.310521	healthy
0.0178385	0.330955	healthy
0.0163185	0.350209	healthy
0.0153041	0.370563	healthy
0.0150298	0.390725	healthy
0.0152975	0.410435	healthy
0.0159449	0.430628	healthy
0.0167591	0.450086	healthy
0.0175591	0.468618	healthy
0.0182763	0.488274	healthy
0.019298	0.507541	healthy
0.0211613	0.528359	healthy
0.0235825	0.550245	healthy
0.0256389	0.568266	healthy
0.0277429	0.588936	healthy
0.0292143	0.609219	healthy
0.029757	0.630623	healthy
0.0294374	0.649402	healthy
0.0285855	0.670987	healthy
0.027531	0.689651	healthy
0.0262102	0.70922	healthy
0.02465	0.730374	healthy
0.0231523	0.7505	healthy
0.0215059	0.771081	healthy
0.0197133	0.790369	healthy
0.0177539	0.809191	healthy
0.0154432	0.829407	healthy
0.0128623	0.85027	healthy
0.0100527	0.871568	healthy
0.00767027	0.888738	healthy
0.00488345	0.907865	healthy
0.00130577	0.931049	healthy
-0.00114432	0.946121	healthy
-0.00465059	0.966665	healthy
-0.00916073	0.991507	healthy
0.0269057	0.0142101	healthy
0.0252632	0.0301154	healthy
0.0233691	0.0494334	healthy
0.0214541	0.0700732	healthy
0.0197354	0.0895599	healthy
0.0179217	0.111087	healthy
0.0164113	0.129711	healthy
0.014675	0.151554	healthy
0.0132417	0.170108	healthy
0.011777	0.190209	healthy
0.010454	0.210234	healthy
0.00927919	0.230916	healthy
0.00835913	0.251343	healthy
0.00741449	0.270439	healthy
0.00614783	0.290132	healthy
0.00476922	0.310521	healthy
0.00357543	0.330955	healthy
0.00285587	0.350209	healthy
0.00276864	0.370563	healthy
0.00379864	0.390725	healthy
0.00585271	0.410435	healthy
0.00858462	0.430628	healthy
0.0113957	0.450086	healthy
0.0138585	0.468618	healthy
0.0158432	0.488274	healthy
0.0176911	0.507541	healthy
0.0202686	0.528359	healthy
0.0232629	0.550245	healthy
0.0256712	0.568266	healthy
0.028064	0.588936	healthy
0.0297183	0.609219	healthy
0.0303676	0.630623	healthy
0.0300158	0.649402	healthy
0.0289464	0.670987	healthy
0.0276111	0.689651	healthy
0.0259664	0.70922	healthy
0.0240947	0.730374	healthy
0.0224092	0.7505	healthy
0.0206109	0.771081	healthy
0.0186202	0.790369	healthy
0.0164338	0.809191	healthy
0.0138624	0.829407	healthy
0.0110168	0.85027	healthy
0.00796584	0.871568	healthy
0.00541551	0.888738	healthy
0.00245702	0.907865	healthy
-0.00131534	0.931049	healthy
-0.00388883	0.946121	healthy
-0.00756544	0.966665	healthy
-0.0122945	0.991507	healthy
0.0271526	0.0142101	healthy
0.0269591	0.0301154	healthy
0.0267126	0.0494334	healthy
0.0264232	0.0700732	healthy
0.0261131	0.0895599	healthy
0.0257142	0.111087	healthy
0.0253098	0.129711	healthy
0.0247321	0.151554	healthy
0.0241627	0.170108	healthy
0.0235053	0.190209	healthy
0.0228493	0.210234	healthy
0.0222152	0.230916	healthy
0.0216768	0.251343	healthy
0.0210253	0.270439	healthy
0.0200397	0.290132	healthy
0.0188662	0.310521	healthy
0.0177243	0.330955	healthy
0.0168527	0.350209	healthy
0.0163294	0.370563	healthy
0.0163726	0.390725	healthy
0.0168722	0.410435	healthy
0.0176717	0.430628	healthy
0.0185454	0.450086	healthy
0.0193182	0.468618	healthy
0.0199123	0.488274	healthy
0.0206137	0.507541	healthy
0.0218571	0.528359	healthy
0.0234308	0.550245	healthy
0.0247226	0.568266	healthy
0.0259683	0.588936	healthy
0.026711	0.609219	healthy
0.0267132	0.630623	healthy
0.0260495	0.649402	healthy
0.0248116	0.670987	healthy
0.0234602	0.689651	healthy
0.0218929	0.70922	healthy
0.0201739	0.730374	healthy
0.0186609	0.7505	healthy
0.0171061	0.771081	healthy
0.0154568	0.790369	healthy
0.0136987	0.809191	healthy
0.0116805	0.829407	healthy
0.00949413	0.85027	healthy
0.0071946	0.871568	healthy
0.00530338	0.888738	healthy
0.00314072	0.907865	healthy
0.000425304	0.931049	healthy
-0.00140382	0.946121	healthy
-0.0039892	0.966665	healthy
-0.00727477	0.991507	healthy
0.0282519	0.0142101	healthy
0.0280994	0.0301154	healthy
0.0278942	0.0494334	healthy
0.0276358	0.0700732	healthy
0.0273393	0.0895599	healthy
0.0269344	0.111087	healthy
0.0265039	0.129711	healthy
0.0258614	0.151554	healthy
0.0252098	0.170108	healthy
0.0244458	0.190209	healthy
0.0236764	0.210234	healthy
0.0229291	0.230916	healthy
0.0222946	0.251343	healthy
0.0214911	0.270439	healthy
0.0202347	0.290132	healthy
0.018722	0.310521	healthy
0.0172464	0.330955	healthy
0.0161263	0.350209	healthy
0.0154734	0.370563	healthy
0.0155302	0.390725	healthy
0.0161332	0.410435	healthy
0.0171115	0.430628	healthy
0.0182093	0.450086	healthy
0.0192262	0.468618	healthy
0.0200949	0.488274	healthy
0.021174	0.507541	healthy
0.0230129	0.528359	healthy
0.0253333	0.550245	healthy
0.0272652	0.568266	healthy
0.0291981	0.588936	healthy
0.0304907	0.609219	healthy
0.0308536	0.630623	healthy
0.0303546	0.649402	healthy
0.0292383	0.670987	healthy
0.0279312	0.689651	healthy
0.0263475	0.70922	healthy
0.0245359	0.730374	healthy
0.0228601	0.7505	healthy
0.0210669	0.771081	healthy
0.0191319	0.790369	healthy
0.0170353	0.809191	healthy
0.0145857	0.829407	healthy
0.0118784	0.85027	healthy
0.00896552	0.871568	healthy
0.00652096	0.888738	healthy
0.0036833	0.907865	healthy
6.70728e-05	0.931049	healthy
-0.00239615	0.946121	healthy
-0.00590729	0.966665	healthy
-0.0104066	0.991507	healthy
0.0419979	0.0142101	healthy
0.0412738	0.0301154	healthy
0.0403474	0.0494334	healthy
0.0392789	0.0700732	healthy
0.038173	0.0895599	healthy
0.0368157	0.111087	healthy
0.0355053	0.129711	healthy
0.033748	0.151554	healthy
0.0320856	0.170108	healthy
0.0301828	0.190209	healthy
0.0282562	0.210234	healthy
0.0263145	0.230916	healthy
0.0245256	0.251343	healthy
0.0224978	0.270439	healthy
0.0197198	0.290132	healthy
0.0164944	0.310521	healthy
0.0133083	0.330955	healthy
0.0107146	0.350209	healthy
0.0087897	0.370563	healthy
0.00781435	0.390725	healthy
0.0074949	0.410435	healthy
0.00764463	0.430628	healthy
0.00808184	0.450086	healthy
0.00861903	0.468618	healthy
0.00916284	0.488274	healthy
0.0101753	0.507541	healthy
0.0122318	0.528359	healthy
0.0150202	0.550245	healthy
0.0174574	0.568266	healthy
0.0200323	0.588936	healthy
0.0219475	0.609219	healthy
0.0228781	0.630623	healthy
0.0228684	0.649402	healthy
0.0224208	0.670987	healthy
0.0217434	0.689651	healthy
0.0208306	0.70922	healthy
0.0197096	0.730374	healthy
0.0186116	0.7505	healthy
0.0173696	0.771081	healthy
0.0159717	0.790369	healthy
0.0144088	0.809191	healthy
0.0125325	0.829407	healthy
0.010405	0.85027	healthy
0.00805859	0.871568	healthy
0.00604936	0.888738	healthy
0.00368062	0.907865	healthy
0.000614448	0.931049	healthy
-0.00149949	0.946121	healthy
-0.00454189	0.966665	healthy
-0.00848074	0.991507	healthy
0.0274906	0.0142101	healthy
0.028396	0.0301154	healthy
0.0293902	0.0494334	healthy
0.0303089	0.0700732	healthy
0.0310249	0.0895599	healthy
0.0316264	0.111087	healthy
0.0319714	0.129711	healthy
0.0321229	0.151554	healthy
0.0320469	0.170108	healthy
0.0318057	0.190209	healthy
0.0314546	0.210234	healthy
0.031034	0.230916	healthy
0.0306189	0.251343	healthy
0.0299239	0.270439	healthy
0.0286778	0.290132	healthy
0.0270701	0.310521	healthy
0.0253942	0.330955	healthy
0.0239918	0.350209	healthy
0.0229447	0.370563	healthy
0.022339	0.390725	healthy
0.0219653	0.410435	healthy
0.0217658	0.430628	healthy
0.0217108	0.450086	healthy
0.0217492	0.468618	healthy
0.0218507	0.488274	healthy
0.0223488	0.507541	healthy
0.0235509	0.528359	healthy
0.0252286	0.550245	healthy
0.0266797	0.568266	healthy
0.0281459	0.588936	healthy
0.0290999	0.609219	healthy
0.029269	0.630623	healthy
0.0287486	0.649402	healthy
0.0277402	0.670987	healthy
0.0266079	0.689651	healthy
0.0252558	0.70922	healthy
0.0237122	0.730374	healthy
0.0222711	0.7505	healthy
0.0207346	0.771081	healthy
0.0191041	0.790369	healthy
0.0173541	0.809191	healthy
0.0153204	0.829407	healthy
0.0130776	0.85027	healthy
0.0106623	0.871568	healthy
0.00863327	0.888738	healthy
0.00628015	0.907865	healthy
0.00328645	0.931049	healthy
0.00125123	0.946121	healthy
-0.00164355	0.966665	healthy
-0.0053415	0.991507	healthy
0.0268174	0.0142101	healthy
0.0287405	0.0301154	healthy
0.0309197	0.0494334	healthy
0.0330441	0.0700732	healthy
0.0348423	0.0895599	healthy
0.0365777	0.111087	healthy
0.0378529	0.129711	healthy
0.0390359	0.151554	healthy
0.039783	0.170108	healthy
0.0403749	0.190209	healthy
0.0407898	0.210234	healthy
0.0410895	0.230916	healthy
0.0413116	0.251343	healthy
0.041166	0.270439	healthy
0.0404551	0.290132	healthy
0.0393523	0.310521	healthy
0.0381159	0.330955	healthy
0.0370522	0.350209	healthy
0.0362677	0.370563	healthy
0.0358091	0.390725	healthy
0.035476	0.410435	healthy
0.035231	0.430628	healthy
0.0350662	0.450086	healthy
0.0349557	0.468618	healthy
0.0348684	0.488274	healthy
0.0350893	0.507541	healthy
0.0358393	0.528359	healthy
0.0369253	0.550245	healthy
0.0378411	0.568266	healthy
0.0386854	0.588936	healthy
0.0390672	0.609219	healthy
0.038726	0.630623	healthy
0.0377854	0.649402	healthy
0.0362458	0.670987	healthy
0.0346465	0.689651	healthy
0.0328315	0.70922	healthy
0.0308574	0.730374	healthy
0.0291129	0.7505	healthy
0.0273429	0.771081	healthy
0.0255181	0.790369	healthy
0.0236073	0.809191	healthy
0.0214396	0.829407	healthy
0.0191076	0.85027	healthy
0.0166612	0.871568	healthy
0.0146536	0.888738	healthy
0.0123702	0.907865	healthy
0.00952247	0.931049	healthy
0.00761671	0.946121	healthy
0.00494006	0.966665	healthy
0.00156659	0.991507	healthy
0.00692299	0.0142101	covid
0.00861264	0.0301154	covid
0.0105526	0.0494334	covid
0.0124819	0.0700732	covid
0.0141598	0.0895599	covid
0.0158425	0.111087	covid
0.0171464	0.129711	covid
0.0184682	0.151554	covid
0.0194168	0.170108	covid
0.0202916	0.190209	covid
0.0210329	0.210234	covid
0.0216922	0.230916	covid
0.0222675	0.251343	covid
0.0226102	0.270439	covid
0.0226705	0.290132	covid
0.0225198	0.310521	covid
0.0222558	0.330955	covid
0.0219989	0.350209	covid
0.0218192	0.370563	covid
0.0216293	0.390725	covid
0.0213148	0.410435	covid
0.020938	0.430628	covid
0.0205957	0.450086	covid
0.0203541	0.468618	covid
0.020257	0.488274	covid
0.0204522	0.507541	covid
0.0209898	0.528359	covid
0.0217588	0.550245	covid
0.0224266	0.568266	covid
0.0230957	0.588936	covid
0.0235146	0.609219	covid
0.0235456	0.630623	covid
0.0232587	0.649402	covid
0.0227461	0.670987	covid
0.0221704	0.689651	covid
0.0214601	0.70922	covid
0.0205984	0.730374	covid
0.0197169	0.7505	covid
0.0187246	0.771081	covid
0.0176735	0.790369	covid
0.0165421	0.809191	covid
0.0152189	0.829407	covid
0.0137449	0.85027	covid
0.0121366	0.871568	covid
0.0107698	0.888738	covid
0.00917288	0.907865	covid
0.00712754	0.931049	covid
0.00573071	0.946121	covid
0.00373799	0.966665	covid
0.00118638	0.991507	covid
0.0110812	0.0142101	covid
0.00866132	0.0301154	covid
0.00604136	0.0494334	covid
0.00356448	0.0700732	covid
0.00146655	0.0895599	covid
-0.000655528	0.111087	covid
-0.00238831	0.129711	covid
-0.00454922	0.151554	covid
-0.00648231	0.170108	covid
-0.00843458	0.190209	covid
-0.00998881	0.210234	covid
-0.0109199	0.230916	covid
-0.0109016	0.251343	covid
-0.0112703	0.270439	covid
-0.0129388	0.290132	covid
-0.0150542	0.310521	covid
-0.0165366	0.330955	covid
-0.0164093	0.350209	covid
-0.013676	0.370563	covid
-0.00778265	0.390725	covid
0.000539648	0.410435	covid
0.0110782	0.430628	covid
0.0225792	0.450086	covid
0.0342424	0.468618	covid
0.0468208	0.488274	covid
0.0630162	0.507541	covid
0.0873063	0.528359	covid
0.116856	0.550245	covid
0.141564	0.568266	covid
0.167322	0.588936	covid
0.186874	0.609219	covid
0.197908	0.630623	covid
0.2	0.649402	covid
0.197639	0.670987	covid
0.192407	0.689651	covid
0.184671	0.70922	covid
0.174779	0.730374	covid
0.164939	0.7505	covid
0.153637	0.771081	covid
0.140631	0.790369	covid
0.125818	0.809191	covid
0.107714	0.829407	covid
0.0868074	0.85027	covid
0.0633085	0.871568	covid
0.042888	0.888738	covid
0.0185877	0.907865	covid
-0.0131429	0.931049	covid
-0.0351558	0.946121	covid
-0.0669798	0.966665	covid
-0.108357	0.991507	covid
0.0174976	0.0142101	covid
0.0192144	0.0301154	covid
0.0211842	0.0494334	covid
0.0231364	0.0700732	covid
0.0248224	0.0895599	covid
0.0264927	0.111087	covid
0.0277628	0.129711	covid
0.0290009	0.151554	covid
0.0298435	0.170108	covid
0.0305853	0.190209	covid
0.0311937	0.210234	covid
0.031735	0.230916	covid
0.0322329	0.251343	covid
0.0324286	0.270439	covid
0.0321846	0.290132	covid
0.0316451	0.310521	covid
0.0310101	0.330955	covid
0.0305058	0.350209	covid
0.0302623	0.370563	covid
0.0302786	0.390725	covid
0.0303846	0.410435	covid
0.030587	0.430628	covid
0.0308729	0.450086	covid
0.0312292	0.468618	covid
0.0316977	0.488274	covid
0.0325997	0.507541	covid
0.0342543	0.528359	covid
0.0363896	0.550245	covid
0.0381763	0.568266	covid
0.0399513	0.588936	covid
0.0410986	0.609219	covid
0.0413193	0.630623	covid
0.0406921	0.649402	covid
0.0394128	0.670987	covid
0.0379587	0.689651	covid
0.0362227	0.70922	covid
0.0342567	0.730374	covid
0.0324527	0.7505	covid
0.0305496	0.771081	covid
0.0285249	0.790369	covid
0.0263489	0.809191	covid
0.0238185	0.829407	covid
0.0210273	0.85027	covid
0.0180227	0.871568	covid
0.0155017	0.888738	covid
0.012583	0.907865	covid
0.00887509	0.931049	covid
0.00635664	0.946121	covid
0.00277645	0.966665	covid
-0.00179577	0.991507	covid
0.0146277	0.0142101	covid
0.0151461	0.0301154	covid
0.0157575	0.0494334	covid
0.0163784	0.0700732	covid
0.0169236	0.0895599	covid
0.0174676	0.111087	covid
0.0178788	0.129711	covid
0.018254	0.151554	covid
0.0184851	0.170108	covid
0.0186821	0.190209	covid
0.018861	0.210234	covid
0.0190683	0.230916	covid
0.0193367	0.251343	covid
0.0194757	0.270439	covid
0.0193774	0.290132	covid
0.0191499	0.310521	covid
0.0189322	0.330955	covid
0.0188624	0.350209	covid
0.0190643	0.370563	covid
0.0196109	0.390725	covid
0.0204018	0.410435	covid
0.0213891	0.430628	covid
0.0224286	0.450086	covid
0.0234261	0.468618	covid
0.0244152	0.488274	covid
0.0257067	0.507541	covid
0.0277539	0.528359	covid
0.0302761	0.550245	covid
0.032366	0.568266	covid
0.0344769	0.588936	covid
0.0359463	0.609219	covid
0.0365047	0.630623	covid
0.0362026	0.649402	covid
0.0353359	0.670987	covid
0.034234	0.689651	covid
0.0328239	0.70922	covid
0.0311165	0.730374	covid
0.0294242	0.7505	covid
0.0275276	0.771081	covid
0.0254598	0.790369	covid
0.0231941	0.809191	covid
0.0205128	0.829407	covid
0.0175044	0.85027	covid
0.0142112	0.871568	covid
0.0114061	0.888738	covid
0.00811607	0.907865	covid
0.00388212	0.931049	covid
0.000977719	0.946121	covid
-0.00318345	0.966665	covid
-0.00854121	0.991507	covid
0.0182981	0.0142101	covid
0.0199508	0.0301154	covid
0.0218457	0.0494334	covid
0.0237207	0.0700732	covid
0.0253357	0.0895599	covid
0.0269288	0.111087	covid
0.0281325	0.129711	covid
0.0292912	0.151554	covid
0.0300659	0.170108	covid
0.0307364	0.190209	covid
0.0312787	0.210234	covid
0.0317598	0.230916	covid
0.0322091	0.251343	covid
0.0323375	0.270439	covid
0.0319825	0.290132	covid
0.0313107	0.310521	covid
0.0305535	0.330955	covid
0.0299693	0.350209	covid
0.0297054	0.370563	covid
0.0298066	0.390725	covid
0.030092	0.410435	covid
0.0305363	0.430628	covid
0.031073	0.450086	covid
0.0316498	0.468618	covid
0.0322967	0.488274	covid
0.0333509	0.507541	covid
0.0351968	0.528359	covid
0.0375407	0.550245	covid
0.0394883	0.568266	covid
0.0414173	0.588936	covid
0.042665	0.609219	covid
0.0429159	0.630623	covid
0.0422393	0.649402	covid
0.0408366	0.670987	covid
0.0392449	0.689651	covid
0.03736	0.70922	covid
0.0352583	0.730374	covid
0.0333791	0.7505	covid
0.0314302	0.771081	covid
0.0293542	0.790369	covid
0.0271241	0.809191	covid
0.0245352	0.829407	covid
0.021688	0.85027	covid
0.0186358	0.871568	covid
0.0160855	0.888738	covid
0.013142	0.907865	covid
0.00941358	0.931049	covid
0.00688623	0.946121	covid
0.00329811	0.966665	covid
-0.00127942	0.991507	covid
0.00704414	0.0142101	covid
0.00594741	0.0301154	covid
0.00480816	0.0494334	covid
0.00378409	0.0700732	covid
0.00295943	0.0895599	covid
0.00216111	0.111087	covid
0.00152659	0.129711	covid
0.000689735	0.151554	covid
-9.33126e-05	0.170108	covid
-0.0008632	0.190209	covid
-0.0013953	0.210234	covid
-0.00153178	0.230916	covid
-0.00108716	0.251343	covid
-0.000918208	0.270439	covid
-0.00155478	0.290132	covid
-0.00246213	0.310521	covid
-0.00297862	0.330955	covid
-0.0025177	0.350209	covid
-0.000411076	0.370563	covid
0.00380667	0.390725	covid
0.00971449	0.410435	covid
0.0170724	0.430628	covid
0.0249161	0.450086	covid
0.0326306	0.468618	covid
0.0406043	0.488274	covid
0.0504506	0.507541	covid
0.0650144	0.528359	covid
0.0825962	0.550245	covid
0.0972168	0.568266	covid
0.112371	0.588936	covid
0.123763	0.609219	covid
0.130009	0.630623	covid
0.130901	0.649402	covid
0.128987	0.670987	covid
0.125358	0.689651	covid
0.120154	0.70922	covid
0.113564	0.730374	covid
0.107005	0.7505	covid
0.0994888	0.771081	covid
0.0909153	0.790369	covid
0.0812155	0.809191	covid
0.0694321	0.829407	covid
0.0559031	0.85027	covid
0.0407833	0.871568	covid
0.0277018	0.888738	covid
0.0121806	0.907865	covid
-0.00802998	0.931049	covid
-0.0220224	0.946121	covid
-0.0422207	0.966665	covid
-0.0684427	0.991507	covid
0.0187938	0.0142101	covid
0.0205481	0.0301154	covid
0.0225491	0.0494334	covid
0.0245161	0.0700732	covid
0.0261978	0.0895599	covid
0.0278412	0.111087	covid
0.0290687	0.129711	covid
0.030232	0.151554	covid
0.0309913	0.170108	covid
0.0316254	0.190209	covid
0.0321113	0.210234	covid
0.0325138	0.230916	covid
0.0328654	0.251343	covid
0.0328811	0.270439	covid
0.0323862	0.290132	covid
0.031547	0.310521	covid
0.0306023	0.330955	covid
0.0298262	0.350209	covid
0.0293463	0.370563	covid
0.0291785	0.390725	covid
0.0291287	0.410435	covid
0.0291911	0.430628	covid
0.0293562	0.450086	covid
0.0296062	0.468618	covid
0.029967	0.488274	covid
0.0307515	0.507541	covid
0.0322606	0.528359	covid
0.0342394	0.550245	covid
0.0359077	0.568266	covid
0.037573	0.588936	covid
0.0386545	0.609219	covid
0.0388673	0.630623	covid
0.0382933	0.649402	covid
0.0371305	0.670987	covid
0.03581	0.689651	covid
0.0342314	0.70922	covid
0.0324385	0.730374	covid
0.0307845	0.7505	covid
0.0290335	0.771081	covid
0.0271703	0.790369	covid
0.0251669	0.809191	covid
0.0228352	0.829407	covid
0.0202602	0.85027	covid
0.0174843	0.871568	covid
0.0151525	0.888738	covid
0.0124509	0.907865	covid
0.00901686	0.931049	covid
0.00668345	0.946121	covid
0.0033654	0.966665	covid
-0.00087289	0.991507	covid
0.00833602	0.0142101	covid
0.00829781	0.0301154	covid
0.00832964	0.0494334	covid
0.00844338	0.0700732	covid
0.00861116	0.0895599	covid
0.00884688	0.111087	covid
0.00907887	0.129711	covid
0.00931478	0.151554	covid
0.00948235	0.170108	covid
0.0096914	0.190209	covid
0.0099898	0.210234	covid
0.0104594	0.230916	covid
0.0111515	0.251343	covid
0.0116599	0.270439	covid
0.011798	0.290132	covid
0.0118051	0.310521	covid
0.0119632	0.330955	covid
0.0125137	0.350209	covid
0.013797	0.370563	covid
0.016048	0.390725	covid
0.0191008	0.410435	covid
0.0228371	0.430628	covid
0.0267695	0.450086	covid
0.0305935	0.468618	covid
0.0344964	0.488274	covid
0.0392139	0.507541	covid
0.0460852	0.528359	covid
0.0542888	0.550245	covid
0.0610377	0.568266	covid
0.0679303	0.588936	covid
0.07296	0.609219	covid
0.0754382	0.630623	covid
0.075349	0.649402	covid
0.0737526	0.670987	covid
0.0713721	0.689651	covid
0.0681707	0.70922	covid
0.0642304	0.730374	covid
0.0603472	0.7505	covid
0.0559788	0.771081	covid
0.0511166	0.790369	covid
0.0457	0.809191	covid
0.0391921	0.829407	covid
0.0317815	0.85027	covid
0.023549	0.871568	covid
0.0164608	0.888738	covid
0.00809162	0.907865	covid
-0.00275054	0.931049	covid
-0.0102258	0.946121	covid
-0.0209786	0.966665	covid
-0.034882	0.991507	covid
0.0157563	0.0142101	covid
0.0172584	0.0301154	covid
0.0189863	0.0494334	covid
0.0207008	0.0700732	covid
0.0221799	0.0895599	covid
0.0236388	0.111087	covid
0.0247387	0.129711	covid
0.025783	0.151554	covid
0.0264659	0.170108	covid
0.0270483	0.190209	covid
0.0275204	0.210234	covid
0.0279536	0.230916	covid
0.0283867	0.251343	covid
0.0285085	0.270439	covid
0.028139	0.290132	covid
0.0274587	0.310521	covid
0.0267149	0.330955	covid
0.0261771	0.350209	covid
0.0260127	0.370563	covid
0.0262458	0.390725	covid
0.0266768	0.410435	covid
0.0273049	0.430628	covid
0.028068	0.450086	covid
0.0289205	0.468618	covid
0.0299393	0.488274	covid
0.0315403	0.507541	covid
0.0342176	0.528359	covid
0.0375892	0.550245	covid
0.0404134	0.568266	covid
0.0432844	0.588936	covid
0.0452922	0.609219	covid
0.0460572	0.630623	covid
0.0456425	0.649402	covid
0.0444671	0.670987	covid
0.0429954	0.689651	covid
0.0411471	0.70922	covid
0.0389674	0.730374	covid
0.036886	0.7505	covid
0.0346123	0.771081	covid
0.0321406	0.790369	covid
0.0294363	0.809191	covid
0.0262381	0.829407	covid
0.02265	0.85027	covid
0.0187202	0.871568	covid
0.0153751	0.888738	covid
0.0114594	0.907865	covid
0.00643003	0.931049	covid
0.00298521	0.946121	covid
-0.00194436	0.966665	covid
-0.00828347	0.991507	covid
0.0251576	0.0142101	covid
0.0258549	0.0301154	covid
0.0266087	0.0494334	covid
0.0272808	0.0700732	covid
0.0277681	0.0895599	covid
0.0281159	0.111087	covid
0.0282356	0.129711	covid
0.0280907	0.151554	covid
0.0277339	0.170108	covid
0.0271796	0.190209	covid
0.0265288	0.210234	covid
0.0258345	0.230916	covid
0.0252081	0.251343	covid
0.0242657	0.270439	covid
0.0226391	0.290132	covid
0.0205866	0.310521	covid
0.0185002	0.330955	covid
0.0168226	0.350209	covid
0.0156858	0.370563	covid
0.0151143	0.390725	covid
0.0148029	0.410435	covid
0.0147644	0.430628	covid
0.0150215	0.450086	covid
0.0155577	0.468618	covid
0.0164611	0.488274	covid
0.0182767	0.507541	covid
0.0215656	0.528359	covid
0.0258763	0.550245	covid
0.0296043	0.568266	covid
0.0335493	0.588936	covid
0.0365407	0.609219	covid
0.038144	0.630623	covid
0.0383994	0.649402	covid
0.0380939	0.670987	covid
0.0373931	0.689651	covid
0.0363039	0.70922	covid
0.0348107	0.730374	covid
0.0331765	0.7505	covid
0.0312137	0.771081	covid
0.0289918	0.790369	covid
0.0264801	0.809191	covid
0.0234188	0.829407	covid
0.0198808	0.85027	covid
0.0158899	0.871568	covid
0.0124102	0.888738	covid
0.00826428	0.907865	covid
0.00284758	0.931049	covid
-0.000909811	0.946121	covid
-0.00633874	0.966665	covid
-0.0133885	0.991507	covid
0.030949	0.0142101	covid
0.0323338	0.0301154	covid
0.0338767	0.0494334	covid
0.0353395	0.0700732	covid
0.0365273	0.0895599	covid
0.0376011	0.111087	covid
0.0383115	0.129711	covid
0.0388298	0.151554	covid
0.0390107	0.170108	covid
0.038999	0.190209	covid
0.0388339	0.210234	covid
0.0385691	0.230916	covid
0.0382803	0.251343	covid
0.0376561	0.270439	covid
0.0364162	0.290132	covid
0.0347607	0.310521	covid
0.0329998	0.330955	covid
0.0314999	0.350209	covid
0.0303486	0.370563	covid
0.0295519	0.390725	covid
0.028862	0.410435	covid
0.0282843	0.430628	covid
0.0278871	0.450086	covid
0.0276864	0.468618	covid
0.0276967	0.488274	covid
0.0283258	0.507541	covid
0.0298741	0.528359	covid
0.0320524	0.550245	covid
0.0339512	0.568266	covid
0.035893	0.588936	covid
0.0371958	0.609219	covid
0.0375178	0.630623	covid
0.0369654	0.649402	covid
0.0358287	0.670987	covid
0.0345225	0.689651	covid
0.0329415	0.70922	covid
0.0311154	0.730374	covid
0.0293899	0.7505	covid
0.027535	0.771081	covid
0.0255598	0.790369	covid
0.0234319	0.809191	covid
0.0209481	0.829407	covid
0.0181945	0.85027	covid
0.0152112	0.871568	covid
0.0126935	0.888738	covid
0.00976647	0.907865	covid
0.00603355	0.931049	covid
0.0034911	0.946121	covid
-0.000130252	0.966665	covid
-0.00476305	0.991507	covid
0.00960345	0.0142101	covid
0.00842664	0.0301154	covid
0.00719609	0.0494334	covid
0.00609696	0.0700732	covid
0.00523817	0.0895599	covid
0.00446165	0.111087	covid
0.0039112	0.129711	covid
0.00329768	0.151554	covid
0.00280184	0.170108	covid
0.00239099	0.190209	covid
0.00221279	0.210234	covid
0.00237992	0.230916	covid
0.00300464	0.251343	covid
0.00348841	0.270439	covid
0.00351423	0.290132	covid
0.00345219	0.310521	covid
0.00373504	0.330955	covid
0.00471378	0.350209	covid
0.00691756	0.370563	covid
0.0107528	0.390725	covid
0.0159745	0.410435	covid
0.02237	0.430628	covid
0.0290953	0.450086	covid
0.0356215	0.468618	covid
0.0422581	0.488274	covid
0.0502135	0.507541	covid
0.061753	0.528359	covid
0.075534	0.550245	covid
0.0869072	0.568266	covid
0.0986047	0.588936	covid
0.107288	0.609219	covid
0.111869	0.630623	covid
0.112232	0.649402	covid
0.11026	0.670987	covid
0.10695	0.689651	covid
0.102343	0.70922	covid
0.0965781	0.730374	covid
0.0908574	0.7505	covid
0.0843517	0.771081	covid
0.0770128	0.790369	covid
0.0687659	0.809191	covid
0.0587939	0.829407	covid
0.047382	0.85027	covid
0.034656	0.871568	covid
0.0236647	0.888738	covid
0.0106482	0.907865	covid
-0.00626682	0.931049	covid
-0.0179581	0.946121	covid
-0.0348102	0.966665	covid
-0.0566512	0.991507	covid
0.0139564	0.0142101	covid
0.0155771	0.0301154	covid
0.0174307	0.0494334	covid
0.0192622	0.0700732	covid
0.0208407	0.0895599	covid
0.0224028	0.111087	covid
0.0235912	0.129711	covid
0.0247581	0.151554	covid
0.0255598	0.170108	covid
0.026267	0.190209	covid
0.0268399	0.210234	covid
0.0273318	0.230916	covid
0.0277563	0.251343	covid
0.0279246	0.270439	covid
0.0277389	0.290132	covid
0.0273008	0.310521	covid
0.0267554	0.330955	covid
0.0262756	0.350209	covid
0.0259429	0.370563	covid
0.0257064	0.390725	covid
0.0254274	0.410435	covid
0.025145	0.430628	covid
0.0249256	0.450086	covid
0.0248091	0.468618	covid
0.0248311	0.488274	covid
0.0252184	0.507541	covid
0.0261158	0.528359	covid
0.0273479	0.550245	covid
0.0283977	0.568266	covid
0.0294339	0.588936	covid
0.0300667	0.609219	covid
0.030084	0.630623	covid
0.0295695	0.649402	covid
0.0286317	0.670987	covid
0.0275994	0.689651	covid
0.0263744	0.70922	covid
0.0249753	0.730374	covid
0.0236598	0.7505	covid
0.0222575	0.771081	covid
0.0207823	0.790369	covid
0.0192074	0.809191	covid
0.0173834	0.829407	covid
0.0153752	0.85027	covid
0.0132135	0.871568	covid
0.0113984	0.888738	covid
0.009297	0.907865	covid
0.00662891	0.931049	covid
0.00481833	0.946121	covid
0.00224738	0.966665	covid
-0.00103	0.991507	covid
0.0167764	0.0142101	covid
0.0180581	0.0301154	covid
0.0195331	0.0494334	covid
0.0209892	0.0700732	covid
0.0222295	0.0895599	covid
0.0234233	0.111087	covid
0.0242867	0.129711	covid
0.0250232	0.151554	covid
0.025421	0.170108	covid
0.0256927	0.190209	covid
0.0258758	0.210234	covid
0.0260569	0.230916	covid
0.0263119	0.251343	covid
0.0261824	0.270439	covid
0.0253665	0.290132	covid
0.0241457	0.310521	covid
0.0229081	0.330955	covid
0.0220653	0.350209	covid
0.0218697	0.370563	covid
0.0224299	0.390725	covid
0.0234587	0.410435	covid
0.0249106	0.430628	covid
0.0266005	0.450086	covid
0.0283945	0.468618	covid
0.0304087	0.488274	covid
0.0332414	0.507541	covid
0.0377342	0.528359	covid
0.0433092	0.550245	covid
0.0479873	0.568266	covid
0.0528216	0.588936	covid
0.0563764	0.609219	covid
0.0581281	0.630623	covid
0.0581028	0.649402	covid
0.0571187	0.670987	covid
0.0556218	0.689651	covid
0.0535879	0.70922	covid
0.0510593	0.730374	covid
0.0485377	0.7505	covid
0.0456743	0.771081	covid
0.0424768	0.790369	covid
0.0389068	0.809191	covid
0.0346105	0.829407	covid
0.0297116	0.85027	covid
0.0242634	0.871568	covid
0.0195687	0.888738	covid
0.0140219	0.907865	covid
0.00683132	0.931049	covid
0.00187093	0.946121	covid
-0.00526763	0.966665	covid
-0.0145027	0.991507	covid
0.00827281	0.0142101	covid
0.00624912	0.0301154	covid
0.00401383	0.0494334	covid
0.00185639	0.0700732	covid
-1.11686e-06	0.0895599	covid
-0.00189662	0.111087	covid
-0.00344183	0.129711	covid
-0.00528118	0.151554	covid
-0.00685358	0.170108	covid
-0.00842531	0.190209	covid
-0.0097123	0.210234	covid
-0.0105946	0.230916	covid
-0.0108649	0.251343	covid
-0.0113236	0.270439	covid
-0.0125466	0.290132	covid
-0.0140138	0.310521	covid
-0.015062	0.330955	covid
-0.0150922	0.350209	covid
-0.0135126	0.370563	covid
-0.0098711	0.390725	covid
-0.00458012	0.410435	covid
0.00214073	0.430628	covid
0.00941262	0.450086	covid
0.016663	0.468618	covid
0.0242749	0.488274	covid
0.0337091	0.507541	covid
0.0476068	0.528359	covid
0.0643954	0.550245	covid
0.0784077	0.568266	covid
0.0930424	0.588936	covid
0.104242	0.609219	covid
0.110771	0.630623	covid
0.112418	0.649402	covid
0.111841	0.670987	covid
0.109619	0.689651	covid
0.105983	0.70922	covid
0.101017	0.730374	covid
0.0957556	0.7505	covid
0.0894656	0.771081	covid
0.082167	0.790369	covid
0.0737999	0.809191	covid
0.0635138	0.829407	covid
0.0515664	0.85027	covid
0.0380608	0.871568	covid
0.0262652	0.888738	covid
0.0121718	0.907865	covid
-0.00630027	0.931049	covid
-0.0191495	0.946121	covid
-0.0377621	0.966665	covid
-0.0620076	0.991507	covid
0.00526742	0.0142101	covid
0.00418847	0.0301154	covid
0.00306733	0.0494334	covid
0.00207562	0.0700732	covid
0.00131124	0.0895599	covid
0.000633406	0.111087	covid
0.000165484	0.129711	covid
-0.000346656	0.151554	covid
-0.00075303	0.170108	covid
-0.00107149	0.190209	covid
-0.00117042	0.210234	covid
-0.000943541	0.230916	covid
-0.000290654	0.251343	covid
0.000282097	0.270439	covid
0.000519971	0.290132	covid
0.000729983	0.310521	covid
0.00125954	0.330955	covid
0.00237466	0.350209	covid
0.00454498	0.370563	covid
0.00805297	0.390725	covid
0.0126834	0.410435	covid
0.0183074	0.430628	covid
0.0242368	0.450086	covid
0.0300526	0.468618	covid
0.0360867	0.488274	covid
0.0434754	0.507541	covid
0.0542655	0.528359	covid
0.0672035	0.550245	covid
0.0779145	0.568266	covid
0.0889696	0.588936	covid
0.0972282	0.609219	covid
0.101674	0.630623	covid
0.102178	0.649402	covid
0.100557	0.670987	covid
0.0976715	0.689651	covid
0.0935888	0.70922	covid
0.0884368	0.730374	covid
0.0832967	0.7505	covid
0.0774212	0.771081	covid
0.0707647	0.790369	covid
0.0632625	0.809191	covid
0.0541698	0.829407	covid
0.0437433	0.85027	covid
0.0320958	0.871568	covid
0.0220212	0.888738	covid
0.010075	0.907865	covid
-0.00546878	0.931049	covid
-0.0162227	0.946121	covid
-0.0317358	0.966665	covid
-0.051858	0.991507	covid
0.00547783	0.0142101	covid
0.0039538	0.0301154	covid
0.00229102	0.0494334	covid
0.00070318	0.0700732	covid
-0.000656855	0.0895599	covid
-0.00204883	0.111087	covid
-0.00319778	0.129711	covid
-0.00461597	0.151554	covid
-0.00586454	0.170108	covid
-0.00711953	0.190209	covid
-0.00812507	0.210234	covid
-0.00875118	0.230916	covid
-0.00880179	0.251343	covid
-0.00914026	0.270439	covid
-0.0103581	0.290132	covid
-0.0119019	0.310521	covid
-0.0130632	0.330955	covid
-0.0131902	0.350209	covid
-0.011657	0.370563	covid
-0.0078809	0.390725	covid
-0.00227626	0.410435	covid
0.00482418	0.430628	covid
0.0123961	0.450086	covid
0.0197637	0.468618	covid
0.0272052	0.488274	covid
0.0361176	0.507541	covid
0.0491455	0.528359	covid
0.0648006	0.550245	covid
0.0778044	0.568266	covid
0.0913023	0.588936	covid
0.101511	0.609219	covid
0.10725	0.630623	covid
0.1083	0.649402	covid
0.106973	0.670987	covid
0.104127	0.689651	covid
0.0999434	0.70922	covid
0.0945996	0.730374	covid
0.0892782	0.7505	covid
0.0831494	0.771081	covid
0.0760925	0.790369	covid
0.0680629	0.809191	covid
0.0582703	0.829407	covid
0.0469954	0.85027	covid
0.0343705	0.871568	covid
0.023431	0.888738	covid
0.0104311	0.907865	covid
-0.00652485	0.931049	covid
-0.0182802	0.946121	covid
-0.0352695	0.966665	covid
-0.0573565	0.991507	covid
0.0213702	0.0142101	covid
0.0231322	0.0301154	covid
0.0251439	0.0494334	covid
0.0271202	0.0700732	covid
0.0288043	0.0895599	covid
0.0304387	0.111087	covid
0.0316444	0.129711	covid
0.0327498	0.151554	covid
0.0334332	0.170108	covid
0.0339727	0.190209	covid
0.0343671	0.210234	covid
0.0346943	0.230916	covid
0.0350078	0.251343	covid
0.0349493	0.270439	covid
0.0342852	0.290132	covid
0.0332274	0.310521	covid
0.0320772	0.330955	covid
0.0311726	0.350209	covid
0.0306814	0.370563	covid
0.0306119	0.390725	covid
0.0307182	0.410435	covid
0.0310125	0.430628	covid
0.03148	0.450086	covid
0.0320988	0.468618	covid
0.0329464	0.488274	covid
0.0344994	0.507541	covid
0.0372565	0.528359	covid
0.0408039	0.550245	covid
0.043802	0.568266	covid
0.0468589	0.588936	covid
0.0489882	0.609219	covid
0.0497629	0.630623	covid
0.0492704	0.649402	covid
0.0479677	0.670987	covid
0.0463585	0.689651	covid
0.044344	0.70922	covid
0.0419654	0.730374	covid
0.039682	0.7505	covid
0.0371856	0.771081	covid
0.0344838	0.790369	covid
0.0315356	0.809191	covid
0.0280549	0.829407	covid
0.0241535	0.85027	covid
0.0198819	0.871568	covid
0.0162458	0.888738	covid
0.0119901	0.907865	covid
0.00652545	0.931049	covid
0.00278381	0.946121	covid
-0.0025683	0.966665	covid
-0.00944657	0.991507	covid
0.00826806	0.0142101	covid
0.00739372	0.0301154	covid
0.00647667	0.0494334	covid
0.00565683	0.0700732	covid
0.00501865	0.0895599	covid
0.00444856	0.111087	covid
0.00405444	0.129711	covid
0.00364255	0.151554	covid
0.00333527	0.170108	covid
0.00310771	0.190209	covid
0.00305136	0.210234	covid
0.00323829	0.230916	covid
0.00373429	0.251343	covid
0.00417551	0.270439	covid
0.00438641	0.290132	covid
0.00458783	0.310521	covid
0.00502733	0.330955	covid
0.00589099	0.350209	covid
0.0075227	0.370563	covid
0.0102544	0.390725	covid
0.0139704	0.410435	covid
0.0184708	0.430628	covid
0.0231129	0.450086	covid
0.0274926	0.468618	covid
0.0317553	0.488274	covid
0.0366196	0.507541	covid
0.043546	0.528359	covid
0.0517302	0.550245	covid
0.0584326	0.568266	covid
0.0652702	0.588936	covid
0.0702768	0.609219	covid
0.0728009	0.630623	covid
0.0727964	0.649402	covid
0.0713012	0.670987	covid
0.0690113	0.689651	covid
0.0659077	0.70922	covid
0.0620757	0.730374	covid
0.058298	0.7505	covid
0.0540267	0.771081	covid
0.0492406	0.790369	covid
0.0438944	0.809191	covid
0.0374683	0.829407	covid
0.0301605	0.85027	covid
0.0220652	0.871568	covid
0.0151096	0.888738	covid
0.00689915	0.907865	covid
-0.00373789	0.931049	covid
-0.0110741	0.946121	covid
-0.0216323	0.966665	covid
-0.0352963	0.991507	covid
0.0145296	0.0142101	covid
0.0157313	0.0301154	covid
0.0171025	0.0494334	covid
0.0184463	0.0700732	covid
0.0195856	0.0895599	covid
0.0206811	0.111087	covid
0.0214769	0.129711	covid
0.0221804	0.151554	covid
0.0225881	0.170108	covid
0.0228853	0.190209	covid
0.0230843	0.210234	covid
0.0232452	0.230916	covid
0.0234165	0.251343	covid
0.0232998	0.270439	covid
0.0226928	0.290132	covid
0.0217768	0.310521	covid
0.0208084	0.330955	covid
0.020071	0.350209	covid
0.0197094	0.370563	covid
0.0197578	0.390725	covid
0.0200137	0.410435	covid
0.0204672	0.430628	covid
0.0210661	0.450086	covid
0.021765	0.468618	covid
0.0226232	0.488274	covid
0.0240045	0.507541	covid
0.0263431	0.528359	covid
0.0293168	0.550245	covid
0.0318349	0.568266	covid
0.0344389	0.588936	covid
0.0363324	0.609219	covid
0.037204	0.630623	covid
0.0371078	0.649402	covid
0.0364962	0.670987	covid
0.0356135	0.689651	covid
0.0344148	0.70922	covid
0.0328948	0.730374	covid
0.0313217	0.7505	covid
0.0295071	0.771081	covid
0.0275038	0.790369	covid
0.0252821	0.809191	covid
0.022619	0.829407	covid
0.0195891	0.85027	covid
0.0162216	0.871568	covid
0.013319	0.888738	covid
0.00988892	0.907865	covid
0.00544327	0.931049	covid
0.00237803	0.946121	covid
-0.00203003	0.966665	covid
-0.00772598	0.991507	covid
0.018283	0.0142101	covid
0.0200522	0.0301154	covid
0.0220862	0.0494334	covid
0.0241059	0.0700732	covid
0.0258532	0.0895599	covid
0.0275865	0.111087	covid
0.0289056	0.129711	covid
0.0301896	0.151554	covid
0.0310624	0.170108	covid
0.0318335	0.190209	covid
0.0324732	0.210234	covid
0.0330554	0.230916	covid
0.0336085	0.251343	covid
0.033819	0.270439	covid
0.0335205	0.290132	covid
0.032892	0.310521	covid
0.0321786	0.330955	covid
0.0316503	0.350209	covid
0.0314759	0.370563	covid
0.0317144	0.390725	covid
0.0321766	0.410435	covid
0.0328284	0.430628	covid
0.0335737	0.450086	covid
0.0343424	0.468618	covid
0.0351699	0.488274	covid
0.0364217	0.507541	covid
0.0385418	0.528359	covid
0.0412022	0.550245	covid
0.043402	0.568266	covid
0.0455774	0.588936	covid
0.0469887	0.609219	covid
0.0472898	0.630623	covid
0.0465539	0.649402	covid
0.0450069	0.670987	covid
0.043243	0.689651	covid
0.0411489	0.70922	covid
0.0388094	0.730374	covid
0.0367137	0.7505	covid
0.0345357	0.771081	covid
0.0322119	0.790369	covid
0.0297121	0.809191	covid
0.0268064	0.829407	covid
0.0236066	0.85027	covid
0.0201716	0.871568	covid
0.0172982	0.888738	covid
0.0139787	0.907865	covid
0.00977007	0.931049	covid
0.00691514	0.946121	covid
0.00285964	0.966665	covid
-0.00231723	0.991507	covid
0.00226922	0.0142101	covid
0.0019964	0.0301154	covid
0.00173398	0.0494334	covid
0.0015281	0.0700732	covid
0.0013952	0.0895599	covid
0.00130711	0.111087	covid
0.00127185	0.129711	covid
0.0012455	0.151554	covid
0.00123827	0.170108	covid
0.00127958	0.190209	covid
0.0014051	0.210234	covid
0.00165954	0.230916	covid
0.00207186	0.251343	covid
0.00244654	0.270439	covid
0.0027052	0.290132	covid
0.00295932	0.310521	covid
0.00332841	0.330955	covid
0.00389775	0.350209	covid
0.00485648	0.370563	covid
0.00637942	0.390725	covid
0.00840702	0.410435	covid
0.0108229	0.430628	covid
0.0132726	0.450086	covid
0.015536	0.468618	covid
0.0176711	0.488274	covid
0.0199936	0.507541	covid
0.0232211	0.528359	covid
0.026998	0.550245	covid
0.0300861	0.568266	covid
0.0332527	0.588936	covid
0.035614	0.609219	covid
0.0369009	0.630623	covid
0.0371049	0.649402	covid
0.0367532	0.670987	covid
0.0360168	0.689651	covid
0.0348877	0.70922	covid
0.0333406	0.730374	covid
0.0316369	0.7505	covid
0.0295774	0.771081	covid
0.0272458	0.790369	covid
0.0246179	0.809191	covid
0.0214313	0.829407	covid
0.0177738	0.85027	covid
0.0136828	0.871568	covid
0.0101362	0.888738	covid
0.0059187	0.907865	covid
0.000417133	0.931049	covid
-0.00339569	0.946121	covid
-0.00890224	0.966665	covid
-0.0160518	0.991507	covid
0.00977989	0.0142101	covid
0.00921718	0.0301154	covid
0.00861958	0.0494334	covid
0.00806972	0.0700732	covid
0.00761909	0.0895599	covid
0.00718044	0.111087	covid
0.00683614	0.129711	covid
0.00641283	0.151554	covid
0.00603871	0.170108	covid
0.00567664	0.190209	covid
0.00541915	0.210234	covid
0.00532488	0.230916	covid
0.00546669	0.251343	covid
0.00551919	0.270439	covid
0.00527981	0.290132	covid
0.00495387	0.310521	covid
0.00479373	0.330955	covid
0.00501929	0.350209	covid
0.00589099	0.370563	covid
0.00765005	0.390725	covid
0.0101543	0.410435	covid
0.0132612	0.430628	covid
0.0165243	0.450086	covid
0.0196551	0.468618	covid
0.022765	0.488274	covid
0.0264222	0.507541	covid
0.0317218	0.528359	covid
0.0380482	0.550245	covid
0.0432684	0.568266	covid
0.0486375	0.588936	covid
0.0526244	0.609219	covid
0.0547301	0.630623	covid
0.0549329	0.649402	covid
0.0541222	0.670987	covid
0.0526978	0.689651	covid
0.0506624	0.70922	covid
0.048042	0.730374	covid
0.0453454	0.7505	covid
0.0422039	0.771081	covid
0.0386517	0.790369	covid
0.0346561	0.809191	covid
0.0298239	0.829407	covid
0.0242967	0.85027	covid
0.0181389	0.871568	covid
0.0128238	0.888738	covid
0.00652852	0.907865	covid
-0.00165428	0.931049	covid
-0.00731183	0.946121	covid
-0.0154698	0.966665	covid
-0.0260484	0.991507	covid
0.0181532	0.0142101	covid
0.0192522	0.0301154	covid
0.020487	0.0494334	covid
0.0216675	0.0700732	covid
0.0226327	0.0895599	covid
0.0235094	0.111087	covid
0.0240903	0.129711	covid
0.0245005	0.151554	covid
0.0246256	0.170108	covid
0.0245939	0.190209	covid
0.0244538	0.210234	covid
0.0242652	0.230916	covid
0.0241052	0.251343	covid
0.0236242	0.270439	covid
0.0225378	0.290132	covid
0.0210687	0.310521	covid
0.0195444	0.330955	covid
0.0183329	0.350209	covid
0.0175764	0.370563	covid
0.0172821	0.390725	covid
0.0171883	0.410435	covid
0.0173167	0.430628	covid
0.0176797	0.450086	covid
0.0182658	0.468618	covid
0.0191665	0.488274	covid
0.0208541	0.507541	covid
0.0238267	0.528359	covid
0.0276738	0.550245	covid
0.0309712	0.568266	covid
0.0344253	0.588936	covid
0.0369961	0.609219	covid
0.0382874	0.630623	covid
0.0383503	0.649402	covid
0.0378351	0.670987	covid
0.0369712	0.689651	covid
0.0357373	0.70922	covid
0.0341273	0.730374	covid
0.0324297	0.7505	covid
0.0304435	0.771081	covid
0.0282271	0.790369	covid
0.0257469	0.809191	covid
0.022749	0.829407	covid
0.0193095	0.85027	covid
0.0154548	0.871568	covid
0.0121106	0.888738	covid
0.00814143	0.907865	covid
0.00297526	0.931049	covid
-0.000597921	0.946121	covid
-0.00574869	0.966665	covid
-0.0124205	0.991507	covid
0.0115156	0.0142101	covid
0.00926067	0.0301154	covid
0.00678483	0.0494334	covid
0.00441125	0.0700732	covid
0.00238039	0.0895599	covid
0.000318651	0.111087	covid
-0.00135669	0.129711	covid
-0.00336631	0.151554	covid
-0.00509765	0.170108	covid
-0.00682443	0.190209	covid
-0.00821599	0.210234	covid
-0.00911909	0.230916	covid
-0.00928812	0.251343	covid
-0.00975438	0.270439	covid
-0.0112347	0.290132	covid
-0.0130624	0.310521	covid
-0.0143873	0.330955	covid
-0.0144367	0.350209	covid
-0.0124492	0.370563	covid
-0.0077231	0.390725	covid
-0.000753892	0.410435	covid
0.00806584	0.430628	covid
0.0174833	0.450086	covid
0.0266745	0.468618	covid
0.0360085	0.488274	covid
0.0472501	0.507541	covid
0.0637129	0.528359	covid
0.0835226	0.550245	covid
0.0999999	0.568266	covid
0.117135	0.588936	covid
0.130143	0.609219	covid
0.137543	0.630623	covid
0.139073	0.649402	covid
0.137722	0.670987	covid
0.134428	0.689651	covid
0.129415	0.70922	covid
0.122841	0.730374	covid
0.116104	0.7505	covid
0.108218	0.771081	covid
0.0991342	0.790369	covid
0.0887834	0.809191	covid
0.0761328	0.829407	covid
0.0615263	0.85027	covid
0.0451152	0.871568	covid
0.0308547	0.888738	covid
0.0138782	0.907865	covid
-0.00829805	0.931049	covid
-0.0236874	0.946121	covid
-0.0459417	0.966665	covid
-0.074885	0.991507	covid
0.00254652	0.0142101	covid
0.00235508	0.0301154	covid
0.00218599	0.0494334	covid
0.00206937	0.0700732	covid
0.00200701	0.0895599	covid
0.00197685	0.111087	covid
0.00197113	0.129711	covid
0.00194587	0.151554	covid
0.00191482	0.170108	covid
0.00191749	0.190209	covid
0.00200407	0.210234	covid
0.00223177	0.230916	covid
0.0026451	0.251343	covid
0.00294168	0.270439	covid
0.00297	0.290132	covid
0.00290974	0.310521	covid
0.0029743	0.330955	covid
0.00334641	0.350209	covid
0.00427566	0.370563	covid
0.00601114	0.390725	covid
0.00844481	0.410435	covid
0.0114211	0.430628	covid
0.0144935	0.450086	covid
0.0173755	0.468618	covid
0.0201414	0.488274	covid
0.0232351	0.507541	covid
0.0276014	0.528359	covid
0.0327337	0.550245	covid
0.0369204	0.568266	covid
0.0411735	0.588936	covid
0.044265	0.609219	covid
0.0457845	0.630623	covid
0.045713	0.649402	covid
0.0446849	0.670987	covid
0.0431728	0.689651	covid
0.0411609	0.70922	covid
0.0387168	0.730374	covid
0.0363513	0.7505	covid
0.0337061	0.771081	covid
0.0307463	0.790369	covid
0.0274471	0.809191	covid
0.0234926	0.829407	covid
0.0190115	0.85027	covid
0.0140682	0.871568	covid
0.00983475	0.888738	covid
0.00484703	0.907865	covid
-0.00160416	0.931049	covid
-0.00604865	0.946121	covid
-0.0124408	0.966665	covid
-0.0207091	0.991507	covid
0.0120936	0.0142101	covid
0.0103331	0.0301154	covid
0.00839853	0.0494334	covid
0.00653982	0.0700732	covid
0.00494348	0.0895599	covid
0.00331347	0.111087	covid
0.00197892	0.129711	covid
0.000362193	0.151554	covid
-0.00104326	0.170108	covid
-0.00245667	0.190209	covid
-0.00360881	0.210234	covid
-0.00437529	0.230916	covid
-0.00455425	0.251343	covid
-0.00496236	0.270439	covid
-0.00617509	0.290132	covid
-0.00766247	0.310521	covid
-0.00874742	0.330955	covid
-0.00881399	0.350209	covid
-0.00726019	0.370563	covid
-0.00345446	0.390725	covid
0.00222123	0.410435	covid
0.00937839	0.430628	covid
0.0169336	0.450086	covid
0.0241699	0.468618	covid
0.0312963	0.488274	covid
0.0396744	0.507541	covid
0.051919	0.528359	covid
0.0666265	0.550245	covid
0.078835	0.568266	covid
0.0914929	0.588936	covid
0.101043	0.609219	covid
0.106366	0.630623	covid
0.107253	0.649402	covid
0.105833	0.670987	covid
0.102967	0.689651	covid
0.0987991	0.70922	covid
0.0934911	0.730374	covid
0.0881971	0.7505	covid
0.0820947	0.771081	covid
0.0750853	0.790369	covid
0.0671303	0.809191	covid
0.0574558	0.829407	covid
0.0463523	0.85027	covid
0.033963	0.871568	covid
0.0232583	0.888738	covid
0.0105604	0.907865	covid
-0.0059744	0.931049	covid
-0.0174249	0.946121	covid
-0.0339609	0.966665	covid
-0.0554443	0.991507	covid
0.0195511	0.0142101	covid
0.0208203	0.0301154	covid
0.0222761	0.0494334	covid
0.0237054	0.0700732	covid
0.0249123	0.0895599	covid
0.0260582	0.111087	covid
0.0268689	0.129711	covid
0.027526	0.151554	covid
0.0278428	0.170108	covid
0.0280188	0.190209	covid
0.0281041	0.210234	covid
0.0281881	0.230916	covid
0.0283575	0.251343	covid
0.0281179	0.270439	covid
0.0271306	0.290132	covid
0.0257027	0.310521	covid
0.0242607	0.330955	covid
0.0232585	0.350209	covid
0.0229617	0.370563	covid
0.023507	0.390725	covid
0.0245858	0.410435	covid
0.0261345	0.430628	covid
0.0279418	0.450086	covid
0.0298522	0.468618	covid
0.0319764	0.488274	covid
0.034958	0.507541	covid
0.0397043	0.528359	covid
0.0455985	0.550245	covid
0.0505414	0.568266	covid
0.0556393	0.588936	covid
0.0593677	0.609219	covid
0.0611622	0.630623	covid
0.0610722	0.649402	covid
0.0599581	0.670987	covid
0.0583065	0.689651	covid
0.0560742	0.70922	covid
0.0532961	0.730374	covid
0.0505099	0.7505	covid
0.0473422	0.771081	covid
0.0438192	0.790369	covid
0.0398949	0.809191	covid
0.0351786	0.829407	covid
0.0298044	0.85027	covid
0.0238285	0.871568	covid
0.0186781	0.888738	covid
0.0125924	0.907865	covid
0.0047037	0.931049	covid
-0.00073731	0.946121	covid
-0.00856547	0.966665	covid
-0.0186882	0.991507	covid
0.0038453	0.0142101	covid
0.00274232	0.0301154	covid
0.00159728	0.0494334	covid
0.000570104	0.0700732	covid
-0.000253643	0.0895599	covid
-0.00104555	0.111087	covid
-0.00166904	0.129711	covid
-0.00248235	0.151554	covid
-0.00323603	0.170108	covid
-0.00396775	0.190209	covid
-0.00445859	0.210234	covid
-0.00455273	0.230916	covid
-0.00407019	0.251343	covid
-0.00388236	0.270439	covid
-0.00452119	0.290132	covid
-0.00544295	0.310521	covid
-0.00597458	0.330955	covid
-0.00551799	0.350209	covid
-0.00339427	0.370563	covid
0.000893579	0.390725	covid
0.00692583	0.410435	covid
0.0144402	0.430628	covid
0.0224354	0.450086	covid
0.0302711	0.468618	covid
0.0383233	0.488274	covid
0.0481336	0.507541	covid
0.0625209	0.528359	covid
0.0798318	0.550245	covid
0.094216	0.568266	covid
0.109141	0.588936	covid
0.120412	0.609219	covid
0.126707	0.630623	covid
0.127827	0.649402	covid
0.126332	0.670987	covid
0.123138	0.689651	covid
0.118396	0.70922	covid
0.112239	0.730374	covid
0.105953	0.7505	covid
0.0986344	0.771081	covid
0.0902588	0.790369	covid
0.0807559	0.809191	covid
0.0691789	0.829407	covid
0.0558472	0.85027	covid
0.0409009	0.871568	covid
0.0279358	0.888738	covid
0.012524	0.907865	covid
-0.00757865	0.931049	covid
-0.0215133	0.946121	covid
-0.0416457	0.966665	covid
-0.0678037	0.991507	covid
0.0197345	0.0142101	covid
0.0217302	0.0301154	covid
0.0240156	0.0494334	covid
0.0262777	0.0700732	covid
0.0282318	0.0895599	covid
0.0301718	0.111087	covid
0.031654	0.129711	covid
0.0331229	0.151554	covid
0.0341475	0.170108	covid
0.035067	0.190209	covid
0.0358267	0.210234	covid
0.0364921	0.230916	covid
0.0370747	0.251343	covid
0.037321	0.270439	covid
0.0371084	0.290132	covid
0.0365765	0.310521	covid
0.0359209	0.330955	covid
0.035369	0.350209	covid
0.0350424	0.370563	covid
0.0349821	0.390725	covid
0.0350326	0.410435	covid
0.0351587	0.430628	covid
0.0353156	0.450086	covid
0.035465	0.468618	covid
0.0355897	0.488274	covid
0.035923	0.507541	covid
0.0366843	0.528359	covid
0.0376972	0.550245	covid
0.0385159	0.568266	covid
0.0392398	0.588936	covid
0.0395262	0.609219	covid
0.0391454	0.630623	covid
0.0381944	0.649402	covid
0.0366208	0.670987	covid
0.03499	0.689651	covid
0.0331568	0.70922	covid
0.0311995	0.730374	covid
0.0295252	0.7505	covid
0.027867	0.771081	covid
0.0261603	0.790369	covid
0.0243799	0.809191	covid
0.0223716	0.829407	covid
0.0202285	0.85027	covid
0.0180037	0.871568	covid
0.0161967	0.888738	covid
0.0141576	0.907865	covid
0.0116349	0.931049	covid
0.00995677	0.946121	covid
0.00761028	0.966665	covid
[truncated: 701 more rows]

## Sheet: panel_f
Cell-state abundance	Pseudotime (bin)	Disease state
0.00714041	0.0142101	Low CRP
0.00679431	0.0301154	Low CRP
0.00642051	0.0494334	Low CRP
0.00606698	0.0700732	Low CRP
0.00576598	0.0895599	Low CRP
0.00545797	0.111087	Low CRP
0.00520199	0.129711	Low CRP
0.00487045	0.151554	Low CRP
0.00456291	0.170108	Low CRP
0.00424371	0.190209	Low CRP
0.00398118	0.210234	Low CRP
0.00381266	0.230916	Low CRP
0.00379321	0.251343	Low CRP
0.00374504	0.270439	Low CRP
0.00353788	0.290132	Low CRP
0.00328158	0.310521	Low CRP
0.00311423	0.330955	Low CRP
0.00315876	0.350209	Low CRP
0.00354593	0.370563	Low CRP
0.00392806	0.390725	Low CRP
0.00410374	0.410435	Low CRP
0.00442338	0.430628	Low CRP
0.00518925	0.450086	Low CRP
0.00662638	0.468618	Low CRP
0.00921143	0.488274	Low CRP
0.0137664	0.507541	Low CRP
0.0210924	0.528359	Low CRP
0.030266	0.550245	Low CRP
0.0380302	0.568266	Low CRP
0.0461495	0.588936	Low CRP
0.052266	0.609219	Low CRP
0.0555598	0.630623	Low CRP
0.0559427	0.649402	Low CRP
0.0548548	0.670987	Low CRP
0.052942	0.689651	Low CRP
0.0503166	0.70922	Low CRP
0.0471636	0.730374	Low CRP
0.0442536	0.7505	Low CRP
0.0411148	0.771081	Low CRP
0.0375629	0.790369	Low CRP
0.033539	0.809191	Low CRP
0.0286161	0.829407	Low CRP
0.0228972	0.85027	Low CRP
0.0164059	0.871568	Low CRP
0.0107243	0.888738	Low CRP
0.0039497	0.907865	Low CRP
-0.00490637	0.931049	Low CRP
-0.0110512	0.946121	Low CRP
-0.0199304	0.966665	Low CRP
-0.0314594	0.991507	Low CRP
0.00928286	0.0142101	Low CRP
0.0084789	0.0301154	Low CRP
0.00758736	0.0494334	Low CRP
0.00672088	0.0700732	Low CRP
0.00596733	0.0895599	Low CRP
0.0051878	0.111087	Low CRP
0.00454182	0.129711	Low CRP
0.00375064	0.151554	Low CRP
0.00305249	0.170108	Low CRP
0.00233339	0.190209	Low CRP
0.00172006	0.210234	Low CRP
0.00126464	0.230916	Low CRP
0.00106265	0.251343	Low CRP
0.000836403	0.270439	Low CRP
0.000361714	0.290132	Low CRP
-0.000185261	0.310521	Low CRP
-0.000578516	0.330955	Low CRP
-0.000614747	0.350209	Low CRP
-9.74712e-05	0.370563	Low CRP
0.00038115	0.390725	Low CRP
0.00048964	0.410435	Low CRP
0.000825936	0.430628	Low CRP
0.00192731	0.450086	Low CRP
0.00418803	0.468618	Low CRP
0.00840846	0.488274	Low CRP
0.0159233	0.507541	Low CRP
0.0280138	0.528359	Low CRP
0.0431687	0.550245	Low CRP
0.0560167	0.568266	Low CRP
0.0694903	0.588936	Low CRP
0.0797041	0.609219	Low CRP
0.0853286	0.630623	Low CRP
0.0861937	0.649402	Low CRP
0.0847397	0.670987	Low CRP
0.0819225	0.689651	Low CRP
0.0779715	0.70922	Low CRP
0.073188	0.730374	Low CRP
0.0687714	0.7505	Low CRP
0.063993	0.771081	Low CRP
0.0585418	0.790369	Low CRP
0.0523273	0.809191	Low CRP
0.0446816	0.829407	Low CRP
0.0357526	0.85027	Low CRP
0.0255665	0.871568	Low CRP
0.0166168	0.888738	Low CRP
0.00591765	0.907865	Low CRP
-0.00810345	0.931049	Low CRP
-0.0178497	0.946121	Low CRP
-0.031952	0.966665	Low CRP
-0.0502879	0.991507	Low CRP
0.0101143	0.0142101	High CRP
0.0102339	0.0301154	High CRP
0.0103642	0.0494334	High CRP
0.0104773	0.0700732	High CRP
0.0105517	0.0895599	High CRP
0.0105879	0.111087	High CRP
0.0105728	0.129711	High CRP
0.0104739	0.151554	High CRP
0.0103246	0.170108	High CRP
0.0101234	0.190209	High CRP
0.00991037	0.210234	High CRP
0.00970805	0.230916	High CRP
0.00955664	0.251343	High CRP
0.00929789	0.270439	High CRP
0.00879772	0.290132	High CRP
0.00815999	0.310521	High CRP
0.00753391	0.330955	High CRP
0.00707909	0.350209	High CRP
0.00687065	0.370563	High CRP
0.00682855	0.390725	High CRP
0.00681655	0.410435	High CRP
0.00693262	0.430628	High CRP
0.00726053	0.450086	High CRP
0.00785334	0.468618	High CRP
0.00886917	0.488274	High CRP
0.0106916	0.507541	High CRP
0.013706	0.528359	High CRP
0.0175127	0.550245	High CRP
0.0207354	0.568266	High CRP
0.0240846	0.588936	High CRP
0.026559	0.609219	High CRP
0.027786	0.630623	High CRP
0.0277662	0.649402	High CRP
0.0270753	0.670987	High CRP
0.0260512	0.689651	High CRP
0.0247034	0.70922	High CRP
0.0231031	0.730374	High CRP
0.0216127	0.7505	High CRP
0.0200079	0.771081	High CRP
0.0182293	0.790369	High CRP
0.0162446	0.809191	High CRP
0.0138471	0.829407	High CRP
0.0110931	0.85027	High CRP
0.0079985	0.871568	High CRP
0.00530968	0.888738	High CRP
0.00211998	0.907865	High CRP
-0.00202858	0.931049	High CRP
-0.0048958	0.946121	High CRP
-0.00902576	0.966665	High CRP
-0.0143697	0.991507	High CRP
0.0114081	0.0142101	High CRP
0.00989801	0.0301154	High CRP
0.00821498	0.0494334	High CRP
0.00658835	0.0700732	High CRP
0.00520353	0.0895599	High CRP
0.00383045	0.111087	High CRP
0.002764	0.129711	High CRP
0.00160073	0.151554	High CRP
0.000683464	0.170108	High CRP
-0.000189319	0.190209	High CRP
-0.000886028	0.210234	High CRP
-0.00137276	0.230916	High CRP
-0.00156934	0.251343	High CRP
-0.00164901	0.270439	High CRP
-0.00175232	0.290132	High CRP
-0.00176551	0.310521	High CRP
-0.00156155	0.330955	High CRP
-0.00105995	0.350209	High CRP
-8.67826e-05	0.370563	High CRP
0.000770987	0.390725	High CRP
0.00126291	0.410435	High CRP
0.00198328	0.430628	High CRP
0.0034257	0.450086	High CRP
0.00596623	0.468618	High CRP
0.010416	0.488274	High CRP
0.0180808	0.507541	High CRP
0.0302646	0.528359	High CRP
0.0454556	0.550245	High CRP
0.0582965	0.568266	High CRP
0.0717332	0.588936	High CRP
0.0818933	0.609219	High CRP
0.0874565	0.630623	High CRP
0.0882467	0.649402	High CRP
0.0866589	0.670987	High CRP
0.0836965	0.689651	High CRP
0.0795755	0.70922	High CRP
0.0746016	0.730374	High CRP
0.0700106	0.7505	High CRP
0.0650546	0.771081	High CRP
0.0594237	0.790369	High CRP
0.0530212	0.809191	High CRP
0.0451596	0.829407	High CRP
0.0359921	0.85027	High CRP
0.0255461	0.871568	High CRP
0.0163759	0.888738	High CRP
0.0054208	0.907865	High CRP
-0.00892525	0.931049	High CRP
-0.0188916	0.946121	High CRP
-0.0333055	0.966665	High CRP
-0.0520365	0.991507	High CRP
0.0136476	0.0142101	Medium CRP
0.0127993	0.0301154	Medium CRP
0.0118291	0.0494334	Medium CRP
0.0108543	0.0700732	Medium CRP
0.00998102	0.0895599	Medium CRP
0.00905597	0.111087	Medium CRP
0.00827825	0.129711	Medium CRP
0.00735341	0.151554	Medium CRP
0.00656174	0.170108	Medium CRP
0.00573933	0.190209	Medium CRP
0.0049982	0.210234	Medium CRP
0.00435997	0.230916	Medium CRP
0.00390191	0.251343	Medium CRP
0.00339633	0.270439	Medium CRP
0.00263047	0.290132	Medium CRP
0.00176368	0.310521	Medium CRP
0.00101548	0.330955	Medium CRP
0.000598974	0.350209	Medium CRP
0.000650857	0.370563	Medium CRP
0.00108597	0.390725	Medium CRP
0.00171564	0.410435	Medium CRP
0.00267639	0.430628	Medium CRP
0.00400485	0.450086	Medium CRP
0.00572746	0.468618	Medium CRP
0.00813706	0.488274	Medium CRP
0.0119134	0.507541	Medium CRP
0.0178809	0.528359	Medium CRP
0.0252978	0.550245	Medium CRP
0.0315524	0.568266	Medium CRP
0.0380795	0.588936	Medium CRP
0.042991	0.609219	Medium CRP
0.0456382	0.630623	Medium CRP
0.0459431	0.649402	Medium CRP
0.0450487	0.670987	Medium CRP
0.0434833	0.689651	Medium CRP
0.0413373	0.70922	Medium CRP
0.0387612	0.730374	Medium CRP
0.0363839	0.7505	Medium CRP
0.0338134	0.771081	Medium CRP
0.0308987	0.790369	Medium CRP
0.0275976	0.809191	Medium CRP
0.0235656	0.829407	Medium CRP
0.0188945	0.85027	Medium CRP
0.0136116	0.871568	Medium CRP
0.00900031	0.888738	Medium CRP
0.00350862	0.907865	Medium CRP
-0.0036635	0.931049	Medium CRP
-0.00863729	0.946121	Medium CRP
-0.0158225	0.966665	Medium CRP
-0.0251517	0.991507	Medium CRP
0.00773559	0.0142101	Medium CRP
0.00747025	0.0301154	Medium CRP
0.00716717	0.0494334	Medium CRP
0.00685402	0.0700732	Medium CRP
0.00655575	0.0895599	Medium CRP
0.00620844	0.111087	Medium CRP
0.00588067	0.129711	Medium CRP
0.00541888	0.151554	Medium CRP
0.00496536	0.170108	Medium CRP
0.00445697	0.190209	Medium CRP
0.00397943	0.210234	Medium CRP
0.0035671	0.230916	Medium CRP
0.00329125	0.251343	Medium CRP
0.00291248	0.270439	Medium CRP
0.00222389	0.290132	Medium CRP
0.00138215	0.310521	Medium CRP
0.000605325	0.330955	Medium CRP
0.0001148	0.350209	Medium CRP
4.10614e-05	0.370563	Medium CRP
-5.16474e-05	0.390725	Medium CRP
-0.000441028	0.410435	Medium CRP
-0.000682184	0.430628	Medium CRP
-0.000324375	0.450086	Medium CRP
0.000947706	0.468618	Medium CRP
0.0037047	0.488274	Medium CRP
0.00888281	0.507541	Medium CRP
0.0173127	0.528359	Medium CRP
0.0279274	0.550245	Medium CRP
0.0369422	0.568266	Medium CRP
0.0463985	0.588936	Medium CRP
0.0535554	0.609219	Medium CRP
0.0574618	0.630623	Medium CRP
0.0580359	0.649402	Medium CRP
0.0570182	0.670987	Medium CRP
0.0550639	0.689651	Medium CRP
0.0523207	0.70922	Medium CRP
0.0489857	0.730374	Medium CRP
0.0458809	0.7505	Medium CRP
0.0425177	0.771081	Medium CRP
0.0387015	0.790369	Medium CRP
0.0343568	0.809191	Medium CRP
0.0290061	0.829407	Medium CRP
0.02274	0.85027	Medium CRP
0.0155624	0.871568	Medium CRP
0.009235	0.888738	Medium CRP
0.00165835	0.907865	Medium CRP
-0.00828273	0.931049	Medium CRP
-0.015197	0.946121	Medium CRP
-0.0252033	0.966665	Medium CRP
-0.038211	0.991507	Medium CRP
0.00692901	0.0142101	High CRP
0.00693114	0.0301154	High CRP
0.00695499	0.0494334	High CRP
0.00699161	0.0700732	High CRP
0.00702201	0.0895599	High CRP
0.00703363	0.111087	High CRP
0.00701093	0.129711	High CRP
0.00689061	0.151554	High CRP
0.00671261	0.170108	High CRP
0.00649596	0.190209	High CRP
0.00631043	0.210234	High CRP
0.00621021	0.230916	High CRP
0.00626217	0.251343	High CRP
0.00615437	0.270439	High CRP
0.00567358	0.290132	High CRP
0.00501543	0.310521	High CRP
0.00443749	0.330955	High CRP
0.00419085	0.350209	High CRP
0.00447966	0.370563	High CRP
0.0050961	0.390725	High CRP
0.00578315	0.410435	High CRP
0.00678876	0.430628	High CRP
0.00825024	0.450086	High CRP
0.0102737	0.468618	High CRP
0.0132855	0.488274	High CRP
0.0181228	0.507541	High CRP
0.0257481	0.528359	High CRP
0.0352168	0.550245	High CRP
0.0431996	0.568266	High CRP
0.0515315	0.588936	High CRP
0.0578065	0.609219	High CRP
0.0612013	0.630623	High CRP
0.0616596	0.649402	High CRP
0.0606793	0.670987	High CRP
0.058841	0.689651	High CRP
0.0562384	0.70922	High CRP
0.0530039	0.730374	High CRP
0.0498724	0.7505	High CRP
0.0463841	0.771081	High CRP
0.0424371	0.790369	High CRP
0.037964	0.809191	High CRP
0.0324879	0.829407	High CRP
0.0261204	0.85027	High CRP
0.0188849	0.871568	High CRP
0.0125435	0.888738	High CRP
0.00497257	0.907865	High CRP
-0.00493538	0.931049	High CRP
-0.0118149	0.946121	High CRP
-0.0217598	0.966665	High CRP
-0.0346764	0.991507	High CRP
-0.000236233	0.0142101	High CRP
0.000370598	0.0301154	High CRP
0.00107153	0.0494334	High CRP
0.00175547	0.0700732	High CRP
0.00231821	0.0895599	High CRP
0.00282111	0.111087	High CRP
0.0031351	0.129711	High CRP
0.00328163	0.151554	High CRP
0.00322375	0.170108	High CRP
0.00305073	0.190209	High CRP
0.0028432	0.210234	High CRP
0.00267772	0.230916	High CRP
0.00264895	0.251343	High CRP
0.00239046	0.270439	High CRP
0.00162063	0.290132	High CRP
0.000561342	0.310521	High CRP
-0.000479713	0.330955	High CRP
-0.00117971	0.350209	High CRP
-0.00134695	0.370563	High CRP
-0.00179595	0.390725	High CRP
-0.00298602	0.410435	High CRP
-0.0041416	0.430628	High CRP
-0.00440522	0.450086	High CRP
-0.00317517	0.468618	High CRP
0.000453946	0.488274	High CRP
0.0078781	0.507541	High CRP
0.020178	0.528359	High CRP
0.0357919	0.550245	High CRP
0.0491218	0.568266	High CRP
0.0631752	0.588936	High CRP
0.0738967	0.609219	High CRP
0.0798898	0.630623	High CRP
0.0810272	0.649402	High CRP
0.079978	0.670987	High CRP
0.0775342	0.689651	High CRP
0.0739415	0.70922	High CRP
0.0694433	0.730374	High CRP
0.0651358	0.7505	High CRP
0.06037	0.771081	High CRP
0.0549221	0.790369	High CRP
0.0486832	0.809191	High CRP
0.0409594	0.829407	High CRP
0.0318691	0.85027	High CRP
0.021408	0.871568	High CRP
0.0121518	0.888738	High CRP
0.00103844	0.907865	High CRP
-0.0135798	0.931049	High CRP
-0.0237658	0.946121	High CRP
-0.0385268	0.966665	High CRP
-0.0577418	0.991507	High CRP
0.0148758	0.0142101	Low CRP
0.01517	0.0301154	Low CRP
0.0154884	0.0494334	Low CRP
0.0157718	0.0700732	Low CRP
0.0159758	0.0895599	Low CRP
0.0161181	0.111087	Low CRP
0.0161616	0.129711	Low CRP
0.0160873	0.151554	Low CRP
0.0159228	0.170108	Low CRP
0.0156737	0.190209	Low CRP
0.0153865	0.210234	Low CRP
0.0150861	0.230916	Low CRP
0.014823	0.251343	Low CRP
0.0144151	0.270439	Low CRP
0.0136935	0.290132	Low CRP
0.01278	0.310521	Low CRP
0.0118568	0.330955	Low CRP
0.0111278	0.350209	Low CRP
0.0106612	0.370563	Low CRP
0.0104481	0.390725	Low CRP
0.0103431	0.410435	Low CRP
0.0103758	0.430628	Low CRP
0.0105737	0.450086	Low CRP
0.0109431	0.468618	Low CRP
0.0115582	0.488274	Low CRP
0.0127486	0.507541	Low CRP
0.0148433	0.528359	Low CRP
0.0175428	0.550245	Low CRP
0.0198405	0.568266	Low CRP
0.0222181	0.588936	Low CRP
0.023938	0.609219	Low CRP
0.0247025	0.630623	Low CRP
0.0245355	0.649402	Low CRP
0.0238287	0.670987	Low CRP
0.0228915	0.689651	Low CRP
0.0217031	0.70922	Low CRP
0.0203178	0.730374	Low CRP
0.0190371	0.7505	Low CRP
0.0176682	0.771081	Low CRP
0.0161699	0.790369	Low CRP
0.0145183	0.809191	Low CRP
0.0125488	0.829407	Low CRP
0.0103178	0.85027	Low CRP
0.00784803	0.871568	Low CRP
0.00572729	0.888738	Low CRP
0.00323077	0.907865	Low CRP
7.1588e-06	0.931049	Low CRP
-0.00220928	0.946121	Low CRP
-0.0053898	0.966665	Low CRP
-0.00949037	0.991507	Low CRP
0.0113049	0.0142101	High CRP
0.0106431	0.0301154	High CRP
0.00990043	0.0494334	High CRP
0.00916943	0.0700732	High CRP
0.00852661	0.0895599	High CRP
0.00785604	0.111087	High CRP
0.00729799	0.129711	High CRP
0.00662484	0.151554	High CRP
0.00603983	0.170108	High CRP
0.00543633	0.190209	High CRP
0.00491057	0.210234	High CRP
0.00449454	0.230916	High CRP
0.00425835	0.251343	High CRP
0.00401273	0.270439	High CRP
0.00359258	0.290132	High CRP
0.00312041	0.310521	High CRP
0.0027568	0.330955	High CRP
0.00264872	0.350209	High CRP
0.00292337	0.370563	High CRP
0.00320709	0.390725	High CRP
0.00328055	0.410435	High CRP
0.00352993	0.430628	High CRP
0.00429953	0.450086	High CRP
0.00583981	0.468618	High CRP
0.00867676	0.488274	High CRP
0.0137288	0.507541	High CRP
0.0218818	0.528359	High CRP
0.0321046	0.550245	High CRP
0.0407619	0.568266	High CRP
0.0498166	0.588936	High CRP
0.0566363	0.609219	High CRP
0.0603023	0.630623	High CRP
0.0607196	0.649402	High CRP
0.0595005	0.670987	High CRP
0.0573725	0.689651	High CRP
0.0544662	0.70922	High CRP
0.0509982	0.730374	High CRP
0.0478296	0.7505	High CRP
0.0444369	0.771081	High CRP
0.0405971	0.790369	High CRP
0.0362452	0.809191	High CRP
0.0309175	0.829407	High CRP
0.0247233	0.85027	High CRP
0.0176857	0.871568	High CRP
0.0115212	0.888738	High CRP
0.00416729	0.907865	High CRP
-0.00544994	0.931049	High CRP
-0.0121246	0.946121	High CRP
-0.0217707	0.966665	High CRP
-0.0342966	0.991507	High CRP
0.0121816	0.0142101	Medium CRP
0.0115078	0.0301154	Medium CRP
0.0107528	0.0494334	Medium CRP
0.0100109	0.0700732	Medium CRP
0.00935996	0.0895599	Medium CRP
0.00868265	0.111087	Medium CRP
0.00812051	0.129711	Medium CRP
0.007442	0.151554	Medium CRP
0.00685098	0.170108	Medium CRP
0.00624082	0.190209	Medium CRP
0.00570959	0.210234	Medium CRP
0.00529062	0.230916	Medium CRP
0.00505568	0.251343	Medium CRP
0.0048089	0.270439	Medium CRP
0.00438191	0.290132	Medium CRP
0.00390357	0.310521	Medium CRP
0.00354189	0.330955	Medium CRP
0.00344965	0.350209	Medium CRP
0.00376274	0.370563	Medium CRP
0.0041768	0.390725	Medium CRP
0.00448005	0.410435	Medium CRP
0.00499243	0.430628	Medium CRP
0.00596865	0.450086	Medium CRP
0.00759753	0.468618	Medium CRP
0.0103439	0.488274	Medium CRP
0.0150791	0.507541	Medium CRP
0.022694	0.528359	Medium CRP
0.0322281	0.550245	Medium CRP
0.0402964	0.568266	Medium CRP
0.0487319	0.588936	Medium CRP
0.0550837	0.609219	Medium CRP
0.0584989	0.630623	Medium CRP
0.0588798	0.649402	Medium CRP
0.0577134	0.670987	Medium CRP
0.0556871	0.689651	Medium CRP
0.0529177	0.70922	Medium CRP
0.0496032	0.730374	Medium CRP
0.0465569	0.7505	Medium CRP
0.0432785	0.771081	Medium CRP
0.0395682	0.790369	Medium CRP
0.0353678	0.809191	Medium CRP
0.0302353	0.829407	Medium CRP
0.0242829	0.85027	Medium CRP
0.0175401	0.871568	Medium CRP
0.0116473	0.888738	Medium CRP
0.00462649	0.907865	Medium CRP
-0.00454547	0.931049	Medium CRP
-0.010907	0.946121	Medium CRP
-0.020097	0.966665	Medium CRP
-0.0320279	0.991507	Medium CRP
0.00713287	0.0142101	High CRP
0.00704664	0.0301154	High CRP
0.00695162	0.0494334	High CRP
0.0068492	0.0700732	High CRP
0.00673887	0.0895599	High CRP
0.00658666	0.111087	High CRP
0.00641701	0.129711	High CRP
0.00612292	0.151554	High CRP
0.00579419	0.170108	High CRP
0.00540435	0.190209	High CRP
0.0050294	0.210234	High CRP
0.00470861	0.230916	High CRP
0.00451062	0.251343	High CRP
0.0042345	0.270439	High CRP
0.00370343	0.290132	High CRP
0.00304415	0.310521	High CRP
0.00243256	0.330955	High CRP
0.00204755	0.350209	High CRP
0.00199654	0.370563	High CRP
0.00165119	0.390725	High CRP
0.000713359	0.410435	High CRP
-0.000213724	0.430628	High CRP
-0.000460513	0.450086	High CRP
0.000443764	0.468618	High CRP
0.00319787	0.488274	High CRP
0.00885984	0.507541	High CRP
0.018233	0.528359	High CRP
0.0301197	0.550245	High CRP
0.0402538	0.568266	High CRP
0.0509146	0.588936	High CRP
0.0590096	0.609219	High CRP
0.063461	0.630623	High CRP
0.0641742	0.649402	High CRP
0.0631391	0.670987	High CRP
0.0610533	0.689651	High CRP
0.0580928	0.70922	High CRP
0.0544735	0.730374	High CRP
0.0510917	0.7505	High CRP
0.0474199	0.771081	High CRP
0.0432455	0.790369	High CRP
0.0384827	0.809191	High CRP
0.032603	0.829407	High CRP
0.025699	0.85027	High CRP
0.0177683	0.871568	High CRP
0.010762	0.888738	High CRP
0.0023617	0.907865	High CRP
-0.00867264	0.931049	High CRP
-0.0163532	0.946121	High CRP
-0.0274743	0.966665	High CRP
-0.041938	0.991507	High CRP
0.00986831	0.0142101	High CRP
0.009321	0.0301154	High CRP
0.00868858	0.0494334	High CRP
0.00804237	0.0700732	High CRP
0.00745041	0.0895599	High CRP
0.00680552	0.111087	High CRP
0.00624583	0.129711	High CRP
0.00555298	0.151554	High CRP
0.00493722	0.170108	High CRP
0.00427757	0.190209	High CRP
0.00366395	0.210234	High CRP
0.00311473	0.230916	High CRP
0.00269559	0.251343	High CRP
0.00222433	0.270439	High CRP
0.00151953	0.290132	High CRP
0.000707784	0.310521	High CRP
-3.0796e-05	0.330955	High CRP
-0.000513772	0.350209	High CRP
-0.00064753	0.370563	High CRP
-0.000801495	0.390725	High CRP
-0.00120283	0.410435	High CRP
-0.00146909	0.430628	High CRP
-0.00120643	0.450086	High CRP
-0.000142188	0.468618	High CRP
0.00221396	0.488274	High CRP
0.00666665	0.507541	High CRP
0.0139252	0.528359	High CRP
0.0230713	0.550245	High CRP
0.0308429	0.568266	High CRP
0.0390002	0.588936	High CRP
0.0451808	0.609219	High CRP
0.0485666	0.630623	High CRP
0.0490815	0.649402	High CRP
0.0482303	0.670987	High CRP
0.0465724	0.689651	High CRP
0.0442415	0.70922	High CRP
0.0414114	0.730374	High CRP
0.0387872	0.7505	High CRP
0.0359542	0.771081	High CRP
0.0327376	0.790369	High CRP
0.0290715	0.809191	High CRP
0.0245501	0.829407	High CRP
0.0192457	0.85027	High CRP
0.0131578	0.871568	High CRP
0.00778266	0.888738	High CRP
0.00134022	0.907865	High CRP
-0.00711955	0.931049	High CRP
-0.0130066	0.946121	High CRP
-0.0215291	0.966665	High CRP
-0.0326108	0.991507	High CRP
0.00714356	0.0142101	High CRP
0.00715331	0.0301154	High CRP
0.00718049	0.0494334	High CRP
0.00721831	0.0700732	High CRP
0.00725244	0.0895599	High CRP
0.00727676	0.111087	High CRP
0.00727697	0.129711	High CRP
0.00721397	0.151554	High CRP
0.00710833	0.170108	High CRP
0.00697708	0.190209	High CRP
0.00686628	0.210234	High CRP
0.00681328	0.230916	High CRP
0.00686286	0.251343	High CRP
0.00684134	0.270439	High CRP
0.00662814	0.290132	High CRP
0.00632868	0.310521	High CRP
0.00607934	0.330955	High CRP
0.00601016	0.350209	High CRP
0.00623763	0.370563	High CRP
0.00654272	0.390725	High CRP
0.00675773	0.410435	High CRP
0.00710893	0.430628	High CRP
0.00777735	0.450086	High CRP
0.00889813	0.468618	High CRP
0.0107964	0.488274	High CRP
0.0141011	0.507541	High CRP
0.0194441	0.528359	High CRP
0.0261398	0.550245	High CRP
0.031799	0.568266	High CRP
0.0376949	0.588936	High CRP
0.0420946	0.609219	High CRP
0.0443788	0.630623	High CRP
0.0445025	0.649402	High CRP
0.043482	0.670987	High CRP
0.0418615	0.689651	High CRP
0.0396938	0.70922	High CRP
0.0371158	0.730374	High CRP
0.034738	0.7505	High CRP
0.0321814	0.771081	High CRP
0.029316	0.790369	High CRP
0.0260961	0.809191	High CRP
0.0221866	0.829407	High CRP
0.0176793	0.85027	High CRP
0.0126016	0.871568	High CRP
0.00818251	0.888738	High CRP
0.00293269	0.907865	High CRP
-0.00390635	0.931049	High CRP
-0.00863975	0.946121	High CRP
-0.0154665	0.966665	High CRP
-0.0243142	0.991507	High CRP
0.00941664	0.0142101	Low CRP
0.0088189	0.0301154	Low CRP
0.00814292	0.0494334	Low CRP
0.00747454	0.0700732	Low CRP
0.00688772	0.0895599	Low CRP
0.00628141	0.111087	Low CRP
0.0057858	0.129711	Low CRP
0.00521327	0.151554	Low CRP
0.0047361	0.170108	Low CRP
0.00425401	0.190209	Low CRP
0.00383524	0.210234	Low CRP
0.00349483	0.230916	Low CRP
0.00327819	0.251343	Low CRP
0.00306053	0.270439	Low CRP
0.00272982	0.290132	Low CRP
0.00237164	0.310521	Low CRP
0.00209873	0.330955	Low CRP
0.00201331	0.350209	Low CRP
0.00220216	0.370563	Low CRP
0.0025557	0.390725	Low CRP
0.00296019	0.410435	Low CRP
0.00355126	0.430628	Low CRP
0.00440005	0.450086	Low CRP
0.0055617	0.468618	Low CRP
0.00727443	0.488274	Low CRP
0.0100318	0.507541	Low CRP
0.0143983	0.528359	Low CRP
0.0198258	0.550245	Low CRP
0.0243979	0.568266	Low CRP
0.029158	0.588936	Low CRP
0.0327192	0.609219	Low CRP
0.034597	0.630623	Low CRP
0.0347397	0.649402	Low CRP
0.033964	0.670987	Low CRP
0.0327006	0.689651	Low CRP
0.0310052	0.70922	Low CRP
0.028997	0.730374	Low CRP
0.0271649	0.7505	Low CRP
0.0252063	0.771081	Low CRP
0.0230009	0.790369	Low CRP
0.0205149	0.809191	Low CRP
0.0174897	0.829407	Low CRP
0.0139956	0.85027	Low CRP
0.0100541	0.871568	Low CRP
0.00662048	0.888738	Low CRP
0.00253826	0.907865	Low CRP
-0.00278412	0.931049	Low CRP
-0.00647031	0.946121	Low CRP
-0.0117899	0.966665	Low CRP
-0.0186889	0.991507	Low CRP
0.0133286	0.0142101	Medium CRP
0.0123953	0.0301154	Medium CRP
0.011354	0.0494334	Medium CRP
0.0103429	0.0700732	Medium CRP
0.00947422	0.0895599	Medium CRP
0.0085997	0.111087	Medium CRP
0.00790527	0.129711	Medium CRP
0.00712288	0.151554	Medium CRP
0.00648634	0.170108	Medium CRP
0.00586477	0.190209	Medium CRP
0.00535499	0.210234	Medium CRP
0.00498563	0.230916	Medium CRP
0.00482012	0.251343	Medium CRP
0.00469768	0.270439	Medium CRP
0.0044869	0.290132	Medium CRP
0.00429194	0.310521	Medium CRP
0.00423895	0.330955	Medium CRP
0.00442736	0.350209	Medium CRP
0.00499176	0.370563	Medium CRP
0.00566924	0.390725	Medium CRP
0.00629387	0.410435	Medium CRP
0.00715264	0.430628	Medium CRP
0.00843324	0.450086	Medium CRP
0.0102843	0.468618	Medium CRP
0.0131509	0.488274	Medium CRP
0.0178697	0.507541	Medium CRP
0.0253525	0.528359	Medium CRP
0.034661	0.550245	Medium CRP
0.0425078	0.568266	Medium CRP
0.050684	0.588936	Medium CRP
0.056811	0.609219	Medium CRP
0.0600602	0.630623	Medium CRP
0.0603329	0.649402	Medium CRP
0.0590339	0.670987	Medium CRP
0.0568962	0.689651	Medium CRP
0.054024	0.70922	Medium CRP
0.0506263	0.730374	Medium CRP
0.04754	0.7505	Medium CRP
0.0442475	0.771081	Medium CRP
0.0405334	0.790369	Medium CRP
0.0363424	0.809191	Medium CRP
0.0312389	0.829407	Medium CRP
0.0253423	0.85027	Medium CRP
0.0186892	0.871568	Medium CRP
0.0128931	0.888738	Medium CRP
0.00600158	0.907865	Medium CRP
-0.00298473	0.931049	Medium CRP
-0.00920941	0.946121	Medium CRP
-0.0181937	0.966665	Medium CRP
-0.0298479	0.991507	Medium CRP
0.00648163	0.0142101	Medium CRP
0.006575	0.0301154	Medium CRP
0.00668696	0.0494334	Medium CRP
0.00679761	0.0700732	Medium CRP
0.00688626	0.0895599	Medium CRP
0.00695778	0.111087	Medium CRP
0.00699026	0.129711	Medium CRP
0.00696435	0.151554	Medium CRP
0.00688886	0.170108	Medium CRP
0.00677945	0.190209	Medium CRP
0.0066698	0.210234	Medium CRP
0.00658616	0.230916	Medium CRP
0.00656347	0.251343	Medium CRP
0.00647061	0.270439	Medium CRP
0.00620741	0.290132	Medium CRP
0.00585509	0.310521	Medium CRP
0.00552419	0.330955	Medium CRP
0.00532699	0.350209	Medium CRP
0.0053388	0.370563	Medium CRP
0.00525979	0.390725	Medium CRP
0.00492642	0.410435	Medium CRP
0.00463213	0.430628	Medium CRP
0.00468697	0.450086	Medium CRP
0.00531023	0.468618	Medium CRP
0.00685706	0.488274	Medium CRP
0.00990638	0.507541	Medium CRP
0.0149316	0.528359	Medium CRP
0.0212816	0.550245	Medium CRP
0.026674	0.568266	Medium CRP
0.0323132	0.588936	Medium CRP
0.0365423	0.609219	Medium CRP
0.0387675	0.630623	Medium CRP
0.038956	0.649402	Medium CRP
0.0381173	0.670987	Medium CRP
0.0367196	0.689651	Medium CRP
0.0348241	0.70922	Medium CRP
0.0325541	0.730374	Medium CRP
0.0304523	0.7505	Medium CRP
0.0281941	0.771081	Medium CRP
0.0256636	0.790369	Medium CRP
0.0228099	0.809191	Medium CRP
0.0193243	0.829407	Medium CRP
0.0152732	0.85027	Medium CRP
0.010665	0.871568	Medium CRP
0.00662417	0.888738	Medium CRP
0.00180384	0.907865	Medium CRP
-0.00449789	0.931049	Medium CRP
-0.0088692	0.946121	Medium CRP
-0.0151824	0.966665	Medium CRP
-0.023372	0.991507	Medium CRP
0.0118548	0.0142101	Low CRP
0.0117348	0.0301154	Low CRP
0.0115817	0.0494334	Low CRP
0.0113958	0.0700732	Low CRP
0.011186	0.0895599	Low CRP
0.0108997	0.111087	Low CRP
0.010593	0.129711	Low CRP
0.010118	0.151554	Low CRP
0.00962227	0.170108	Low CRP
0.00903768	0.190209	Low CRP
0.00845457	0.210234	Low CRP
0.00790411	0.230916	Low CRP
0.00746473	0.251343	Low CRP
0.00689642	0.270439	Low CRP
0.00596675	0.290132	Low CRP
0.00483658	0.310521	Low CRP
0.00374148	0.330955	Low CRP
0.00293376	0.350209	Low CRP
0.00251644	0.370563	Low CRP
0.00207022	0.390725	Low CRP
0.00130955	0.410435	Low CRP
0.000658765	0.430628	Low CRP
0.000591106	0.450086	Low CRP
0.00142744	0.468618	Low CRP
0.00368711	0.488274	Low CRP
0.0082526	0.507541	Low CRP
0.0158426	0.528359	Low CRP
0.0254815	0.550245	Low CRP
0.0337019	0.568266	Low CRP
0.042346	0.588936	Low CRP
0.0488989	0.609219	Low CRP
0.0524775	0.630623	Low CRP
0.0530099	0.649402	Low CRP
0.052105	0.670987	Low CRP
0.0503544	0.689651	Low CRP
0.0478977	0.70922	Low CRP
0.0449189	0.730374	Low CRP
0.0421607	0.7505	Low CRP
0.0391835	0.771081	Low CRP
0.0358014	0.790369	Low CRP
0.0319478	0.809191	Low CRP
0.0271986	0.829407	Low CRP
0.0216333	0.85027	Low CRP
0.0152549	0.871568	Low CRP
0.00963006	0.888738	Low CRP
0.0028935	0.907865	Low CRP
-0.00594692	0.931049	Low CRP
-0.0120966	0.946121	Low CRP
-0.0209974	0.966665	Low CRP
-0.0325698	0.991507	Low CRP
0.00826405	0.0142101	Medium CRP
0.00806501	0.0301154	Medium CRP
0.0078439	0.0494334	Medium CRP
0.00761584	0.0700732	Medium CRP
0.00739129	0.0895599	Medium CRP
0.00711289	0.111087	Medium CRP
0.00683004	0.129711	Medium CRP
0.00638382	0.151554	Medium CRP
0.00591115	0.170108	Medium CRP
0.00536545	0.190209	Medium CRP
0.00485069	0.210234	Medium CRP
0.00441843	0.230916	Medium CRP
0.00415991	0.251343	Medium CRP
0.00378447	0.270439	Medium CRP
0.00304534	0.290132	Medium CRP
0.00212806	0.310521	Medium CRP
0.00128793	0.330955	Medium CRP
0.000781915	0.350209	Medium CRP
0.000772971	0.370563	Medium CRP
0.000560374	0.390725	Medium CRP
-0.000234447	0.410435	Medium CRP
-0.000923961	0.430628	Medium CRP
-0.000781321	0.450086	Medium CRP
0.000705912	0.468618	Medium CRP
0.00437369	0.488274	Medium CRP
0.0115407	0.507541	Medium CRP
0.023298	0.528359	Medium CRP
0.0381504	0.550245	Medium CRP
0.0507859	0.568266	Medium CRP
0.0640561	0.588936	Medium CRP
0.0741122	0.609219	Medium CRP
0.0796152	0.630623	Medium CRP
0.0804431	0.649402	Medium CRP
0.0790466	0.670987	Medium CRP
0.0763377	0.689651	Medium CRP
0.0725307	0.70922	Medium CRP
0.067906	0.730374	Medium CRP
0.0636117	0.7505	Medium CRP
0.058966	0.771081	Medium CRP
0.0536875	0.790369	Medium CRP
0.0476724	0.809191	Medium CRP
0.0402592	0.829407	Medium CRP
0.0315722	0.85027	Medium CRP
0.0216166	0.871568	Medium CRP
0.0128377	0.888738	Medium CRP
0.00232419	0.907865	Medium CRP
-0.0114721	0.931049	Medium CRP
-0.0210689	0.946121	Medium CRP
-0.0349588	0.966665	Medium CRP
-0.0530175	0.991507	Medium CRP
0.00790043	0.0142101	High CRP
0.00690177	0.0301154	High CRP
0.0058036	0.0494334	High CRP
0.00474596	0.0700732	High CRP
0.00383339	0.0895599	High CRP
0.00289467	0.111087	High CRP
0.00211858	0.129711	High CRP
0.00115603	0.151554	High CRP
0.000296438	0.170108	High CRP
-0.000588413	0.190209	High CRP
-0.00133175	0.210234	High CRP
-0.00185675	0.230916	High CRP
-0.00203498	0.251343	High CRP
-0.00228985	0.270439	High CRP
-0.00294225	0.290132	High CRP
-0.00372318	0.310521	High CRP
-0.00428854	0.330955	High CRP
-0.00432674	0.350209	High CRP
-0.00353386	0.370563	High CRP
-0.0027277	0.390725	High CRP
-0.00239095	0.410435	High CRP
-0.00168874	0.430628	High CRP
0.000105785	0.450086	High CRP
0.00352897	0.468618	High CRP
0.00972019	0.488274	High CRP
0.0205465	0.507541	High CRP
0.0378462	0.528359	High CRP
0.059471	0.550245	High CRP
0.077782	0.568266	High CRP
0.0969758	0.588936	High CRP
0.11153	0.609219	High CRP
0.119569	0.630623	High CRP
0.120867	0.649402	High CRP
0.118921	0.670987	High CRP
0.115033	0.689651	High CRP
0.109528	0.70922	High CRP
0.102807	0.730374	High CRP
0.0965361	0.7505	High CRP
0.0897056	0.771081	High CRP
0.0819103	0.790369	High CRP
0.0730142	0.809191	High CRP
0.0620526	0.829407	High CRP
0.0492265	0.85027	High CRP
0.0345623	0.871568	High CRP
0.021656	0.888738	High CRP
0.00621163	0.907865	High CRP
-0.0140446	0.931049	High CRP
-0.0281322	0.946121	High CRP
-0.0485224	0.966665	High CRP
-0.0750393	0.991507	High CRP
0.00965978	0.0142101	Medium CRP
0.00896754	0.0301154	Medium CRP
0.00819147	0.0494334	Medium CRP
0.00742849	0.0700732	Medium CRP
0.0067585	0.0895599	Medium CRP
0.00606077	0.111087	Medium CRP
0.00548118	0.129711	Medium CRP
0.00478159	0.151554	Medium CRP
0.00417254	0.170108	Medium CRP
0.00354397	0.190209	Medium CRP
0.00299682	0.210234	Medium CRP
0.00256532	0.230916	Medium CRP
0.00232328	0.251343	Medium CRP
0.00204814	0.270439	Medium CRP
0.00155361	0.290132	Medium CRP
0.000985946	0.310521	Medium CRP
0.00053751	0.330955	Medium CRP
0.000386544	0.350209	Medium CRP
0.000683454	0.370563	Medium CRP
0.00103916	0.390725	Medium CRP
0.0012054	0.410435	Medium CRP
0.00158973	0.430628	Medium CRP
0.0025436	0.450086	Medium CRP
0.00432319	0.468618	Medium CRP
0.00749711	0.488274	Medium CRP
0.0130399	0.507541	Medium CRP
0.0219203	0.528359	Medium CRP
0.0330279	0.550245	Medium CRP
0.0424303	0.568266	Medium CRP
0.0522742	0.588936	Medium CRP
0.059715	0.609219	Medium CRP
0.0637754	0.630623	Medium CRP
0.0643481	0.649402	Medium CRP
0.0632078	0.670987	Medium CRP
0.0610729	0.689651	Medium CRP
0.0580956	0.70922	Medium CRP
0.0544898	0.730374	Medium CRP
0.0511439	0.7505	Medium CRP
0.0475195	0.771081	Medium CRP
0.0434027	0.790369	Medium CRP
0.0387213	0.809191	Medium CRP
0.0329711	0.829407	Medium CRP
0.0262621	0.85027	Medium CRP
0.0186122	0.871568	Medium CRP
0.0118926	0.888738	Medium CRP
0.00386251	0.907865	Medium CRP
-0.00665608	0.931049	Medium CRP
-0.0139646	0.946121	Medium CRP
-0.0245355	0.966665	Medium CRP
-0.0382727	0.991507	Medium CRP
0.00898464	0.0142101	Low CRP
0.0089034	0.0301154	Low CRP
0.00880693	0.0494334	Low CRP
0.00869404	0.0700732	Low CRP
0.00856554	0.0895599	Low CRP
0.00838405	0.111087	Low CRP
0.00818147	0.129711	Low CRP
0.00784315	0.151554	Low CRP
0.00747353	0.170108	Low CRP
0.00703444	0.190209	Low CRP
0.00660383	0.210234	Low CRP
0.00621702	0.230916	Low CRP
0.00594368	0.251343	Low CRP
0.00557209	0.270439	Low CRP
0.00490978	0.290132	Low CRP
0.00409389	0.310521	Low CRP
0.0033191	0.330955	Low CRP
0.00278818	0.350209	Low CRP
0.00260552	0.370563	Low CRP
0.0022626	0.390725	Low CRP
0.00147934	0.410435	Low CRP
0.000753837	0.430628	Low CRP
0.000635896	0.450086	Low CRP
0.00150773	0.468618	Low CRP
0.00396113	0.488274	Low CRP
0.00893872	0.507541	Low CRP
0.0171837	0.528359	Low CRP
0.027638	0.550245	Low CRP
0.036546	0.568266	Low CRP
0.0459067	0.588936	Low CRP
0.0529963	0.609219	Low CRP
0.056859	0.630623	Low CRP
0.057419	0.649402	Low CRP
0.0564113	0.670987	Low CRP
0.0544839	0.689651	Low CRP
0.0517821	0.70922	Low CRP
0.0485019	0.730374	Low CRP
0.0454535	0.7505	Low CRP
0.0421573	0.771081	Low CRP
0.0384195	0.790369	Low CRP
0.0341651	0.809191	Low CRP
0.0289255	0.829407	Low CRP
0.0227882	0.85027	Low CRP
0.0157559	0.871568	Low CRP
0.00955524	0.888738	Low CRP
0.00213047	0.907865	Low CRP
-0.00761111	0.931049	Low CRP
-0.0143864	0.946121	Low CRP
-0.0241912	0.966665	Low CRP
-0.0369362	0.991507	Low CRP
0.00874387	0.0142101	Low CRP
0.00815539	0.0301154	Low CRP
0.00750284	0.0494334	Low CRP
0.00686759	0.0700732	Low CRP
0.006313	0.0895599	Low CRP
0.0057355	0.111087	Low CRP
0.00525262	0.129711	Low CRP
0.0046551	0.151554	Low CRP
0.00412416	0.170108	Low CRP
0.00357503	0.190209	Low CRP
0.0031054	0.210234	Low CRP
0.0027563	0.230916	Low CRP
0.00260204	0.251343	Low CRP
0.00239419	0.270439	Low CRP
0.00193972	0.290132	Low CRP
0.0013993	0.310521	Low CRP
0.000981533	0.330955	Low CRP
0.000878839	0.350209	Low CRP
0.00126438	0.370563	Low CRP
0.00183954	0.390725	Low CRP
0.00236217	0.410435	Low CRP
0.00315731	0.430628	Low CRP
0.0044564	0.450086	Low CRP
0.00643418	0.468618	Low CRP
0.00958991	0.488274	Low CRP
0.0148479	0.507541	Low CRP
0.0232039	0.528359	Low CRP
0.0336171	0.550245	Low CRP
0.0424129	0.568266	Low CRP
0.0516055	0.588936	Low CRP
0.0585376	0.609219	Low CRP
0.0622971	0.630623	Low CRP
0.0627891	0.649402	Low CRP
0.0616533	0.670987	Low CRP
0.0595779	0.689651	Low CRP
0.0566902	0.70922	Low CRP
0.0531806	0.730374	Low CRP
0.0498933	0.7505	Low CRP
0.046308	0.771081	Low CRP
0.0422427	0.790369	Low CRP
0.0376302	0.809191	Low CRP
0.0319796	0.829407	Low CRP
0.0254072	0.85027	Low CRP
0.0179385	0.871568	Low CRP
0.0113939	0.888738	Low CRP
0.00358244	0.907865	Low CRP
-0.00663885	0.931049	Low CRP
-0.0137358	0.946121	Low CRP
-0.0239955	0.966665	Low CRP
-0.0373232	0.991507	Low CRP
0.011242	0.0142101	Low CRP
0.0110908	0.0301154	Low CRP
0.0109052	0.0494334	Low CRP
0.0106949	0.0700732	Low CRP
0.0104754	0.0895599	Low CRP
0.010198	0.111087	Low CRP
0.00991908	0.129711	Low CRP
0.00951348	0.151554	Low CRP
0.00910649	0.170108	Low CRP
0.0086354	0.190209	Low CRP
0.00816959	0.210234	Low CRP
0.00772985	0.230916	Low CRP
0.00737456	0.251343	Low CRP
0.00693911	0.270439	Low CRP
0.00625651	0.290132	Low CRP
0.00543795	0.310521	Low CRP
0.00464747	0.330955	Low CRP
0.00406099	0.350209	Low CRP
0.00374616	0.370563	Low CRP
0.00342661	0.390725	Low CRP
0.00290839	0.410435	Low CRP
0.00247382	0.430628	Low CRP
0.00243818	0.450086	Low CRP
0.00301396	0.468618	Low CRP
0.00454953	0.488274	Low CRP
0.00766658	0.507541	Low CRP
0.0128749	0.528359	Low CRP
0.0194979	0.550245	Low CRP
0.0251451	0.568266	Low CRP
0.0310742	0.588936	Low CRP
0.0355496	0.609219	Low CRP
0.0379527	0.630623	Low CRP
0.0382398	0.649402	Low CRP
0.0374989	0.670987	Low CRP
0.0361793	0.689651	Low CRP
0.034366	0.70922	Low CRP
0.0321932	0.730374	Low CRP
0.0301993	0.7505	Low CRP
0.0280632	0.771081	Low CRP
0.0256492	0.790369	Low CRP
0.0229112	0.809191	Low CRP
0.0195523	0.829407	Low CRP
0.0156345	0.85027	Low CRP
0.0111654	0.871568	Low CRP
0.00723831	0.888738	Low CRP
0.00254583	0.907865	Low CRP
-0.00359929	0.931049	Low CRP
-0.00786774	0.946121	Low CRP
-0.0140393	0.966665	Low CRP
-0.0220552	0.991507	Low CRP
0.0146764	0.0142101	High CRP
0.0135814	0.0301154	High CRP
0.0123665	0.0494334	High CRP
0.0111927	0.0700732	High CRP
0.0101866	0.0895599	High CRP
0.00917269	0.111087	High CRP
0.00836312	0.129711	High CRP
0.00743029	0.151554	High CRP
0.00665288	0.170108	High CRP
0.00588512	0.190209	High CRP
0.00525641	0.210234	High CRP
0.00481398	0.230916	High CRP
0.00464777	0.251343	High CRP
0.00450811	0.270439	High CRP
0.00419978	0.290132	High CRP
0.00388168	0.310521	High CRP
0.0037487	0.330955	High CRP
0.00396154	0.350209	High CRP
0.00472034	0.370563	High CRP
0.0055134	0.390725	High CRP
0.00605675	0.410435	High CRP
0.00688267	0.430628	High CRP
0.00841612	0.450086	High CRP
0.0109788	0.468618	High CRP
0.0153254	0.488274	High CRP
0.0227593	0.507541	High CRP
0.0346102	0.528359	High CRP
0.0493946	0.550245	High CRP
0.061885	0.568266	High CRP
0.0749328	0.588936	High CRP
0.0847562	0.609219	High CRP
0.0900475	0.630623	High CRP
0.0906567	0.649402	High CRP
0.0888847	0.670987	High CRP
0.0857855	0.689651	High CRP
0.081545	0.70922	High CRP
0.0764714	0.730374	High CRP
0.0718159	0.7505	High CRP
0.0668136	0.771081	High CRP
0.061151	0.790369	High CRP
0.0547355	0.809191	High CRP
0.0468872	0.829407	High CRP
0.0377716	0.85027	High CRP
0.0274277	0.871568	High CRP
0.0183759	0.888738	High CRP
0.0075837	0.907865	High CRP
-0.00652343	0.931049	High CRP
-0.0163115	0.946121	High CRP
-0.0304548	0.966665	High CRP
-0.048819	0.991507	High CRP
0.00881106	0.0142101	Low CRP
0.00918248	0.0301154	Low CRP
0.00959416	0.0494334	Low CRP
0.00997347	0.0700732	Low CRP
0.0102614	0.0895599	Low CRP
0.0104851	0.111087	Low CRP
0.0105865	0.129711	Low CRP
0.0105519	0.151554	Low CRP
0.0103973	0.170108	Low CRP
0.0101461	0.190209	Low CRP
0.00985565	0.210234	Low CRP
0.009564	0.230916	Low CRP
0.00933471	0.251343	Low CRP
0.00896451	0.270439	Low CRP
0.00826547	0.290132	Low CRP
0.00736468	0.310521	Low CRP
0.00645067	0.330955	Low CRP
0.00573324	0.350209	Low CRP
0.00528902	0.370563	Low CRP
0.00463166	0.390725	Low CRP
0.00349109	0.410435	Low CRP
0.00233257	0.430628	Low CRP
0.00171834	0.450086	Low CRP
0.00203202	0.468618	Low CRP
0.00378819	0.488274	Low CRP
0.0078081	0.507541	Low CRP
0.0146468	0.528359	Low CRP
0.0234058	0.550245	Low CRP
0.0309012	0.568266	Low CRP
0.0387894	0.588936	Low CRP
0.0447563	0.609219	Low CRP
0.0479715	0.630623	Low CRP
0.0483915	0.649402	Low CRP
0.0474953	0.670987	Low CRP
0.0458421	0.689651	Low CRP
0.0435479	0.70922	Low CRP
0.0407805	0.730374	Low CRP
0.038225	0.7505	Low CRP
0.0354769	0.771081	Low CRP
0.0323677	0.790369	Low CRP
0.0288338	0.809191	Low CRP
0.0244855	0.829407	Low CRP
0.0193954	0.85027	Low CRP
0.0135652	0.871568	Low CRP
0.00842603	0.888738	Low CRP
0.0022744	0.907865	Low CRP
-0.00579374	0.931049	Low CRP
-0.0114034	0.946121	Low CRP
-0.0195191	0.966665	Low CRP
-0.0300651	0.991507	Low CRP
0.00174958	0.0142101	High CRP
0.00245009	0.0301154	High CRP
0.00324476	0.0494334	High CRP
0.00400974	0.0700732	High CRP
0.00463611	0.0895599	High CRP
0.00520089	0.111087	High CRP
0.00556628	0.129711	High CRP
0.00579063	0.151554	High CRP
0.00581278	0.170108	High CRP
0.00572144	0.190209	High CRP
0.00557058	0.210234	High CRP
0.00541658	0.230916	High CRP
0.00533096	0.251343	High CRP
0.00503714	0.270439	High CRP
0.00431088	0.290132	High CRP
0.00332102	0.310521	High CRP
0.00231039	0.330955	High CRP
0.00154503	0.350209	High CRP
0.00114815	0.370563	High CRP
0.000480598	0.390725	High CRP
-0.000816191	0.410435	High CRP
-0.0021385	0.430628	High CRP
-0.00277575	0.450086	High CRP
-0.00223724	0.468618	High CRP
0.000151176	0.488274	High CRP
0.00542154	0.507541	High CRP
0.0142919	0.528359	High CRP
0.0256157	0.550245	High CRP
0.0353017	0.568266	High CRP
0.0455115	0.588936	High CRP
0.0532761	0.609219	High CRP
0.0575525	0.630623	High CRP
0.0582676	0.649402	High CRP
0.0573597	0.670987	High CRP
0.0554585	0.689651	High CRP
0.0527324	0.70922	High CRP
0.0493751	0.730374	High CRP
0.0462134	0.7505	High CRP
0.0427606	0.771081	High CRP
0.0388296	0.790369	High CRP
0.0343387	0.809191	High CRP
0.0287872	0.829407	High CRP
0.0222598	0.85027	High CRP
0.0147516	0.871568	High CRP
0.00811208	0.888738	High CRP
0.000147123	0.907865	High CRP
-0.0103207	0.931049	High CRP
-0.0176097	0.946121	High CRP
-0.0281666	0.966665	High CRP
-0.0419	0.991507	High CRP
0.0120981	0.0142101	High CRP
0.0130276	0.0301154	High CRP
0.0140879	0.0494334	High CRP
0.0151277	0.0700732	High CRP
0.0160112	0.0895599	High CRP
0.0168646	0.111087	High CRP
0.0174896	0.129711	High CRP
0.0180549	0.151554	High CRP
0.018397	0.170108	High CRP
0.0186603	0.190209	High CRP
0.0188476	0.210234	High CRP
0.0190012	0.230916	High CRP
0.0191524	0.251343	High CRP
0.0190847	0.270439	High CRP
0.0186556	0.290132	High CRP
0.0179964	0.310521	High CRP
0.017293	0.330955	High CRP
0.0167517	0.350209	High CRP
0.0164771	0.370563	High CRP
0.0163903	0.390725	High CRP
0.016322	0.410435	High CRP
0.0163644	0.430628	High CRP
0.0166029	0.450086	High CRP
0.0170911	0.468618	High CRP
0.0179724	0.488274	High CRP
0.0196243	0.507541	High CRP
0.0224064	0.528359	High CRP
0.0259315	0.550245	High CRP
0.0289064	0.568266	High CRP
0.0319674	0.588936	High CRP
0.0341692	0.609219	High CRP
0.0351352	0.630623	High CRP
0.0349084	0.649402	High CRP
0.0339887	0.670987	High CRP
0.0327706	0.689651	High CRP
0.0312187	0.70922	High CRP
0.0293928	0.730374	High CRP
0.027678	0.7505	High CRP
0.0258323	0.771081	High CRP
0.0238205	0.790369	High CRP
0.0216036	0.809191	High CRP
0.0189539	0.829407	High CRP
0.0159394	0.85027	High CRP
0.0125815	0.871568	High CRP
0.00968337	0.888738	High CRP
0.00626278	0.907865	High CRP
0.00183642	0.931049	High CRP
-0.00121078	0.946121	High CRP
-0.00558607	0.966665	High CRP
-0.0112279	0.991507	High CRP
0.000673961	0.0142101	Low CRP
0.000674761	0.0301154	Low CRP
0.000705315	0.0494334	Low CRP
0.000751949	0.0700732	Low CRP
0.000787181	0.0895599	Low CRP
0.000790336	0.111087	Low CRP
0.000741609	0.129711	Low CRP
0.000534993	0.151554	Low CRP
0.000234969	0.170108	Low CRP
-0.000135148	0.190209	Low CRP
-0.000466228	0.210234	Low CRP
-0.000677241	0.230916	Low CRP
-0.000663323	0.251343	Low CRP
-0.000827796	0.270439	Low CRP
-0.00146228	0.290132	Low CRP
-0.00231728	0.310521	Low CRP
-0.00306405	0.330955	Low CRP
-0.00338282	0.350209	Low CRP
-0.00301429	0.370563	Low CRP
-0.00274878	0.390725	Low CRP
-0.00305676	0.410435	Low CRP
-0.00316084	0.430628	Low CRP
-0.00230792	0.450086	Low CRP
4.56822e-05	0.468618	Low CRP
0.00489448	0.488274	Low CRP
0.0138271	0.507541	Low CRP
0.0282848	0.528359	Low CRP
0.0464623	0.550245	Low CRP
0.0619067	0.568266	Low CRP
0.0781423	0.588936	Low CRP
0.0905018	0.609219	Low CRP
0.0973984	0.630623	Low CRP
0.0986566	0.649402	Low CRP
0.0972956	0.670987	Low CRP
0.0942939	0.689651	Low CRP
0.0899303	0.70922	Low CRP
0.0845001	0.730374	Low CRP
0.079325	0.7505	Low CRP
0.0736093	0.771081	Low CRP
0.0670759	0.790369	Low CRP
0.059604	0.809191	Low CRP
0.0503734	0.829407	Low CRP
0.0395404	0.85027	Low CRP
0.0271144	0.871568	Low CRP
0.0161488	0.888738	Low CRP
0.00300402	0.907865	Low CRP
-0.0142626	0.931049	Low CRP
-0.0262833	0.946121	Low CRP
-0.0436938	0.966665	Low CRP
-0.0663486	0.991507	Low CRP
0.00587541	0.0142101	High CRP
0.00786742	0.0301154	High CRP
0.0100929	0.0494334	High CRP
0.012217	0.0700732	High CRP
0.0139629	0.0895599	High CRP
0.0155765	0.111087	High CRP
0.0166875	0.129711	High CRP
0.0175986	0.151554	High CRP
0.0180527	0.170108	High CRP
0.0182782	0.190209	High CRP
0.0182923	0.210234	High CRP
0.018157	0.230916	High CRP
0.017945	0.251343	High CRP
0.0172994	0.270439	High CRP
0.0159093	0.290132	High CRP
0.0139939	0.310521	High CRP
0.0119001	0.330955	High CRP
0.0100511	0.350209	High CRP
0.00852639	0.370563	High CRP
0.00693931	0.390725	High CRP
0.0049179	0.410435	High CRP
0.00282173	0.430628	High CRP
0.00120973	0.450086	High CRP
0.000432954	0.468618	High CRP
0.000825878	0.488274	High CRP
0.00300757	0.507541	High CRP
0.00722082	0.528359	High CRP
0.0128703	0.550245	High CRP
0.0178131	0.568266	High CRP
0.0230885	0.588936	High CRP
0.0271291	0.609219	High CRP
0.0293484	0.630623	High CRP
0.029764	0.649402	High CRP
0.0294679	0.670987	High CRP
0.0286958	0.689651	High CRP
0.0275245	0.70922	High CRP
0.0260162	0.730374	High CRP
0.02452	0.7505	High CRP
0.0228343	0.771081	High CRP
0.0209159	0.790369	High CRP
0.0187195	0.809191	High CRP
0.0159944	0.829407	High CRP
0.0127741	0.85027	High CRP
0.00904848	0.871568	High CRP
0.00573793	0.888738	High CRP
0.0017542	0.907865	High CRP
-0.00349512	0.931049	High CRP
-0.00715642	0.946121	High CRP
-0.0124647	0.966665	High CRP
-0.0193754	0.991507	High CRP
0.00720783	0.0142101	High CRP
0.00669465	0.0301154	High CRP
0.00613288	0.0494334	High CRP
0.00559152	0.0700732	High CRP
0.00512032	0.0895599	High CRP
0.00462628	0.111087	High CRP
0.00420606	0.129711	High CRP
0.00366027	0.151554	High CRP
0.00315453	0.170108	High CRP
0.00262256	0.190209	High CRP
0.00216886	0.210234	High CRP
0.00184508	0.230916	High CRP
0.00173484	0.251343	High CRP
0.00154468	0.270439	High CRP
0.00105373	0.290132	High CRP
0.00044896	0.310521	High CRP
-2.70802e-05	0.330955	High CRP
-0.000148672	0.350209	High CRP
0.000286861	0.370563	High CRP
0.000928391	0.390725	High CRP
0.00149198	0.410435	High CRP
0.00235573	0.430628	High CRP
0.00379484	0.450086	High CRP
0.00601673	0.468618	High CRP
0.00959518	0.488274	High CRP
0.0155776	0.507541	High CRP
0.0250886	0.528359	High CRP
0.0369519	0.550245	High CRP
0.0469865	0.568266	High CRP
0.0574986	0.588936	High CRP
0.0654669	0.609219	High CRP
0.069868	0.630623	High CRP
0.0705817	0.649402	High CRP
0.0695135	0.670987	High CRP
0.0673649	0.689651	High CRP
0.0642991	0.70922	High CRP
0.0605144	0.730374	High CRP
0.0569197	0.7505	High CRP
0.0529529	0.771081	High CRP
0.0484291	0.790369	High CRP
0.0432757	0.809191	High CRP
0.036942	0.829407	High CRP
0.0295542	0.85027	High CRP
0.0211382	0.871568	High CRP
0.01375	0.888738	High CRP
0.00491865	0.907865	High CRP
-0.0066533	0.931049	High CRP
-0.0146966	0.946121	High CRP
-0.0263343	0.966665	High CRP
-0.0414655	0.991507	High CRP
0.0116235	0.0142101	Low CRP
0.0112212	0.0301154	Low CRP
0.01075	0.0494334	Low CRP
0.0102615	0.0700732	Low CRP
0.00980773	0.0895599	Low CRP
0.00930734	0.111087	Low CRP
0.0088689	0.129711	Low CRP
0.00832607	0.151554	Low CRP
0.00784362	0.170108	Low CRP
0.00732242	0.190209	Low CRP
0.0068284	0.210234	Low CRP
0.00637033	0.230916	Low CRP
0.00599572	0.251343	Low CRP
0.00557581	0.270439	Low CRP
0.00497335	0.290132	Low CRP
0.00428137	0.310521	Low CRP
0.00363621	0.330955	Low CRP
0.00317985	0.350209	Low CRP
0.00297039	0.370563	Low CRP
0.00287821	0.390725	Low CRP
0.00277038	0.410435	Low CRP
0.00279846	0.430628	Low CRP
0.00310648	0.450086	Low CRP
0.00378886	0.468618	Low CRP
0.00506746	0.488274	Low CRP
0.0073905	0.507541	Low CRP
0.0111932	0.528359	Low CRP
0.0159852	0.550245	Low CRP
0.020049	0.568266	Low CRP
0.0242952	0.588936	Low CRP
0.0274776	0.609219	Low CRP
0.0291512	0.630623	Low CRP
0.0292851	0.649402	Low CRP
0.0286326	0.670987	Low CRP
0.0275597	0.689651	Low CRP
0.0261164	0.70922	Low CRP
0.0244047	0.730374	Low CRP
0.0228429	0.7505	Low CRP
0.0211796	0.771081	Low CRP
0.0193128	0.790369	Low CRP
0.0172076	0.809191	Low CRP
0.0146389	0.829407	Low CRP
0.0116586	0.85027	Low CRP
0.00827646	0.871568	Low CRP
0.0053164	0.888738	Low CRP
0.00178901	0.907865	Low CRP
-0.00281863	0.931049	Low CRP
-0.00601331	0.946121	Low CRP
-0.0106261	0.966665	Low CRP
-0.0166096	0.991507	Low CRP
0.0106473	0.0142101	Medium CRP
0.0102209	0.0301154	Medium CRP
0.00974878	0.0494334	Medium CRP
0.00927487	0.0700732	Medium CRP
0.00883132	0.0895599	Medium CRP
0.00831635	0.111087	Medium CRP
0.00782558	0.129711	Medium CRP
0.00709921	0.151554	Medium CRP
0.0063588	0.170108	Medium CRP
0.00552328	0.190209	Medium CRP
0.00475122	0.210234	Medium CRP
0.00412	0.230916	Medium CRP
0.00376556	0.251343	Medium CRP
0.00322963	0.270439	Medium CRP
0.00213633	0.290132	Medium CRP
0.000780758	0.310521	Medium CRP
-0.000435805	0.330955	Medium CRP
-0.00111537	0.350209	Medium CRP
-0.00098635	0.370563	Medium CRP
-0.000885735	0.390725	Medium CRP
-0.00134457	0.410435	Medium CRP
-0.00152122	0.430628	Medium CRP
-0.000592248	0.450086	Medium CRP
0.00202735	0.468618	Medium CRP
0.00742845	0.488274	Medium CRP
0.017418	0.507541	Medium CRP
0.0336436	0.528359	Medium CRP
0.054071	0.550245	Medium CRP
0.0714357	0.568266	Medium CRP
0.0896903	0.588936	Medium CRP
0.103578	0.609219	Medium CRP
0.111305	0.630623	Medium CRP
0.112675	0.649402	Medium CRP
0.11108	0.670987	Medium CRP
0.107644	0.689651	Medium CRP
0.102674	0.70922	Medium CRP
0.0965102	0.730374	Medium CRP
0.0906531	0.7505	Medium CRP
0.0842007	0.771081	Medium CRP
0.076835	0.790369	Medium CRP
0.0684192	0.809191	Medium CRP
0.0580309	0.829407	Medium CRP
0.0458478	0.85027	Medium CRP
0.0318819	0.871568	Medium CRP
0.0195627	0.888738	Medium CRP
0.004799	0.907865	Medium CRP
-0.0145895	0.931049	Medium CRP
-0.0280851	0.946121	Medium CRP
-0.0476289	0.966665	Medium CRP
-0.0730559	0.991507	Medium CRP
0.00553587	0.0142101	High CRP
0.00511681	0.0301154	High CRP
0.004664	0.0494334	High CRP
0.00423265	0.0700732	High CRP
0.00385934	0.0895599	High CRP
0.00346684	0.111087	High CRP
0.00312896	0.129711	High CRP
0.00267306	0.151554	High CRP
0.0022377	0.170108	High CRP
0.00177558	0.190209	High CRP
0.0013847	0.210234	High CRP
0.00111851	0.230916	High CRP
0.00105768	0.251343	High CRP
0.000910979	0.270439	High CRP
0.00046425	0.290132	High CRP
-9.90974e-05	0.310521	High CRP
-0.000541938	0.330955	High CRP
-0.000643386	0.350209	High CRP
-0.000202024	0.370563	High CRP
0.000315596	0.390725	High CRP
0.000600482	0.410435	High CRP
0.0011338	0.430628	High CRP
0.00232191	0.450086	High CRP
0.00446496	0.468618	High CRP
0.00823491	0.488274	High CRP
0.0147719	0.507541	High CRP
0.0252196	0.528359	High CRP
0.0382786	0.550245	High CRP
0.0493338	0.568266	High CRP
0.0609165	0.588936	High CRP
0.0696902	0.609219	High CRP
0.074517	0.630623	High CRP
0.0752688	0.649402	High CRP
0.0740484	0.670987	High CRP
0.0716511	0.689651	High CRP
0.0682604	0.70922	High CRP
0.0641103	0.730374	High CRP
0.0602136	0.7505	High CRP
0.0559528	0.771081	High CRP
0.0511002	0.790369	High CRP
0.0455722	0.809191	High CRP
0.0387726	0.829407	High CRP
0.0308304	0.85027	High CRP
0.0217662	0.871568	High CRP
0.0137983	0.888738	High CRP
0.00426993	0.907865	High CRP
-0.00821944	0.931049	High CRP
-0.0169017	0.946121	High CRP
-0.0294643	0.966665	High CRP
-0.0457968	0.991507	High CRP
0.00475432	0.0142101	Medium CRP
0.00448454	0.0301154	Medium CRP
0.00418237	0.0494334	Medium CRP
0.00388542	0.0700732	Medium CRP
0.00362452	0.0895599	Medium CRP
0.00335236	0.111087	Medium CRP
0.00312564	0.129711	Medium CRP
0.00284988	0.151554	Medium CRP
0.00260789	0.170108	Medium CRP
0.00235687	0.190209	Medium CRP
0.00213754	0.210234	Medium CRP
0.00196412	0.230916	Medium CRP
0.00186676	0.251343	Medium CRP
0.00176207	0.270439	Medium CRP
0.00157844	0.290132	Medium CRP
0.00137034	0.310521	Medium CRP
0.00120919	0.330955	Medium CRP
0.00116056	0.350209	Medium CRP
0.00128107	0.370563	Medium CRP
0.00139741	0.390725	Medium CRP
0.00140954	0.410435	Medium CRP
0.00149447	0.430628	Medium CRP
0.00181291	0.450086	Medium CRP
0.00248165	0.468618	Medium CRP
0.0037385	0.488274	Medium CRP
0.00599117	0.507541	Medium CRP
0.00962802	0.528359	Medium CRP
0.0141895	0.550245	Medium CRP
0.0180535	0.568266	Medium CRP
0.0220968	0.588936	Medium CRP
0.0251448	0.609219	Medium CRP
0.0267885	0.630623	Medium CRP
0.0269864	0.649402	Medium CRP
0.0264613	0.670987	Medium CRP
0.0255289	0.689651	Medium CRP
0.0242468	0.70922	Medium CRP
0.0227072	0.730374	Medium CRP
0.0212883	0.7505	Medium CRP
0.0197608	0.771081	Medium CRP
0.0180324	0.790369	Medium CRP
0.0160729	0.809191	Medium CRP
0.0136724	0.829407	Medium CRP
0.0108788	0.85027	Medium CRP
0.00770132	0.871568	Medium CRP
0.00491549	0.888738	Medium CRP
0.00159062	0.907865	Medium CRP
-0.0027593	0.931049	Medium CRP
-0.00577907	0.946121	Medium CRP
-0.0101439	0.966665	Medium CRP
-0.0158124	0.991507	Medium CRP
0.0059725	0.0142101	Medium CRP
0.00612821	0.0301154	Medium CRP
0.00629903	0.0494334	Medium CRP
0.00644676	0.0700732	Medium CRP
0.00654056	0.0895599	Medium CRP
0.00657772	0.111087	Medium CRP
0.00654139	0.129711	Medium CRP
0.0063719	0.151554	Medium CRP
0.00612427	0.170108	Medium CRP
0.00579524	0.190209	Medium CRP
0.00545151	0.210234	Medium CRP
0.00513069	0.230916	Medium CRP
0.00489894	0.251343	Medium CRP
0.00452747	0.270439	Medium CRP
0.00381636	0.290132	Medium CRP
0.0029129	0.310521	Medium CRP
0.0020285	0.330955	Medium CRP
0.00138883	0.350209	Medium CRP
0.00110075	0.370563	Medium CRP
0.000738409	0.390725	Medium CRP
2.73459e-05	0.410435	Medium CRP
-0.000613925	0.430628	Medium CRP
-0.000719606	0.450086	Medium CRP
3.06093e-05	0.468618	Medium CRP
0.00213852	0.488274	Medium CRP
0.00642825	0.507541	Medium CRP
0.0135572	0.528359	Medium CRP
0.0226125	0.550245	Medium CRP
0.0303394	0.568266	Medium CRP
0.0384732	0.588936	Medium CRP
0.0446542	0.609219	Medium CRP
0.0480591	0.630623	Medium CRP
0.04862	0.649402	Medium CRP
0.0478639	0.670987	Medium CRP
0.0463074	0.689651	Medium CRP
0.0440845	0.70922	Medium CRP
0.0413534	0.730374	Medium CRP
0.0387867	0.7505	Medium CRP
0.0359848	0.771081	Medium CRP
0.0327938	0.790369	Medium CRP
0.0291507	0.809191	Medium CRP
0.0246532	0.829407	Medium CRP
0.0193745	0.85027	Medium CRP
0.0133156	0.871568	Medium CRP
0.00796652	0.888738	Medium CRP
0.00155503	0.907865	Medium CRP
-0.00686525	0.931049	Medium CRP
-0.0127259	0.946121	Medium CRP
-0.0212121	0.966665	Medium CRP
-0.0322501	0.991507	Medium CRP
0.00168272	0.0142101	High CRP
0.00185143	0.0301154	High CRP
0.00207013	0.0494334	High CRP
0.00229375	0.0700732	High CRP
0.00246838	0.0895599	High CRP
0.00258847	0.111087	High CRP
0.0026048	0.129711	High CRP
0.00241947	0.151554	High CRP
0.00209532	0.170108	High CRP
0.00167185	0.190209	High CRP
0.00127603	0.210234	High CRP
0.00100404	0.230916	High CRP
0.00098163	0.251343	High CRP
0.000657313	0.270439	High CRP
-0.000366363	0.290132	High CRP
-0.00174287	0.310521	High CRP
-0.00300649	0.330955	High CRP
-0.00369166	0.350209	High CRP
-0.00346164	0.370563	High CRP
-0.00304472	0.390725	High CRP
-0.00299873	0.410435	High CRP
-0.00257262	0.430628	High CRP
-0.00108973	0.450086	High CRP
0.00193559	0.468618	High CRP
0.0075343	0.488274	High CRP
0.01743	0.507541	High CRP
0.0333085	0.528359	High CRP
0.0531996	0.550245	High CRP
0.0700686	0.568266	High CRP
0.0877813	0.588936	High CRP
0.101253	0.609219	High CRP
0.108762	0.630623	High CRP
0.110143	0.649402	High CRP
0.108697	0.670987	High CRP
0.10546	0.689651	High CRP
0.100721	0.70922	High CRP
0.0947772	0.730374	High CRP
0.089047	0.7505	High CRP
0.0826707	0.771081	High CRP
0.0753855	0.790369	High CRP
0.0670553	0.809191	High CRP
0.0567652	0.829407	High CRP
0.0446882	0.85027	High CRP
0.0308337	0.871568	High CRP
0.0186051	0.888738	High CRP
0.00394369	0.907865	High CRP
-0.015318	0.931049	High CRP
-0.0287287	0.946121	High CRP
-0.0481529	0.966665	High CRP
-0.0734279	0.991507	High CRP
0.00484364	0.0142101	High CRP
0.00533989	0.0301154	High CRP
0.00590882	0.0494334	High CRP
0.00646151	0.0700732	High CRP
0.00691671	0.0895599	High CRP
0.00732758	0.111087	High CRP
0.0075914	0.129711	High CRP
0.00774102	0.151554	High CRP
0.00773714	0.170108	High CRP
0.00764968	0.190209	High CRP
0.00752915	0.210234	High CRP
0.00742688	0.230916	High CRP
0.00740539	0.251343	High CRP
0.00719093	0.270439	High CRP
0.00657684	0.290132	High CRP
0.00573151	0.310521	High CRP
0.00489052	0.330955	High CRP
0.00430388	0.350209	High CRP
0.00411185	0.370563	High CRP
0.00388902	0.390725	High CRP
0.00334042	0.410435	High CRP
0.0028881	0.430628	High CRP
0.00298206	0.450086	High CRP
0.00393488	0.468618	High CRP
0.00626717	0.488274	High CRP
0.0108441	0.507541	High CRP
0.0183901	0.528359	High CRP
0.0279406	0.550245	High CRP
0.0360716	0.568266	High CRP
0.0446122	0.588936	High CRP
0.0510802	0.609219	High CRP
0.0546074	0.630623	High CRP
0.0551438	0.649402	High CRP
0.0542846	0.670987	High CRP
0.0525809	0.689651	High CRP
0.0501518	0.70922	High CRP
0.0471452	0.730374	High CRP
0.0442728	0.7505	High CRP
0.0411075	0.771081	High CRP
0.0375193	0.790369	High CRP
0.0334366	0.809191	High CRP
0.0284104	0.829407	High CRP
0.0225258	0.85027	High CRP
0.0157861	0.871568	High CRP
0.00984423	0.888738	High CRP
0.00272779	0.907865	High CRP
-0.00661079	0.931049	High CRP
-0.0131064	0.946121	High CRP
-0.0225069	0.966665	High CRP
-0.0347266	0.991507	High CRP
0.00321974	0.0142101	High CRP
0.00302873	0.0301154	High CRP
0.00282713	0.0494334	High CRP
0.00262518	0.0700732	High CRP
0.00242368	0.0895599	High CRP
0.00216125	0.111087	High CRP
0.00187783	0.129711	High CRP
0.0013866	0.151554	High CRP
0.000838329	0.170108	High CRP
0.000197365	0.190209	High CRP
-0.000400656	0.210234	High CRP
-0.000879073	0.230916	High CRP
-0.00111571	0.251343	High CRP
-0.0015125	0.270439	High CRP
-0.00239528	0.290132	High CRP
-0.00351033	0.310521	High CRP
-0.00451407	0.330955	High CRP
-0.0050656	0.350209	High CRP
-0.00492686	0.370563	High CRP
-0.00506783	0.390725	High CRP
-0.00601346	0.410435	High CRP
-0.00682298	0.430628	High CRP
-0.00651604	0.450086	High CRP
-0.00439607	0.468618	High CRP
0.000683819	0.488274	High CRP
0.0105067	0.507541	High CRP
0.0265693	0.528359	High CRP
0.0468508	0.550245	High CRP
0.0641193	0.568266	High CRP
0.0822955	0.588936	High CRP
0.0961448	0.609219	High CRP
0.103877	0.630623	High CRP
0.105295	0.649402	High CRP
0.1038	0.670987	High CRP
0.100489	0.689651	High CRP
0.0956859	0.70922	High CRP
0.0897404	0.730374	High CRP
0.0841262	0.7505	High CRP
0.0779666	0.771081	High CRP
0.0709214	0.790369	High CRP
0.0628548	0.809191	High CRP
0.0528745	0.829407	High CRP
0.0411401	0.85027	High CRP
0.0276526	0.871568	High CRP
0.0157321	0.888738	High CRP
0.00143074	0.907865	High CRP
-0.0173686	0.931049	High CRP
-0.0304625	0.946121	High CRP
-0.0494331	0.966665	High CRP
-0.0741238	0.991507	High CRP
0.00876879	0.0142101	Low CRP
0.00795771	0.0301154	Low CRP
0.0070656	0.0494334	Low CRP
0.00620845	0.0700732	Low CRP
0.00547331	0.0895599	Low CRP
0.00472513	0.111087	Low CRP
0.00411576	0.129711	Low CRP
0.00337769	0.151554	Low CRP
0.00273247	0.170108	Low CRP
0.00207885	0.190209	Low CRP
0.00153921	0.210234	Low CRP
0.00116883	0.230916	Low CRP
0.00105978	0.251343	Low CRP
0.00090039	0.270439	Low CRP
0.000460087	0.290132	Low CRP
-6.19464e-05	0.310521	Low CRP
-0.000413618	0.330955	Low CRP
-0.000370495	0.350209	Low CRP
0.000299392	0.370563	Low CRP
0.00110712	0.390725	Low CRP
0.00172723	0.410435	Low CRP
0.00267514	0.430628	Low CRP
0.00434813	0.450086	Low CRP
0.00704637	0.468618	Low CRP
0.011521	0.488274	Low CRP
0.0190643	0.507541	Low CRP
0.0310329	0.528359	Low CRP
0.0459468	0.550245	Low CRP
0.0585534	0.568266	Low CRP
0.0717508	0.588936	Low CRP
0.0817437	0.609219	Low CRP
0.0872446	0.630623	Low CRP
0.0881048	0.649402	Low CRP
0.086709	0.670987	Low CRP
0.0839612	0.689651	Low CRP
0.0800656	0.70922	Low CRP
0.0752807	0.730374	Low CRP
0.0707625	0.7505	Low CRP
0.0658039	0.771081	Low CRP
0.0601599	0.790369	Low CRP
0.0537344	0.809191	Low CRP
0.0458358	0.829407	Low CRP
0.0366163	0.85027	Low CRP
0.0261017	0.871568	Low CRP
0.0168631	0.888738	Low CRP
0.00581706	0.907865	Low CRP
-0.00865947	0.931049	Low CRP
-0.018722	0.946121	Low CRP
-0.0332808	0.966665	Low CRP
[truncated: 2,601 more rows]

## Sheet: panel_g
READEME: The figure in panel g displays a heatmap of the matrix below, with each row representing one clinical stage and each column representing a pseudotime bin.
	bin1	bin2	bin3	bin4	bin5	bin6	bin7	bin8	bin9	bin10	bin11	bin12	bin13	bin14	bin15	bin16	bin17	bin18	bin19	bin20	bin21	bin22	bin23	bin24	bin25	bin26	bin27	bin28	bin29	bin30	bin31	bin32	bin33	bin34	bin35	bin36	bin37	bin38	bin39	bin40	bin41	bin42	bin43	bin44	bin45	bin46	bin47	bin48	bin49
Clinical Phases:0	0.101187	0.101191	0.102419	0.103221	0.103949	0.105849	0.106663	0.107259	0.107678	0.108121	0.108633	0.109323	0.110253	0.111659	0.113114	0.113829	0.115713	0.11673	0.117449	0.116585	0.113717	0.11016	0.107086	0.105331	0.106438	0.111804	0.114831	0.125435	0.134731	0.138937	0.141698	0.142237	0.140683	0.137871	0.134617	0.130711	0.126398	0.122677	0.118881	0.114747	0.110233	0.104921	0.0988942	0.0919211	0.0864509	0.0801723	0.0718672	0.0658224	0.0578903
Clinical Phases:1	0.0754959	0.0771286	0.0786369	0.0802224	0.0816769	0.0834508	0.0849387	0.0864623	0.087556	0.0886056	0.0895841	0.0906031	0.0916973	0.092755	0.0937901	0.0948161	0.0958118	0.0967332	0.0977034	0.0975676	0.0967261	0.0956448	0.0954801	0.0967658	0.100564	0.108442	0.121553	0.13822	0.152451	0.167444	0.178856	0.185176	0.186272	0.184923	0.182003	0.177696	0.172176	0.166656	0.160367	0.153213	0.145079	0.135097	0.123467	0.110232	0.0986185	0.0847339	0.0687973	0.0561101	0.037695
Clinical Phases:2	0.0715085	0.0728477	0.0744555	0.0761327	0.0776594	0.0792605	0.0805559	0.0818616	0.0827739	0.0836391	0.0844551	0.0853377	0.0863377	0.0873254	0.0882896	0.0892581	0.0902283	0.0911689	0.0922199	0.0917768	0.0893793	0.0864215	0.0845226	0.0848619	0.0888641	0.0983937	0.115122	0.143242	0.163156	0.180012	0.192644	0.19922	0.199633	0.196877	0.192441	0.186829	0.180841	0.174882	0.168118	0.160378	0.151508	0.140521	0.127587	0.112699	0.0995243	0.0836197	0.0628934	0.04839	0.0273691
Clinical Phases:3	0.0774012	0.078622	0.0800869	0.081609	0.0829834	0.0844057	0.085534	0.0866238	0.0873402	0.0879904	0.0885989	0.0892852	0.0901201	0.0909216	0.0916204	0.0922813	0.0929573	0.0936773	0.0946004	0.0945934	0.0932673	0.0917519	0.0905831	0.0901871	0.0919449	0.0979406	0.114001	0.129903	0.143558	0.158004	0.16905	0.175229	0.176404	0.17531	0.172725	0.168855	0.163878	0.158913	0.153251	0.146779	0.139394	0.130304	0.119688	0.107579	0.0969377	0.0842057	0.0697295	0.0578631	0.0407311
Clinical Phases:4	0.0778046	0.0813301	0.0828558	0.0842894	0.0878894	0.0916217	0.0939615	0.0964911	0.0984346	0.100386	0.10223	0.104094	0.105957	0.10794	0.110294	0.112691	0.113836	0.114826	0.115836	0.115362	0.112931	0.109788	0.107426	0.10694	0.109525	0.116993	0.126138	0.138057	0.156363	0.175741	0.19056	0.198838	0.200374	0.198847	0.194244	0.188168	0.180995	0.174311	0.1671	0.159126	0.150255	0.139578	0.127367	0.113713	0.100664	0.0847177	0.068754	0.0574383	0.0395259
Clinical Phases:5	0.075274	0.0770327	0.0785852	0.0800672	0.0813843	0.0812524	0.082499	0.0842241	0.0854101	0.086504	0.0874952	0.0883222	0.0889823	0.0895818	0.0901986	0.090793	0.0912992	0.0916538	0.0918568	0.0916491	0.091	0.0898238	0.0885484	0.0886099	0.0883469	0.0919784	0.107702	0.130802	0.145594	0.161261	0.173275	0.179781	0.179073	0.175944	0.171778	0.166496	0.160354	0.154705	0.148695	0.142111	0.134832	0.126106	0.116155	0.105045	0.0954538	0.0831578	0.0695171	0.0594504	0.0449956
Clinical Phases:6	0.0851912	0.0872736	0.0896897	0.0921245	0.0942748	0.0964714	0.0982112	0.0999972	0.101285	0.102488	0.103532	0.104498	0.105388	0.106252	0.107184	0.1081	0.108734	0.108301	0.107815	0.107141	0.104942	0.101659	0.097246	0.0939622	0.0936301	0.0954865	0.0995653	0.10622	0.111288	0.116221	0.12066	0.122747	0.122539	0.121142	0.119211	0.116743	0.113879	0.111279	0.108528	0.105489	0.102111	0.0980474	0.0934018	0.0882083	0.0837437	0.0788054	0.0723039	0.0675506	0.060594
Clinical Phases:7	0.0972376	0.0991071	0.101253	0.10338	0.105215	0.107027	0.108399	0.109692	0.110515	0.111187	0.111695	0.112121	0.112517	0.112843	0.113064	0.113166	0.113137	0.112985	0.112691	0.11133	0.108637	0.105363	0.10255	0.100929	0.101128	0.10416	0.110268	0.118505	0.125664	0.133163	0.138634	0.141082	0.140566	0.138377	0.135501	0.131904	0.1278	0.124137	0.120311	0.116109	0.111464	0.105909	0.0996016	0.0926009	0.0865869	0.0795168	0.0703976	0.0641314	0.0551421
[truncated: 1 more columns]
