# Supplementary material for: Mixed model-based deconvolution of cell-state abundances (MeDuSA) along a one-dimensional trajectory
Source: Nat Comput Sci. 2023 Jul 13;3(7):630–43. doi: 10.1038/s43588-023-00487-2 (PMC10766563; doi:10.1038/s43588-023-00487-2)
Supplement: Supplementary file 13 — Statistical source data. [file 43588_2023_487_MOESM13_ESM.xlsx]

## Sheet: panel_a
PC_1	PC_2	Pseudotime
7.21074	-6.76297	0.533948
-1.96284	-6.88849	0.437065
-4.29278	-6.208	0.412069
7.2693	-6.68748	0.53484
6.59199	-6.66687	0.528142
0.295483	-7.56419	0.461401
-14.1267	5.70149	0.243779
-10.4976	-0.507526	0.321789
11.3292	-4.8046	0.581959
-10.0601	0.154598	0.319792
1.38333	-7.48102	0.472418
-17.7392	9.15215	0.18908
20.2561	1.64365	0.694974
9.07621	-6.98459	0.551018
14.5777	-1.12567	0.634114
-15.9061	5.29161	0.234887
-3.33005	-5.04731	0.41572
5.72582	-8.16539	0.515489
-13.3641	4.78882	0.256946
0.755996	-5.05531	0.462271
-1.4284	-6.4746	0.441091
12.1061	-6.01447	0.581692
9.07818	-5.89286	0.555694
0.361736	-7.68201	0.462318
0.0805847	-6.09345	0.456392
-11.8633	1.22824	0.297663
15.4542	-3.96567	0.619977
6.64718	-5.85678	0.531478
5.88027	-8.17917	0.517109
-20.2504	10.5928	0.159527
-3.38627	-7.38338	0.425484
-10.491	-0.217105	0.319554
-9.62411	0.943867	0.3167
-3.71834	-7.06952	0.420755
3.67053	-8.90743	0.494999
-3.68228	-5.4436	0.414091
-9.27476	0.614618	0.322154
3.80324	-6.84216	0.498442
-9.95044	0.316031	0.319313
7.51594	-6.98687	0.536256
0.592578	-9.04568	0.46594
21.4868	5.98201	0.740556
-14.022	3.61484	0.262289
13.5213	-3.63642	0.607592
6.44664	-8.1101	0.522523
12.0461	-5.0229	0.586695
13.4887	-4.95254	0.598661
11.5434	-6.66848	0.573426
-9.88762	0.397071	0.319131
-3.05223	-3.53688	0.410547
12.0001	-5.14879	0.585478
4.50589	-2.23447	0.517648
16.9451	-0.915873	0.652803
-11.7549	2.74676	0.285809
13.9337	-1.89252	0.623274
-11.6653	-0.119979	0.310071
-11.6378	-1.34247	0.319838
12.2004	-5.29343	0.586356
13.2662	-5.15483	0.596075
14.4326	-3.15764	0.617799
18.8533	-0.561925	0.668295
22.3619	5.2604	0.738893
2.58018	-7.98499	0.484774
10.7758	-5.54286	0.572804
1.00876	-7.39645	0.46857
-12.2854	2.48926	0.28411
5.4361	-7.78438	0.513908
-11.5884	-0.243524	0.311649
10.8197	-5.92293	0.571573
2.63054	-6.58137	0.485721
14.4694	-2.60253	0.622265
-3.97831	-6.76421	0.417401
-2.39155	-6.1363	0.430046
12.2284	-4.83197	0.589552
-1.06591	-7.2625	0.446915
-7.28485	-3.79492	0.371619
19.5079	0.994009	0.685229
-3.64504	6.59903	0.315991
-1.36782	-7.19254	0.44393
20.4606	1.9181	0.698746
-5.17377	-5.9553	0.402664
3.22634	-6.02922	0.492782
-16.6624	7.04106	0.214679
8.58198	-1.20283	0.578766
-12.7833	1.20837	0.29121
14.6176	-3.4747	0.617439
13.0822	-2.2853	0.613464
1.59968	-7.6114	0.474888
-1.49688	-7.40947	0.443228
-2.62975	-6.80905	0.430241
11.2356	-4.86349	0.58074
23.2165	8.03495	0.769073
11.9306	-4.59018	0.588418
-17.1382	7.4187	0.208158
-1.9778	-7.09712	0.437641
-15.1239	4.50172	0.247047
0.498123	-6.95056	0.462595
6.9232	-7.39803	0.529128
6.98759	-8.81728	0.526146
11.9484	-6.37136	0.578107
-19.5425	11.3875	0.157398
-16.1999	5.50644	0.231006
-2.82152	-5.51586	0.423088
-3.67462	-6.36537	0.418534
-17.7931	7.13591	0.206089
-1.66934	-6.9769	0.440077
-16.2866	8.54114	0.204347
-8.04224	-1.39558	0.348085
-13.9092	4.46978	0.255829
0.464374	-6.92235	0.462181
14.5341	-2.33358	0.624532
22.9699	13.2729	0.818554
-12.3348	2.4948	0.28371
-5.73946	-5.45892	0.394955
-1.5089	-6.76044	0.441114
2.34251	-7.51086	0.482439
-21.3203	10.826	0.150284
10.7782	-1.42605	0.599533
6.26625	-7.17127	0.523419
-11.87	1.46793	0.295629
18.3124	0.70793	0.675119
1.54763	-6.78104	0.473745
-1.42734	-7.29061	0.4436
17.8678	-0.213351	0.664822
6.53026	-6.31061	0.528707
-12.051	1.3112	0.29561
13.7866	3.76696	0.670471
-12.2585	4.00579	0.271463
5.13865	-8.22726	0.509804
-5.65668	-5.14993	0.393946
13.8137	-5.84941	0.596289
4.03223	-7.25155	0.50045
7.80581	-6.913	0.539336
-10.4913	1.84852	0.302615
11.3046	-5.48619	0.578083
18.1073	0.973986	0.676049
1.30561	-7.56055	0.471617
-4.68218	-5.56399	0.405239
2.43945	-7.78212	0.48328
14.8386	-3.58008	0.617904
3.92985	-9.90695	0.496079
8.64329	-7.47742	0.545237
3.60031	-7.76186	0.495094
-7.06263	-4.39533	0.377361
15.6257	-2.31387	0.63285
23.4546	5.66134	0.748236
16.1663	-1.76675	0.640897
-2.09338	-7.9549	0.43858
1.10508	-7.52628	0.469778
5.31594	-5.52529	0.517878
9.10886	-5.59191	0.557467
13.8385	-3.39888	0.611565
16.7785	-2.08296	0.642976
7.27078	-7.85604	0.531214
8.33205	-7.29414	0.542827
7.14989	-8.06763	0.529227
3.74057	-6.7696	0.497845
-1.4767	-8.2882	0.445183
15.3864	-2.42935	0.630522
17.6714	-2.19305	0.648101
21.6073	6.75576	0.748456
-8.48719	-3.23837	0.357945
19.2673	1.64507	0.689028
4.86552	-6.21533	0.51114
1.9702	-7.80227	0.478597
10.4063	-6.41557	0.565092
10.8149	-5.17401	0.57532
6.79524	-5.46798	0.534564
-1.509	-8.04625	0.444736
9.85819	-6.80259	0.558619
-12.3832	3.58732	0.274159
-12.5382	3.98332	0.269672
11.9737	-4.67403	0.58827
0.305813	-6.56435	0.45986
14.9874	-3.4732	0.619908
11.4392	-5.78939	0.577575
6.65786	-7.23589	0.526897
13.4597	-4.53232	0.601299
-0.713207	-6.77291	0.449419
23.1241	8.02024	0.76844
-6.84046	-1.8128	0.361543
20.4001	4.66813	0.722418
6.72732	-8.35664	0.524763
8.62857	-8.00283	0.542893
2.20704	-8.69882	0.481388
0.0204383	-6.99426	0.457461
-2.595	-7.15865	0.431975
1.88273	-6.54361	0.477378
-6.2905	-5.04903	0.387795
-4.9769	-5.76802	0.403528
2.50056	-7.65689	0.483988
15.4336	-1.30147	0.639105
-11.4345	2.38351	0.291149
-14.444	3.80356	0.257734
11.7198	-4.93894	0.584649
13.8145	-3.44012	0.611065
12.8826	-4.99723	0.593742
-16.3611	5.83555	0.227089
-19.465	9.27737	0.176231
19.212	2.66698	0.697552
1.81983	-7.71414	0.476921
20.5138	1.00089	0.691373
1.07773	-7.82274	0.469825
-7.17636	-3.47497	0.370363
-6.94643	-5.39344	0.384443
4.16705	-8.27289	0.500678
-8.19841	-2.74866	0.356782
1.15533	-7.55767	0.469962
12.3978	-4.19907	0.594769
22.1507	5.03742	0.735585
-3.9419	-5.2707	0.41071
6.34502	-7.51623	0.523222
10.4086	-5.30101	0.571092
-14.0816	2.93019	0.267635
5.18047	-7.9559	0.510835
18.9693	0.50218	0.677771
-17.4399	7.87305	0.202176
9.4974	-5.30424	0.562546
7.15918	-4.60174	0.542103
2.69834	-6.89251	0.486381
-6.47677	0.395804	0.347492
4.76747	-8.00564	0.506919
9.741	-5.71716	0.562758
8.11166	-9.10657	0.534374
7.70234	-7.50324	0.536225
5.27976	-7.4941	0.512894
-15.6345	5.52058	0.234817
-1.53051	-6.41718	0.439834
-14.4992	5.12785	0.246085
-4.46873	-6.43264	0.411498
15.2184	-3.03702	0.624519
14.3366	-2.91109	0.618876
4.91635	-8.95737	0.506939
-13.5042	1.63587	0.282528
-9.608	-1.49785	0.336301
-1.9123	-5.98789	0.434436
19.6976	-1.71593	0.664822
0.419643	-5.79108	0.459822
-17.0011	7.47049	0.208655
-18.8208	11.2789	0.163239
9.6551	-7.01809	0.555899
-11.1441	2.28199	0.294168
5.35623	-6.69134	0.515314
-9.83459	-0.985669	0.330606
1.86449	-7.97915	0.477467
15.4738	-3.10211	0.626034
23.9221	10.1568	0.793028
1.35308	-7.7315	0.472257
10.1296	-6.69321	0.561442
10.1636	-6.94892	0.560439
-5.59508	-1.71315	0.371938
8.56107	-6.6984	0.547141
9.77054	-7.39867	0.555181
13.7376	-3.86852	0.607768
-5.71182	-5.29172	0.394248
9.62717	-7.23033	0.554586
-6.94436	-4.54301	0.379381
12.7065	-5.31234	0.590786
9.55278	-6.7838	0.556032
9.08811	-7.43962	0.549072
-18.1047	6.34192	0.210745
-9.11325	-3.15189	0.35244
19.2768	-0.536489	0.67144
-3.94911	-6.77687	0.417751
10.4031	-5.40631	0.570457
4.75255	-8.93807	0.505187
-4.80927	-6.36832	0.407842
22.3603	6.13516	0.746911
-11.4339	2.14521	0.293192
3.79091	-8.34904	0.496464
-10.7631	-1.02333	0.32388
17.559	0.0562958	0.664822
-12.5574	2.62469	0.281027
-12.1026	3.45324	0.277286
14.7875	-3.18313	0.620473
-17.9471	7.741	0.199835
-17.9503	8.45985	0.193618
-5.50079	-3.79193	0.387409
6.53426	-8.34008	0.522764
5.87987	-8.22816	0.516979
-10.7882	7.53547	0.251697
8.26392	-5.73053	0.548548
7.59371	-7.83272	0.53385
-14.9132	3.80075	0.254463
21.7946	4.44736	0.728275
-1.0123	-7.79784	0.448882
-0.51536	-6.36523	0.450478
13.8864	-5.26625	0.599933
13.6956	-5.34265	0.597802
-9.77108	1.60781	0.310049
-11.3757	1.40161	0.299795
-13.6444	3.53555	0.265618
4.30006	-9.67586	0.500418
14.5644	-3.81914	0.614483
16.2297	-0.82959	0.648626
7.26593	-8.10336	0.530322
-13.2856	4.12029	0.263198
-1.37186	-6.88426	0.442944
6.38313	-7.03729	0.52506
-1.24335	-6.07916	0.44184
5.09293	-8.38377	0.508976
-10.4039	-0.123856	0.319456
10.2412	-6.14087	0.565092
6.07991	-5.93734	0.525135
11.9506	-4.49834	0.589183
5.10576	-7.80189	0.510356
-4.44129	-6.10066	0.41007
-10.0552	-1.56634	0.333467
0.157113	-7.31355	0.459479
4.61814	-7.50096	0.506142
-20.8183	12.9135	0.135479
-12.7125	2.74054	0.278945
17.7574	0.267942	0.667851
7.43015	-6.99213	0.535348
-6.27562	-4.23529	0.383114
-10.7136	1.29386	0.305543
9.30024	-7.15434	0.55217
4.53993	-7.87146	0.504666
9.81092	-6.54379	0.559126
6.166	-8.29706	0.519869
-3.83836	-7.17522	0.419999
18.8592	2.03931	0.689895
24.2233	4.56754	0.742493
-0.464116	-8.36897	0.455352
-12.9025	3.5467	0.27078
-17.4903	11.3236	0.171904
15.0362	-2.8933	0.624374
-14.4562	4.63833	0.250556
15.039	-2.40776	0.627946
17.3243	-1.65992	0.649905
3.091	-6.32476	0.49107
10.4002	-4.10287	0.577683
19.0952	1.34006	0.685265
11.7139	-4.50535	0.58701
0.651046	-6.68311	0.463813
15.3679	-0.59497	0.644287
14.2196	-2.80345	0.61874
-16.1197	6.96675	0.219065
3.97129	-6.98607	0.500108
12.3546	-5.79966	0.584649
-1.90799	-7.91954	0.440435
1.27591	-7.07676	0.470958
9.83737	-7.39621	0.555853
12.9722	-3.89784	0.601457
9.64716	-7.23798	0.554746
1.61309	-8.30348	0.47551
13.9517	-4.35209	0.606142
-5.13695	-5.5675	0.400901
9.66715	-7.37031	0.554298
-4.20642	-6.38542	0.413335
15.0693	-4.63203	0.612707
-10.2832	0.399893	0.316137
-1.57821	-5.58372	0.43651
9.34957	-5.3561	0.560839
12.1725	-4.60434	0.590502
21.4117	4.95749	0.73084
-5.51975	-3.96303	0.388276
10.9353	-4.93054	0.577866
-4.89388	-7.03549	0.410423
-4.99711	-4.264	0.395017
-0.525416	-7.36951	0.452558
-1.48667	-7.68132	0.444168
6.43386	-8.44336	0.52139
8.61869	-7.72273	0.543961
13.2062	-4.90425	0.597209
-4.62854	-5.89959	0.407214
20.5773	4.87392	0.72538
2.66617	-7.59056	0.485832
-20.0636	12.3944	0.145096
5.85209	-9.13348	0.514355
17.1198	-1.21318	0.651587
-2.27864	-7.1122	0.434549
12.0651	-3.7163	0.595041
-7.66662	-3.2897	0.364996
25.3894	10.4646	0.803364
14.0411	-4.14415	0.608372
3.17961	-9.53476	0.489621
-0.0461734	-7.49909	0.45757
-15.1022	7.0375	0.225517
-6.32497	-3.97014	0.380983
4.82544	-7.71446	0.507592
11.3864	-4.4902	0.584405
-17.4301	8.44225	0.197331
15.9549	-4.07899	0.623168
-18.164	8.344	0.193157
0.893556	-5.84844	0.465494
16.1628	-0.632751	0.649743
4.56391	-8.57262	0.503747
-9.22715	-1.22894	0.33721
-19.1832	11.3141	0.160468
12.155	-3.86863	0.594823
7.1914	-6.95207	0.53303
4.41095	-8.4606	0.502269
1.44655	-8.00914	0.473476
19.5321	-0.346745	0.674187
-4.17308	-6.15551	0.412911
17.2072	-0.998531	0.654006
6.11572	-7.85193	0.520238
8.55324	-7.12214	0.545742
0.964384	-7.94785	0.468729
-9.96342	-1.12706	0.330722
2.88857	-8.52934	0.488021
5.62083	-4.81153	0.523634
-0.653873	-7.78949	0.452064
-14.4504	7.91284	0.222485
20.8824	6.91218	0.74599
-9.73164	-1.23977	0.3334
4.85443	-7.15658	0.509013
12.9289	2.00801	0.6475
-8.32278	-2.56249	0.354398
19.2739	2.63531	0.697661
19.4685	1.37598	0.687935
5.06925	-7.66833	0.510245
6.27481	-8.75516	0.519859
14.7422	-4.42761	0.611502
9.95392	-7.35539	0.557205
-10.9743	0.333198	0.311507
0.962523	-6.67402	0.467217
-10.4308	-1.21721	0.32782
15.1495	-3.70308	0.61949
9.52374	-7.07618	0.554317
18.7111	5.93883	0.724298
7.74852	-8.29382	0.533701
-17.6218	6.60008	0.211855
1.0724	-9.42408	0.47033
8.57777	-5.58358	0.552259
1.14907	-6.80876	0.46942
0.550973	-6.1605	0.461864
15.1691	-1.44619	0.636155
22.9797	6.41686	0.752814
-13.8658	3.89136	0.261047
-2.93487	-6.08174	0.424399
15.5201	-2.05129	0.634101
1.08218	-8.37103	0.469891
-1.64199	-5.94941	0.437126
-1.86197	-7.09326	0.438415
-17.2656	6.38145	0.216192
-2.05143	-7.49408	0.438263
-0.257838	-7.41546	0.45555
-1.30578	-7.55194	0.445098
23.0729	9.68782	0.784131
11.4865	-5.97698	0.576924
-0.182468	-6.40718	0.454215
2.77731	-6.66935	0.487314
-18.963	9.42805	0.178343
-0.396415	-8.01612	0.455332
11.2461	-6.02462	0.574397
9.4155	-6.2697	0.557187
-19.0878	12.4247	0.151426
9.8246	-6.78462	0.558619
4.04895	-7.85533	0.499895
14.8811	-3.1816	0.621239
10.3322	-6.04771	0.566234
15.7626	-1.22052	0.642239
21.6348	3.53781	0.719542
-2.20559	-7.5479	0.436841
8.37729	-7.60772	0.541979
-2.91838	-6.95235	0.427833
-8.00753	-4.19514	0.368123
11.4719	-5.24497	0.580577
10.2655	-5.60629	0.568038
3.01869	-8.34426	0.48875
-4.70065	-4.82999	0.401058
-8.42103	-3.93719	0.363192
-8.00516	-2.82294	0.358924
11.2636	-6.35852	0.572615
6.44621	-7.80052	0.523445
-0.592024	-6.66008	0.450424
11.7444	-5.19222	0.5834
5.3616	-8.06395	0.512564
4.0643	-7.69086	0.500264
10.245	-6.34805	0.564363
7.04739	-7.36605	0.530539
17.6823	1.93444	0.681427
15.7277	-3.58437	0.624374
-1.94118	-6.07308	0.434433
-2.47109	-5.44818	0.426519
15.9428	-0.658565	0.647908
7.11568	-6.75042	0.533011
2.44981	-6.72352	0.48369
12.6123	-6.00775	0.585502
-9.60295	0.227986	0.322737
0.632796	-6.22908	0.462869
3.10456	-6.31003	0.49123
-19.71	9.98364	0.168455
2.79526	-7.45271	0.487293
10.9161	-3.68669	0.585061
13.9432	-3.41817	0.612288
8.10926	-7.16629	0.541087
-0.553607	-7.86907	0.453318
15.7294	-0.707493	0.645933
5.19691	-7.87838	0.511178
19.1567	4.0625	0.709598
-5.23908	-5.41602	0.399404
0.58666	-8.54555	0.465289
14.0074	-3.44841	0.612596
-9.64089	-0.552147	0.328694
8.20407	-7.34746	0.541298
-10.7454	2.48588	0.295379
16.3347	-2.306	0.637834
8.61411	-5.2811	0.554096
-11.0785	-0.189572	0.314918
7.84574	-5.61815	0.544863
17.1438	0.858531	0.668685
0.195236	-5.66324	0.456715
9.2106	-8.00082	0.547756
-17.3956	7.80637	0.203048
-13.7791	2.68301	0.271829
-17.4611	6.56754	0.213243
2.12283	-8.22439	0.480364
-1.95387	-7.19922	0.438249
21.3324	2.13841	0.70575
-19.3384	8.59513	0.182979
15.9677	-2.73843	0.632147
4.68215	-8.6939	0.504831
-1.67224	-7.30678	0.441056
1.37116	-8.01009	0.472647
9.85929	-5.57698	0.564638
11.211	-4.8046	0.580874
-1.25952	-7.59628	0.445709
-15.3629	4.84418	0.242475
5.54598	-7.81481	0.514461
13.5087	-3.29759	0.60989
-9.12794	-2.51791	0.347604
-4.9515	-4.20365	0.395097
19.0549	0.390923	0.677381
-8.73482	-2.79395	0.352855
10.5894	-7.03507	0.564126
-3.46667	-7.60017	0.425612
12.8275	-4.11224	0.598736
15.459	-2.09734	0.633267
-14.6191	3.86142	0.256013
-4.19201	-7.07763	0.416758
-9.01135	-1.74789	0.342874
-2.00275	-7.88507	0.439326
14.5137	-2.02665	0.626732
13.0169	-3.95555	0.601446
-6.4446	-3.9996	0.380189
11.5661	-4.13864	0.588021
11.8667	-5.84355	0.58054
17.5038	0.546048	0.668488
12.0243	-5.25916	0.584992
-9.46285	1.95073	0.309541
17.3943	-0.220348	0.661486
0.801973	-4.25918	0.461455
10.8131	-5.02876	0.57615
5.00059	-7.96825	0.508863
6.21387	-8.88235	0.518879
12.1387	-3.64286	0.596176
11.698	-5.05715	0.583799
11.626	-5.60134	0.579812
5.96016	-8.44879	0.517273
-6.24384	-3.20253	0.376683
-15.1462	5.10347	0.241773
-1.78018	-7.96474	0.441927
-13.0737	1.15814	0.289533
-0.811389	-7.64905	0.450647
-11.3088	1.31801	0.300974
10.6257	-8.1152	0.558845
0.903101	-7.32562	0.467329
17.3683	-2.16146	0.646123
1.69137	-7.3534	0.475719
8.10174	-6.13164	0.545331
-13.2837	2.70617	0.275161
-17.4182	9.19451	0.19091
-16.2856	6.39183	0.222854
-18.848	10.7316	0.167812
-0.729634	-8.52142	0.452805
14.6387	-3.58745	0.616789
3.81193	-8.34667	0.496697
1.54666	-7.34008	0.474118
-10.0552	0.75926	0.314951
9.86935	-6.88195	0.558619
1.57441	-7.97456	0.474859
-17.8721	7.37059	0.203524
-1.64391	-7.29503	0.44132
18.1632	-0.701455	0.662843
4.90937	-5.74245	0.512623
6.71783	-7.42145	0.526895
11.7031	-5.11027	0.583521
-10.0894	-0.522109	0.325013
15.8439	-0.532473	0.648211
24.3107	9.87515	0.792292
11.5243	-6.07828	0.576687
15.3192	-2.02388	0.632767
-11.0777	2.00181	0.296971
13.819	-2.39568	0.618569
8.2448	-6.54242	0.545075
-6.15193	-3.16427	0.37724
16.3688	-2.2437	0.638592
13.9043	-4.61077	0.604413
18.0663	3.31343	0.69609
-14.7382	2.94274	0.262934
4.8429	-8.34021	0.507178
3.11134	-6.34068	0.491282
8.48184	-6.90967	0.545742
12.7015	-4.84899	0.593132
10.9067	-5.67119	0.573282
2.39546	-7.01117	0.48301
13.4085	-5.41453	0.595605
18.8632	1.25507	0.683261
-2.99869	-6.46262	0.425408
-14.023	2.47468	0.271845
23.977	8.22212	0.774857
7.79404	-6.46057	0.540818
5.33739	-6.90451	0.514564
-19.9975	11.2166	0.155808
1.86786	-8.71466	0.477653
5.48231	-5.05409	0.521438
14.417	-3.43128	0.616101
3.80069	-6.65554	0.498643
1.68336	-7.40275	0.475665
11.9902	-4.97159	0.58652
-10.8855	0.895546	0.307582
15.818	-2.68111	0.631443
-10.6073	0.761119	0.310743
9.6029	-6.03938	0.559737
8.10931	-7.27056	0.540653
2.08089	-7.22241	0.4797
-6.02128	-5.92321	0.394993
5.21074	-9.16131	0.508592
14.3353	-4.74368	0.606598
9.96927	-3.6603	0.57623
6.79559	-8.08887	0.526289
13.8302	-4.74857	0.603006
4.14765	-8.02186	0.500772
-16.9088	11.523	0.174124
-3.52361	-6.47714	0.420153
-15.5777	5.07476	0.239009
-13.2421	1.87965	0.282363
8.58899	-5.88933	0.551093
15.3545	-1.90488	0.633976
8.07177	-6.90902	0.541779
21.1044	5.9474	0.738207
23.2577	6.53242	0.755211
5.09726	-7.6447	0.510599
-7.92919	-3.34498	0.363166
-12.0127	2.02964	0.289926
-0.756421	-6.27441	0.447659
14.3664	-3.9444	0.611933
-16.2371	6.70571	0.220494
-9.23268	2.36104	0.307906
-3.05901	-6.88195	0.426108
-3.62555	-5.93668	0.416992
-3.92189	-6.78992	0.418084
17.0074	2.49536	0.681902
2.65099	-6.82343	0.485879
3.7183	-8.90086	0.494999
-8.88812	-3.50601	0.356564
18.3986	2.12183	0.687642
-6.06456	-1.68453	0.367688
-9.93391	-2.82959	0.343723
-0.983788	-7.7557	0.449078
-13.1685	3.68549	0.267723
19.2051	1.51928	0.687503
-13.0098	4.32117	0.263441
2.95239	-8.75041	0.488662
-14.3972	5.94368	0.239825
17.3894	-1.45948	0.651481
-0.599877	-8.18134	0.453483
14.6079	-2.98899	0.620481
19.4703	2.34639	0.696307
-19.4566	11.6166	0.155986
13.1703	-5.32085	0.59413
-1.99496	-6.19264	0.43429
3.50742	-8.45148	0.494044
17.9125	1.39739	0.678417
6.54091	-5.57277	0.53133
-3.27213	-3.01595	0.404848
-18.8984	9.71682	0.17628
3.90036	-8.39116	0.497611
-9.47565	-1.59636	0.338102
17.9652	2.74607	0.690395
-7.73667	-4.5789	0.373092
3.92603	-8.19861	0.498128
19.077	1.09461	0.683262
13.782	-3.96567	0.607454
-11.3023	1.59482	0.298708
8.34362	-7.18448	0.543402
-19.2815	12.7508	0.147258
12.4868	-3.0661	0.602989
-7.47132	0.566541	0.337102
-2.93107	-5.73084	0.422913
-3.83547	-6.0725	0.415545
10.7937	-6.1649	0.569987
10.3404	-6.72348	0.563332
-13.3063	3.52573	0.268097
15.9743	-1.1126	0.644517
3.1496	-7.17527	0.491073
-0.435453	-6.90187	0.452534
-17.2038	8.84336	0.195412
6.93319	-5.78196	0.5348
18.7713	2.76833	0.695663
4.75894	-8.36909	0.506214
21.9432	4.60118	0.730579
-6.72986	-4.38125	0.380201
-10.4537	1.36534	0.306958
-7.53516	-1.33926	0.351791
-2.16099	-7.53298	0.437254
12.3698	-6.07926	0.583715
11.6394	-5.00125	0.583603
-12.4552	6.69876	0.247008
-4.74799	-2.55218	0.38616
16.388	0.546265	0.66087
-8.55103	-2.69306	0.3536
3.51773	-8.25268	0.494308
-6.70368	-5.7764	0.38842
14.2767	-4.02043	0.611045
4.99189	-6.91166	0.511022
13.2441	-3.12334	0.608895
-5.14303	-5.69921	0.401562
-18.7666	10.4297	0.170993
-3.11633	-4.87277	0.41702
4.41849	-5.71181	0.506978
1.05111	-8.47816	0.469891
-14.2803	5.49591	0.244482
-10.1235	0.233924	0.318675
-8.13251	0.0549319	0.33587
10.5117	-6.07559	0.567791
-12.3891	-0.392943	0.306924
-0.337711	-7.49016	0.454845
-7.148	-4.38389	0.376532
-13.169	3.42501	0.26992
9.48606	-7.19811	0.553349
-6.66352	-5.03981	0.38474
-3.10834	-7.47536	0.427935
11.1135	-5.06814	0.578369
6.863	-6.86005	0.530327
9.08731	-6.73835	0.55217
16.7696	0.355841	0.661952
-7.85785	-2.9316	0.360847
-4.55001	-5.11852	0.404075
-1.81479	-4.13682	0.428116
-8.34814	0.344566	0.331633
10.3898	-5.51614	0.569722
-9.50504	-3.76833	0.353753
5.34585	-7.27206	0.513908
-1.55513	-7.75293	0.443662
2.63211	-8.72238	0.485141
9.13217	-6.89119	0.552004
4.52184	-8.03051	0.504201
-2.76614	-6.57939	0.427933
-18.7735	9.90752	0.175477
-6.04576	-5.24744	0.391252
5.05576	-7.05419	0.511409
7.11395	-7.48078	0.530846
2.61579	-7.67029	0.485254
-9.76621	1.78538	0.308638
8.38821	-7.85319	0.541065
10.0597	-5.99942	0.564382
12.7402	-3.88935	0.599516
2.86856	-7.54795	0.488074
0.429576	-9.11515	0.464234
-6.09745	-6.37039	0.396863
-12.4381	3.54711	0.274106
2.20166	-8.69912	0.481329
13.4771	-2.12802	0.61782
14.5075	-4.27062	0.611045
10.2752	-6.09326	0.565438
10.194	-7.5408	0.558619
-6.30369	-5.65283	0.391346
12.0212	-6.10762	0.580344
20.3079	6.77259	0.741441
-16.199	6.55551	0.222047
2.01479	-8.66456	0.479262
14.0865	-4.96638	0.603719
8.15491	-6.72621	0.543391
-16.8954	9.26078	0.193916
-0.252495	-5.90844	0.452395
16.2601	-2.47886	0.636447
-4.19162	-6.26101	0.412911
-2.35309	-6.60558	0.432075
0.632021	-9.06336	0.466393
21.7639	5.36257	0.736448
15.2421	-2.35367	0.629965
3.09621	-8.51971	0.48947
15.574	-1.25846	0.640511
7.92622	-6.17557	0.543357
9.66754	-5.35661	0.563925
13.2318	-3.40236	0.60681
11.3482	-5.7211	0.577121
20.5674	2.41477	0.703494
8.21223	-6.68837	0.544134
-19.4346	12.1344	0.151615
5.50265	-8.36788	0.513441
3.23945	-9.47786	0.490322
12.361	-4.22489	0.594273
19.2037	3.80671	0.70754
-4.05892	-4.80968	0.407212
17.3519	-2.03007	0.647078
-3.99119	-7.13304	0.41902
14.0749	-3.68907	0.611394
-3.96389	-6.18308	0.414791
3.20903	-8.94665	0.490389
-0.247061	-7.94891	0.456804
5.26283	-7.24195	0.513248
8.02566	-8.46096	0.535935
-2.56928	-6.61684	0.430107
4.82722	-7.71992	0.507592
-15.149	5.99137	0.234166
-1.88671	-6.36374	0.436021
2.05215	-7.68797	0.479477
-6.70252	-4.36621	0.380342
-12.8605	2.61684	0.278921
-11.8974	0.183835	0.305976
20.12	1.70164	0.694631
6.87644	-7.62586	0.527862
2.42584	-8.34074	0.482974
8.51725	-6.28304	0.548586
-12.0044	1.69343	0.292784
-14.4914	3.2439	0.262123
15.9761	-1.39284	0.642465
-7.53743	-0.000800029	0.341373
-17.8137	9.06236	0.189346
8.71988	-6.705	0.548707
15.0167	-2.42465	0.62764
3.40173	-6.46146	0.494384
0.274625	-7.81215	0.461584
7.83976	-5.84227	0.543866
-15.6387	6.77804	0.22402
-1.18933	-5.25335	0.439885
6.02622	-7.14355	0.520955
17.1818	-1.26017	0.651643
16.7135	-0.526461	0.654375
-1.99706	-5.58783	0.43195
5.50847	-3.6859	0.52581
12.393	-4.25247	0.594372
8.39792	-8.47296	0.539336
-16.7682	12.9483	0.162642
-11.7563	2.82568	0.285083
0.860411	-7.9008	0.467535
-16.0206	5.15055	0.235297
16.0238	-2.61574	0.633546
-18.7472	11.6012	0.160918
2.39398	-7.77011	0.482782
0.569018	-7.30587	0.463644
12.1297	-5.34538	0.585389
14.064	-2.98106	0.61648
7.84871	-6.91751	0.539468
0.24338	-7.39059	0.460546
12.7643	-5.46157	0.590353
-5.50878	-3.20152	0.383441
-8.34871	-4.58608	0.367858
-2.06068	-6.66651	0.435264
-2.18917	-6.6544	0.433879
6.64786	-6.64078	0.528817
10.9073	-5.34341	0.575197
3.19309	-7.55552	0.491264
13.8609	-2.19387	0.620422
12.406	-5.38634	0.587612
-5.54712	-4.40496	0.390712
11.1349	-5.28295	0.577679
-11.1828	2.56413	0.29146
5.19747	-7.38068	0.512246
9.53684	-6.33087	0.558087
-1.14205	-5.22618	0.440302
13.8135	-5.28316	0.599188
8.07313	-8.16928	0.537534
-13.5837	5.8996	0.245918
-2.00699	-7.1984	0.437691
1.71707	-7.76971	0.476165
12.5587	-5.23819	0.58993
6.87396	-6.04328	0.533195
10.5405	-5.13316	0.572991
12.7871	-4.92295	0.593394
3.23963	-7.32704	0.491948
-6.12289	-6.03766	0.394701
15.4872	-1.52101	0.637784
6.98673	-7.27437	0.530215
22.2136	8.34106	0.766763
-7.12937	-6.24251	0.387341
-6.12557	-2.1361	0.370257
7.99608	-5.82666	0.545526
12.322	-5.25544	0.587692
-6.25702	-5.29283	0.389585
15.6934	-1.20007	0.641881
-11.7416	-1.02183	0.316651
-0.321335	-7.81515	0.455715
1.29376	-8.45538	0.472101
0.724387	-8.11785	0.466298
13.2867	-3.90816	0.604098
14.7244	-1.3803	0.633242
-17.0643	8.64855	0.198061
8.88615	-5.97177	0.553411
-12.4716	0.339366	0.300481
23.8494	4.25585	0.737894
5.3005	-7.15534	0.51384
-15.7693	4.06193	0.246277
16.8476	-1.71199	0.64596
21.2396	2.04027	0.704279
-1.8348	-7.30688	0.439335
21.8673	7.18691	0.754006
0.194157	-7.61872	0.460387
-12.7604	4.1509	0.266683
13.7221	-4.50001	0.603783
-7.21698	-4.01862	0.373739
13.2454	-4.04108	0.602828
-15.033	4.70743	0.245931
-19.9262	13.3314	0.137832
-2.46968	-8.0996	0.436015
4.88463	-8.74076	0.506958
8.4488	-5.72981	0.550409
11.0127	-4.81184	0.579011
-3.77942	-7.47915	0.421917
-12.0313	3.2843	0.27927
-6.60006	-2.66998	0.36982
8.65078	-5.17485	0.554977
10.6055	-6.12724	0.5684
2.07018	-8.03284	0.479745
7.83897	-6.77045	0.539983
-5.45671	-4.21036	0.39036
-2.18716	-5.68337	0.430368
-3.0501	-5.32421	0.419939
3.78637	-8.90695	0.495731
0.940833	-7.13747	0.467522
6.29996	-7.21495	0.523646
-10.977	3.55221	0.284579
18.3016	2.914	0.693989
11.314	-5.27238	0.578961
3.24648	-7.41159	0.49196
-5.45874	-3.61289	0.386509
5.33427	-6.25573	0.516197
7.8201	-7.78708	0.536366
11.0999	-5.30258	0.577237
-17.7803	7.86247	0.199932
21.4734	3.5922	0.719077
-17.8383	9.56632	0.184813
-9.02448	-2.86286	0.351012
20.7047	4.04215	0.718623
4.73595	-6.89078	0.508298
-16.8158	9.94671	0.188501
-3.9418	-7.81215	0.42172
0.403587	-7.94726	0.463213
-12.5767	3.66785	0.272103
-0.691265	-6.99646	0.450236
-13.3594	3.64128	0.266744
23.1661	6.62752	0.755622
-5.31287	-7.19281	0.407133
7.8706	-6.93954	0.539599
-10.0951	-1.65391	0.333684
5.80421	-8.21792	0.516194
8.22931	-6.449	0.545307
6.16434	-9.50162	0.516757
4.79889	-8.10689	0.507091
-14.1509	4.12706	0.257044
7.94001	-7.39328	0.539102
8.22726	-7.07765	0.542661
17.7517	-0.664914	0.660246
-4.93727	-5.26871	0.401184
23.0687	9.35253	0.780925
4.22046	-6.88217	0.502851
-9.30674	-1.22239	0.336535
-4.14328	-6.002	0.412478
4.6979	-7.5147	0.506988
10.5079	-4.65706	0.57546
5.02284	-8.62892	0.507695
5.29173	-6.18816	0.515915
-10.7714	2.20095	0.29755
-12.3069	2.60317	0.283002
3.99958	-7.86966	0.499336
0.100222	-7.47475	0.459125
13.497	-4.35425	0.602844
-13.3717	3.94704	0.264059
2.86153	-8.76744	0.487656
-2.19744	-6.18205	0.432136
17.5029	2.52532	0.685428
1.65161	-8.57925	0.476123
-10.4545	2.96668	0.293513
-18.5615	7.8891	0.194368
17.1024	0.0217058	0.661474
15.672	-2.19441	0.634147
-0.823923	-6.77518	0.448239
11.2153	-4.14412	0.584832
4.09644	-6.46188	0.502207
-3.57685	-5.61526	0.415954
4.52015	-8.02413	0.504193
3.97435	-7.70193	0.499265
0.327749	-7.78017	0.46211
-16.0035	5.56093	0.231906
1.66619	1.69499	0.461025
21.8384	2.16872	0.708627
-0.755899	-7.84514	0.451079
16.8535	0.38423	0.662785
22.1847	3.62881	0.723258
12.4374	-5.32521	0.588284
14.799	-2.86614	0.622946
17.6813	-1.07462	0.656795
-3.56474	-5.80264	0.416962
4.04195	-8.19606	0.499401
15.5635	-2.36874	0.631938
-9.87294	0.104915	0.321663
0.947324	-8.18898	0.468825
-3.70618	-5.61005	0.414642
-10.8713	-0.167232	0.316295
6.51269	-8.35681	0.522485
9.10327	-5.69442	0.556911
3.48001	-8.27186	0.493879
16.9771	-0.305839	0.658037
7.67623	-6.30091	0.540283
5.86698	-7.8812	0.517732
16.9647	-2.39459	0.641877
12.093	-4.46068	0.590703
-14.4035	5.39833	0.244451
-15.9214	6.57038	0.22384
-10.8711	0.175184	0.313534
3.82805	-5.64853	0.500175
8.89618	-6.281	0.55217
-1.9743	-6.76198	0.436502
24.9383	7.9492	0.777176
-10.2712	1.4951	0.307255
6.18404	-6.106	0.525735
4.43133	-6.99596	0.504957
3.94793	-7.72929	0.498942
17.4573	-0.996146	0.655832
3.21045	-7.41271	0.491563
21.4229	4.96813	0.731005
-11.9316	1.8987	0.291602
12.4603	-2.88518	0.604005
-14.7834	9.06181	0.210259
15.3686	-1.81421	0.634799
-13.7752	2.932	0.269791
19.2956	3.45946	0.705065
2.4712	-9.25354	0.483219
11.9455	-4.258	0.59067
-4.15158	-5.2346	0.408477
7.36038	-9.37872	0.526973
6.5787	-7.12268	0.526585
7.6555	-5.22552	0.544562
18.8713	0.531592	0.677364
13.0588	-4.43905	0.598484
15.0703	-3.36428	0.621395
24.9388	10.8627	0.804965
4.26033	-7.82607	0.501696
-15.0921	4.5018	0.247269
-8.92275	2.75653	0.306982
-11.1459	2.35028	0.293589
9.65546	-7.0419	0.555786
3.38017	-8.57975	0.492548
-13.4879	2.48156	0.275598
-11.4131	0.76618	0.304745
-11.4848	2.57921	0.289155
13.1664	-5.07247	0.595742
2.37199	-7.82641	0.482524
9.26611	-7.02777	0.55217
-11.5898	1.76164	0.295235
-3.4314	-6.63675	0.421781
21.7077	5.79477	0.740206
1.77265	-8.38043	0.476536
16.8471	-2.38087	0.6411
9.50825	-6.14109	0.558619
18.2403	0.199245	0.670598
16.1372	-3.15956	0.630828
2.5579	-9.24928	0.484176
0.35464	-8.69505	0.463615
-3.15746	-7.37431	0.427032
14.5849	-1.96227	0.62779
2.26567	-8.21357	0.481936
-1.38329	-7.6278	0.444736
-16.834	6.56885	0.217541
24.4103	11.6683	0.810105
0.972995	-6.13039	0.466695
2.74554	-6.41873	0.487034
14.0733	-4.4373	0.606563
6.85668	-5.99139	0.533213
9.94082	-5.60971	0.565092
9.73256	-5.10507	0.565727
-11.1747	0.37157	0.309706
-15.5075	5.08067	0.239448
0.487058	-7.63426	0.463605
-3.28655	-7.0612	0.425094
-8.29611	-1.60548	0.347582
-0.424799	-6.46776	0.451724
10.6936	-6.45113	0.567449
6.72175	-7.14707	0.527869
17.1855	-1.47807	0.65037
-0.0294612	-7.86077	0.45835
6.21104	-7.33448	0.522345
10.5145	-4.42105	0.576898
-11.1511	4.53238	0.274979
9.94015	-6.03265	0.563047
1.18382	-8.85113	0.471163
6.55225	-9.15784	0.520508
0.17472	-7.06558	0.45926
7.69426	-6.79957	0.538813
9.1325	-6.10151	0.555212
-0.465968	-5.43873	0.448596
18.0635	-0.540545	0.663501
-12.2423	3.42615	0.276519
-18.4757	8.44823	0.190123
5.6961	-8.44609	0.514449
-14.0577	4.88362	0.251269
-18.7491	10.9949	0.166194
14.6248	-3.95388	0.613996
-12.1562	2.50293	0.284922
11.4729	-6.57314	0.573322
-8.5516	-0.914537	0.340081
-12.1486	2.64376	0.283796
-11.8684	5.34339	0.262827
4.74452	-7.90109	0.506845
9.33023	-6.47403	0.555346
-13.0239	-2.03348	0.31518
-14.7674	4.39068	0.250487
-4.76826	-6.00752	0.406467
13.8601	-4.58628	0.60438
5.77505	-7.34432	0.518126
-2.39936	-6.71515	0.432075
15.1805	-1.33394	0.637127
2.76251	-7.11363	0.487027
-15.7586	3.97515	0.247091
10.1641	-6.12504	0.56474
6.42977	-5.26735	0.531203
13.1742	-4.75591	0.597802
5.67862	-6.08887	0.520424
-3.69673	-6.14423	0.417266
7.95464	-7.26407	0.539336
11.1238	-4.76336	0.580326
24.7855	9.4522	0.790627
2.08688	-6.64258	0.479648
10.6348	-4.9207	0.575111
9.3218	-4.62962	0.564358
-1.23208	-6.81111	0.4442
9.55916	-5.44265	0.562424
-5.24764	-6.44979	0.404654
5.48997	-7.40892	0.514904
7.47506	-6.42118	0.537981
15.522	-1.70552	0.636838
22.0239	2.99634	0.716871
7.85837	-6.45284	0.541507
19.4579	1.87483	0.692105
20.0116	2.35792	0.699512
14.368	-4.34943	0.609673
-3.54645	-6.06059	0.418366
17.7523	-0.99717	0.657953
10.4948	-6.64194	0.565092
17.4307	0.111914	0.664556
18.6803	0.841139	0.678437
-1.91167	-7.38823	0.43877
-8.17452	-3.04899	0.359161
-0.207633	-8.50698	0.457477
-4.63519	-4.70516	0.401004
-0.754602	-7.84928	0.451102
6.11763	-7.88088	0.520238
-17.7955	7.8117	0.200265
1.82499	-6.44515	0.476722
23.2543	8.95517	0.778054
-2.9782	-6.58437	0.425769
11.0899	-5.09354	0.578107
24.8308	7.18	0.769412
-18.0155	11.1453	0.169884
-11.4402	2.96368	0.286273
15.3028	-2.98697	0.62557
-3.35769	-6.21382	0.42069
7.21578	-6.45497	0.535169
1.54627	-7.27621	0.47407
-11.8857	2.70683	0.285151
13.5345	-4.75345	0.600424
8.41465	-6.42856	0.546895
-7.38063	-5.01606	0.378666
5.55442	-7.8219	0.514534
-3.53499	-7.27017	0.423485
-12.3024	3.30053	0.277147
3.60374	-6.57427	0.496584
-0.0438508	-7.40485	0.457439
-0.930308	-7.08501	0.447906
18.6341	-1.31025	0.661014
-3.73122	-5.97252	0.416109
20.5195	4.17945	0.718781
7.64083	-6.95399	0.537674
-4.63731	-6.16355	0.408476
1.65721	-6.3486	0.474654
-5.15094	-5.51096	0.400459
16.5308	-3.45225	0.631069
18.9213	1.8887	0.688955
2.18851	-8.68565	0.481181
-14.8232	6.16534	0.234943
13.4808	-3.37402	0.609112
6.13375	-6.86118	0.522941
-12.118	1.93643	0.289943
1.72331	-7.22639	0.475984
13.2434	-4.53994	0.599382
18.3643	2.23911	0.688465
-2.53009	-6.14138	0.42864
-1.78329	-5.36807	0.433611
6.61546	-8.63926	0.52273
-14.9624	6.82602	0.228299
6.53715	-7.37349	0.525688
-0.995056	-6.53948	0.445792
17.428	-0.275585	0.661256
4.43358	-7.81728	0.503598
7.18379	-6.45433	0.534841
-6.25092	-4.20059	0.383116
-0.181513	-8.25366	0.457343
2.50383	-7.74484	0.484
-0.735885	-5.55	0.445994
-3.45131	-5.79708	0.418065
2.81363	-7.69974	0.487426
11.648	-5.81978	0.578679
8.32398	-4.81639	0.553499
5.50344	-5.55142	0.51982
-5.806	-5.17187	0.392996
19.2314	0.135319	0.67635
11.0716	-4.24473	0.583017
5.63047	-7.16953	0.517025
-0.635224	-9.1402	0.455145
1.06252	-7.3643	0.469122
17.3324	-0.763625	0.656867
-14.6924	1.78806	0.272857
-13.1321	3.54293	0.269186
-3.14894	-6.31218	0.423232
0.383138	-7.40191	0.462088
-3.00163	-7.13357	0.427689
-10.4068	-1.24002	0.328185
17.5068	-2.01606	0.648335
-7.50665	-4.37888	0.373707
2.53087	-7.91738	0.48425
-14.1734	5.63297	0.244062
18.5322	1.58228	0.683952
-14.2099	4.08845	0.256958
5.28927	-8.01065	0.511895
-2.35472	-6.25647	0.430899
-1.08727	-8.32084	0.44944
-0.353491	-7.68314	0.455086
21.4914	6.74573	0.747719
21.5965	4.23275	0.725417
-10.6015	1.68827	0.303123
0.676045	-7.18858	0.464679
-0.715079	-7.69745	0.451206
13.1491	-5.55277	0.592404
19.2858	2.43551	0.695937
0.708043	-8.14507	0.46615
12.9215	-0.946346	0.62221
7.77758	-6.10867	0.54212
-1.05418	-7.78667	0.448404
-11.152	2.35037	0.293543
12.1582	-5.84661	0.583196
4.57055	-8.14385	0.504541
12.2824	-3.58827	0.597802
-12.9556	3.51861	0.270641
-4.50544	-5.77964	0.407804
-16.4354	6.4743	0.221109
-0.494758	-7.13189	0.452383
20.9211	3.99674	0.719502
13.0302	-5.30398	0.593008
-7.3977	-2.20424	0.359466
0.520226	-7.80414	0.463692
-9.78792	-1.14415	0.332213
4.77165	-7.431	0.507592
-17.7696	7.69955	0.201411
3.54564	-6.37747	0.496189
16.0241	-0.824157	0.647152
-5.40734	-5.83956	0.399992
-11.3891	1.96473	0.295012
-5.28667	-4.93358	0.396169
8.04733	-8.66023	0.535402
12.1807	-6.60989	0.578738
9.4121	-6.74056	0.554853
7.75137	-8.56654	0.532951
8.48858	-5.3056	0.552736
-0.980721	-6.98792	0.447113
9.51393	-1.88067	0.583174
3.52728	-7.92023	0.494664
14.3702	-4.46994	0.608835
1.20423	-7.96827	0.470782
-1.70156	-8.02603	0.442947
-17.6691	6.86521	0.209274
1.98971	-7.71139	0.478793
11.7324	-5.56409	0.581016
26.3619	6.8871	0.774733
17.7221	-1.04427	0.657343
13.4574	-4.15765	0.603854
16.1793	-1.75007	0.641128
1.1435	-6.89735	0.469462
-0.995028	-5.47858	0.442632
-12.7081	1.72138	0.287477
-17.8615	11.1602	0.170801
-5.76887	-5.167	0.393308
-10.8742	0.83002	0.3082
1.88403	-6.05763	0.477294
-10.1291	0.823387	0.313878
9.27123	-2.28234	0.578492
-14.0052	6.24305	0.240003
-0.179208	-7.41568	0.456401
-3.30487	-6.30158	0.421606
4.38205	-7.23142	0.504023
17.7523	0.996698	0.673845
-17.043	5.93524	0.221536
12.5727	-5.56109	0.587996
5.33837	-7.2464	0.513908
0.313104	-8.72128	0.463507
-1.31649	-6.15228	0.44129
20.7962	2.28694	0.703758
5.5592	-6.14297	0.518898
14.9544	-2.91353	0.623844
-0.651457	-8.23045	0.45303
-19.7776	9.53229	0.171914
4.26253	-6.68531	0.50364
-9.29926	-3.08337	0.350417
3.78761	-8.04091	0.496804
15.6771	-2.02423	0.635526
-17.9593	10.2422	0.17812
13.3928	-2.8499	0.6119
1.48223	-4.92323	0.47175
3.64368	-7.99165	0.495288
-16.2364	8.30903	0.206692
5.40844	-6.36473	0.516712
-5.39867	-3.81199	0.38847
1.98563	-8.76741	0.478962
13.1986	-3.37444	0.606729
3.77458	-8.43438	0.49618
12.0444	-1.74996	0.608523
5.79658	-8.28493	0.51594
15.5139	-2.78735	0.628773
-10.4923	1.04879	0.309252
-4.51301	-4.70285	0.402162
-0.195538	-6.79796	0.454907
11.2746	-4.22481	0.584851
3.68083	-7.13339	0.496745
5.63809	-8.03735	0.514877
10.8771	-5.36225	0.574804
-2.03032	-6.62012	0.435419
-12.0458	3.27768	0.279221
-9.14665	-0.180694	0.329593
-0.146883	-8.11466	0.457491
1.73823	-8.19637	0.476165
12.5849	-3.77376	0.598971
16.1587	-1.76963	0.640816
-0.716313	-6.02584	0.447442
-10.7754	-2.4342	0.334381
-15.266	6.08688	0.232535
-2.00633	-6.83023	0.436407
12.8828	-5.59155	0.59059
-3.0425	-5.84992	0.422301
-17.9344	7.95146	0.198106
13.4729	-2.86995	0.612414
-11.585	-0.833242	0.316306
16.968	-0.395571	0.657303
-9.27801	0.75838	0.320983
22.2967	8.32578	0.767064
5.26913	-6.62619	0.514547
-9.00827	0.742653	0.323162
8.58408	-6.63458	0.547662
-11.7466	4.83778	0.268062
-2.10378	-5.9741	0.432386
15.4308	-3.84556	0.62069
1.55609	-8.74736	0.475188
9.55797	-6.28338	0.558528
-3.02691	-6.76903	0.425994
-6.22806	1.19379	0.342756
-4.35614	-6.61041	0.412911
15.2363	-2.52653	0.628589
15.1206	-3.96489	0.617699
-5.52161	-4.50214	0.391538
0.135677	-7.21776	0.459087
9.21161	-7.1539	0.55161
0.263155	-7.94267	0.461675
4.44717	-7.16562	0.504843
-0.97569	-8.59746	0.45104
16.2509	-2.67128	0.634861
7.52076	-8.22852	0.532568
8.33065	-6.6075	0.545679
-10.7843	0.200216	0.313984
10.0701	-6.51213	0.561809
-6.34138	-4.6897	0.385413
-1.25827	-6.12992	0.441838
-21.3172	13.6238	0.125915
-16.8813	9.38178	0.192967
-8.91295	-1.23897	0.339755
-10.3767	-0.729831	0.324482
18.7399	0.036763	0.672168
-20.7661	13.4549	0.131096
2.51313	-7.55309	0.484156
10.9275	-5.25839	0.575881
-7.06983	-6.526	0.389612
-0.48519	-7.82942	0.453974
0.158006	-6.47096	0.458095
-5.72724	2.00006	0.339703
12.0893	-6.20579	0.580369
9.52189	-6.55386	0.55685
-3.274	-7.13072	0.425523
19.04	3.55296	0.704322
3.39808	-8.35344	0.492916
4.62098	-7.50372	0.506168
7.76104	-6.44144	0.540561
-0.287666	-7.67526	0.455781
-0.428514	-7.95218	0.454848
22.6173	4.43824	0.732957
3.82123	-8.69663	0.49637
-12.2214	4.53985	0.267215
-1.81112	-6.00579	0.435556
10.4202	-6.74411	0.564
-0.726247	-7.0332	0.449957
8.1459	-7.62156	0.53956
-17.3031	7.8846	0.20301
-5.03055	-5.26765	0.400285
24.8678	11.1312	0.807228
6.33486	-8.16675	0.521167
2.03098	-6.08136	0.478919
18.0905	-0.903914	0.660616
13.5721	-4.86816	0.59996
11.1564	-5.99582	0.573725
10.6579	-4.6585	0.576855
-0.380952	-7.97212	0.455405
8.2966	-7.06696	0.543414
-13.0706	0.395317	0.295779
-3.81105	-5.62837	0.413684
-6.64906	-5.24535	0.386178
-2.0456	-6.50676	0.434862
0.864504	-7.83639	0.467504
-5.04333	-5.00779	0.398882
-2.94523	-6.46841	0.425712
17.4824	0.249674	0.665794
1.27089	-7.68812	0.471323
-14.1468	3.9882	0.258245
-11.8503	1.86908	0.29245
0.0268151	-7.18694	0.457849
-1.78718	-7.07552	0.439131
-13.4749	4.61839	0.257616
-7.05107	-4.46172	0.377902
-13.8706	7.49194	0.230162
6.25538	-6.72922	0.524627
-15.8221	6.35847	0.226345
-0.447292	-7.27024	0.453191
-17.4983	11.7183	0.168423
-6.49286	-5.31366	0.387544
7.12222	-7.54403	0.530718
0.990495	-6.72568	0.467584
-13.9839	2.60556	0.27107
13.19	-5.18817	0.595182
0.432726	-8.0195	0.463615
14.1745	-4.32472	0.608216
-3.61392	-4.64463	0.410717
23.7868	7.60084	0.767932
-6.77681	-4.62698	0.381094
5.90552	-7.05079	0.520238
-2.54028	-7.32994	0.432578
13.7783	-3.33424	0.61154
12.3933	-4.17491	0.594889
-13.7808	5.06496	0.251673
0.989855	-7.20147	0.468134
11.0826	-6.38976	0.571499
9.6098	-5.37559	0.563265
-3.05492	-6.94024	0.426379
-12.3837	4.12312	0.269586
-11.461	2.04727	0.293806
-17.411	7.20515	0.208121
8.91616	-7.15831	0.548621
9.25791	-4.90909	0.56228
-10.597	0.880265	0.309848
5.05107	-7.93569	0.509479
-1.64961	-6.71054	0.439471
-4.52354	-5.4881	0.406345
-1.70942	-6.39639	0.437989
16.2353	-3.13192	0.631115
9.17468	-7.31968	0.550486
-3.34473	-5.50886	0.41776
-19.8685	10.5041	0.162872
11.4924	-5.11635	0.581551
15.4648	-0.823058	0.643185
-20.093	12.6113	0.143005
6.43532	-6.60944	0.526695
1.87965	-7.30829	0.477499
8.95759	-4.82523	0.559801
-2.94899	-3.88808	0.414021
-10.4642	2.00704	0.301511
0.96877	-6.98174	0.467646
7.83354	-6.57109	0.54076
-5.69315	-7.58344	0.406467
-15.575	6.183	0.229562
3.11597	-7.7329	0.490282
5.10678	-8.44714	0.508991
-4.27698	-7.03636	0.415717
3.40085	-7.19432	0.493822
-18.9022	11.7816	0.158299
-3.21624	-6.89701	0.425092
-0.527262	-7.99249	0.453866
9.38979	-5.66252	0.559632
-4.0288	-5.73394	0.412227
-5.11274	-4.25868	0.393901
22.6441	6.5473	0.752202
11.3471	-4.61668	0.583272
11.7403	-4.21026	0.589131
13.4942	-3.87492	0.60567
9.59075	-6.11956	0.5592
-1.3611	-5.68912	0.439399
-7.60471	0.821722	0.33408
-7.20182	-3.65591	0.371383
-18.3607	7.75184	0.196903
-15.3703	7.25953	0.221733
9.41463	-6.7552	0.554807
0.416558	-6.90032	0.461623
-0.59099	-7.03323	0.451132
-8.51221	-2.56541	0.352966
-1.48284	-6.83634	0.441622
1.35508	-7.28491	0.471972
11.5744	-5.50752	0.579912
-0.93539	-7.81655	0.449755
14.2942	-3.51162	0.614501
1.56047	-7.38632	0.474302
-1.13853	-6.13626	0.443125
-3.89638	-5.90102	0.414127
-17.1081	9.95996	0.186391
5.4076	-7.71188	0.513812
-6.94526	-5.27555	0.383703
11.0484	-6.17478	0.571672
-9.40342	0.11358	0.325168
0.987615	-7.80458	0.468816
-8.61884	-2.4165	0.350991
16.7385	0.407634	0.662171
5.77582	-5.84857	0.522174
22.2049	7.16386	0.755517
16.6106	1.47931	0.670333
3.4105	-7.50601	0.493692
-8.113	-3.33371	0.361532
-14.5058	4.48361	0.251521
0.492321	-6.32771	0.461502
8.42463	-7.50865	0.542875
9.19919	-6.43398	0.554247
-0.0492071	-7.7395	0.457935
-1.35415	-6.46205	0.441839
6.36322	-6.31083	0.526955
6.90742	-6.02502	0.53361
17.9809	1.15513	0.67677
6.08989	-6.75924	0.522781
-6.04816	-4.95522	0.389452
12.2564	-4.3018	0.592842
15.6469	-1.79577	0.637091
-1.33926	-5.94979	0.440429
-1.76104	-6.25061	0.436938
-11.5181	1.89179	0.294678
5.80638	-8.56882	0.515316
1.75512	-7.63088	0.476191
0.216644	-7.39465	0.460262
26.4811	11.8101	0.821878
-10.495	2.5619	0.296572
7.99312	-1.61794	0.568421
4.16226	-7.017	0.50199
-13.3012	1.21904	0.287384
20.7158	3.41121	0.712856
-18.1806	7.73806	0.198258
8.68101	-6.86809	0.547576
18.2218	0.386546	0.671709
-11.2672	3.45024	0.283355
9.42893	-7.25743	0.552495
-17.618	6.23668	0.215007
28.41	12.4506	0.83759
-13.123	4.11021	0.26443
0.557348	-6.77315	0.462947
2.36161	-6.73324	0.482715
10.014	-6.4614	0.561528
0.297445	-7.90384	0.461985
-5.19465	-5.51496	0.400062
19.4063	1.86194	0.691863
-20.3519	12.5674	0.141643
-19.0342	8.0308	0.189908
14.1271	-4.17106	0.608907
-9.13083	1.02525	0.319976
-0.201628	-6.15178	0.453464
-14.4972	5.002	0.247171
7.28518	-4.81732	0.542488
-0.104681	-7.12695	0.456591
-16.4211	7.75198	0.210229
12.9293	-4.57889	0.596929
-1.59369	-5.5708	0.436303
-14.0473	4.78354	0.252193
8.62913	-5.42544	0.553539
0.444725	-7.42272	0.462794
3.86293	-8.30248	0.49731
22.4737	4.6658	0.73392
2.93769	-8.28186	0.488631
-0.387808	-7.77085	0.454902
-11.4939	0.0425076	0.310019
3.72028	-7.23744	0.49705
5.64629	-8.09503	0.514817
4.07895	-9.24927	0.498518
-11.3707	2.17505	0.293405
4.20144	-7.20394	0.502102
13.0456	-5.55372	0.591487
22.7891	4.91258	0.738046
22.2366	8.6652	0.769943
-10.6415	0.0715218	0.316095
16.6128	-0.826461	0.651269
23.9123	9.2928	0.784669
9.08345	-6.0101	0.555173
15.2406	-1.79776	0.63394
-8.70303	-3.80639	0.360281
-7.05669	-5.15306	0.381921
12.9034	-5.17393	0.592754
6.35331	-8.60524	0.520238
6.74037	-8.26964	0.525162
-12.552	0.68451	0.297156
3.45354	-7.85062	0.493906
14.7345	1.87782	0.660466
13.2242	-5.0082	0.596678
6.94361	-5.07708	0.537584
12.8354	-3.48016	0.603149
14.8511	-2.92479	0.622926
2.40781	-6.93644	0.483167
18.6394	2.78992	0.695019
-15.4198	5.38916	0.237426
13.0053	-3.99998	0.601041
-6.36714	-4.56063	0.38436
12.8432	-5.10748	0.592665
7.78842	-6.37131	0.541133
-5.07949	-5.26535	0.399992
-1.22774	-9.30459	0.450495
15.5528	-2.33717	0.632103
1.6836	-7.81218	0.475949
3.17484	-6.16505	0.492113
5.27352	2.17058	0.560503
-0.481813	-7.93156	0.454228
-18.9718	13.0495	0.14674
8.78727	-7.25892	0.54687
-10.0967	-1.46115	0.33232
2.28766	-7.23792	0.481982
13.5184	-3.47624	0.608704
-12.114	3.43069	0.277394
1.84194	-6.38626	0.476897
0.2508	-7.504	0.460815
6.68836	-8.28061	0.524577
-1.80105	-8.06101	0.442001
11.6488	-6.59226	0.574856
4.02177	-7.48894	0.500045
-9.41167	-1.5595	0.338319
-1.49962	-8.54234	0.445599
13.0799	-5.00767	0.595411
11.7183	-5.29976	0.582502
13.7034	-3.42295	0.610643
20.3723	1.99155	0.698846
2.63936	-6.39636	0.48587
-16.9868	9.63888	0.190022
-1.3427	-6.41267	0.441809
-7.95395	-2.70774	0.358512
-13.7759	4.72536	0.254593
10.1249	-6.32988	0.563292
-0.594738	5.46377	0.362931
6.56472	-5.70638	0.531125
-3.04339	-5.03553	0.418517
-4.75065	-5.25193	0.402881
11.9046	-6.321	0.578107
8.87624	-5.38176	0.556195
-14.7147	4.44226	0.250417
7.24007	-5.75055	0.538095
19.0316	2.03208	0.690949
-4.14982	-6.17698	0.412911
27.067	12.6102	0.832528
-5.19227	-1.88593	0.377238
22.2954	5.05042	0.736533
-8.15058	-0.791466	0.342483
-3.68911	-5.72387	0.415351
1.52435	-8.8958	0.47494
15.2029	-3.4341	0.621941
3.3896	-7.03723	0.493816
16.1562	-0.0303641	0.654486
8.88793	-7.97755	0.545644
4.05807	-7.74326	0.500132
7.32874	-8.4942	0.529651
-2.53734	-5.38654	0.425405
15.4856	-3.32458	0.624415
2.12228	-7.24275	0.48016
7.83166	-3.71653	0.554006
3.50333	-7.52992	0.494695
0.0146367	-8.13833	0.45929
2.59719	-7.02132	0.485231
18.777	0.987943	0.680335
13.6884	-3.68	0.608691
7.8539	-7.32133	0.538484
17.4271	1.15236	0.673001
-0.865737	-6.87021	0.448038
6.93555	-7.53516	0.528791
-3.54303	-6.12933	0.418726
10.7927	-4.8892	0.576772
-10.5046	1.52287	0.305195
0.752079	-7.7958	0.466224
-0.772874	-5.70594	0.446004
14.4618	-3.36463	0.616958
5.69792	-7.70504	0.516372
-12.2623	0.213199	0.303055
6.33369	-8.54256	0.520238
-9.34617	0.881143	0.319294
-5.73127	-4.09858	0.387155
5.04868	-6.28251	0.512978
-11.6329	3.39647	0.281185
25.2152	11.3464	0.811023
-9.64104	1.95855	0.308155
-13.8072	3.36643	0.265894
4.53797	-8.61249	0.503397
13.0461	-5.74699	0.591065
-10.0226	0.238512	0.319397
18.1377	-1.29278	0.658037
14.2815	-3.53293	0.61424
11.6275	-5.63865	0.579598
-3.02114	-6.87105	0.426455
14.0539	-2.38683	0.620531
1.77743	-8.94688	0.476703
3.58319	-8.61134	0.494757
-3.49706	-5.98034	0.418477
4.35391	-6.455	0.505024
-10.6676	1.26343	0.306201
-0.745694	-8.08866	0.451709
0.494157	-7.37951	0.463261
-12.1871	-0.939695	0.31288
8.20711	-7.1287	0.542243
-1.92603	-8.11392	0.440839
8.54248	-6.32153	0.548665
2.23769	-7.10326	0.481404
1.93731	-7.78589	0.478231
3.05911	-6.81469	0.49035
21.96	6.43237	0.747323
18.3526	0.177845	0.67119
-18.7594	8.48201	0.18791
-1.90149	-6.7839	0.43734
1.86312	-8.05181	0.477467
2.02292	-7.61559	0.47914
4.51505	-7.54884	0.504938
15.0068	-1.7893	0.632202
-6.57363	-4.29584	0.380816
-3.06212	-7.71843	0.429368
-16.4946	5.74307	0.226956
12.6435	-4.81797	0.592826
13.3294	-4.95304	0.597802
18.0175	-0.196993	0.665655
3.24153	-7.15235	0.492101
1.02706	-5.61512	0.466684
-10.8883	2.33098	0.295623
-10.8732	1.88171	0.299538
10.4481	-7.37296	0.560991
-20.764	8.94886	0.170277
14.3345	-3.38725	0.615743
4.19274	-8.77803	0.500341
-17.6535	9.24746	0.188834
15.4234	-1.85156	0.634928
4.48354	-8.85933	0.502389
11.4069	-4.90913	0.582033
-0.00818116	-7.28414	0.457628
-17.1256	4.35711	0.234401
1.47393	-7.02044	0.473098
-3.91812	-5.27586	0.410969
1.07564	-6.84936	0.468662
-17.4375	11.1737	0.173565
0.2413	-7.70206	0.461039
3.33981	-6.64953	0.493561
15.8186	-1.50423	0.640382
2.39338	-8.96461	0.482442
-16.4855	8.63517	0.202148
-5.43561	-4.85605	0.394323
1.98608	-8.17962	0.478848
14.3017	-4.77764	0.606073
11.7496	-5.6862	0.580428
3.08713	-6.30125	0.491045
10.0923	-4.90799	0.570249
-19.3841	10.8696	0.162978
-3.34303	-5.86864	0.419338
-20.6683	9.83491	0.163267
-22.472	11.7672	0.134361
17.6179	-0.596491	0.659881
9.58635	-7.76441	0.55217
-0.627776	-7.28427	0.451269
-13.2585	0.362526	0.294683
1.72457	-6.68785	0.475628
2.14128	-8.06013	0.480534
3.85438	-7.24511	0.49851
0.612137	-7.45712	0.464293
-3.57879	-7.06872	0.422166
9.91688	-5.16813	0.567137
-7.76036	-1.02605	0.347629
17.9051	-1.38295	0.655842
-6.49016	-4.40968	0.382292
8.99389	-5.98998	0.554386
-9.0638	-2.02465	0.344558
7.65978	-7.22174	0.536853
-19.0058	7.23148	0.196968
12.5841	-3.54468	0.600539
21.4631	4.29807	0.725239
1.74181	-8.26528	0.476173
1.2462	-5.61778	0.469089
17.9334	0.500964	0.671069
8.51043	-7.3735	0.544315
-8.47418	-2.44849	0.352405
-2.76078	-8.32673	0.433769
2.20229	-7.65473	0.481125
7.79034	-6.54026	0.540448
-4.37072	-3.86125	0.39857
-2.91057	-5.82629	0.423535
16.0023	0.309184	0.656204
19.3082	3.78127	0.707945
12.8167	-3.17095	0.604952
-2.85764	-7.20879	0.429468
-4.03744	-3.57667	0.400575
8.18176	-7.08706	0.542158
3.97579	-7.7378	0.499237
-8.75289	2.00423	0.314689
-13.1784	5.11092	0.255513
15.017	-2.75474	0.625102
4.1882	-7.53633	0.501398
6.3723	-8.47967	0.520628
-12.8672	3.69582	0.26977
8.10184	-5.42885	0.548289
-11.4627	1.44606	0.298773
1.18194	-5.88826	0.468702
-10.3421	-1.49788	0.330712
-4.96781	-4.01445	0.39385
5.60567	-7.89737	0.514889
7.14293	-7.93471	0.529606
-11.4087	1.25885	0.300726
0.0471403	-7.3811	0.458392
-5.44927	-6.56957	0.403376
3.97667	-6.22422	0.501099
-0.831745	-7.54774	0.450165
8.50226	-6.35094	0.548127
11.5508	-6.29958	0.575646
-18.5102	7.16038	0.200981
7.75967	-3.04876	0.556556
16.1513	-2.99844	0.631517
6.3503	-7.78263	0.522481
-7.02925	-5.27815	0.382964
-19.8256	11.2545	0.156641
-18.85	10.1852	0.172548
15.803	0.074207	0.652808
9.58783	-5.13422	0.564311
1.24608	-8.97377	0.471932
-16.1753	8.21682	0.207906
15.6415	-2.22727	0.633653
-2.96671	-5.64082	0.42216
2.55144	-6.47332	0.484879
0.513486	-6.52591	0.46206
-2.45292	-6.10232	0.429281
2.99707	-7.82473	0.488905
2.68585	-3.90686	0.487077
-17.7007	5.91936	0.217125
1.04787	-7.14373	0.468703
-1.26119	-7.93275	0.446567
-11.1865	2.86908	0.288892
14.9121	-2.78584	0.624374
9.18955	-7.71317	0.54885
-9.05528	-2.89546	0.351004
8.50477	-6.67449	0.546684
19.9923	1.88266	0.69545
17.1508	-1.00152	0.653575
-18.346	11.5465	0.164131
-15.7239	6.67527	0.22431
1.23624	-8.43453	0.471454
6.34465	-8.3674	0.520671
-20.8937	13.7155	0.127961
10.8915	-6.94901	0.566584
4.4034	-5.60798	0.506988
0.888173	-7.28992	0.467123
3.67767	-9.16392	0.494999
5.03351	-8.23549	0.508649
9.85415	-7.00717	0.55792
4.3693	-8.48117	0.501781
6.65012	-6.91888	0.527895
2.94704	-8.18821	0.488716
-11.6339	2.11746	0.291927
-6.032	-5.06186	0.390249
13.8207	-4.20673	0.606069
-13.6527	5.11239	0.252169
4.44218	-7.75908	0.50379
5.72654	-7.17605	0.518038
7.83732	-6.98111	0.539336
-8.1275	-0.534049	0.340711
6.36051	-6.20244	0.527295
7.93659	-6.12751	0.543663
-8.5011	-4.23698	0.364635
9.02392	-6.87472	0.550991
2.61779	-6.36758	0.48564
-1.58566	-6.84691	0.440565
17.6901	0.215611	0.666937
14.0006	-4.09406	0.608386
17.6368	0.0403264	0.665063
-2.19922	-6.77555	0.434199
6.14134	-7.8719	0.520238
-11.9077	1.86134	0.292086
11.6815	-4.6579	0.585746
11.1719	0.0355986	0.614666
-19.7986	9.87901	0.168762
7.59993	-7.41355	0.535506
18.956	0.92338	0.680952
3.61951	-7.21327	0.495975
2.66005	-9.43018	0.485251
0.783018	-6.00192	0.464462
8.61904	-6.56559	0.548326
-15.1567	5.78807	0.235851
3.58349	-8.07936	0.494999
10.6079	-4.98646	0.574476
10.8842	-4.45301	0.580025
14.984	-3.57977	0.61908
14.2798	-4.26631	0.609518
2.09329	-8.8815	0.480171
12.3737	-4.34763	0.593571
-10.2508	-1.29752	0.329842
4.73965	-6.64771	0.508857
6.2728	-6.55029	0.525347
-1.57202	-6.31924	0.439094
17.1599	0.874533	0.668933
-1.63189	-6.33127	0.438497
7.23645	-7.68258	0.531444
-16.7479	5.98043	0.223189
-11.8701	7.32344	0.24578
-5.503	-4.86007	0.393714
22.7408	4.15986	0.731062
11.3361	-4.66704	0.582862
2.36472	-6.86639	0.482712
11.2985	-6.32762	0.573121
-1.27163	-5.96302	0.441185
-12.7223	2.94606	0.277141
-12.225	-1.28395	0.315134
10.6706	-5.95699	0.569962
8.8101	-6.55183	0.550308
12.7156	-4.45281	0.595884
13.0486	-3.60772	0.60411
-13.5032	3.18927	0.269544
13.5186	-4.71198	0.600572
8.9245	-7.48583	0.547219
-18.5528	8.66995	0.187694
-8.53575	-2.81579	0.354472
6.63697	-4.90288	0.535072
15.7893	-3.83115	0.623692
-3.38398	-6.977	0.423741
-1.96735	-6.78284	0.436648
7.79327	-5.23431	0.546072
9.40278	-6.46706	0.556097
13.611	-2.99258	0.612657
13.3694	-3.96568	0.604413
11.5216	-5.53366	0.579269
-17.2823	8.17643	0.20064
17.311	-1.39095	0.651486
-11.9403	3.10053	0.281462
-10.5206	0.741049	0.31155
10.2745	-3.91637	0.577593
-0.132471	-7.60097	0.457301
18.7182	1.23776	0.682148
4.17735	-7.21462	0.501821
-14.5421	3.75325	0.257472
-14.7116	3.82707	0.255655
-18.8573	10.0186	0.173946
12.9767	-5.38241	0.592016
15.2601	-2.62071	0.628052
10.5952	-6.49359	0.566276
-4.08723	-6.28489	0.414046
6.34107	-8.18764	0.521171
5.03261	-7.55736	0.510086
5.82573	-7.85894	0.517347
9.03315	-7.06492	0.550221
5.1581	-7.60981	0.511331
16.8561	-1.53865	0.647442
-0.313905	-7.16107	0.454401
18.9621	1.34463	0.684705
4.02019	-7.04356	0.500573
-16.0485	7.8893	0.211618
-11.5945	-0.73159	0.315414
15.5282	-3.3904	0.624374
-3.5166	-5.28515	0.414989
9.50016	-5.35052	0.562331
-10.656	-0.38404	0.319661
1.15373	-8.94506	0.470896
4.9324	-8.0287	0.507997
14.5625	-4.3699	0.611045
-17.4662	7.33685	0.206607
1.05559	-7.62122	0.469347
6.07079	-6.56238	0.523167
8.91061	-7.68027	0.546197
-12.5135	8.84676	0.227961
-10.8352	-1.01343	0.323252
13.258	-5.26258	0.595288
11.9835	-3.63398	0.594869
0.372582	-8.79125	0.463615
-0.748492	-7.09067	0.449868
-1.25512	-6.70716	0.443638
8.35598	-5.6473	0.549851
6.22119	-8.91878	0.518864
8.59096	-6.65175	0.547653
6.46338	-8.56413	0.521342
3.77153	-7.17395	0.497689
-4.54014	-5.68929	0.407003
18.3616	0.325377	0.672122
23.5357	6.46874	0.756117
-1.99521	-7.88081	0.439393
-11.5894	3.04941	0.284404
-13.4748	3.15711	0.270017
-18.9554	11.6205	0.159341
6.81198	-7.19727	0.528645
-0.632419	-7.76516	0.452244
17.2053	-0.773038	0.655872
-12.3185	2.64998	0.282527
17.2711	-0.821157	0.655946
12.3924	-5.28752	0.588121
-0.759626	-6.10193	0.447176
12.8745	-4.04962	0.599572
-11.7667	0.581091	0.30367
-9.58996	-1.061	0.333089
-10.1695	1.47398	0.308182
3.09057	-6.96313	0.490584
-10.0086	-2.40207	0.340153
-9.15659	-1.39861	0.339077
16.4436	0.00765348	0.656878
-3.21086	-6.87312	0.425043
-16.956	5.30991	0.227469
-0.180383	-6.69232	0.454846
11.7282	-5.44078	0.581731
[truncated: 15,816 more rows]

## Sheet: panel_b
PC_1	PC_2	Pseudotime
-2.53958	-2.35953	0.481717
-0.0232154	1.49509	0.399756
-0.27951	2.05247	0.395549
-2.72303	-2.43331	0.484454
-2.94549	-5.13192	0.526079
-0.34866	1.26422	0.406818
5.8832	6.33928	0.262183
1.13459	3.31223	0.361003
-0.661315	-4.00403	0.488485
-1.36622	-1.01363	0.450574
-3.95496	-1.78793	0.486457
7.83902	9.7343	0.213361
-9.46265	-10.6606	0.663872
-2.43814	-2.48758	0.482627
-6.83961	-8.90595	0.614273
6.69832	2.14865	0.275884
-0.39858	1.78404	0.400313
-3.9394	-3.39171	0.509567
1.48612	3.82331	0.350594
-1.69123	-0.730103	0.449746
-0.168408	1.67151	0.399148
-5.23224	-5.35704	0.549592
-3.76031	-4.22412	0.520088
-1.77139	0.0458035	0.43938
2.89562	1.33821	0.358083
3.22665	-0.037477	0.373469
-6.14545	-7.93971	0.594536
-3.95713	-4.85794	0.531085
-8.04171	-6.41129	0.590422
8.26131	6.47249	0.222554
0.832347	3.11102	0.367595
0.829241	2.74834	0.372173
2.89903	-0.83101	0.3964
0.141695	2.63218	0.382855
-0.681848	-0.189455	0.431418
-0.377568	2.39389	0.392135
2.29074	1.11093	0.372271
-1.7738	-3.82741	0.49625
-0.231291	-0.378289	0.429444
-4.24534	-3.78936	0.518088
-1.65592	1.40153	0.419462
-5.7362	-10.6283	0.626971
4.09214	-0.404872	0.360311
-5.40765	-7.48013	0.581451
-2.5537	-2.06019	0.477418
-4.06239	-5.57868	0.542441
-3.7275	-7.20838	0.562686
-6.8298	-7.11458	0.589154
3.80349	0.735618	0.347127
1.34809	-0.339039	0.410162
-3.51274	-4.55715	0.522761
-2.0115	-2.63493	0.480634
-6.18813	-8.47708	0.602197
1.73721	-0.155239	0.402308
-5.70129	-9.76161	0.614967
0.662368	2.39363	0.378946
4.69426	12.7354	0.244947
-4.83133	-5.60308	0.549585
-1.75575	-5.14214	0.515595
-4.73041	-8.77118	0.593202
-8.22414	-12.3758	0.67341
-4.5186	-10.4904	0.614192
2.28869	1.65769	0.364498
-6.50377	-4.34843	0.546276
-2.30519	-2.02813	0.474666
4.09916	1.07639	0.337406
-2.03202	-1.78478	0.468484
2.51142	4.96017	0.324713
-4.42099	-4.9686	0.536797
-0.581853	-2.8993	0.470834
-6.63516	-6.50314	0.578668
1.44972	3.51711	0.354162
0.821757	1.70905	0.385933
-5.37364	-6.46622	0.566799
-1.80684	-0.548728	0.448323
1.69681	3.92192	0.34636
-4.27824	-10.1934	0.608084
-0.395279	0.854897	0.41312
-0.187556	1.10489	0.407115
-14.809	-19.2451	0.831426
0.885738	3.3751	0.36401
0.0361455	-0.616026	0.429992
3.98934	4.21029	0.307396
-7.22914	-9.31108	0.62337
3.50096	-0.0725105	0.370392
-11.0068	-10.984	0.68479
-9.78414	-8.923	0.643566
0.847681	0.885285	0.397693
1.04138	2.6592	0.370499
-0.633173	4.67572	0.368791
-3.77591	-5.3474	0.536579
-8.79688	-13.0644	0.687632
-6.78552	-8.36584	0.60631
4.89123	6.37455	0.277711
1.57511	0.894305	0.386821
4.10688	3.17482	0.313987
-2.61559	-1.21888	0.465766
-4.85971	-4.94071	0.540283
-3.1847	-2.90748	0.49568
-5.21436	-7.81593	0.584323
6.34231	5.02736	0.262718
4.58767	4.88038	0.292683
4.8614	3.0246	0.30194
-0.190621	0.910591	0.410187
3.05582	1.7224	0.348231
-0.794186	2.24327	0.398928
7.23598	7.80795	0.232278
3.2834	2.05415	0.34023
2.30986	-0.529025	0.399204
-0.209591	-2.86308	0.466379
-5.54667	-8.76155	0.600399
-6.74397	-10.2094	0.630771
2.66887	-2.45915	0.428585
0.254059	3.01835	0.376616
-1.444	-1.54751	0.459103
-3.52561	0.190906	0.454471
9.86419	7.1641	0.192572
-2.16354	-8.34547	0.565016
-2.63807	-1.27327	0.466748
7.44955	6.57148	0.235442
-7.85106	-10.3225	0.642969
-2.88933	-1.98004	0.47937
-0.0689241	1.62685	0.398594
-6.7369	-9.57794	0.622232
-2.69781	-3.61729	0.501666
4.51146	1.78487	0.319825
-3.35621	-8.67482	0.579866
5.90928	4.74763	0.271928
0.263776	0.964922	0.403968
4.46565	3.73047	0.303034
-12.1513	-14.1643	0.738382
-1.69808	-2.14591	0.470513
-4.9577	-5.33726	0.546893
3.08088	1.35545	0.35337
-10.1136	-11.5664	0.682692
-5.49787	-11.2971	0.633385
-4.4453	-1.18483	0.482284
1.0615	3.18087	0.363842
-0.618995	-1.87387	0.455828
-9.71774	-11.7329	0.680673
-0.802154	-1.09061	0.44583
-2.31111	-2.03713	0.474849
-1.47235	-1.56142	0.45957
-0.386393	0.658192	0.416078
-6.60603	-10.0011	0.626821
-6.77314	-10.4525	0.634418
-5.30911	-9.72316	0.611024
-0.975863	1.31556	0.413273
-0.215695	1.21123	0.406044
-3.32897	-4.49372	0.520167
-5.92042	-5.63872	0.559796
-6.75838	-8.08341	0.602065
-6.24812	-7.27201	0.586079
-3.95123	-3.65857	0.513541
-2.52562	-2.53349	0.484086
-2.61191	-2.93812	0.490834
2.09699	-2.0393	0.428624
-4.0803	-0.536731	0.46981
-7.93484	-8.70084	0.621841
-6.41694	-8.55752	0.605509
-13.1102	-15.1265	0.761358
1.72523	2.87444	0.357672
-7.5669	-11.4022	0.654477
1.507	-1.06709	0.419287
1.938	0.577487	0.386332
-0.852134	-2.41667	0.466112
-5.17484	-7.17596	0.574976
-4.1982	-4.82468	0.532739
-0.159519	1.24784	0.40495
-8.09367	-9.37432	0.632675
2.3526	-2.78546	0.437426
2.46927	-0.565685	0.397871
-2.32352	-4.91974	0.517413
0.759509	0.51649	0.404339
-3.14356	-5.03568	0.526438
-4.46973	-4.31683	0.527759
-3.79406	-3.89464	0.515605
-3.05001	-3.71194	0.506191
3.61899	1.77959	0.337906
-11.9534	-14.0474	0.734629
4.02732	1.28365	0.334542
-9.27849	-9.61519	0.647858
-3.89428	-1.75384	0.485412
-2.246	-2.37147	0.47903
-0.850691	-0.511765	0.437915
-1.12015	0.029502	0.432855
-0.204101	-1.77145	0.449952
0.601515	-2.05451	0.445478
0.956277	3.71725	0.359148
2.34206	3.77517	0.338091
-2.76997	-1.06164	0.464993
-6.16071	-7.54409	0.589041
4.06746	0.073038	0.352639
3.73939	2.58674	0.32618
-1.7337	-4.37449	0.503986
-2.81032	-6.30231	0.54182
-4.8796	-6.15052	0.55788
6.45054	6.77269	0.250529
7.53991	6.94307	0.231994
-15.6867	-17.857	0.825137
-1.29428	1.09449	0.419774
-5.5791	-9.1148	0.605406
-1.73477	-0.256779	0.443373
-0.553182	2.07139	0.398398
-2.90185	-0.573804	0.459294
-4.38342	-4.92829	0.535878
-0.950548	2.4513	0.398044
1.99804	1.64959	0.369856
-7.14655	-5.31286	0.566117
-8.98401	-11.7622	0.673359
-1.35195	0.893639	0.423231
-1.48798	-0.794342	0.44868
-4.27867	-4.93831	0.535095
3.90825	4.48568	0.306611
-2.2705	-2.41705	0.479908
-9.39861	-11.6532	0.676187
2.52007	4.49019	0.328488
-1.81317	-4.67172	0.50916
-1.86918	-4.677	0.509736
1.20699	-0.0438528	0.406694
3.77251	-0.404401	0.370724
-0.0285745	-0.141288	0.423623
-4.9455	-5.98488	0.556073
-2.25829	-3.41975	0.49473
1.02147	-2.95182	0.455363
1.41946	-0.0520453	0.404463
5.58132	4.62784	0.278206
4.247	2.27988	0.319866
8.40066	7.26142	0.216281
1.44552	2.98822	0.36023
-5.0143	-5.57374	0.550791
-2.05643	-5.62986	0.525426
-0.344762	0.37954	0.419372
4.4177	5.12459	0.293645
4.01939	4.15199	0.307364
1.24674	2.76072	0.366022
-7.48211	-12.7902	0.671008
2.54327	1.1774	0.366431
6.82879	6.89307	0.243764
7.56907	6.20323	0.235481
-5.25222	-4.78245	0.541455
3.88252	-2.21406	0.405448
-2.63066	-3.53403	0.499735
2.85116	11.2249	0.278285
-3.63383	0.125415	0.456427
-4.33622	-6.65337	0.560291
-7.77445	-12.3295	0.668006
-0.0621844	1.31386	0.403022
-6.2466	-3.28637	0.528541
-6.86985	-6.46444	0.580259
-0.958065	-0.202477	0.434713
-1.0832	-4.22796	0.495811
-4.7688	-2.95893	0.51069
-8.56778	-7.07817	0.605088
0.0304113	2.42193	0.386734
-2.84408	-3.18731	0.496652
0.117792	2.71893	0.382088
-1.20235	-3.83972	0.491028
-4.29591	-4.37206	0.527019
-3.97599	-4.63926	0.528075
6.05487	6.44993	0.258785
-1.6935	2.91881	0.400475
-5.9527	-8.27999	0.59739
1.40233	2.71341	0.36451
-2.00976	-2.83117	0.483641
-2.05537	-1.22626	0.460411
-0.616967	1.13621	0.411787
-6.18652	-10.3652	0.62775
3.95927	1.12582	0.338967
-0.938466	-0.957977	0.445321
1.60605	1.9346	0.371582
-6.06358	-7.51477	0.587849
5.1719	6.86017	0.270317
2.56615	0.340457	0.379695
-4.81072	-5.42001	0.546788
7.28847	11.8923	0.211798
6.27004	5.14308	0.263177
0.287121	0.772316	0.406213
-1.91883	-2.50849	0.47797
-2.44125	-1.92509	0.474448
3.97214	4.38196	0.306395
-5.61915	-3.52932	0.526514
0.447061	-2.29113	0.450935
6.69516	3.99548	0.263271
-7.44821	-11.5564	0.654987
-0.712256	1.89293	0.402652
0.171742	-1.68468	0.444546
-3.92659	-5.45742	0.539514
-5.25091	-6.73355	0.569446
2.18263	0.841036	0.378521
0.965714	-1.44523	0.431938
2.63459	3.9146	0.332064
-3.10612	-0.413419	0.458984
-4.51392	-5.76008	0.549032
-4.36393	-6.77269	0.562128
-0.308953	-0.27912	0.428872
7.52503	7.91023	0.227172
-0.739984	0.128252	0.427299
0.651782	-0.555164	0.422224
-1.35595	-0.282634	0.43978
-4.78839	-5.74703	0.551289
5.06692	4.31041	0.288741
-3.84998	-4.79395	0.529206
-3.1129	-3.78976	0.507966
-2.92517	-4.37283	0.514823
-0.675867	-1.03855	0.443867
0.695633	0.0973305	0.411407
1.95159	4.98443	0.332764
-1.74477	-0.256868	0.443473
-3.64154	-3.78985	0.512682
8.23463	6.05661	0.225295
2.52473	-2.00947	0.422639
-9.763	-10.9382	0.670717
-2.44496	-2.23313	0.478888
-0.242253	2.6655	0.387035
1.46944	-1.3953	0.425186
-5.12872	-3.19202	0.51727
-2.56759	-2.96546	0.490825
-3.33625	-4.08406	0.514224
-1.26098	-1.63791	0.45863
2.41944	1.91531	0.358418
-5.69561	-9.03146	0.605338
-7.24621	-11.7922	0.656057
-1.88178	1.28547	0.423379
3.39154	2.67347	0.33177
6.62826	0.358304	0.292095
-6.8688	-6.62772	0.582587
4.74542	3.36878	0.301283
-6.49294	-8.77536	0.609104
-7.10516	-9.34852	0.62267
-4.19845	-5.11959	0.537017
-8.7285	-7.94925	0.619111
-7.76066	-9.58403	0.632256
-2.45507	-5.19582	0.522657
4.26742	3.00546	0.31284
-6.95999	-7.70946	0.598776
-6.93905	-9.07838	0.617469
5.55379	3.65694	0.28549
-5.93213	-5.4514	0.55719
-6.58405	-9.36053	0.617955
-2.35846	2.38362	0.414019
1.53869	-0.343303	0.406934
-4.09073	-3.14632	0.50733
-8.23824	-6.59335	0.594974
2.16838	-1.79545	0.423409
1.05506	0.645341	0.398409
-7.02608	-7.02641	0.589726
2.30641	3.65453	0.339702
-1.69688	-1.86398	0.466245
1.07597	1.82348	0.380569
-1.29329	-5.27707	0.513299
2.22214	0.876404	0.377618
-0.941554	0.984788	0.417537
-4.65622	-6.57509	0.561908
-5.18311	-7.06107	0.573548
-10.1452	-12.6559	0.697004
5.69759	4.50742	0.276792
-3.79652	-6.00952	0.546333
-1.55035	1.15197	0.421774
7.30635	4.94033	0.24717
1.57048	1.8664	0.372808
1.81692	1.6201	0.372486
-6.0085	-8.24208	0.597377
-1.65864	-1.84498	0.465615
-5.16335	-7.16209	0.57478
-0.646855	1.29361	0.410029
-8.35062	-10.5581	0.65111
-5.46079	-2.55409	0.510992
5.61579	3.35551	0.286536
-5.4446	-4.88538	0.544659
-9.68905	-10.0643	0.658245
0.293737	4.11355	0.363654
-7.00614	-6.76878	0.585872
0.267745	1.42138	0.397411
-8.73466	-13.1201	0.687673
-6.96893	-6.64845	0.583808
-0.692802	0.967713	0.415152
0.0581698	1.47618	0.399078
4.00139	7.25109	0.285751
-1.39192	1.03297	0.421754
-0.987938	-0.858411	0.444421
-7.61145	-4.69945	0.561349
6.37452	4.16333	0.267814
-7.23931	-8.15868	0.607703
6.22182	9.08095	0.241493
-0.586914	1.05553	0.412529
-5.96016	-9.72301	0.616947
0.727529	0.457188	0.405461
1.55255	4.09877	0.346702
7.56024	2.44445	0.258768
-8.14299	-7.34434	0.604804
-3.86387	-4.79358	0.529324
-3.4473	-3.1776	0.502018
-0.253441	0.558124	0.416021
-3.61897	-9.37637	0.591473
1.75155	4.02234	0.344629
-8.63348	-10.9436	0.659085
-2.67651	-2.72798	0.488394
-3.14404	-2.16298	0.484424
-1.08987	-0.514324	0.440331
3.15717	1.83591	0.345719
-2.5228	-2.02886	0.476685
-0.767834	-2.54348	0.467114
-1.32004	0.458891	0.429
4.62741	-0.24744	0.344913
-7.3912	-10.3061	0.638307
0.798899	1.10108	0.395495
-4.65529	-2.65253	0.505242
-3.42448	-9.16366	0.587091
2.18224	4.27364	0.335565
-5.61247	-8.882	0.602437
-7.80719	-9.94606	0.637554
-1.73711	-0.287124	0.443818
-2.66014	-2.1422	0.479574
-6.32776	-8.22478	0.600136
-4.44928	-5.55935	0.545599
4.27853	1.89939	0.322419
-2.65661	-2.12013	0.479225
3.64144	3.55601	0.318823
-4.74128	-6.34407	0.559443
-4.15943	-4.5479	0.528373
-12.4411	-13.3331	0.731386
-4.04084	-2.35994	0.495489
5.5238	5.38869	0.273969
-1.38984	0.696384	0.426294
-2.63704	-3.0691	0.492948
-3.91378	-2.3189	0.493729
1.22192	0.620326	0.396844
-6.39056	-7.63887	0.592533
-7.84043	-11.5716	0.659278
5.63311	6.72458	0.263862
0.168632	2.61687	0.382719
-5.14485	-8.6074	0.594729
-0.278665	1.11786	0.408396
3.24838	1.50613	0.347585
0.973973	2.74863	0.370336
7.0229	7.71194	0.236235
-1.72674	-0.0111922	0.439723
0.718909	2.05837	0.382923
-1.8571	-0.217223	0.444022
-7.98367	-10.665	0.648779
-5.73886	-6.15358	0.565575
4.22833	1.09801	0.333214
-2.75195	-2.59534	0.487044
11.4393	3.98721	0.179753
1.21309	1.11237	0.389639
-4.08334	-5.28529	0.538403
-4.2426	-3.92947	0.520097
6.9222	3.0373	0.266047
-9.50762	-9.59889	0.650029
-1.78465	-1.61258	0.46351
-5.6806	-7.68506	0.586752
-6.01237	-6.41945	0.571829
-6.18487	-8.8746	0.607777
-11.119	-12.9776	0.711836
2.39147	2.56888	0.350701
-0.430932	-1.98415	0.455587
-1.0637	0.454026	0.426219
-0.196859	3.77085	0.373549
-4.36649	-5.84092	0.548889
-3.50539	-4.43126	0.520828
-2.3318	-1.37245	0.465266
2.42469	1.85828	0.358945
3.04099	9.48845	0.28582
2.60557	3.37883	0.337912
-7.85995	-8.06005	0.612211
-4.63738	-2.75508	0.506566
1.81756	1.50963	0.373734
-2.14341	-3.82397	0.499531
-3.58186	-0.899479	0.470328
-2.767	-1.92538	0.477459
-1.94171	-3.17621	0.488181
-2.34094	-1.77389	0.47121
-8.9388	-9.54103	0.643387
-5.58933	-6.62082	0.570892
-2.28979	0.461259	0.438803
-0.38134	-0.0497762	0.426017
-5.97187	-7.80164	0.590952
-3.99367	-3.74731	0.515241
-2.419	0.157192	0.444323
-1.47697	-5.69487	0.52114
2.31593	-0.0480644	0.391294
0.967593	-1.12677	0.426717
-2.01798	-2.77803	0.482953
6.14278	7.73065	0.250043
-0.574383	-0.305471	0.431918
-6.35894	-8.23368	0.600555
-3.90461	-4.90554	0.531312
-2.99007	-2.74157	0.491434
-0.925561	0.73488	0.420716
-8.2441	-10.329	0.64706
-1.93752	-1.26183	0.459787
-7.53652	-9.48956	0.62872
-0.638677	2.15016	0.398359
-0.0748123	0.987512	0.407399
-6.08775	-7.97802	0.594544
3.12379	3.12226	0.331789
-4.37471	-4.04413	0.522954
1.83164	-1.0171	0.415207
-7.19697	-9.06732	0.619824
-6.05614	-6.61334	0.574956
1.5627	1.0224	0.385416
-2.449	-2.66694	0.485301
-7.95714	-10.3017	0.643765
0.342941	-1.51735	0.439919
-5.61588	-4.70907	0.543622
5.32065	5.51652	0.276371
3.11928	5.41877	0.311849
6.04864	6.29412	0.259817
-1.02671	-0.486861	0.439323
0.448869	1.25231	0.39752
-4.47262	-9.77179	0.604154
6.0805	6.08583	0.260556
-5.5938	-7.21004	0.579296
-2.13458	-1.64459	0.467263
-1.64129	-0.129304	0.440503
-1.54693	1.97447	0.410706
-3.02034	-4.32371	0.514955
-6.39261	-5.36667	0.560088
-0.890978	0.754933	0.420084
3.93089	5.98687	0.295278
-1.3723	-1.08097	0.451576
-5.34091	-5.76	0.55636
-0.320691	0.773876	0.413389
0.112238	0.44555	0.413075
-6.60334	-11.924	0.651623
3.87053	5.47468	0.299821
-1.8626	-2.87448	0.482917
-3.17412	0.287424	0.449832
-4.84093	-6.77389	0.566443
-2.0344	-8.2648	0.562688
5.56416	5.9711	0.269559
0.0651875	2.43131	0.386205
2.60593	2.26318	0.350812
-0.512911	5.07389	0.363671
-5.10724	-6.56	0.565754
-5.54925	-8.21802	0.592948
1.23056	3.85711	0.353773
-4.2922	-6.03365	0.551021
-2.12291	-3.534	0.495159
-5.12859	-8.07296	0.587209
-1.92262	-4.27273	0.504206
2.2134	-1.34888	0.415639
-5.50375	-10.8736	0.628011
-1.22166	-2.78131	0.475437
-0.248423	-2.68714	0.464252
-1.74621	-0.50091	0.446882
-2.88769	-3.31881	0.498944
-1.83554	-5.9204	0.527688
-3.76444	-4.59442	0.525535
-4.40242	-6.0007	0.551526
-3.74801	-3.68371	0.512093
-0.579477	0.738213	0.417035
5.73025	6.72362	0.26232
-2.27256	-0.745045	0.455702
2.67878	5.05957	0.321345
-0.345449	0.2741	0.420791
1.91973	-1.01307	0.412922
-6.31376	-4.33508	0.544394
-0.427989	-0.0832827	0.426952
-5.1073	-6.98747	0.5718
-1.3187	-0.323308	0.439971
-2.86635	-3.36666	0.499442
3.58604	0.763051	0.352352
4.03248	5.41552	0.297738
4.45954	4.31537	0.298966
3.82651	1.97709	0.331456
-1.59498	0.939442	0.425113
-1.83723	-5.14202	0.516317
-1.1318	-0.294751	0.437716
-2.42717	0.176091	0.44414
0.95746	1.07829	0.393029
-2.18792	-2.378	0.478587
0.686441	0.767123	0.401887
0.334932	5.28629	0.351781
-2.09547	2.2265	0.413269
-3.86906	-7.95258	0.574467
-2.95474	-3.96921	0.509157
-1.01683	-1.62444	0.45611
-3.57289	-5.59571	0.538386
2.54325	3.13344	0.341043
-4.99156	-8.14813	0.58702
-7.09245	-10.5043	0.638019
-4.23641	-4.1697	0.523552
-5.44533	-6.7303	0.571162
3.47694	1.12815	0.347976
-9.37118	-10.7645	0.664297
-0.981454	-1.95247	0.460395
-0.525371	0.175148	0.424453
-3.75154	-8.65415	0.58282
-11.5421	-10.5684	0.685175
-11.1867	-10.9855	0.686766
4.78123	5.84047	0.282912
-1.06148	-0.97896	0.446819
-3.25427	-2.30828	0.487518
-4.0002	-4.72815	0.529581
-4.60359	-5.62178	0.547876
-4.97626	-6.69573	0.566534
-0.348426	0.380821	0.419393
-4.84079	-6.64681	0.564607
-5.9897	-8.26197	0.597482
-0.736117	-0.31049	0.433623
-1.02453	2.34717	0.400205
-10.2531	-12.7647	0.699606
-3.0387	-4.94434	0.524181
-4.40131	-3.89444	0.521
6.32969	4.14422	0.268643
-0.950836	-0.621436	0.440426
-1.38432	-5.1018	0.51157
-4.60705	-5.52493	0.546501
-2.626	-4.44728	0.513155
-2.10793	-1.19677	0.460497
-7.04388	-7.87257	0.601805
0.606336	0.417708	0.407307
-7.76057	-10.497	0.644427
1.83411	0.571818	0.389165
-4.00748	-6.3952	0.553725
-4.82802	-5.39366	0.546559
-2.14702	-0.420443	0.449815
0.487908	2.67386	0.377794
-2.67228	-0.922334	0.462098
-1.808	-4.25653	0.502945
-5.61202	-7.52473	0.583826
-2.32438	-2.44611	0.480821
-8.67608	-9.98894	0.646821
3.02278	0.541484	0.367132
5.05136	4.51993	0.287583
0.862692	2.82853	0.370838
4.62843	5.09451	0.29036
5.26078	2.66733	0.298308
-2.58334	-2.9325	0.490494
-6.61389	-7.78268	0.596558
-5.13845	-5.39872	0.549361
-10.489	-10.9153	0.6782
-11.1902	-13.8438	0.723427
-1.33948	-1.72215	0.460567
2.32371	3.69559	0.33908
3.7188	1.43838	0.339578
-1.85698	0.4099	0.435205
-5.25128	-7.06473	0.574219
9.09919	6.77156	0.207146
4.30979	3.02632	0.312037
-0.870794	3.12376	0.388768
0.0950554	0.858637	0.407205
-0.698945	3.33796	0.384331
-4.95667	-9.61787	0.606585
-2.76938	-1.46774	0.470845
-0.910319	-0.0434322	0.43173
2.23313	4.42886	0.333471
-7.1924	-9.61453	0.627223
0.984247	0.905797	0.39589
1.9109	2.35053	0.360675
-0.135708	0.794949	0.411124
4.43023	6.49783	0.284077
-4.80726	-8.35679	0.588116
2.11064	3.23793	0.347066
-6.84113	-4.77325	0.555517
6.46422	2.07929	0.280878
-2.45611	-7.62898	0.557571
0.861031	0.485074	0.40363
-0.22582	-4.44895	0.490941
-5.784	-10.0051	0.619172
10.4567	3.09629	0.201606
-2.96014	-5.72659	0.534853
1.57894	2.08142	0.370257
-4.37111	-3.13882	0.509751
-3.2898	-8.7257	0.579989
-2.3086	-3.01131	0.489136
-0.591242	-1.16424	0.444786
5.93544	5.24694	0.268119
-3.40057	-1.81727	0.481807
2.86328	11.8009	0.27549
-5.83739	-7.04348	0.579132
1.70988	3.35864	0.35217
-2.30101	-1.72344	0.470119
-4.15315	-9.40261	0.596379
-2.75631	-4.7237	0.518415
1.70946	-0.60727	0.409822
-3.33049	-3.24873	0.502001
7.99075	4.96025	0.235316
-3.78736	-10.6621	0.609569
1.99454	-1.89252	0.426515
1.05133	-0.302708	0.412869
-1.34388	2.74405	0.398755
0.0119768	-2.76717	0.462931
-3.30041	-4.1228	0.514466
2.52172	3.75109	0.335137
-7.98899	-8.32809	0.617207
-1.13015	-1.57021	0.456427
-2.70237	-2.07238	0.478965
5.20155	4.77674	0.283213
-2.85723	-5.11942	0.525114
-6.23865	-8.50234	0.603035
-2.50501	1.20069	0.430835
-9.07261	-12.1644	0.679415
3.17773	3.50139	0.326929
3.08958	1.22418	0.354565
1.63545	0.559243	0.391627
5.96133	3.27071	0.281047
-5.05868	-6.87257	0.569704
-11.5661	-10.9007	0.68996
3.11226	3.60984	0.327001
1.56908	1.95757	0.37179
-6.34256	-9.7185	0.620605
1.52981	4.57565	0.342479
0.0224918	0.101588	0.419235
0.957209	2.56761	0.372607
-8.21064	-8.39306	0.620271
0.35851	-2.59332	0.456638
-5.03898	-4.5254	0.535839
0.039822	1.58258	0.39793
7.01548	6.56826	0.242546
3.1686	1.05881	0.357351
-1.11329	-1.47984	0.454993
0.64014	1.76538	0.387418
4.50771	5.4511	0.289865
1.65276	0.810184	0.386915
6.14815	5.28683	0.264498
-4.71539	-5.33499	0.544706
2.89131	1.2288	0.359287
0.77417	1.37578	0.391451
0.609678	2.73474	0.37558
3.81042	1.53942	0.337341
-4.66052	-5.19878	0.542241
1.06012	2.19675	0.376372
-1.61792	1.35633	0.419668
-6.34516	-5.53868	0.562158
-4.55934	-3.92672	0.522886
-4.88748	-4.67888	0.536725
-6.73682	-8.58882	0.608831
3.72795	1.53292	0.338586
1.78847	1.23315	0.378754
1.01228	-1.47226	0.431836
1.11922	-0.206237	0.410866
-7.18943	-4.99865	0.561965
2.23868	7.22164	0.311457
-3.50425	-2.1597	0.487671
-1.46371	0.960466	0.423476
-1.98083	-0.0402396	0.442773
-3.86301	-4.58116	0.526217
-2.17183	-0.69196	0.453859
0.927198	3.13058	0.366144
6.11489	3.66909	0.275495
0.833674	2.52343	0.374674
-1.71699	-1.10618	0.455489
-4.48659	-5.05539	0.53864
-5.6031	-3.27194	0.522633
2.2772	1.08295	0.372761
-3.85235	-2.97085	0.502655
-6.0078	-4.41299	0.542806
-6.90428	-8.15795	0.604505
3.38793	-0.592537	0.383212
-2.61995	0.417334	0.442674
-0.187861	2.8889	0.383676
3.46801	0.336876	0.363563
-2.72202	-0.465388	0.45605
-6.53779	-4.49916	0.548794
-5.9152	-6.71636	0.575147
-0.925547	-3.81519	0.488163
-6.51151	-8.72736	0.608609
2.33824	3.18713	0.344345
-2.15855	-5.57788	0.525577
-7.14539	-10.4003	0.637125
6.61061	1.90493	0.279708
-3.47158	-2.69532	0.495202
-4.70426	-5.7322	0.550324
0.674098	-2.38451	0.450047
4.78173	3.52219	0.29963
1.5599	0.374652	0.396158
-5.08877	-8.46268	0.592145
-1.75646	-0.521172	0.447265
0.0756595	2.76676	0.382011
-3.49477	-0.235414	0.460185
-9.1396	-11.8442	0.675915
-10.5054	-11.0056	0.679568
-2.6814	2.23195	0.419117
-7.46277	-9.37861	0.626608
-4.55138	-4.93265	0.537431
-4.82281	-3.15015	0.513944
-7.84881	-7.70746	0.607132
-6.04258	-8.2769	0.598191
-5.04928	-8.50365	0.592361
-1.53554	-3.35716	0.486854
6.4495	7.32967	0.247391
-2.01017	-2.59964	0.480117
-0.253666	0.477948	0.417097
-4.84785	-6.12795	0.557269
-5.90775	-9.98139	0.620045
0.568061	1.15065	0.397469
-2.3038	-5.35491	0.523626
0.674458	3.11312	0.369988
-8.73514	-10.8446	0.658811
-0.181805	1.89631	0.396435
3.16739	0.0898914	0.372772
2.17107	2.52273	0.354197
-2.00097	-2.07467	0.472323
-2.30821	-2.08126	0.475454
1.2704	2.39161	0.370639
-3.63193	-3.3365	0.505972
5.62737	6.68035	0.264219
-0.390357	2.03305	0.397048
-0.11567	0.210378	0.41923
0.00349317	-0.376554	0.426481
0.808851	-0.366734	0.417244
4.83514	2.2072	0.309176
-6.12327	-9.17738	0.611193
-2.0636	-2.74087	0.482837
-1.53589	-0.479378	0.44452
-2.59318	-4.05042	0.506997
0.860799	3.46375	0.363366
2.12943	5.1321	0.328961
-3.63337	-5.60722	0.53909
3.29734	1.67337	0.345297
4.72773	2.32661	0.311031
-1.28686	-1.80801	0.461585
-7.63986	-9.35712	0.628011
0.306152	0.0736261	0.416629
0.452442	-0.942481	0.430249
-1.53635	-1.89247	0.465135
5.01257	3.88559	0.292927
0.512456	-0.00847549	0.415561
1.88001	-1.35494	0.419223
-7.8055	-9.25644	0.628179
-1.84132	-6.2012	0.531851
2.1076	0.739453	0.380639
-4.21386	-3.73553	0.517027
-3.84593	-5.09014	0.533474
-3.90246	-2.33306	0.49383
7.14403	4.49553	0.252706
1.06777	-0.917309	0.422846
-2.82266	-0.975449	0.464268
10.0186	7.32659	0.189236
-6.85572	-8.10432	0.603286
6.82478	3.78408	0.262471
-1.5077	-0.494227	0.44445
-1.08944	0.182523	0.43045
-5.93119	-6.19945	0.56797
-2.67871	-6.37233	0.541667
-0.449298	-1.78811	0.452556
0.457893	1.51356	0.393405
-7.58755	-8.99917	0.622566
4.13959	3.17611	0.31348
1.23301	3.07113	0.362806
1.17009	1.91615	0.378321
4.86072	2.25657	0.30842
-0.960887	-1.85421	0.458814
-7.2976	-3.19046	0.536476
2.09901	-0.347962	0.399277
-5.36297	-8.03763	0.588643
-4.03141	-4.32034	0.523921
5.13067	2.3592	0.302513
-4.1882	-4.05533	0.521462
4.5716	2.43611	0.312568
-0.755109	-1.46581	0.450999
-2.90244	-1.22614	0.468645
0.00845103	0.0105311	0.420602
-8.59249	-11.6028	0.667302
-2.63455	-3.32461	0.496746
4.58059	-1.0705	0.364447
1.23774	0.835242	0.392804
0.659708	0.212017	0.410279
-7.21749	-5.1911	0.564997
-5.10306	-4.53079	0.536486
-7.48325	-6.52197	0.586743
-4.76718	-7.37727	0.574328
-2.34075	-1.91738	0.473251
2.33187	4.03954	0.335409
-3.03706	-8.18152	0.570216
-0.495388	-1.20066	0.444353
-9.80707	-11.3416	0.676476
1.77464	4.66624	0.338134
6.52286	2.71624	0.27507
-4.09389	-5.34466	0.539359
-6.69116	-9.23151	0.617195
-0.96674	1.18347	0.415141
-6.6991	-9.88918	0.626183
4.85184	3.42488	0.299239
0.762929	1.14125	0.395389
-0.745644	-0.262934	0.433069
-0.374342	0.177131	0.42287
-2.42992	-4.14405	0.506889
-6.29524	-8.93131	0.609392
4.05114	4.76199	0.302101
-1.85404	-3.15757	0.486902
3.26872	5.42968	0.309469
-12.116	-17.1005	0.773685
-3.43381	-1.25077	0.47395
5.94875	4.29704	0.274152
-2.20437	-6.17571	0.534675
-7.90474	-11.1384	0.654381
-2.71663	1.27102	0.432013
-5.94328	-9.57725	0.614747
2.06286	0.0986712	0.392403
5.60799	-0.0577536	0.317987
-3.22899	-4.53851	0.519928
0.265318	2.56497	0.382194
-5.24604	-4.10353	0.531547
4.49863	6.06256	0.285917
9.88317	6.11381	0.196929
-4.65517	-1.40011	0.487294
-4.53874	-2.13753	0.496764
-4.61138	-5.32602	0.543652
-5.27598	-3.48103	0.522769
0.624794	1.95668	0.385281
5.21602	1.06048	0.313285
2.26229	2.40936	0.354077
-1.89814	-5.29506	0.51908
-6.21349	-8.28556	0.599923
0.569012	-2.65424	0.455487
-4.87475	-3.63356	0.521425
1.36779	4.48934	0.345573
3.1914	1.0556	0.357079
-2.16166	-1.23982	0.461782
-0.286089	-0.454984	0.431048
-0.707157	-1.27171	0.447816
-2.24257	-2.40433	0.479468
2.28446	-2.08108	0.426084
-4.79213	-8.20031	0.585926
-5.62748	-5.90877	0.561081
-1.61176	-0.491619	0.445434
7.08707	4.57732	0.253141
-1.22931	-2.32254	0.468658
-3.99267	-1.58906	0.483947
-2.41643	-2.9661	0.489463
7.32025	6.3613	0.238777
-7.85091	-11.0989	0.653292
6.41748	4.32996	0.266108
1.49312	2.24783	0.369452
-4.87636	-8.80237	0.594777
1.94357	-0.575142	0.405491
5.75828	2.95903	0.286957
-0.270485	2.13941	0.394062
0.735311	1.50653	0.390274
3.32795	1.62414	0.345336
-0.668038	0.61712	0.419587
4.46169	-0.321176	0.351163
-7.40656	-11.4428	0.653375
-0.197682	8.31636	0.335266
-6.49444	-7.12784	0.586288
1.68271	2.26219	0.365789
1.71143	0.0584673	0.398475
0.0955845	-2.87989	0.46374
-4.10161	-3.8774	0.518088
-0.925816	-5.20389	0.50896
3.9343	2.82424	0.320239
-2.65414	-2.42892	0.48376
-1.28715	-1.00593	0.449702
-3.7959	-7.16656	0.562698
2.41826	2.94921	0.345491
-9.15068	-12.0002	0.678091
-2.64113	-1.82416	0.47485
3.10099	3.28521	0.330707
0.504049	0.923069	0.401868
0.0429075	-0.474248	0.427983
-4.37252	-6.04164	0.551853
-5.5145	-1.28015	0.493294
-5.15045	-4.11507	0.530868
3.67628	-1.35663	0.391807
2.99163	2.02413	0.346252
0.274161	0.90582	0.404621
-1.54944	1.06988	0.422877
-2.53492	-4.54184	0.513714
3.83119	1.40789	0.33824
-0.972699	-0.299436	0.436198
2.18523	0.231005	0.389335
-8.49599	-9.04463	0.632128
-3.41475	-3.6549	0.508703
3.5645	0.66431	0.353638
7.0196	7.79668	0.235835
-3.24109	-5.99799	0.541288
-5.8834	-8.02318	0.593284
-0.700685	-0.821651	0.440701
-5.29082	-6.29227	0.563541
0.452408	-1.46227	0.438069
-0.322667	-0.299327	0.429288
-1.90306	-1.11989	0.457458
-1.87858	-1.89651	0.468645
-4.24134	-0.314788	0.46815
3.00787	4.82323	0.318274
2.43376	-4.05189	0.457387
-11.2568	-14.025	0.72647
-1.31948	-0.652509	0.444807
-3.67902	-6.36043	0.550292
-6.77626	-10.9526	0.640989
-7.17721	-7.01408	0.590958
-3.28281	-5.42479	0.533346
-6.55036	-8.93186	0.611854
0.420142	2.00778	0.387105
-3.22426	-2.8864	0.495733
-4.36058	-8.90035	0.591598
2.68173	0.874345	0.370007
-2.39147	-1.65412	0.469975
2.62074	2.10727	0.35217
8.37121	6.35606	0.221353
-1.7739	-1.71518	0.464862
-2.66959	-3.25256	0.496022
1.97782	1.64617	0.370151
-5.71108	-7.53745	0.584921
1.09374	-2.4625	0.446328
-0.416342	-1.82955	0.452818
-3.87896	-6.68611	0.556669
-4.50843	-5.48775	0.545085
2.5253	2.79373	0.345468
3.8502	1.36626	0.338346
2.16819	4.27681	0.335743
-3.14971	-4.55801	0.519506
-3.88435	-4.40312	0.52382
-1.17307	0.848615	0.421998
-11.0664	-13.1982	0.71405
0.366178	-1.08497	0.433072
-2.57877	-2.81443	0.488752
-2.53472	-1.30897	0.46628
0.0218843	0.753476	0.409979
-6.11577	-8.85839	0.606891
2.0384	-1.83333	0.425261
-6.65842	-10.3311	0.631599
3.59217	-0.404182	0.373007
-5.77809	-8.59496	0.600214
5.0336	-0.0319634	0.331247
-5.14374	-8.96357	0.599473
2.22878	1.23994	0.37159
-6.42465	-6.80988	0.581148
-4.29514	-1.80075	0.489727
-3.61841	-4.83574	0.527745
-0.53956	2.02779	0.398799
-5.89254	-3.82743	0.533265
-3.768	-4.07887	0.518047
-6.14564	-6.18611	0.569678
-5.23772	-7.75673	0.583692
-4.44012	-5.64207	0.546718
-7.53551	-7.93289	0.607333
-9.6715	-12.965	0.695733
-1.15327	-0.31257	0.438176
5.66548	6.75581	0.26316
0.867393	-0.636391	0.42024
6.16314	2.99345	0.279674
-2.41488	-4.51009	0.512183
-1.66493	-0.600166	0.447466
6.45456	2.68613	0.27634
2.09642	4.51872	0.334691
4.53469	1.71448	0.320036
-0.732425	-4.42345	0.495473
1.29706	-0.864828	0.418785
-1.88491	-3.29797	0.489419
5.26712	3.23106	0.293477
-0.0958669	1.31614	0.403363
-8.37079	-10.9747	0.656767
-1.71144	-0.954849	0.453089
-1.98916	-5.09601	0.517
-3.34839	-4.37117	0.51856
-7.50588	-10.0131	0.63544
-5.29994	-7.70608	0.583541
0.231692	0.0591522	0.417605
0.05946	0.202729	0.417492
0.0476285	0.066636	0.419439
-5.08485	-5.51296	0.550539
-1.42401	0.280771	0.43249
0.223794	2.31343	0.385741
5.11126	4.74561	0.285136
-9.08281	-14.9521	0.713956
3.63281	2.15789	0.33272
-2.48241	-1.73921	0.472035
-4.78945	-6.66341	0.564384
-1.79542	-3.53907	0.49208
-3.91217	-4.78957	0.529693
-2.37542	-3.66082	0.499266
4.34631	3.2037	0.309335
3.03228	3.23548	0.332145
-1.21589	0.549462	0.426493
-0.118587	1.25947	0.404349
1.13247	1.74004	0.380856
0.806317	1.32993	0.391649
-0.942231	-4.14703	0.493093
-0.265204	-2.23921	0.4576
-2.28334	-5.67678	0.528148
-0.391273	0.314277	0.420734
-1.59735	-2.04899	0.468194
-1.80405	-3.60784	0.493148
6.82964	2.61398	0.270119
-3.51657	-3.7119	0.510437
-1.61131	6.34765	0.364064
-2.86061	-3.31773	0.498684
0.37594	2.11338	0.386351
-2.31724	-4.13011	0.505678
-4.64996	-4.83928	0.536949
-1.67175	-1.66627	0.463206
-2.80512	-8.35076	0.57055
2.00251	-1.2754	0.416871
5.22449	3.9506	0.288681
0.0368557	0.534866	0.412705
4.3271	0.0933086	0.345888
7.30343	6.07351	0.240632
-6.5835	-8.31452	0.603664
0.883144	-0.977837	0.425568
-3.88594	-5.14381	0.534609
0.344834	1.30442	0.39803
3.9336	0.514052	0.347411
8.69814	4.17003	0.227579
-1.8551	-0.932839	0.45417
-2.08132	-2.98373	0.486485
2.06034	3.71639	0.343203
2.94073	2.45149	0.341539
2.76364	2.00111	0.351267
-6.38677	-8.39755	0.602964
-2.54398	-2.66927	0.486203
0.116656	1.5114	0.397969
-8.09659	-9.43356	0.633522
-0.74456	-0.657716	0.438874
5.62049	8.07644	0.256223
-2.73723	-3.94101	0.506704
-0.267214	-2.4256	0.460246
-3.5429	-4.73802	0.525656
-2.98296	-2.63715	0.489866
3.255	1.45216	0.348007
0.90198	-1.57086	0.435094
-1.59567	-4.74478	0.508279
-6.98137	-12.0936	0.657355
3.29208	1.03727	0.35365
-3.903	-5.9289	0.546109
-2.22882	-2.26578	0.47736
4.69362	3.52167	0.300996
-0.688885	-4.76094	0.499954
-0.0391712	2.72461	0.383893
-3.88456	-3.65043	0.512828
-3.12658	-2.71798	0.492333
-5.74239	-7.22023	0.580801
-10.5826	-13.6748	0.714484
-7.51683	-9.36977	0.627017
-6.48126	-11.7085	0.647904
-8.5116	-11.4231	0.664048
-6.22745	-8.24645	0.599499
1.64392	3.17283	0.354939
-6.70481	-8.45677	0.606826
0.968333	-0.970547	0.424592
-7.98428	-9.26739	0.63011
-5.5675	-8.65727	0.599116
1.24128	2.66558	0.367134
1.35312	2.67713	0.365549
0.0596218	1.56137	0.397977
2.06704	3.93294	0.340608
-0.186381	1.4176	0.403041
1.98495	0.563956	0.385935
9.98372	8.56496	0.18454
-1.49813	-1.07317	0.452684
-8.73404	-11.8508	0.671871
-0.844187	-0.466473	0.437225
-6.92634	-7.20571	0.591352
-10.4679	-14.2599	0.720577
7.17512	4.1101	0.254453
6.39893	2.15965	0.281383
-6.75989	-7.96951	0.600581
2.36718	2.003	0.358199
-1.86133	-1.66766	0.465013
0.443595	-0.111528	0.417664
4.24036	11.5109	0.257732
-2.17973	-4.04934	0.503277
1.46633	-0.64566	0.412941
0.876141	2.78285	0.371187
-1.3218	-1.4058	0.455939
1.15938	1.78119	0.380041
6.01398	5.77002	0.263506
-3.22721	-1.85731	0.480733
0.459939	1.89631	0.388614
2.55222	2.2899	0.351284
-5.03311	-8.68962	0.594777
5.48925	2.03012	0.299311
-5.27471	-9.36296	0.606013
-8.62057	-7.67437	0.614113
-0.872893	2.53298	0.396126
-0.0278384	1.5908	0.398589
1.82317	1.36145	0.376817
-9.31926	-10.5357	0.660738
-11.1208	-11.1611	0.688449
-3.18788	-1.98141	0.482218
3.76099	4.8038	0.306527
-3.10009	-4.96585	0.525038
-1.3589	-1.51614	0.457849
5.2339	-0.777017	0.337971
-3.15109	-2.34891	0.487157
-8.58344	-7.59932	0.612702
-7.08681	-9.28719	0.621638
-1.2267	-0.508234	0.44189
1.57078	0.211927	0.398108
-0.0813846	-0.372984	0.427307
4.50601	4.81481	0.294406
1.61071	-1.53614	0.42564
-1.03726	1.00359	0.418291
-6.4134	-8.93073	0.610521
-0.863702	0.119608	0.429027
1.16158	-2.50946	0.446316
0.720372	3.29026	0.367095
-0.710365	0.913053	0.416069
-1.8216	-1.96825	0.469135
2.71792	1.12348	0.364742
1.69316	2.0773	0.367675
0.566841	0.993049	0.399491
-3.26027	-5.43949	0.533359
-2.64984	-3.97096	0.506355
-2.27044	-2.57955	0.482413
1.15786	3.23214	0.361531
-7.82942	-8.96378	0.624455
-3.89168	-5.44839	0.539073
0.25359	-0.661533	0.428415
0.107445	0.0960507	0.418417
1.24251	1.36051	0.385137
-7.79088	-10.095	0.639433
3.18979	-0.453686	0.383894
6.16546	1.54997	0.290008
2.68675	2.61149	0.344935
1.27697	-0.775778	0.417803
3.26125	3.79156	0.32267
-1.0173	4.00661	0.380622
-4.01882	-7.14391	0.56438
-0.701405	2.11045	0.399573
-1.41497	-1.26132	0.454792
5.60336	5.1346	0.274317
-5.88884	-9.58228	0.614623
5.41491	5.02862	0.278219
-4.91964	-1.61524	0.492722
2.09944	0.412835	0.386401
-0.268127	1.9049	0.3973
0.436001	2.00485	0.386951
-8.21397	-11.3166	0.659736
-7.90271	-10.2461	0.642452
3.81007	2.36959	0.326933
-0.121756	0.526852	0.415056
-1.35612	0.0679951	0.43494
-10.5074	-12.2481	0.695763
-6.42911	-8.66072	0.607082
0.447482	1.31507	0.396736
-5.39154	-1.29379	0.492375
-5.38316	-5.34636	0.550783
-0.382824	-0.793998	0.437155
3.89237	-0.37652	0.365832
-3.76524	-4.7596	0.527942
-1.86326	4.29179	0.386662
-3.61838	-4.39392	0.521327
7.95691	3.01744	0.247619
-2.11075	1.96432	0.416705
2.88256	4.61261	0.321835
-1.16623	-0.671768	0.443572
-9.73198	-12.0946	0.685452
-2.69878	-4.79747	0.518974
5.65819	4.49935	0.277831
0.883158	1.89191	0.382982
4.72184	3.46759	0.300944
0.410665	-0.209959	0.419328
7.00211	6.35371	0.243942
0.508129	0.274022	0.411088
-3.96326	-8.83805	0.587403
0.051333	1.87245	0.393653
4.69027	0.98912	0.32532
2.52986	1.11971	0.367236
-6.35255	-6.77227	0.579948
-4.16808	-5.11297	0.536651
-3.80553	-4.04756	0.517927
-3.29832	-3.86561	0.510719
-5.6833	-5.05357	0.549214
0.870402	0.880278	0.3975
-3.37083	-6.77606	0.55357
-0.538223	-0.0259355	0.42731
-3.94351	-6.58285	0.555753
-3.89544	-2.64524	0.498298
-0.986388	0.204567	0.429105
4.98871	7.89168	0.266881
0.04095	-0.283046	0.424828
-3.57399	-5.13832	0.531764
-11.4458	-13.6115	0.723441
-3.26326	-5.91572	0.540289
-3.97994	-5.20449	0.536312
-7.90603	-9.2728	0.629406
-0.71746	0.438565	0.422862
0.316246	0.359192	0.412024
7.99892	1.91603	0.254053
7.38492	3.97567	0.251881
1.52414	2.03873	0.371436
1.94541	-0.391248	0.403083
-2.63059	-2.58523	0.485789
3.78986	0.673012	0.347917
-5.4939	-1.09519	0.490443
9.47042	8.02299	0.195223
1.64544	-0.0994013	0.402592
2.21134	1.78823	0.364079
-0.885141	-2.56533	0.468906
-6.36739	-10.2691	0.628011
5.23767	8.69226	0.258388
-1.74522	-3.49908	0.491048
1.98048	-1.89594	0.426706
-1.81701	-1.00696	0.455045
2.36542	0.230261	0.38544
-6.24954	-9.39177	0.615137
-1.16694	-3.71714	0.488941
-5.28565	-5.44231	0.551305
-0.879084	3.38514	0.385909
5.52459	6.30829	0.268113
-0.986218	-2.96256	0.475856
3.06545	3.45446	0.328987
-1.11677	-0.73593	0.44398
-7.84609	-7.45694	0.60357
4.31966	2.75125	0.31399
-5.18327	-6.40043	0.564134
-4.01522	-0.596486	0.470054
-0.666964	-1.09165	0.444519
5.3977	5.44568	0.275602
-1.2379	-1.77506	0.460343
4.44687	2.45088	0.314352
-0.362915	0.320689	0.42035
-7.6435	-9.10452	0.62458
-1.52736	-1.55581	0.460015
-3.95311	-5.87268	0.545738
-0.392302	-0.854957	0.438091
-5.53007	-11.1408	0.631547
3.15491	6.15066	0.305903
3.03181	3.95792	0.325305
1.92425	0.553015	0.386793
-4.41183	-6.45564	0.558107
1.41357	1.18513	0.385222
-1.7991	-2.48896	0.476586
-5.01656	-5.26362	0.546346
-1.61721	2.35149	0.406652
5.01504	2.07195	0.307412
-0.125175	-1.41313	0.443679
1.59945	1.85203	0.372605
-1.54872	0.0441361	0.437187
-5.60477	-6.92919	0.575364
-5.57861	-9.71351	0.613481
2.43759	3.0758	0.344009
1.86885	4.02242	0.342643
3.87016	1.75754	0.332725
1.58798	0.76662	0.389595
-3.80088	-5.43916	0.538134
-0.587554	0.279144	0.423684
7.0206	4.35668	0.255489
-3.76527	-5.84489	0.543666
4.54081	4.64289	0.295049
-7.54167	-11.3848	0.65398
0.995876	1.65859	0.384466
-5.93584	-9.96339	0.620067
-1.81448	-1.32283	0.459472
2.47049	-0.50251	0.397052
-2.17239	1.55112	0.422772
1.28806	2.99424	0.362929
0.932857	1.56856	0.386311
-3.96687	-8.08271	0.576949
-0.708223	6.79378	0.351035
-4.5956	-5.44186	0.545193
2.90551	1.36046	0.357717
-0.622048	-4.05284	0.488832
1.01237	8.76978	0.316898
-8.11299	-10.5196	0.64814
-5.53684	-6.68895	0.571397
0.628946	3.05913	0.371178
-0.8056	1.29078	0.411772
-2.09556	-2.29996	0.476619
1.79922	0.750054	0.385895
-0.892644	-0.0978713	0.432297
0.65238	2.69626	0.375508
-7.07312	-8.65999	0.613066
-1.90847	-1.62619	0.46487
-4.9079	-4.46474	0.533799
2.43692	1.28685	0.36662
0.382346	-1.61303	0.441484
1.22587	4.16575	0.350745
-1.70862	-0.783293	0.450659
10.2408	5.4363	0.194065
4.2508	4.23341	0.302776
4.43873	3.0496	0.309052
2.14151	2.16901	0.359485
-6.78855	-9.91945	0.627483
8.88645	4.56344	0.222006
-2.7048	-1.64366	0.472748
-3.45901	-4.49566	0.521391
1.45579	4.80265	0.341476
-0.598737	0.0095408	0.427453
3.58489	0.415339	0.358515
2.86316	0.103467	0.378831
-5.84635	-6.00931	0.56446
-5.85572	-9.02441	0.606761
1.14857	3.03687	0.364282
-7.14539	-9.41798	0.624031
-5.47974	-0.434371	0.481042
-3.93276	-3.06967	0.504805
-0.469553	-2.09633	0.457537
0.401415	0.974391	0.402331
-0.927063	3.50166	0.385069
-14.7254	-18.7726	0.82472
-0.510107	-1.01693	0.441941
3.69799	3.41318	0.319109
-0.335266	0.905549	0.411807
-11.226	-11.6331	0.695805
2.96153	3.72513	0.328283
-5.02577	-4.56826	0.536345
7.27192	6.3888	0.239404
1.02734	3.64555	0.358947
-9.49893	-13.965	0.7064
-0.75652	-1.0958	0.445455
3.31645	1.05456	0.353142
-7.97629	-8.65437	0.621603
-5.8273	-7.21354	0.581451
-2.49684	-3.46171	0.497485
-3.70351	-3.4171	0.50778
2.16637	2.24177	0.358389
-1.12015	-2.84176	0.475365
5.45075	7.68089	0.261045
1.44207	2.23414	0.370255
-0.276626	2.16184	0.393854
-0.271628	1.1165	0.408338
-1.86333	-1.49244	0.462549
0.784774	2.62373	0.374153
-4.68886	-1.70528	0.491925
-7.2808	-9.65903	0.628515
-0.542263	0.112574	0.425475
5.8648	0.627761	0.305014
4.87437	2.5144	0.306311
-0.73246	-0.955561	0.443268
-0.108022	0.686505	0.412259
3.7402	4.11638	0.312364
3.03066	3.89906	0.325811
4.9935	-0.502864	0.338931
-0.756403	-0.340361	0.43461
5.91852	7.62913	0.254061
4.40288	1.68091	0.322286
7.09521	3.81774	0.257434
1.44974	3.34623	0.35642
-2.76716	-2.99298	0.493032
3.02742	-0.965046	0.396658
5.32222	-0.559302	0.331605
-7.52269	-8.63191	0.616912
-2.06597	-2.56401	0.480122
-4.74401	-6.83933	0.566515
5.23643	1.75461	0.306353
-11.2281	-14.4013	0.730732
0.46361	3.40369	0.369356
-2.33154	-2.47567	0.481481
-2.04857	-0.920495	0.456036
-3.29522	-6.68447	0.551568
-4.1966	-4.58273	0.529209
6.03544	1.90205	0.289688
-1.30448	1.32218	0.416832
-3.0708	-3.99804	0.51061
-3.08849	-4.23557	0.514211
-2.49463	0.135516	0.445366
4.55253	0.192155	0.338941
3.36324	0.901194	0.354034
7.41873	7.90734	0.22891
-2.41696	-2.99587	0.489896
-0.0017346	-5.04194	0.497819
2.01522	0.987266	0.378859
1.01293	0.571698	0.399822
0.539381	2.85848	0.374594
0.750023	2.57609	0.375721
0.833715	2.05751	0.380795
-7.09186	-9.81233	0.628751
-2.91996	-4.09595	0.510684
3.20374	2.4842	0.337459
7.60667	7.8932	0.225937
-6.82118	-5.20003	0.561556
-5.37937	-10.259	0.618781
7.68431	2.38004	0.256383
-0.245297	-0.378454	0.429588
3.15945	-0.133051	0.37797
-3.30977	-3.19595	0.500973
-2.02706	-0.440316	0.448934
2.80813	-0.400629	0.389974
0.202649	1.06685	0.403317
-3.12077	-2.4129	0.487887
-0.89526	-0.790804	0.442572
3.33956	3.15222	0.327424
-5.22241	-3.22247	0.518544
1.16447	-0.0142242	0.406777
-0.892871	1.27425	0.412927
0.506194	-0.00686393	0.415605
8.57886	5.13777	0.224114
1.24285	3.74393	0.354737
-0.130492	2.00135	0.394157
-3.0128	-3.4895	0.502639
0.114492	1.69129	0.395702
2.27853	4.32325	0.333724
-6.25337	-10.156	0.625502
-2.81676	-4.53558	0.516221
-6.82055	-8.70914	0.611326
-7.18766	-9.92002	0.631191
-6.48901	-6.74835	0.580853
0.0583472	1.34589	0.400736
5.00265	1.48237	0.313304
3.56888	3.22613	0.32254
6.31248	7.81017	0.246869
1.49945	3.76634	0.350982
-4.28526	-2.22166	0.495695
-1.50178	0.932993	0.424241
0.243314	-0.0393766	0.418803
1.47068	3.3862	0.355185
-0.52535	0.473127	0.420016
0.246715	1.00939	0.403578
-3.06796	-4.59269	0.519283
-1.86227	-0.510135	0.448318
-3.3296	-5.47788	0.534532
-1.45033	-1.32338	0.456004
-0.825753	-0.986191	0.444609
2.28806	3.0131	0.346714
3.21466	3.96823	0.321965
-1.96916	-3.36715	0.49118
6.32047	4.98078	0.263345
-0.0727868	-2.83286	0.464661
6.22147	3.73761	0.273378
-2.08565	-0.318651	0.447796
1.26469	2.88503	0.364428
-7.29236	-8.53133	0.613368
-0.573686	-4.40617	0.493482
-13.023	-13.4313	0.739389
-7.02379	-10.2704	0.634398
-2.7782	-2.52233	0.486236
-0.514881	2.16459	0.396778
2.99896	6.32427	0.307017
-5.04142	-2.33117	0.504051
-5.25088	-3.86598	0.528138
-6.72826	-5.8034	0.569451
-1.54892	1.48039	0.417282
-1.75205	1.14738	0.423914
-5.6314	-5.70449	0.558159
-6.43301	-4.79327	0.552125
-15.5451	-17.4286	0.818261
-1.95075	-2.22961	0.474061
0.368754	3.11392	0.373851
-5.17782	-7.24021	0.575925
-5.40261	-6.7803	0.571495
2.56193	-0.0824295	0.386887
1.80042	2.34883	0.363306
1.05445	-0.46283	0.41595
-3.02835	-2.14367	0.483088
-0.721083	0.364043	0.423909
-1.07421	-0.506089	0.440061
-9.55157	-16.0312	0.731746
1.87104	1.67777	0.371145
-5.85815	-10.1422	0.62142
-4.52863	-3.16846	0.511585
5.98046	6.71654	0.258376
-6.2795	-9.5868	0.618152
6.98073	5.52022	0.249113
-2.89343	-4.05851	0.509904
-7.33928	-9.6215	0.628579
3.60054	-0.0476684	0.366041
-3.2629	-3.98588	0.512147
9.90999	7.45348	0.190476
-13.3091	-17.1343	0.788065
5.41292	2.35059	0.29821
3.02447	-0.0149191	0.37824
-0.208167	1.38121	0.403753
-4.054	-4.74278	0.53027
0.504918	0.764666	0.403916
-0.805792	-0.0555365	0.430839
-9.29844	-13.4927	0.6984
8.33064	7.68074	0.215375
4.64946	5.72806	0.285794
-3.65901	-3.95258	0.515245
5.08075	-0.486113	0.334504
-0.821355	0.624723	0.421409
6.33585	6.65605	0.253052
-4.76211	-5.49672	0.547469
0.195349	1.43569	0.398046
8.22432	5.52085	0.228245
-5.06461	-5.7329	0.553548
3.19251	1.18867	0.353504
2.40741	4.82688	0.327366
-1.32693	-2.46622	0.471614
-3.1393	-0.371423	0.458709
-2.39852	-1.55683	0.468656
-4.68726	-10.436	0.61473
-0.0761255	0.2557	0.418207
-2.94728	1.78579	0.427574
4.86687	5.16573	0.286151
-3.09681	-3.71717	0.506686
-1.05028	-2.8956	0.47549
-2.46923	-0.236009	0.450348
7.08769	4.84753	0.251558
-1.86364	-1.23368	0.458685
-0.753641	-4.26936	0.493144
-9.3379	-13.5105	0.699068
-8.02111	-12.3129	0.670413
3.8651	2.3464	0.326308
-2.80786	-6.17784	0.540058
-6.76087	-11.5993	0.648844
-3.1364	-3.81781	0.508582
-5.39592	-8.00901	0.588542
3.00677	4.57594	0.320258
1.85731	3.58545	0.347314
-3.30086	-5.50767	0.534694
-2.079	-2.55984	0.480183
-1.76608	-1.30514	0.458761
0.261482	5.27477	0.352907
-3.08062	-2.59248	0.490109
-7.43655	-3.67176	0.544742
-4.46448	-6.47367	0.558839
-1.05847	-4.3455	0.497285
-3.5142	-5.87946	0.541936
-4.15836	-6.65056	0.558657
-0.747319	-0.486273	0.436534
-6.46994	-8.96702	0.611574
4.91667	6.0606	0.279351
-4.64277	-5.44921	0.545719
-2.49651	-0.759956	0.458049
0.13728	-2.87214	0.463237
-2.79641	-3.22516	0.496769
1.21195	2.20547	0.373496
-0.468356	0.5503	0.418384
-4.7762	-7.3322	0.573761
0.732775	0.742625	0.400808
1.06717	-0.155167	0.410751
1.57672	-4.91079	0.480064
-0.404017	2.55334	0.390456
6.38257	3.87788	0.269442
-1.6976	-5.51382	0.520473
1.42322	1.1829	0.385134
0.436086	-2.04134	0.446916
-6.72114	-10.4442	0.633785
4.11119	3.67305	0.309484
2.98107	0.637411	0.366627
0.358784	1.58069	0.393719
0.037909	-0.589196	0.429607
1.7083	1.21905	0.379906
-5.46809	-6.50843	0.568174
-4.91756	-1.98684	0.498002
3.44698	3.90904	0.31894
-0.282631	8.18082	0.336346
-7.58719	-6.18391	0.582866
-1.03704	-3.87663	0.49006
-4.58702	-5.99575	0.5531
-6.11328	-9.51788	0.615572
-1.56747	-1.57538	0.460674
4.48842	2.1856	0.315748
0.729403	1.25476	0.393478
4.10563	3.548	0.311153
7.7285	5.2351	0.238402
-3.0235	-4.67625	0.520101
3.23437	-0.792804	0.389913
-3.11997	-3.02765	0.496832
4.63228	1.71335	0.318576
0.861458	1.73756	0.385113
-4.98823	-4.81806	0.539641
-6.07707	-6.78265	0.577579
3.2107	5.22478	0.311942
-2.33868	2.1756	0.41627
-6.5051	-9.92782	0.62481
0.911242	1.88002	0.38279
-7.4688	-14.1973	0.687753
0.814229	0.308756	0.406435
-4.85892	-9.28942	0.601415
6.62468	3.91162	0.265392
2.80327	2.70983	0.341162
-0.11181	2.25661	0.390761
-7.59365	-9.19126	0.625294
-3.83533	-4.42747	0.523739
-8.19793	-6.51295	0.593325
-6.70553	-3.85882	0.540935
0.890749	0.871221	0.397386
-0.16022	-1.1242	0.439499
1.28183	1.82639	0.378003
-5.87898	-8.80017	0.603817
-5.79073	-4.15252	0.537089
-0.110249	-5.89123	0.511651
-1.68393	-1.7667	0.464744
0.717331	1.99129	0.383756
1.35605	-1.38616	0.42623
-8.684	-10.533	0.654204
-6.78147	-9.27743	0.618715
-2.7945	-2.16997	0.481327
-6.01046	-7.93126	0.593158
-1.69425	2.3291	0.40779
-3.28358	-4.00742	0.512643
5.4863	3.25641	0.289226
-3.3885	-4.68767	0.523555
2.20677	-0.287024	0.397285
-0.20497	2.8062	0.384883
-1.13069	-0.475267	0.440198
-5.57837	-7.34051	0.581028
-1.49171	-1.79254	0.463298
1.63249	-0.550953	0.409905
0.161292	-0.840625	0.4318
-1.87865	-0.357999	0.446192
1.95785	2.68133	0.356577
-2.51367	-2.24992	0.479762
3.93343	0.0296108	0.357884
-6.73136	-11.8742	0.652267
-0.745204	-2.32041	0.463739
5.68422	3.30187	0.285824
0.111677	-0.866785	0.432661
-4.84378	-5.72451	0.551457
-1.02978	-0.585768	0.440719
-6.91676	-10.6037	0.637614
-6.38808	-8.11313	0.59912
-4.41169	-5.80615	0.548788
1.02753	1.31395	0.389281
-7.1545	-9.68582	0.62784
-1.06853	0.823296	0.421265
-1.71122	-2.27583	0.472486
-0.371166	-1.28709	0.444338
-1.19903	-4.42569	0.49971
2.8973	1.21418	0.35936
-1.98814	1.00846	0.428237
3.76135	1.00671	0.34513
-0.783367	3.26108	0.386271
-2.33408	-3.04322	0.489826
0.00296168	3.34608	0.375848
-0.430953	-4.27395	0.490282
0.33298	-1.66165	0.442645
0.212032	0.423419	0.412295
0.646597	-3.19636	0.463029
-7.33399	-10.5892	0.641341
-2.76577	-8.29681	0.569415
3.43231	6.85687	0.29704
2.91441	0.98333	0.363713
-0.0472618	-0.796961	0.433313
-5.96773	-5.93572	0.564491
-1.79561	-0.5823	0.448685
-6.48341	-7.90129	0.597012
-1.53901	-0.806542	0.449344
-2.08604	0.729061	0.433052
5.48308	8.02599	0.258465
-2.44292	-4.91849	0.518456
-6.102	-6.66322	0.576092
-4.81925	-7.18232	0.571993
-2.55386	-1.67399	0.471772
0.822255	-1.20085	0.430044
4.64866	0.299082	0.334004
0.503361	-1.89037	0.444156
-3.53525	-2.98241	0.499921
6.84929	7.42628	0.240498
-5.1346	-7.14046	0.574251
-1.9232	-1.28974	0.460044
9.04926	2.85899	0.228696
-5.70315	-7.6862	0.586976
-1.75217	0.991486	0.426027
-5.35045	-6.34048	0.564775
-2.32976	-1.09398	0.4613
4.49579	9.3043	0.266017
1.8351	2.47273	0.36041
2.115	1.35234	0.371753
-1.14776	1.18766	0.416987
6.55807	3.7125	0.267673
-0.291821	1.0226	0.409795
-1.64049	-2.50649	0.475372
-8.68804	-11.1264	0.66194
-3.7115	-1.12186	0.474685
4.46033	7.21417	0.279033
0.0289783	2.70073	0.383369
0.242033	-0.755064	0.429812
-5.47417	-7.51412	0.582402
-0.614854	-4.94335	0.502194
-1.76141	-0.142934	0.44205
-1.66683	-3.76262	0.494132
5.78556	2.14493	0.292895
0.434251	4.57836	0.357121
8.23312	6.30476	0.223857
10.7091	7.67739	0.176253
-5.05662	-7.07896	0.572658
-3.13773	-3.69947	0.506797
-0.321351	2.60132	0.388899
3.24896	5.86284	0.30658
-0.565845	0.17625	0.424855
-0.876567	-0.339852	0.435799
-1.17825	-2.47222	0.470313
2.05617	2.57373	0.356387
1.99455	1.0536	0.378332
-2.8339	-4.88765	0.521541
4.90227	3.71347	0.29583
-5.13413	-7.62521	0.581053
-2.00358	0.990539	0.428638
-4.75041	-5.51612	0.547647
-0.166059	0.578561	0.414829
-1.35781	-0.317867	0.440285
6.35971	7.8561	0.245851
-9.10449	-8.85174	0.635596
-7.41687	-10.9314	0.646852
-1.00189	-0.546974	0.439906
0.995411	0.203042	0.405815
-5.92955	-10.5944	0.628011
-2.20536	-1.97076	0.472749
1.68386	3.06307	0.356249
1.15297	7.68869	0.32335
0.104713	0.573879	0.411461
-2.32757	-3.46801	0.496051
0.714568	1.42171	0.391571
0.408799	3.66457	0.367064
-10.5161	-10.3987	0.671576
-8.76909	-11.1499	0.663108
-9.17166	-7.68988	0.619801
1.07416	2.74862	0.369067
2.04846	9.31741	0.300641
-5.8392	-2.78963	0.517744
1.49392	-0.952833	0.417895
1.75433	4.42347	0.340637
3.42795	4.48638	0.314284
-5.24494	-6.99855	0.573208
1.53522	0.440415	0.395599
-2.02457	-3.80628	0.498205
3.47374	-1.71841	0.403507
-5.55672	-7.57298	0.584006
4.52452	5.79611	0.287294
-1.41521	-0.737434	0.446927
-2.15144	1.33844	0.425438
5.19129	4.83554	0.282992
-1.03291	-1.37668	0.452437
-2.28997	-1.98369	0.473722
3.09867	-0.319694	0.383356
-1.68989	-0.604429	0.447972
0.0253185	2.31676	0.388421
-1.99851	-0.849163	0.454553
-2.85527	1.14478	0.434994
-3.22783	-3.12148	0.499159
-2.73518	-3.94063	0.50668
4.09727	5.41923	0.296601
-3.27316	-7.13416	0.557727
-8.48905	-9.7885	0.642182
-1.13262	-1.32803	0.452719
1.66443	4.90242	0.337567
5.09476	6.90887	0.271141
7.53135	6.73405	0.23325
-5.54025	-9.27653	0.607319
-4.65085	-6.76037	0.564535
0.037828	-0.156695	0.423148
5.45411	6.65418	0.267104
-5.27933	-9.48845	0.607828
1.82218	2.7592	0.35758
-0.263988	-0.127675	0.425864
0.253407	-0.408586	0.424341
-0.880529	0.210863	0.427948
0.494759	-0.526805	0.423457
-3.02013	-3.39933	0.501399
6.13086	6.33595	0.258257
2.28944	1.10974	0.372301
-4.12181	-0.430725	0.468687
3.69519	3.72319	0.316055
-6.69905	-8.03689	0.600965
-4.41865	-3.75089	0.51907
0.819767	2.64961	0.373416
-1.79721	-1.96626	0.468879
-8.76583	-10.4425	0.653819
-2.04741	-7.36154	0.55026
6.03036	0.643605	0.300814
4.90067	1.97895	0.311059
-1.18292	-0.282633	0.438058
-3.0096	-2.42067	0.486893
6.92424	4.45667	0.256448
-4.58432	-4.78176	0.535531
-2.33361	-5.93023	0.532277
1.35826	-0.892461	0.418512
-0.191219	1.70289	0.399006
-0.347607	-0.583761	0.433433
-6.18544	-6.37035	0.572692
-2.58076	-2.75393	0.487898
-0.88893	-0.596042	0.439459
-3.08382	1.65857	0.430424
3.24908	0.322433	0.366577
-0.141458	2.27308	0.3909
-5.83533	-7.99269	0.592402
5.38815	1.01799	0.309452
-5.12437	-3.10433	0.515958
-2.92443	-3.62932	0.503871
0.550688	-0.923858	0.429
3.13716	1.83222	0.346036
-4.13035	-2.5994	0.499753
-5.31009	-5.03018	0.545566
0.538033	3.25411	0.370113
-1.8572	-3.05681	0.485485
-1.71554	-1.97616	0.468259
-1.09381	0.857966	0.420835
-6.33686	-8.44636	0.603179
-7.49506	-5.18382	0.567393
-7.48064	-10.0323	0.63545
0.216588	1.58546	0.395898
-2.70074	-0.350378	0.454188
3.97641	1.03303	0.339566
-5.01546	-5.81174	0.554252
-6.76069	-6.62525	0.581555
8.47838	7.40609	0.214307
-2.27407	-2.99625	0.488605
-8.10995	-8.46918	0.620354
1.00079	-1.5041	0.432389
-3.95124	-3.878	0.51676
-0.431972	-3.20399	0.473776
-0.858311	-1.21919	0.448542
5.8839	5.40058	0.267992
0.673836	-1.45365	0.435746
-3.75023	-3.95669	0.516116
-8.57793	-8.01781	0.618604
-5.37736	-6.67946	0.569814
-5.57873	-6.3119	0.566419
-2.15265	-0.891012	0.456614
-5.01284	-6.1818	0.559527
2.27439	5.00833	0.327835
-6.59132	-6.76764	0.582029
-4.12912	-4.0099	0.520256
0.533651	0.546606	0.406432
-6.13919	-7.92164	0.59422
2.37146	1.37356	0.366526
-2.60678	-3.67663	0.501709
5.81258	7.38333	0.257187
7.13578	4.83164	0.250524
1.14491	3.80327	0.355491
-7.82539	-10.4002	0.643767
-7.01981	-7.42686	0.59533
-0.189335	0.630904	0.413866
-6.70176	-7.56297	0.59435
1.77153	2.5984	0.359945
2.62879	0.101725	0.383855
2.87651	3.52415	0.331916
-3.07315	-4.15249	0.51287
-4.69848	-4.09788	0.526607
-6.13949	-7.24283	0.584659
-5.99897	-8.29622	0.598055
4.70415	5.06046	0.289402
-5.36998	-7.23592	0.577621
-1.82914	-2.6328	0.47892
8.45921	6.56427	0.218874
-0.964486	0.69257	0.421964
-5.01219	-5.56117	0.55059
-7.34203	-8.80622	0.617589
-0.564047	-0.903475	0.440471
-0.149949	1.56253	0.400328
-2.11059	-1.77069	0.469016
-3.59109	-3.96345	0.514799
-2.78829	-6.19489	0.540132
-2.21081	-6.65456	0.541606
-4.6774	-5.78388	0.550834
4.79651	2.2687	0.309316
-13.0916	-14.7676	0.756755
1.64095	-0.504923	0.409207
0.730608	-0.535672	0.420329
-2.75547	-5.31627	0.527071
-1.59307	0.436168	0.432073
-6.54837	-9.29664	0.616716
-2.04424	-2.88887	0.484785
5.02206	0.840169	0.319659
4.48578	8.21405	0.272517
7.21133	4.81115	0.249427
-7.44592	-7.59855	0.601762
-5.64917	-8.08057	0.59192
-4.03725	-5.77456	0.545061
1.36197	2.57159	0.366588
-2.30369	-1.21696	0.462797
-1.03891	-1.61478	0.456185
-1.87038	-2.36357	0.47545
-0.15598	-1.24571	0.441652
-2.84389	-3.89815	0.507039
-1.82175	-6.06819	0.529745
0.583551	0.909103	0.400371
-7.423	-9.99969	0.634634
-0.648765	-4.59084	0.497136
4.58465	2.40071	0.31264
1.28539	2.28411	0.371672
-4.96422	-7.27595	0.574657
3.51532	2.35802	0.3327
-2.83816	-3.69904	0.504106
2.69603	5.57759	0.316963
0.155229	0.746544	0.408639
-0.488992	-0.246563	0.430248
-5.50541	-7.21929	0.57862
5.69022	7.70274	0.257284
-0.991474	0.388955	0.426357
-4.54036	-3.40546	0.515138
-2.2784	-2.21849	0.477141
1.64346	-0.899676	0.415612
-1.04697	0.409434	0.426651
-3.77046	-5.17346	0.534016
-2.6922	-6.73568	0.547062
0.476768	1.66351	0.391318
0.202424	0.815126	0.406589
0.866998	1.26538	0.391749
-6.38987	-4.50782	0.547578
-1.37488	-1.95536	0.464503
-3.98557	-3.33846	0.509206
-1.04582	-1.49511	0.454564
-1.06659	-0.778207	0.444076
3.44508	2.89385	0.328002
-5.80421	-9.65928	0.61473
-12.4895	-16.0034	0.764771
0.0755418	2.02984	0.391412
1.93929	-0.495319	0.404502
2.90618	-0.01285	0.37967
7.11857	5.04933	0.249567
-2.88841	-3.69789	0.50454
-0.793289	-0.155373	0.432079
-6.59693	-9.2526	0.616573
2.50564	-0.722161	0.399454
-7.37898	-9.11245	0.622087
-6.23407	-6.67335	0.577445
0.22887	1.21796	0.400441
-4.23211	-5.93232	0.549016
1.60156	1.27669	0.38054
0.507288	2.38149	0.380997
4.35057	4.23687	0.301209
2.05019	-1.18885	0.415211
3.84376	4.65542	0.30635
0.585034	1.23885	0.396154
-5.24685	-8.55825	0.594777
-0.888728	2.06495	0.402359
5.55136	5.45052	0.273142
0.883999	-2.13717	0.443858
-5.4937	-5.21437	0.549855
[truncated: 15,816 more rows]

## Sheet: panel_c
Number of expressed genes of each cell	type
1782	raw
18365	saver

## Sheet: panel_d
Cell-state abundance	Pseudotime (bin)	Disease state
0.133629	0.0679473	Tumor
0.131309	0.0915901	Tumor
0.128504	0.115081	Tumor
0.125837	0.133971	Tumor
0.122066	0.156794	Tumor
0.119021	0.172844	Tumor
0.115536	0.189291	Tumor
0.110275	0.211044	Tumor
0.104898	0.230896	Tumor
0.100635	0.245673	Tumor
0.0958177	0.261784	Tumor
0.0892118	0.283419	Tumor
0.0828904	0.304201	Tumor
0.0743429	0.328084	Tumor
0.0674894	0.34405	Tumor
0.061036	0.358124	Tumor
0.0508947	0.379923	Tumor
0.0428859	0.398128	Tumor
0.035892	0.416304	Tumor
0.0287378	0.436104	Tumor
0.0216194	0.455188	Tumor
0.0151748	0.472994	Tumor
0.00892187	0.491993	Tumor
0.00417935	0.509163	Tumor
0.000252377	0.528718	Tumor
-0.00166059	0.548155	Tumor
-0.00186505	0.566449	Tumor
-0.000898456	0.586503	Tumor
0.00071329	0.606805	Tumor
0.00216675	0.625143	Tumor
0.00310473	0.643256	Tumor
0.00310317	0.660564	Tumor
0.00249992	0.680241	Tumor
0.00199726	0.699857	Tumor
0.00160083	0.718024	Tumor
0.00122301	0.737872	Tumor
0.000894778	0.756909	Tumor
0.000595642	0.774998	Tumor
0.000364217	0.791795	Tumor
0.000196928	0.811	Tumor
9.83341e-05	0.833931	Tumor
7.25284e-05	0.849988	Tumor
6.40021e-05	0.870704	Tumor
5.83704e-05	0.885557	Tumor
5.09061e-05	0.906474	Tumor
6.65119e-05	0.930858	Tumor
9.88985e-05	0.947899	Tumor
0.000165311	0.967829	Tumor
0.000219617	0.979257	Tumor
0.00035309	1	Tumor
0.0437618	0.0679473	Tumor
0.0439169	0.0915901	Tumor
0.0438906	0.115081	Tumor
0.0437379	0.133971	Tumor
0.0433958	0.156794	Tumor
0.0430513	0.172844	Tumor
0.0426086	0.189291	Tumor
0.0418838	0.211044	Tumor
0.0410855	0.230896	Tumor
0.0404074	0.245673	Tumor
0.0395874	0.261784	Tumor
0.0383551	0.283419	Tumor
0.0370318	0.304201	Tumor
0.0352596	0.328084	Tumor
0.0339083	0.34405	Tumor
0.0326306	0.358124	Tumor
0.0305345	0.379923	Tumor
0.0287166	0.398128	Tumor
0.0268812	0.416304	Tumor
0.0246369	0.436104	Tumor
0.0221342	0.455188	Tumor
0.019666	0.472994	Tumor
0.0170662	0.491993	Tumor
0.0148973	0.509163	Tumor
0.0128155	0.528718	Tumor
0.0109166	0.548155	Tumor
0.00901234	0.566449	Tumor
0.00690216	0.586503	Tumor
0.00485763	0.606805	Tumor
0.00319074	0.625143	Tumor
0.00180237	0.643256	Tumor
0.000794886	0.660564	Tumor
7.71405e-05	0.680241	Tumor
-0.000279129	0.699857	Tumor
-0.000394819	0.718024	Tumor
-0.000402112	0.737872	Tumor
-0.000405363	0.756909	Tumor
-0.000507525	0.774998	Tumor
-0.000611358	0.791795	Tumor
-0.000586052	0.811	Tumor
-0.000395435	0.833931	Tumor
-0.000184185	0.849988	Tumor
0.000150373	0.870704	Tumor
0.000413668	0.885557	Tumor
0.000822146	0.906474	Tumor
0.00138615	0.930858	Tumor
0.00184301	0.947899	Tumor
0.00244957	0.967829	Tumor
0.00283512	0.979257	Tumor
0.00361034	1	Tumor
0.0524867	0.0679473	Tumor
0.0536644	0.0915901	Tumor
0.0545045	0.115081	Tumor
0.0549381	0.133971	Tumor
0.0551703	0.156794	Tumor
0.0551401	0.172844	Tumor
0.0549416	0.189291	Tumor
0.0544158	0.211044	Tumor
0.0536798	0.230896	Tumor
0.0529783	0.245673	Tumor
0.0520686	0.261784	Tumor
0.0506168	0.283419	Tumor
0.0489828	0.304201	Tumor
0.0466432	0.328084	Tumor
0.044764	0.34405	Tumor
0.0429465	0.358124	Tumor
0.0399201	0.379923	Tumor
0.0372795	0.398128	Tumor
0.0346224	0.416304	Tumor
0.0313228	0.436104	Tumor
0.0275644	0.455188	Tumor
0.0238298	0.472994	Tumor
0.0199001	0.491993	Tumor
0.0166527	0.509163	Tumor
0.013611	0.528718	Tumor
0.0109182	0.548155	Tumor
0.00824634	0.566449	Tumor
0.00531568	0.586503	Tumor
0.00250996	0.606805	Tumor
0.000256414	0.625143	Tumor
-0.00158062	0.643256	Tumor
-0.00286305	0.660564	Tumor
-0.00367431	0.680241	Tumor
-0.00392704	0.699857	Tumor
-0.00383108	0.718024	Tumor
-0.00354546	0.737872	Tumor
-0.00327095	0.756909	Tumor
-0.00316976	0.774998	Tumor
-0.0030939	0.791795	Tumor
-0.00278648	0.811	Tumor
-0.00217444	0.833931	Tumor
-0.00162772	0.849988	Tumor
-0.000829185	0.870704	Tumor
-0.000222417	0.885557	Tumor
0.000686079	0.906474	Tumor
0.00187335	0.930858	Tumor
0.00279533	0.947899	Tumor
0.00398063	0.967829	Tumor
0.00471642	0.979257	Tumor
0.00616452	1	Tumor
0.0546895	0.0679473	Tumor
0.055065	0.0915901	Tumor
0.0552102	0.115081	Tumor
0.0551623	0.133971	Tumor
0.0549089	0.156794	Tumor
0.0546026	0.172844	Tumor
0.0541792	0.189291	Tumor
0.0534525	0.211044	Tumor
0.0526238	0.230896	Tumor
0.0519026	0.245673	Tumor
0.0510132	0.261784	Tumor
0.0496466	0.283419	Tumor
0.0481448	0.304201	Tumor
0.0461225	0.328084	Tumor
0.0445832	0.34405	Tumor
0.0431224	0.358124	Tumor
0.0407045	0.379923	Tumor
0.0385762	0.398128	Tumor
0.0363872	0.416304	Tumor
0.0336734	0.436104	Tumor
0.0306316	0.455188	Tumor
0.0276143	0.472994	Tumor
0.0244116	0.491993	Tumor
0.0217102	0.509163	Tumor
0.0190692	0.528718	Tumor
0.0165745	0.548155	Tumor
0.0140021	0.566449	Tumor
0.0110948	0.586503	Tumor
0.00823391	0.606805	Tumor
0.00587286	0.625143	Tumor
0.00388551	0.643256	Tumor
0.00242688	0.660564	Tumor
0.00132609	0.680241	Tumor
0.000669304	0.699857	Tumor
0.00033018	0.718024	Tumor
0.000119837	0.737872	Tumor
-5.66502e-05	0.756909	Tumor
-0.000320894	0.774998	Tumor
-0.000559892	0.791795	Tumor
-0.000645269	0.811	Tumor
-0.000532796	0.833931	Tumor
-0.000345935	0.849988	Tumor
-1.17603e-05	0.870704	Tumor
0.000269325	0.885557	Tumor
0.000729489	0.906474	Tumor
0.00139904	0.930858	Tumor
0.00195975	0.947899	Tumor
0.00272039	0.967829	Tumor
0.00321061	0.979257	Tumor
0.0042071	1	Tumor
0.0985521	0.0679473	Tumor
0.0972829	0.0915901	Tumor
0.095781	0.115081	Tumor
0.0943972	0.133971	Tumor
0.0925138	0.156794	Tumor
0.0910493	0.172844	Tumor
0.0894277	0.189291	Tumor
0.0871092	0.211044	Tumor
0.0848297	0.230896	Tumor
0.0830293	0.245673	Tumor
0.0809636	0.261784	Tumor
0.0780174	0.283419	Tumor
0.0749975	0.304201	Tumor
0.0710904	0.328084	Tumor
0.0681801	0.34405	Tumor
0.0654769	0.358124	Tumor
0.0611436	0.379923	Tumor
0.0574929	0.398128	Tumor
0.0539217	0.416304	Tumor
0.0498988	0.436104	Tumor
0.0457599	0.455188	Tumor
0.0418372	0.472994	Tumor
0.0377653	0.491993	Tumor
0.0343393	0.509163	Tumor
0.0309141	0.528718	Tumor
0.02762	0.548155	Tumor
0.0242484	0.566449	Tumor
0.0204304	0.586503	Tumor
0.0166292	0.606805	Tumor
0.0134195	0.625143	Tumor
0.0106091	0.643256	Tumor
0.00839115	0.660564	Tumor
0.00652289	0.680241	Tumor
0.00521947	0.699857	Tumor
0.00434389	0.718024	Tumor
0.00356871	0.737872	Tumor
0.00282527	0.756909	Tumor
0.00195771	0.774998	Tumor
0.00114591	0.791795	Tumor
0.000461501	0.811	Tumor
-9.72132e-05	0.833931	Tumor
-0.000373622	0.849988	Tumor
-0.000656235	0.870704	Tumor
-0.000846943	0.885557	Tumor
-0.00108979	0.906474	Tumor
-0.00127001	0.930858	Tumor
-0.00131678	0.947899	Tumor
-0.00127503	0.967829	Tumor
-0.00119889	0.979257	Tumor
-0.000952857	1	Tumor
0.0503713	0.0679473	Tumor
0.0501696	0.0915901	Tumor
0.0498099	0.115081	Tumor
0.0494046	0.133971	Tumor
0.0487759	0.156794	Tumor
0.0482421	0.172844	Tumor
0.0476162	0.189291	Tumor
0.0466668	0.211044	Tumor
0.0456812	0.230896	Tumor
0.044874	0.245673	Tumor
0.0439227	0.261784	Tumor
0.0425286	0.283419	Tumor
0.0410642	0.304201	Tumor
0.0391322	0.328084	Tumor
0.0376736	0.34405	Tumor
0.0363056	0.358124	Tumor
0.0340866	0.379923	Tumor
0.03219	0.398128	Tumor
0.030306	0.416304	Tumor
0.0280755	0.436104	Tumor
0.0256572	0.455188	Tumor
0.0233054	0.472994	Tumor
0.0208432	0.491993	Tumor
0.0187878	0.509163	Tumor
0.0167957	0.528718	Tumor
0.0149723	0.548155	Tumor
0.0131588	0.566449	Tumor
0.0111509	0.586503	Tumor
0.00919201	0.606805	Tumor
0.00756896	0.625143	Tumor
0.00617649	0.643256	Tumor
0.00510679	0.660564	Tumor
0.00426372	0.680241	Tumor
0.00374998	0.699857	Tumor
0.00346119	0.718024	Tumor
0.00323673	0.737872	Tumor
0.0029995	0.756909	Tumor
0.00265336	0.774998	Tumor
0.00230476	0.791795	Tumor
0.00202731	0.811	Tumor
0.00182221	0.833931	Tumor
0.00173275	0.849988	Tumor
0.00164879	0.870704	Tumor
0.00158975	0.885557	Tumor
0.00151413	0.906474	Tumor
0.00147222	0.930858	Tumor
0.00147934	0.947899	Tumor
0.00153272	0.967829	Tumor
0.00158794	0.979257	Tumor
0.00173942	1	Tumor
0.0279221	0.0679473	Tumor
0.0290897	0.0915901	Tumor
0.0300457	0.115081	Tumor
0.0306665	0.133971	Tumor
0.0312398	0.156794	Tumor
0.0315268	0.172844	Tumor
0.0317211	0.189291	Tumor
0.031821	0.211044	Tumor
0.0317561	0.230896	Tumor
0.0316122	0.245673	Tumor
0.0313632	0.261784	Tumor
0.0308793	0.283419	Tumor
0.030255	0.304201	Tumor
0.0293152	0.328084	Tumor
0.0285473	0.34405	Tumor
0.0277858	0.358124	Tumor
0.0264642	0.379923	Tumor
0.0252422	0.398128	Tumor
0.0239285	0.416304	Tumor
0.0221456	0.436104	Tumor
0.0199942	0.455188	Tumor
0.0177912	0.472994	Tumor
0.0154291	0.491993	Tumor
0.0134528	0.509163	Tumor
0.0115866	0.528718	Tumor
0.00991801	0.548155	Tumor
0.00824318	0.566449	Tumor
0.00638702	0.586503	Tumor
0.00458998	0.606805	Tumor
0.00312753	0.625143	Tumor
0.00191365	0.643256	Tumor
0.00103892	0.660564	Tumor
0.000399951	0.680241	Tumor
4.59766e-05	0.699857	Tumor
-0.000104751	0.718024	Tumor
-0.000157288	0.737872	Tumor
-0.000177861	0.756909	Tumor
-0.00024301	0.774998	Tumor
-0.000289167	0.791795	Tumor
-0.000215849	0.811	Tumor
2.02199e-05	0.833931	Tumor
0.000264043	0.849988	Tumor
0.00065207	0.870704	Tumor
0.000967956	0.885557	Tumor
0.00146845	0.906474	Tumor
0.00215508	0.930858	Tumor
0.00270539	0.947899	Tumor
0.00342724	0.967829	Tumor
0.00388101	0.979257	Tumor
0.00478233	1	Tumor
0.066757	0.0679473	Tumor
0.0696836	0.0915901	Tumor
0.0721434	0.115081	Tumor
0.0738083	0.133971	Tumor
0.0754602	0.156794	Tumor
0.0763935	0.172844	Tumor
0.0771605	0.189291	Tumor
0.0778968	0.211044	Tumor
0.0782756	0.230896	Tumor
0.078355	0.245673	Tumor
0.0782266	0.261784	Tumor
0.0776702	0.283419	Tumor
0.0766842	0.304201	Tumor
0.075138	0.328084	Tumor
0.0739083	0.34405	Tumor
0.0726614	0.358124	Tumor
0.0703713	0.379923	Tumor
0.0680681	0.398128	Tumor
0.0653593	0.416304	Tumor
0.0613582	0.436104	Tumor
0.0563405	0.455188	Tumor
0.0511085	0.472994	Tumor
0.045441	0.491993	Tumor
0.0406733	0.509163	Tumor
0.0361658	0.528718	Tumor
0.0319523	0.548155	Tumor
0.027456	0.566449	Tumor
0.0222812	0.586503	Tumor
0.0171527	0.606805	Tumor
0.0129385	0.625143	Tumor
0.00945617	0.643256	Tumor
0.00701563	0.660564	Tumor
0.00539131	0.680241	Tumor
0.00466467	0.699857	Tumor
0.00448697	0.718024	Tumor
0.00450699	0.737872	Tumor
0.00441549	0.756909	Tumor
0.00393747	0.774998	Tumor
0.003368	0.791795	Tumor
0.00300455	0.811	Tumor
0.0028628	0.833931	Tumor
0.00288256	0.849988	Tumor
0.00296517	0.870704	Tumor
0.00301137	0.885557	Tumor
0.00307436	0.906474	Tumor
0.00323528	0.930858	Tumor
0.00342087	0.947899	Tumor
0.00373197	0.967829	Tumor
0.0039629	0.979257	Tumor
0.00449348	1	Tumor
0.0560094	0.0679473	Tumor
0.0554655	0.0915901	Tumor
0.0547809	0.115081	Tumor
0.0541262	0.133971	Tumor
0.0532115	0.156794	Tumor
0.0524871	0.172844	Tumor
0.0516754	0.189291	Tumor
0.0505022	0.211044	Tumor
0.0493352	0.230896	Tumor
0.0484038	0.245673	Tumor
0.0473248	0.261784	Tumor
0.0457668	0.283419	Tumor
0.0441473	0.304201	Tumor
0.0420629	0.328084	Tumor
0.0405253	0.34405	Tumor
0.0390968	0.358124	Tumor
0.0367895	0.379923	Tumor
0.0348135	0.398128	Tumor
0.0328345	0.416304	Tumor
0.0305296	0.436104	Tumor
0.0280952	0.455188	Tumor
0.0257492	0.472994	Tumor
0.0232856	0.491993	Tumor
0.0211965	0.509163	Tumor
0.0190979	0.528718	Tumor
0.0170415	0.548155	Tumor
0.0148913	0.566449	Tumor
0.0124336	0.586503	Tumor
0.00998804	0.606805	Tumor
0.00794551	0.625143	Tumor
0.00619987	0.643256	Tumor
0.00488687	0.660564	Tumor
0.00385132	0.680241	Tumor
0.00318212	0.699857	Tumor
0.00278205	0.718024	Tumor
0.00247233	0.737872	Tumor
0.00218928	0.756909	Tumor
0.00183254	0.774998	Tumor
0.00150433	0.791795	Tumor
0.0012868	0.811	Tumor
0.00120259	0.833931	Tumor
0.0012286	0.849988	Tumor
0.00132969	0.870704	Tumor
0.00142749	0.885557	Tumor
0.00160549	0.906474	Tumor
0.0019074	0.930858	Tumor
0.00218603	0.947899	Tumor
0.00259005	0.967829	Tumor
0.00286261	0.979257	Tumor
0.00343923	1	Tumor
0.110507	0.0679473	Tumor
0.112047	0.0915901	Tumor
0.112855	0.115081	Tumor
0.11295	0.133971	Tumor
0.112365	0.156794	Tumor
0.111473	0.172844	Tumor
0.11013	0.189291	Tumor
0.107642	0.211044	Tumor
0.104717	0.230896	Tumor
0.102194	0.245673	Tumor
0.0991591	0.261784	Tumor
0.0947054	0.283419	Tumor
0.0901258	0.304201	Tumor
0.0835262	0.328084	Tumor
0.0780487	0.34405	Tumor
0.0727679	0.358124	Tumor
0.0642076	0.379923	Tumor
0.0571454	0.398128	Tumor
0.0506057	0.416304	Tumor
0.0431489	0.436104	Tumor
0.0350207	0.455188	Tumor
0.0272409	0.472994	Tumor
0.0193997	0.491993	Tumor
0.0132948	0.509163	Tumor
0.00816134	0.528718	Tumor
0.00484793	0.548155	Tumor
0.00265111	0.566449	Tumor
0.00101297	0.586503	Tumor
-0.000103265	0.606805	Tumor
-0.000883317	0.625143	Tumor
-0.00165805	0.643256	Tumor
-0.0025931	0.660564	Tumor
-0.00341255	0.680241	Tumor
-0.00356315	0.699857	Tumor
-0.00333444	0.718024	Tumor
-0.00292814	0.737872	Tumor
-0.00262609	0.756909	Tumor
-0.00263707	0.774998	Tumor
-0.0027185	0.791795	Tumor
-0.0025498	0.811	Tumor
-0.0021012	0.833931	Tumor
-0.00170284	0.849988	Tumor
-0.00118114	0.870704	Tumor
-0.00085857	0.885557	Tumor
-0.000468638	0.906474	Tumor
-1.97458e-05	0.930858	Tumor
0.00030993	0.947899	Tumor
0.000732317	0.967829	Tumor
0.00100015	0.979257	Tumor
0.00154945	1	Tumor
0.0441176	0.0679473	Tumor
0.0442728	0.0915901	Tumor
0.0442453	0.115081	Tumor
0.0440905	0.133971	Tumor
0.043744	0.156794	Tumor
0.0433949	0.172844	Tumor
0.042946	0.189291	Tumor
0.0422105	0.211044	Tumor
0.0414003	0.230896	Tumor
0.0407128	0.245673	Tumor
0.0398824	0.261784	Tumor
0.0386368	0.283419	Tumor
0.0373023	0.304201	Tumor
0.0355062	0.328084	Tumor
0.0341291	0.34405	Tumor
0.0328258	0.358124	Tumor
0.0306916	0.379923	Tumor
0.0288496	0.398128	Tumor
0.0270038	0.416304	Tumor
0.0247676	0.436104	Tumor
0.0222887	0.455188	Tumor
0.0198524	0.472994	Tumor
0.0172925	0.491993	Tumor
0.0151608	0.509163	Tumor
0.0131185	0.528718	Tumor
0.0112634	0.548155	Tumor
0.00941126	0.566449	Tumor
0.0073633	0.586503	Tumor
0.00537973	0.606805	Tumor
0.00375968	0.625143	Tumor
0.00240409	0.643256	Tumor
0.00141028	0.660564	Tumor
0.000692372	0.680241	Tumor
0.000328318	0.699857	Tumor
0.000199169	0.718024	Tumor
0.000170902	0.737872	Tumor
0.000141961	0.756909	Tumor
1.08566e-05	0.774998	Tumor
-0.0001236	0.791795	Tumor
-0.000138106	0.811	Tumor
-2.31474e-06	0.833931	Tumor
0.000165449	0.849988	Tumor
0.000437229	0.870704	Tumor
0.000650608	0.885557	Tumor
0.000982043	0.906474	Tumor
0.00144687	0.930858	Tumor
0.00182852	0.947899	Tumor
0.00234104	0.967829	Tumor
0.00266974	0.979257	Tumor
0.00333639	1	Tumor
0.00524327	0.0679473	Tumor
0.0135602	0.0915901	Tumor
0.0211729	0.115081	Tumor
0.0268415	0.133971	Tumor
0.0331715	0.156794	Tumor
0.0372951	0.172844	Tumor
0.0412493	0.189291	Tumor
0.0459188	0.211044	Tumor
0.0495254	0.230896	Tumor
0.0518159	0.245673	Tumor
0.0539395	0.261784	Tumor
0.0561955	0.283419	Tumor
0.0577394	0.304201	Tumor
0.0595268	0.328084	Tumor
0.060892	0.34405	Tumor
0.0620051	0.358124	Tumor
0.0631999	0.379923	Tumor
0.063353	0.398128	Tumor
0.0623956	0.416304	Tumor
0.0586189	0.436104	Tumor
0.0519624	0.455188	Tumor
0.0441048	0.472994	Tumor
0.0350414	0.491993	Tumor
0.0271676	0.509163	Tumor
0.0196666	0.528718	Tumor
0.012854	0.548155	Tumor
0.00587424	0.566449	Tumor
-0.00176563	0.586503	Tumor
-0.00879231	0.606805	Tumor
-0.0139248	0.625143	Tumor
-0.0173202	0.643256	Tumor
-0.0185331	0.660564	Tumor
-0.0173297	0.680241	Tumor
-0.0141747	0.699857	Tumor
-0.0102803	0.718024	Tumor
-0.00580527	0.737872	Tumor
-0.00212062	0.756909	Tumor
8.31356e-05	0.774998	Tumor
0.00140175	0.791795	Tumor
0.0030688	0.811	Tumor
0.0052012	0.833931	Tumor
0.00673474	0.849988	Tumor
0.00869806	0.870704	Tumor
0.0100565	0.885557	Tumor
0.0119342	0.906474	Tumor
0.0141571	0.930858	Tumor
0.0157418	0.947899	Tumor
0.0176377	0.967829	Tumor
0.0187493	0.979257	Tumor
0.0208199	1	Tumor
0.00683909	0.0679473	Normal
0.000759205	0.0915901	Normal
-0.00410038	0.115081	Normal
-0.007209	0.133971	Normal
-0.0100788	0.156794	Normal
-0.0115537	0.172844	Normal
-0.0126305	0.189291	Normal
-0.0134274	0.211044	Normal
-0.0134289	0.230896	Normal
-0.0128812	0.245673	Normal
-0.011664	0.261784	Normal
-0.0088644	0.283419	Normal
-0.00474073	0.304201	Normal
0.000279166	0.328084	Normal
0.00337788	0.34405	Normal
0.00630826	0.358124	Normal
0.0118714	0.379923	Normal
0.0181102	0.398128	Normal
0.0264085	0.416304	Normal
0.0426731	0.436104	Normal
0.0664233	0.455188	Normal
0.0917691	0.472994	Normal
0.118049	0.491993	Normal
0.137557	0.509163	Normal
0.150612	0.528718	Normal
0.154661	0.548155	Normal
0.15451	0.566449	Normal
0.151251	0.586503	Normal
0.14609	0.606805	Normal
0.141057	0.625143	Normal
0.136855	0.643256	Normal
0.134536	0.660564	Normal
0.132877	0.680241	Normal
0.130674	0.699857	Normal
0.12827	0.718024	Normal
0.125383	0.737872	Normal
0.122492	0.756909	Normal
0.119757	0.774998	Normal
0.116902	0.791795	Normal
0.112958	0.811	Normal
0.107754	0.833931	Normal
0.104077	0.849988	Normal
0.0996555	0.870704	Normal
0.0969244	0.885557	Normal
0.0935597	0.906474	Normal
0.0899036	0.930858	Normal
0.0874522	0.947899	Normal
0.0846249	0.967829	Normal
0.0829968	0.979257	Normal
0.0799765	1	Normal
0.013193	0.0679473	Tumor
0.0104347	0.0915901	Tumor
0.00820022	0.115081	Tumor
0.00677599	0.133971	Tumor
0.00550624	0.156794	Tumor
0.00491339	0.172844	Tumor
0.0045667	0.189291	Tumor
0.00448618	0.211044	Tumor
0.00476181	0.230896	Tumor
0.00518042	0.245673	Tumor
0.00584184	0.261784	Tumor
0.00706235	0.283419	Tumor
0.00858827	0.304201	Tumor
0.0112779	0.328084	Tumor
0.0137465	0.34405	Tumor
0.0162303	0.358124	Tumor
0.0204002	0.379923	Tumor
0.023945	0.398128	Tumor
0.0273071	0.416304	Tumor
0.0315738	0.436104	Tumor
0.0366581	0.455188	Tumor
0.0416119	0.472994	Tumor
0.0464389	0.491993	Tumor
0.0498087	0.509163	Tumor
0.0517999	0.528718	Tumor
0.0520099	0.548155	Tumor
0.0513873	0.566449	Tumor
0.0500996	0.586503	Tumor
0.0484851	0.606805	Tumor
0.047047	0.625143	Tumor
0.0459057	0.643256	Tumor
0.0453034	0.660564	Tumor
0.0449515	0.680241	Tumor
0.0445232	0.699857	Tumor
0.044014	0.718024	Tumor
0.0432862	0.737872	Tumor
0.0423732	0.756909	Tumor
0.0412686	0.774998	Tumor
0.040019	0.791795	Tumor
0.0383677	0.811	Tumor
0.0361595	0.833931	Tumor
0.0345075	0.849988	Tumor
0.032307	0.870704	Tumor
0.0307169	0.885557	Tumor
0.0284363	0.906474	Tumor
0.0256433	0.930858	Tumor
0.0235947	0.947899	Tumor
0.0210864	0.967829	Tumor
0.0195892	0.979257	Tumor
0.0167536	1	Tumor
0.108797	0.0679473	Tumor
0.10441	0.0915901	Tumor
0.0999775	0.115081	Tumor
0.0963461	0.133971	Tumor
0.0918619	0.156794	Tumor
0.0886353	0.172844	Tumor
0.0852583	0.189291	Tumor
0.0805877	0.211044	Tumor
0.0761124	0.230896	Tumor
0.0726953	0.245673	Tumor
0.0689267	0.261784	Tumor
0.0638634	0.283419	Tumor
0.0590798	0.304201	Tumor
0.0534473	0.328084	Tumor
0.0495072	0.34405	Tumor
0.0459748	0.358124	Tumor
0.0404969	0.379923	Tumor
0.0360143	0.398128	Tumor
0.0317196	0.416304	Tumor
0.0265777	0.436104	Tumor
0.0208244	0.455188	Tumor
0.0151743	0.472994	Tumor
0.00929015	0.491993	Tumor
0.00448183	0.509163	Tumor
5.00644e-05	0.528718	Tumor
-0.00318008	0.548155	Tumor
-0.0054524	0.566449	Tumor
-0.00722042	0.586503	Tumor
-0.00838388	0.606805	Tumor
-0.00901735	0.625143	Tumor
-0.00936617	0.643256	Tumor
-0.00954095	0.660564	Tumor
-0.00930599	0.680241	Tumor
-0.00846588	0.699857	Tumor
-0.00734843	0.718024	Tumor
-0.00597544	0.737872	Tumor
-0.0047237	0.756909	Tumor
-0.00378768	0.774998	Tumor
-0.00304555	0.791795	Tumor
-0.00208906	0.811	Tumor
-0.000801182	0.833931	Tumor
0.000191916	0.849988	Tumor
0.00158033	0.870704	Tumor
0.00264769	0.885557	Tumor
0.00426795	0.906474	Tumor
0.00634675	0.930858	Tumor
0.0079199	0.947899	Tumor
0.00988449	0.967829	Tumor
0.0110713	0.979257	Tumor
0.0133366	1	Tumor
0.056206	0.0679473	Normal
0.0580131	0.0915901	Normal
0.0594068	0.115081	Normal
0.0602318	0.133971	Normal
0.0608703	0.156794	Normal
0.0610809	0.172844	Normal
0.0610895	0.189291	Normal
0.0607622	0.211044	Normal
0.0601306	0.230896	Normal
0.0594662	0.245673	Normal
0.0585633	0.261784	Normal
0.0570755	0.283419	Normal
0.0553706	0.304201	Normal
0.052863	0.328084	Normal
0.0508055	0.34405	Normal
0.0487985	0.358124	Normal
0.0454396	0.379923	Normal
0.0425048	0.398128	Normal
0.0395586	0.416304	Normal
0.0358046	0.436104	Normal
0.0314009	0.455188	Normal
0.026976	0.472994	Normal
0.0223161	0.491993	Normal
0.0185005	0.509163	Normal
0.0150201	0.528718	Normal
0.0121343	0.548155	Normal
0.00943367	0.566449	Normal
0.00660051	0.586503	Normal
0.00398664	0.606805	Normal
0.00194845	0.625143	Normal
0.000328681	0.643256	Normal
-0.000772397	0.660564	Normal
-0.00137692	0.680241	Normal
-0.00138562	0.699857	Normal
-0.00104862	0.718024	Normal
-0.000503901	0.737872	Normal
-5.12905e-06	0.756909	Normal
0.000268933	0.774998	Normal
0.000478969	0.791795	Normal
0.000932721	0.811	Normal
0.00170888	0.833931	Normal
0.00236322	0.849988	Normal
0.00329116	0.870704	Normal
0.00398384	0.885557	Normal
0.00500516	0.906474	Normal
0.00631384	0.930858	Normal
0.00731416	0.947899	Normal
0.00858423	0.967829	Normal
0.00936529	0.979257	Normal
0.0108893	1	Normal
0.0169173	0.0679473	Tumor
0.0074439	0.0915901	Tumor
-0.000616019	0.115081	Tumor
-0.00616089	0.133971	Tumor
-0.011795	0.156794	Tumor
-0.0150875	0.172844	Tumor
-0.017911	0.189291	Tumor
-0.0207606	0.211044	Tumor
-0.022373	0.230896	Tumor
-0.0229014	0.245673	Tumor
-0.0227723	0.261784	Tumor
-0.021353	0.283419	Tumor
-0.0185385	0.304201	Tumor
-0.014835	0.328084	Tumor
-0.0124342	0.34405	Tumor
-0.0100424	0.358124	Tumor
-0.00525015	0.379923	Tumor
0.000327215	0.398128	Tumor
0.0078744	0.416304	Tumor
0.0231719	0.436104	Tumor
0.0459349	0.455188	Tumor
0.0704202	0.472994	Tumor
0.0959617	0.491993	Tumor
0.11506	0.509163	Tumor
0.128066	0.528718	Tumor
0.132004	0.548155	Tumor
0.131314	0.566449	Tumor
0.12725	0.586503	Tumor
0.12133	0.606805	Tumor
0.115911	0.625143	Tumor
0.111832	0.643256	Tumor
0.110297	0.660564	Tumor
0.110654	0.680241	Tumor
0.111512	0.699857	Tumor
0.11248	0.718024	Tumor
0.113425	0.737872	Tumor
0.113928	0.756909	Tumor
0.113773	0.774998	Tumor
0.113098	0.791795	Tumor
0.112017	0.811	Tumor
0.110513	0.833931	Tumor
0.109463	0.849988	Tumor
0.108286	0.870704	Tumor
0.107671	0.885557	Tumor
0.106991	0.906474	Tumor
0.106192	0.930858	Tumor
0.105604	0.947899	Tumor
0.104862	0.967829	Tumor
0.104399	0.979257	Tumor
0.103473	1	Tumor
0.0556878	0.0679473	Tumor
0.0547866	0.0915901	Tumor
0.053786	0.115081	Tumor
0.052906	0.133971	Tumor
0.0517535	0.156794	Tumor
0.0508849	0.172844	Tumor
0.0499453	0.189291	Tumor
0.0486315	0.211044	Tumor
0.0473623	0.230896	Tumor
0.0463712	0.245673	Tumor
0.0452428	0.261784	Tumor
0.0436446	0.283419	Tumor
0.0420144	0.304201	Tumor
0.0399643	0.328084	Tumor
0.0384807	0.34405	Tumor
0.0371178	0.358124	Tumor
0.0349402	0.379923	Tumor
0.0330939	0.398128	Tumor
0.0312592	0.416304	Tumor
0.0291661	0.436104	Tumor
0.027003	0.455188	Tumor
0.0249379	0.472994	Tumor
0.0227706	0.491993	Tumor
0.0209179	0.509163	Tumor
0.0190184	0.528718	Tumor
0.0171344	0.548155	Tumor
0.0151759	0.566449	Tumor
0.0129383	0.586503	Tumor
0.0107013	0.606805	Tumor
0.00881355	0.625143	Tumor
0.00717013	0.643256	Tumor
0.00589083	0.660564	Tumor
0.00481341	0.680241	Tumor
0.00403904	0.699857	Tumor
0.00350207	0.718024	Tumor
0.00301813	0.737872	Tumor
0.00256199	0.756909	Tumor
0.00205184	0.774998	Tumor
0.00157716	0.791795	Tumor
0.00116145	0.811	Tumor
0.00080535	0.833931	Tumor
0.000623005	0.849988	Tumor
0.000439494	0.870704	Tumor
0.000325944	0.885557	Tumor
0.000196766	0.906474	Tumor
0.000122041	0.930858	Tumor
0.000124229	0.947899	Tumor
0.000189678	0.967829	Tumor
0.000260136	0.979257	Tumor
0.000454017	1	Tumor
0.0379459	0.0679473	Normal
0.0381093	0.0915901	Normal
0.0381085	0.115081	Normal
0.0379889	0.133971	Normal
0.0377015	0.156794	Normal
0.0374049	0.172844	Normal
0.0370193	0.189291	Normal
0.0363823	0.211044	Normal
0.0356764	0.230896	Normal
0.035075	0.245673	Normal
0.0343468	0.261784	Normal
0.0332514	0.283419	Normal
0.0320749	0.304201	Normal
0.030505	0.328084	Normal
0.0293114	0.34405	Normal
0.0281831	0.358124	Normal
0.02633	0.379923	Normal
0.0247179	0.398128	Normal
0.0230833	0.416304	Normal
0.0210408	0.436104	Normal
0.0187179	0.455188	Normal
0.016414	0.472994	Normal
0.0139958	0.491993	Normal
0.0120053	0.509163	Normal
0.0101535	0.528718	Normal
0.00852948	0.548155	Normal
0.00692764	0.566449	Normal
0.00518282	0.586503	Normal
0.00352838	0.606805	Normal
0.00221755	0.625143	Normal
0.00117192	0.643256	Normal
0.000472736	0.660564	Normal
8.53011e-05	0.680241	Normal
4.9213e-05	0.699857	Normal
0.000224513	0.718024	Normal
0.000531796	0.737872	Normal
0.000829708	0.756909	Normal
0.00101567	0.774998	Normal
0.00117998	0.791795	Normal
0.00151006	0.811	Normal
0.00206335	0.833931	Normal
0.00252863	0.849988	Normal
0.00319211	0.870704	Normal
0.00369268	0.885557	Normal
0.0044361	0.906474	Normal
0.00538949	0.930858	Normal
0.00611762	0.947899	Normal
0.00704041	0.967829	Normal
0.00760671	0.979257	Normal
0.00870881	1	Normal
0.0485509	0.0679473	Tumor
0.0485893	0.0915901	Tumor
0.048441	0.115081	Tumor
0.0481854	0.133971	Tumor
0.0477133	0.156794	Tumor
0.0472732	0.172844	Tumor
0.0467291	0.189291	Tumor
0.0458651	0.211044	Tumor
0.0449356	0.230896	Tumor
0.0441575	0.245673	Tumor
0.0432263	0.261784	Tumor
0.0418415	0.283419	Tumor
0.0403684	0.304201	Tumor
0.0384047	0.328084	Tumor
0.0369105	0.34405	Tumor
0.0355014	0.358124	Tumor
0.0331998	0.379923	Tumor
0.031216	0.398128	Tumor
0.0292278	0.416304	Tumor
0.0268337	0.436104	Tumor
0.0241985	0.455188	Tumor
0.021615	0.472994	Tumor
0.0188992	0.491993	Tumor
0.0166294	0.509163	Tumor
0.0144355	0.528718	Tumor
0.0124152	0.548155	Tumor
0.0103822	0.566449	Tumor
0.00812259	0.586503	Tumor
0.00592646	0.606805	Tumor
0.00412974	0.625143	Tumor
0.0026264	0.643256	Tumor
0.00152719	0.660564	Tumor
0.000728805	0.680241	Tumor
0.000311043	0.699857	Tumor
0.000150262	0.718024	Tumor
0.000101278	0.737872	Tumor
6.01504e-05	0.756909	Tumor
-8.09031e-05	0.774998	Tumor
-0.00021923	0.791795	Tumor
-0.000223814	0.811	Tumor
-5.80878e-05	0.833931	Tumor
0.000141101	0.849988	Tumor
0.000464594	0.870704	Tumor
0.000721854	0.885557	Tumor
0.00112465	0.906474	Tumor
0.00168803	0.930858	Tumor
0.00214873	0.947899	Tumor
0.00276468	0.967829	Tumor
0.00315816	0.979257	Tumor
0.00395286	1	Tumor
0.0496148	0.0679473	Tumor
0.0496936	0.0915901	Tumor
0.0495754	0.115081	Tumor
0.0493358	0.133971	Tumor
0.0488712	0.156794	Tumor
0.048428	0.172844	Tumor
0.0478726	0.189291	Tumor
0.0469758	0.211044	Tumor
0.0459988	0.230896	Tumor
0.0451779	0.245673	Tumor
0.0441959	0.261784	Tumor
0.042741	0.283419	Tumor
0.0412047	0.304201	Tumor
0.0391461	0.328084	Tumor
0.0375665	0.34405	Tumor
0.0360748	0.358124	Tumor
0.0336452	0.379923	Tumor
0.0315671	0.398128	Tumor
0.0295088	0.416304	Tumor
0.0270364	0.436104	Tumor
0.0243014	0.455188	Tumor
0.0216184	0.472994	Tumor
0.0188055	0.491993	Tumor
0.0164701	0.509163	Tumor
0.0142431	0.528718	Tumor
0.012269	0.548155	Tumor
0.0103566	0.566449	Tumor
0.00828627	0.586503	Tumor
0.00631181	0.606805	Tumor
0.00471451	0.625143	Tumor
0.00338329	0.643256	Tumor
0.00240428	0.660564	Tumor
0.0017012	0.680241	Tumor
0.00136234	0.699857	Tumor
0.00126262	0.718024	Tumor
0.00126972	0.737872	Tumor
0.00127445	0.756909	Tumor
0.00117206	0.774998	Tumor
0.0010622	0.791795	Tumor
0.00107702	0.811	Tumor
0.00125033	0.833931	Tumor
0.00144652	0.849988	Tumor
0.00175828	0.870704	Tumor
0.00200301	0.885557	Tumor
0.0023824	0.906474	Tumor
0.00290819	0.930858	Tumor
0.00333553	0.947899	Tumor
0.00390456	0.967829	Tumor
0.0042671	0.979257	Tumor
0.00499773	1	Tumor
0.10779	0.0679473	Tumor
0.116375	0.0915901	Tumor
0.123399	0.115081	Tumor
0.127919	0.133971	Tumor
0.131995	0.156794	Tumor
0.133927	0.172844	Tumor
0.135087	0.189291	Tumor
0.135151	0.211044	Tumor
0.133748	0.230896	Tumor
0.131907	0.245673	Tumor
0.129221	0.261784	Tumor
0.124662	0.283419	Tumor
0.11945	0.304201	Tumor
0.111277	0.328084	Tumor
0.10416	0.34405	Tumor
0.0970987	0.358124	Tumor
0.0852614	0.379923	Tumor
0.075075	0.398128	Tumor
0.0651592	0.416304	Tumor
0.0517513	0.436104	Tumor
0.0348617	0.455188	Tumor
0.0176158	0.472994	Tumor
-0.00024578	0.491993	Tumor
-0.0140879	0.509163	Tumor
-0.0250186	0.528718	Tumor
-0.0310046	0.548155	Tumor
-0.0341359	0.566449	Tumor
-0.035376	0.586503	Tumor
-0.0349405	0.606805	Tumor
-0.0336429	0.625143	Tumor
-0.0320215	0.643256	Tumor
-0.030599	0.660564	Tumor
-0.0279217	0.680241	Tumor
-0.0233435	0.699857	Tumor
-0.0182658	0.718024	Tumor
-0.0127495	0.737872	Tumor
-0.00841352	0.756909	Tumor
-0.00599696	0.774998	Tumor
-0.00467004	0.791795	Tumor
-0.00301294	0.811	Tumor
-0.00108343	0.833931	Tumor
7.94766e-05	0.849988	Tumor
0.00115559	0.870704	Tumor
0.00151579	0.885557	Tumor
0.00150285	0.906474	Tumor
0.000944476	0.930858	Tumor
0.000241929	0.947899	Tumor
-0.000870013	0.967829	Tumor
-0.00163509	0.979257	Tumor
-0.00323349	1	Tumor
0.0271995	0.0679473	Tumor
0.0364025	0.0915901	Tumor
0.044483	0.115081	Tumor
0.050195	0.133971	Tumor
0.0561408	0.156794	Tumor
0.0596844	0.172844	Tumor
0.0627596	0.189291	Tumor
0.0658292	0.211044	Tumor
0.0676188	0.230896	Tumor
0.068386	0.245673	Tumor
0.068727	0.261784	Tumor
0.0684641	0.283419	Tumor
0.0675439	0.304201	Tumor
0.0655638	0.328084	Tumor
0.0636073	0.34405	Tumor
0.0614867	0.358124	Tumor
0.0575139	0.379923	Tumor
0.0535972	0.398128	Tumor
0.0491848	0.416304	Tumor
0.0416331	0.436104	Tumor
0.0308615	0.455188	Tumor
0.0192852	0.472994	Tumor
0.00695132	0.491993	Tumor
-0.00277056	0.509163	Tumor
-0.0105129	0.528718	Tumor
-0.0151967	0.548155	Tumor
-0.0184675	0.566449	Tumor
-0.0209084	0.586503	Tumor
-0.0222935	0.606805	Tumor
-0.0227205	0.625143	Tumor
-0.0224786	0.643256	Tumor
-0.0217224	0.660564	Tumor
-0.0193673	0.680241	Tumor
-0.0151594	0.699857	Tumor
-0.0103898	0.718024	Tumor
-0.00508537	0.737872	Tumor
-0.0007459	0.756909	Tumor
0.00193764	0.774998	Tumor
0.00372111	0.791795	Tumor
0.00605521	0.811	Tumor
0.00898917	0.833931	Tumor
0.0109694	0.849988	Tumor
0.0132224	0.870704	Tumor
0.0145016	0.885557	Tumor
0.0158545	0.906474	Tumor
0.0169777	0.930858	Tumor
0.0175158	0.947899	Tumor
0.0179323	0.967829	Tumor
0.0180846	0.979257	Tumor
0.0182342	1	Tumor
0.00683909	0.0679473	Normal
0.000759205	0.0915901	Normal
-0.00410038	0.115081	Normal
-0.007209	0.133971	Normal
-0.0100788	0.156794	Normal
-0.0115537	0.172844	Normal
-0.0126305	0.189291	Normal
-0.0134274	0.211044	Normal
-0.0134289	0.230896	Normal
-0.0128812	0.245673	Normal
-0.011664	0.261784	Normal
-0.0088644	0.283419	Normal
-0.00474073	0.304201	Normal
0.000279166	0.328084	Normal
0.00337788	0.34405	Normal
0.00630826	0.358124	Normal
0.0118714	0.379923	Normal
0.0181102	0.398128	Normal
0.0264085	0.416304	Normal
0.0426731	0.436104	Normal
0.0664233	0.455188	Normal
0.0917691	0.472994	Normal
0.118049	0.491993	Normal
0.137557	0.509163	Normal
0.150612	0.528718	Normal
0.154661	0.548155	Normal
0.15451	0.566449	Normal
0.151251	0.586503	Normal
0.14609	0.606805	Normal
0.141057	0.625143	Normal
0.136855	0.643256	Normal
0.134536	0.660564	Normal
0.132877	0.680241	Normal
0.130674	0.699857	Normal
0.12827	0.718024	Normal
0.125383	0.737872	Normal
0.122492	0.756909	Normal
0.119757	0.774998	Normal
0.116902	0.791795	Normal
0.112958	0.811	Normal
0.107754	0.833931	Normal
0.104077	0.849988	Normal
0.0996555	0.870704	Normal
0.0969244	0.885557	Normal
0.0935597	0.906474	Normal
0.0899036	0.930858	Normal
0.0874522	0.947899	Normal
0.0846249	0.967829	Normal
0.0829968	0.979257	Normal
0.0799765	1	Normal
-0.0325964	0.0679473	Tumor
-0.0217817	0.0915901	Tumor
-0.0118243	0.115081	Tumor
-0.00436246	0.133971	Tumor
0.00403271	0.156794	Tumor
0.00954673	0.172844	Tumor
0.0148768	0.189291	Tumor
0.0213813	0.211044	Tumor
0.0267042	0.230896	Tumor
0.0302649	0.245673	Tumor
0.0337372	0.261784	Tumor
0.0376958	0.283419	Tumor
0.0406986	0.304201	Tumor
0.0439451	0.328084	Tumor
0.0461742	0.34405	Tumor
0.0479686	0.358124	Tumor
0.050059	0.379923	Tumor
0.0508012	0.398128	Tumor
0.0502768	0.416304	Tumor
0.04659	0.436104	Tumor
0.0396784	0.455188	Tumor
0.0315583	0.472994	Tumor
0.0224801	0.491993	Tumor
0.015079	0.509163	Tumor
0.00897658	0.528718	Tumor
0.00467167	0.548155	Tumor
0.000801393	0.566449	Tumor
-0.00305656	0.586503	Tumor
-0.00635564	0.606805	Tumor
-0.00864047	0.625143	Tumor
-0.0100961	0.643256	Tumor
-0.0106081	0.660564	Tumor
-0.0099487	0.680241	Tumor
-0.00823939	0.699857	Tumor
-0.00617385	0.718024	Tumor
-0.00388814	0.737872	Tumor
-0.00215398	0.756909	Tumor
-0.00136272	0.774998	Tumor
-0.0011014	0.791795	Tumor
-0.000734753	0.811	Tumor
-0.000294437	0.833931	Tumor
-4.34937e-05	0.849988	Tumor
0.000136756	0.870704	Tumor
0.000122268	0.885557	Tumor
-7.36606e-05	0.906474	Tumor
-0.000472577	0.930858	Tumor
-0.000847988	0.947899	Tumor
-0.00137527	0.967829	Tumor
-0.00171567	0.979257	Tumor
-0.0023946	1	Tumor
0.056206	0.0679473	Normal
0.0580131	0.0915901	Normal
0.0594068	0.115081	Normal
0.0602318	0.133971	Normal
0.0608703	0.156794	Normal
0.0610809	0.172844	Normal
0.0610895	0.189291	Normal
0.0607622	0.211044	Normal
0.0601306	0.230896	Normal
0.0594662	0.245673	Normal
0.0585633	0.261784	Normal
0.0570755	0.283419	Normal
0.0553706	0.304201	Normal
0.052863	0.328084	Normal
0.0508055	0.34405	Normal
0.0487985	0.358124	Normal
0.0454396	0.379923	Normal
0.0425048	0.398128	Normal
0.0395586	0.416304	Normal
0.0358046	0.436104	Normal
0.0314009	0.455188	Normal
0.026976	0.472994	Normal
0.0223161	0.491993	Normal
0.0185005	0.509163	Normal
0.0150201	0.528718	Normal
0.0121343	0.548155	Normal
0.00943367	0.566449	Normal
0.00660051	0.586503	Normal
0.00398664	0.606805	Normal
0.00194845	0.625143	Normal
0.000328681	0.643256	Normal
-0.000772397	0.660564	Normal
-0.00137692	0.680241	Normal
-0.00138562	0.699857	Normal
-0.00104862	0.718024	Normal
-0.000503901	0.737872	Normal
-5.12905e-06	0.756909	Normal
0.000268933	0.774998	Normal
0.000478969	0.791795	Normal
0.000932721	0.811	Normal
0.00170888	0.833931	Normal
0.00236322	0.849988	Normal
0.00329116	0.870704	Normal
0.00398384	0.885557	Normal
0.00500516	0.906474	Normal
0.00631384	0.930858	Normal
0.00731416	0.947899	Normal
0.00858423	0.967829	Normal
0.00936529	0.979257	Normal
0.0108893	1	Normal
-0.0439539	0.0679473	Tumor
-0.0398729	0.0915901	Tumor
-0.0355377	0.115081	Tumor
-0.0317485	0.133971	Tumor
-0.0266927	0.156794	Tumor
-0.0227558	0.172844	Tumor
-0.0183387	0.189291	Tumor
-0.0117051	0.211044	Tumor
-0.00498767	0.230896	Tumor
0.000229347	0.245673	Tumor
0.00595738	0.261784	Tumor
0.0134271	0.283419	Tumor
0.0200138	0.304201	Tumor
0.0290876	0.328084	Tumor
0.0367043	0.34405	Tumor
0.0438602	0.358124	Tumor
0.0547119	0.379923	Tumor
0.0625418	0.398128	Tumor
0.0682449	0.416304	Tumor
0.0731623	0.436104	Tumor
0.0778073	0.455188	Tumor
0.0814623	0.472994	Tumor
0.0840152	0.491993	Tumor
0.0845904	0.509163	Tumor
0.0826034	0.528718	Tumor
0.075276	0.548155	Tumor
0.0629722	0.566449	Tumor
0.0458679	0.586503	Tumor
0.0273011	0.606805	Tumor
0.0117017	0.625143	Tumor
-0.000585496	0.643256	Tumor
-0.00764409	0.660564	Tumor
-0.011082	0.680241	Tumor
-0.0122918	0.699857	Tumor
-0.0120039	0.718024	Tumor
-0.0107653	0.737872	Tumor
-0.00927688	0.756909	Tumor
-0.00813927	0.774998	Tumor
-0.00696866	0.791795	Tumor
-0.00469838	0.811	Tumor
-0.000804378	0.833931	Tumor
0.00261297	0.849988	Tumor
0.00776763	0.870704	Tumor
0.0119236	0.885557	Tumor
0.018423	0.906474	Tumor
0.0270293	0.930858	Tumor
0.033722	0.947899	Tumor
0.0422786	0.967829	Tumor
0.0475478	0.979257	Tumor
0.0578025	1	Tumor
0.0436357	0.0679473	Tumor
0.0443501	0.0915901	Tumor
0.0448476	0.115081	Tumor
0.0450965	0.133971	Tumor
0.0452201	0.156794	Tumor
0.0451927	0.172844	Tumor
0.0450678	0.189291	Tumor
0.0447618	0.211044	Tumor
0.0443409	0.230896	Tumor
0.0439335	0.245673	Tumor
0.043392	0.261784	Tumor
0.0424955	0.283419	Tumor
0.0414401	0.304201	Tumor
0.0399886	0.328084	Tumor
0.0388825	0.34405	Tumor
0.0378201	0.358124	Tumor
0.0360178	0.379923	Tumor
0.0343714	0.398128	Tumor
0.032604	0.416304	Tumor
0.0302968	0.436104	Tumor
0.0276263	0.455188	Tumor
0.0249351	0.472994	Tumor
0.0220567	0.491993	Tumor
0.0196255	0.509163	Tumor
0.0172638	0.528718	Tumor
0.0149894	0.548155	Tumor
0.0125622	0.566449	Tumor
0.00976791	0.586503	Tumor
0.00699688	0.606805	Tumor
0.00471743	0.625143	Tumor
0.00283039	0.643256	Tumor
0.00150297	0.660564	Tumor
0.000584585	0.680241	Tumor
0.000119527	0.699857	Tumor
-3.93151e-05	0.718024	Tumor
-5.64803e-05	0.737872	Tumor
-5.79426e-05	0.756909	Tumor
-0.000171118	0.774998	Tumor
-0.000277999	0.791795	Tumor
-0.000212368	0.811	Tumor
7.74348e-05	0.833931	Tumor
0.000384692	0.849988	Tumor
0.000867302	0.870704	Tumor
0.00124864	0.885557	Tumor
0.00184058	0.906474	Tumor
0.00265117	0.930858	Tumor
0.00330298	0.947899	Tumor
0.00416293	0.967829	Tumor
0.00470681	0.979257	Tumor
0.00579501	1	Tumor
0.0436357	0.0679473	Tumor
0.0443501	0.0915901	Tumor
0.0448476	0.115081	Tumor
0.0450965	0.133971	Tumor
0.0452201	0.156794	Tumor
0.0451927	0.172844	Tumor
0.0450678	0.189291	Tumor
0.0447618	0.211044	Tumor
0.0443409	0.230896	Tumor
0.0439335	0.245673	Tumor
0.043392	0.261784	Tumor
0.0424955	0.283419	Tumor
0.0414401	0.304201	Tumor
0.0399886	0.328084	Tumor
0.0388825	0.34405	Tumor
0.0378201	0.358124	Tumor
0.0360178	0.379923	Tumor
0.0343714	0.398128	Tumor
0.032604	0.416304	Tumor
0.0302968	0.436104	Tumor
0.0276263	0.455188	Tumor
0.0249351	0.472994	Tumor
0.0220567	0.491993	Tumor
0.0196255	0.509163	Tumor
0.0172638	0.528718	Tumor
0.0149894	0.548155	Tumor
0.0125622	0.566449	Tumor
0.00976791	0.586503	Tumor
0.00699688	0.606805	Tumor
0.00471743	0.625143	Tumor
0.00283039	0.643256	Tumor
0.00150297	0.660564	Tumor
0.000584585	0.680241	Tumor
0.000119527	0.699857	Tumor
-3.93151e-05	0.718024	Tumor
-5.64803e-05	0.737872	Tumor
-5.79426e-05	0.756909	Tumor
-0.000171118	0.774998	Tumor
-0.000277999	0.791795	Tumor
-0.000212368	0.811	Tumor
7.74348e-05	0.833931	Tumor
0.000384692	0.849988	Tumor
0.000867302	0.870704	Tumor
0.00124864	0.885557	Tumor
0.00184058	0.906474	Tumor
0.00265117	0.930858	Tumor
0.00330298	0.947899	Tumor
0.00416293	0.967829	Tumor
0.00470681	0.979257	Tumor
0.00579501	1	Tumor
0.0841994	0.0679473	Tumor
0.0826658	0.0915901	Tumor
0.0808931	0.115081	Tumor
0.0792757	0.133971	Tumor
0.0770798	0.156794	Tumor
0.075369	0.172844	Tumor
0.0734667	0.189291	Tumor
0.0707045	0.211044	Tumor
0.0679566	0.230896	Tumor
0.0657906	0.245673	Tumor
0.0633296	0.261784	Tumor
0.0598908	0.283419	Tumor
0.0564793	0.304201	Tumor
0.051989	0.328084	Tumor
0.0485397	0.34405	Tumor
0.0453245	0.358124	Tumor
0.0402405	0.379923	Tumor
0.0361095	0.398128	Tumor
0.032297	0.416304	Tumor
0.02822	0.436104	Tumor
0.0241162	0.455188	Tumor
0.0203092	0.472994	Tumor
0.0164549	0.491993	Tumor
0.0133146	0.509163	Tumor
0.0103237	0.528718	Tumor
0.00776684	0.548155	Tumor
0.00546168	0.566449	Tumor
0.00309689	0.586503	Tumor
0.000928454	0.606805	Tumor
-0.000789214	0.625143	Tumor
-0.00221998	0.643256	Tumor
-0.00330407	0.660564	Tumor
-0.00404599	0.680241	Tumor
-0.00426943	0.699857	Tumor
-0.00417405	0.718024	Tumor
-0.00391101	0.737872	Tumor
-0.00367137	0.756909	Tumor
-0.00360779	0.774998	Tumor
-0.00357479	0.791795	Tumor
-0.00333608	0.811	Tumor
-0.00283314	0.833931	Tumor
-0.00238003	0.849988	Tumor
-0.00172286	0.870704	Tumor
-0.00123149	0.885557	Tumor
-0.000505092	0.906474	Tumor
0.000440967	0.930858	Tumor
0.00117579	0.947899	Tumor
0.00212266	0.967829	Tumor
0.00271219	0.979257	Tumor
0.00387697	1	Tumor
0.0402442	0.0679473	Tumor
0.0360679	0.0915901	Tumor
0.0324899	0.115081	Tumor
0.029989	0.133971	Tumor
0.0273718	0.156794	Tumor
0.0257711	0.172844	Tumor
0.0243158	0.189291	Tumor
0.022586	0.211044	Tumor
0.021241	0.230896	Tumor
0.0204639	0.245673	Tumor
0.0199042	0.261784	Tumor
0.0197427	0.283419	Tumor
0.0203666	0.304201	Tumor
0.0219323	0.328084	Tumor
0.0233758	0.34405	Tumor
0.0249157	0.358124	Tumor
0.0278016	0.379923	Tumor
0.0306847	0.398128	Tumor
0.0339986	0.416304	Tumor
0.0397575	0.436104	Tumor
0.0478241	0.455188	Tumor
0.0561587	0.472994	Tumor
0.0644234	0.491993	Tumor
0.0700577	0.509163	Tumor
0.0728283	0.528718	Tumor
0.07222	0.548155	Tumor
0.0703303	0.566449	Tumor
0.0673505	0.586503	Tumor
0.0639711	0.606805	Tumor
0.0611285	0.625143	Tumor
0.0589879	0.643256	Tumor
0.0579767	0.660564	Tumor
0.0575083	0.680241	Tumor
0.0569703	0.699857	Tumor
0.0564333	0.718024	Tumor
0.055831	0.737872	Tumor
0.0552643	0.756909	Tumor
0.0547596	0.774998	Tumor
0.0541592	0.791795	Tumor
0.0532004	0.811	Tumor
0.0519155	0.833931	Tumor
0.0510788	0.849988	Tumor
0.0502679	0.870704	Tumor
0.0499879	0.885557	Tumor
0.0499322	0.906474	Tumor
0.0501184	0.930858	Tumor
0.0503753	0.947899	Tumor
0.0507733	0.967829	Tumor
0.0510357	0.979257	Tumor
0.0515487	1	Tumor
0.0279221	0.0679473	Tumor
0.0290897	0.0915901	Tumor
0.0300457	0.115081	Tumor
0.0306665	0.133971	Tumor
0.0312398	0.156794	Tumor
0.0315268	0.172844	Tumor
0.0317211	0.189291	Tumor
0.031821	0.211044	Tumor
0.0317561	0.230896	Tumor
0.0316122	0.245673	Tumor
0.0313632	0.261784	Tumor
0.0308793	0.283419	Tumor
0.030255	0.304201	Tumor
0.0293152	0.328084	Tumor
0.0285473	0.34405	Tumor
0.0277858	0.358124	Tumor
0.0264642	0.379923	Tumor
0.0252422	0.398128	Tumor
0.0239285	0.416304	Tumor
0.0221456	0.436104	Tumor
0.0199942	0.455188	Tumor
0.0177912	0.472994	Tumor
0.0154291	0.491993	Tumor
0.0134528	0.509163	Tumor
0.0115866	0.528718	Tumor
0.00991801	0.548155	Tumor
0.00824318	0.566449	Tumor
0.00638702	0.586503	Tumor
0.00458998	0.606805	Tumor
0.00312753	0.625143	Tumor
0.00191365	0.643256	Tumor
0.00103892	0.660564	Tumor
0.000399951	0.680241	Tumor
4.59766e-05	0.699857	Tumor
-0.000104751	0.718024	Tumor
-0.000157288	0.737872	Tumor
-0.000177861	0.756909	Tumor
-0.00024301	0.774998	Tumor
-0.000289167	0.791795	Tumor
-0.000215849	0.811	Tumor
2.02199e-05	0.833931	Tumor
0.000264043	0.849988	Tumor
0.00065207	0.870704	Tumor
0.000967956	0.885557	Tumor
0.00146845	0.906474	Tumor
0.00215508	0.930858	Tumor
0.00270539	0.947899	Tumor
0.00342724	0.967829	Tumor
0.00388101	0.979257	Tumor
0.00478233	1	Tumor
0.0343311	0.0679473	Tumor
0.0319572	0.0915901	Tumor
0.0301122	0.115081	Tumor
0.0290146	0.133971	Tumor
0.0281648	0.156794	Tumor
0.0278894	0.172844	Tumor
0.0278914	0.189291	Tumor
0.028294	0.211044	Tumor
0.0290099	0.230896	Tumor
0.0297486	0.245673	Tumor
0.0307453	0.261784	Tumor
0.0323832	0.283419	Tumor
0.0342615	0.304201	Tumor
0.0374033	0.328084	Tumor
0.0402314	0.34405	Tumor
0.0430414	0.358124	Tumor
0.0476826	0.379923	Tumor
0.0515398	0.398128	Tumor
0.0550919	0.416304	Tumor
0.0604653	0.436104	Tumor
0.0678441	0.455188	Tumor
0.0752088	0.472994	Tumor
0.0820389	0.491993	Tumor
0.0859782	0.509163	Tumor
0.0863056	0.528718	Tumor
0.0818243	0.548155	Tumor
0.0745501	0.566449	Tumor
0.0643665	0.586503	Tumor
0.0529952	0.606805	Tumor
0.0429246	0.625143	Tumor
0.0341724	0.643256	Tumor
0.0278047	0.660564	Tumor
0.0213877	0.680241	Tumor
0.0143105	0.699857	Tumor
0.00784685	0.718024	Tumor
0.00165439	0.737872	Tumor
-0.00268588	0.756909	Tumor
-0.0046829	0.774998	Tumor
-0.00530187	0.791795	Tumor
-0.00564329	0.811	Tumor
-0.00511322	0.833931	Tumor
-0.00386213	0.849988	Tumor
-0.000837073	0.870704	Tumor
0.00251423	0.885557	Tumor
0.00887443	0.906474	Tumor
0.0183848	0.930858	Tumor
0.0262993	0.947899	Tumor
0.0368067	0.967829	Tumor
0.0434122	0.979257	Tumor
0.0564254	1	Tumor
0.0639482	0.0679473	Tumor
0.0634025	0.0915901	Tumor
0.0626627	0.115081	Tumor
0.0619222	0.133971	Tumor
0.0608508	0.156794	Tumor
0.0599798	0.172844	Tumor
0.0589847	0.189291	Tumor
0.0575082	0.211044	Tumor
0.0560059	0.230896	Tumor
0.0547955	0.245673	Tumor
0.0533895	0.261784	Tumor
0.0513653	0.283419	Tumor
0.0492806	0.304201	Tumor
0.0465583	0.328084	Tumor
0.0445097	0.34405	Tumor
0.0425972	0.358124	Tumor
0.039519	0.379923	Tumor
0.0369186	0.398128	Tumor
0.0343725	0.416304	Tumor
0.0314236	0.436104	Tumor
0.0282796	0.455188	Tumor
0.0252478	0.472994	Tumor
0.0220854	0.491993	Tumor
0.0194435	0.509163	Tumor
0.0168659	0.528718	Tumor
0.014489	0.548155	Tumor
0.012129	0.566449	Tumor
0.00952793	0.586503	Tumor
0.00701259	0.606805	Tumor
0.00495753	0.625143	Tumor
0.00323336	0.643256	Tumor
0.00196067	0.660564	Tumor
0.00102624	0.680241	Tumor
0.000535106	0.699857	Tumor
0.000343599	0.718024	Tumor
0.000281922	0.737872	Tumor
0.00022962	0.756909	Tumor
6.12081e-05	0.774998	Tumor
-0.000103963	0.791795	Tumor
-0.000114388	0.811	Tumor
7.24026e-05	0.833931	Tumor
0.000300223	0.849988	Tumor
0.000672202	0.870704	Tumor
0.000969028	0.885557	Tumor
0.00143501	0.906474	Tumor
0.00208831	0.930858	Tumor
0.0026233	0.947899	Tumor
0.00333922	0.967829	Tumor
0.00379681	0.979257	Tumor
0.00472138	1	Tumor
0.0467861	0.0679473	Tumor
0.0475811	0.0915901	Tumor
0.0483005	0.115081	Tumor
0.0488392	0.133971	Tumor
0.0494555	0.156794	Tumor
0.0498738	0.172844	Tumor
0.0502958	0.189291	Tumor
0.0508402	0.211044	Tumor
0.0512984	0.230896	Tumor
0.0516001	0.245673	Tumor
0.0518774	0.261784	Tumor
0.052142	0.283419	Tumor
0.0522524	0.304201	Tumor
0.0523001	0.328084	Tumor
0.0523241	0.34405	Tumor
0.0523198	0.358124	Tumor
0.0522301	0.379923	Tumor
0.0520429	0.398128	Tumor
0.05172	0.416304	Tumor
0.0509298	0.436104	Tumor
0.0496736	0.455188	Tumor
0.0482873	0.472994	Tumor
0.0468146	0.491993	Tumor
0.0456906	0.509163	Tumor
0.04489	0.528718	Tumor
0.0445886	0.548155	Tumor
0.0445249	0.566449	Tumor
0.0445863	0.586503	Tumor
0.0446652	0.606805	Tumor
0.0446445	0.625143	Tumor
0.0444424	0.643256	Tumor
0.0439961	0.660564	Tumor
0.043564	0.680241	Tumor
0.0434119	0.699857	Tumor
0.0432426	0.718024	Tumor
0.0427212	0.737872	Tumor
0.0415948	0.756909	Tumor
0.039688	0.774998	Tumor
0.0373872	0.791795	Tumor
0.0345316	0.811	Tumor
0.0307	0.833931	Tumor
0.0276747	0.849988	Tumor
0.0232686	0.870704	Tumor
0.0197094	0.885557	Tumor
0.0141615	0.906474	Tumor
0.00700805	0.930858	Tumor
0.00158621	0.947899	Tumor
-0.00518036	0.967829	Tumor
-0.00926118	0.979257	Tumor
-0.017029	1	Tumor
0.0598182	0.0679473	Tumor
0.0600876	0.0915901	Tumor
0.0601422	0.115081	Tumor
0.060037	0.133971	Tumor
0.059738	0.156794	Tumor
0.0594184	0.172844	Tumor
0.059	0.189291	Tumor
0.0583243	0.211044	Tumor
0.0575835	0.230896	Tumor
0.0569422	0.245673	Tumor
0.0561443	0.261784	Tumor
0.0548916	0.283419	Tumor
0.0534697	0.304201	Tumor
0.0516109	0.328084	Tumor
0.0502564	0.34405	Tumor
0.0489796	0.358124	Tumor
0.0468346	0.379923	Tumor
0.0448727	0.398128	Tumor
0.0427454	0.416304	Tumor
0.0400143	0.436104	Tumor
0.0369309	0.455188	Tumor
0.0338474	0.472994	Tumor
0.0305397	0.491993	Tumor
0.027708	0.509163	Tumor
0.0248722	0.528718	Tumor
0.0220045	0.548155	Tumor
0.0188579	0.566449	Tumor
0.0151681	0.586503	Tumor
0.0114552	0.606805	Tumor
0.00836232	0.625143	Tumor
0.00576779	0.643256	Tumor
0.00390721	0.660564	Tumor
0.00253686	0.680241	Tumor
0.00171405	0.699857	Tumor
0.00128449	0.718024	Tumor
0.00101396	0.737872	Tumor
0.000787527	0.756909	Tumor
0.0004556	0.774998	Tumor
0.000159571	0.791795	Tumor
5.90565e-05	0.811	Tumor
0.000208998	0.833931	Tumor
0.000448849	0.849988	Tumor
0.000872422	0.870704	Tumor
0.00122528	0.885557	Tumor
0.00179757	0.906474	Tumor
0.0026242	0.930858	Tumor
0.00331402	0.947899	Tumor
0.00424837	0.967829	Tumor
0.00485022	0.979257	Tumor
0.00607366	1	Tumor
0.123721	0.0679473	Tumor
0.120778	0.0915901	Tumor
0.117455	0.115081	Tumor
0.114452	0.133971	Tumor
0.110385	0.156794	Tumor
0.107209	0.172844	Tumor
0.10366	0.189291	Tumor
0.0983783	0.211044	Tumor
0.093004	0.230896	Tumor
0.0887556	0.245673	Tumor
0.0839664	0.261784	Tumor
0.0774179	0.283419	Tumor
0.0711722	0.304201	Tumor
0.0629634	0.328084	Tumor
0.0565371	0.34405	Tumor
0.0505335	0.358124	Tumor
0.0411162	0.379923	Tumor
0.0336332	0.398128	Tumor
0.0269908	0.416304	Tumor
0.0197097	0.436104	Tumor
0.0119084	0.455188	Tumor
0.00453755	0.472994	Tumor
-0.00279434	0.491993	Tumor
-0.00840631	0.509163	Tumor
-0.0129789	0.528718	Tumor
-0.0151949	0.548155	Tumor
-0.0155223	0.566449	Tumor
-0.0144784	0.586503	Tumor
-0.0125287	0.606805	Tumor
-0.0105161	0.625143	Tumor
-0.00876292	0.643256	Tumor
-0.00771814	0.660564	Tumor
-0.00664194	0.680241	Tumor
-0.00499811	0.699857	Tumor
-0.00323357	0.718024	Tumor
-0.00133366	0.737872	Tumor
0.000175874	0.756909	Tumor
0.00106797	0.774998	Tumor
0.00157709	0.791795	Tumor
0.00214354	0.811	Tumor
0.00274884	0.833931	Tumor
0.00309523	0.849988	Tumor
0.00340867	0.870704	Tumor
0.0035173	0.885557	Tumor
0.00352916	0.906474	Tumor
0.00338982	0.930858	Tumor
0.00320042	0.947899	Tumor
0.00288885	0.967829	Tumor
0.00266869	0.979257	Tumor
0.00219647	1	Tumor
0.132694	0.0679473	Tumor
0.13028	0.0915901	Tumor
0.127502	0.115081	Tumor
0.12498	0.133971	Tumor
0.12157	0.156794	Tumor
0.118924	0.172844	Tumor
0.115992	0.189291	Tumor
0.111755	0.211044	Tumor
0.107557	0.230896	Tumor
0.104253	0.245673	Tumor
0.100497	0.261784	Tumor
0.0952397	0.283419	Tumor
0.0900032	0.304201	Tumor
0.0831494	0.328084	Tumor
0.0779223	0.34405	Tumor
0.073057	0.358124	Tumor
0.0653507	0.379923	Tumor
0.0590517	0.398128	Tumor
0.0531768	0.416304	Tumor
0.0468078	0.436104	Tumor
0.0403405	0.455188	Tumor
0.0343075	0.472994	Tumor
0.0281775	0.491993	Tumor
0.023173	0.509163	Tumor
0.0184061	0.528718	Tumor
0.01428	0.548155	Tumor
0.0104754	0.566449	Tumor
0.00650072	0.586503	Tumor
0.00280223	0.606805	Tumor
-0.00015611	0.625143	Tumor
-0.002631	0.643256	Tumor
-0.0045008	0.660564	Tumor
-0.00579859	0.680241	Tumor
-0.00624899	0.699857	Tumor
-0.0061743	0.718024	Tumor
-0.00583785	0.737872	Tumor
-0.00554267	0.756909	Tumor
-0.0055386	0.774998	Tumor
-0.00558071	0.791795	Tumor
-0.00529985	0.811	Tumor
-0.00461165	0.833931	Tumor
-0.00396954	0.849988	Tumor
-0.00303152	0.870704	Tumor
-0.00233419	0.885557	Tumor
-0.00130687	0.906474	Tumor
4.02776e-05	0.930858	Tumor
0.00109468	0.947899	Tumor
0.00246369	0.967829	Tumor
0.00332163	0.979257	Tumor
0.00502825	1	Tumor
0.0197099	0.0679473	Tumor
0.0266636	0.0915901	Tumor
0.0327471	0.115081	Tumor
0.0370207	0.133971	Tumor
0.0414231	0.156794	Tumor
0.0440057	0.172844	Tumor
0.0462005	0.189291	Tumor
0.0482284	0.211044	Tumor
0.0491841	0.230896	Tumor
0.0494218	0.245673	Tumor
0.0492908	0.261784	Tumor
0.0485946	0.283419	Tumor
0.0475088	0.304201	Tumor
0.0453638	0.328084	Tumor
0.0432391	0.34405	Tumor
0.0410091	0.358124	Tumor
0.0370766	0.379923	Tumor
0.0335229	0.398128	Tumor
0.0299027	0.416304	Tumor
0.0241468	0.436104	Tumor
0.0160212	0.455188	Tumor
0.00730589	0.472994	Tumor
-0.00199615	0.491993	Tumor
-0.00937246	0.509163	Tumor
-0.0153485	0.528718	Tumor
-0.0185447	0.548155	Tumor
-0.0199009	0.566449	Tumor
-0.0199385	0.586503	Tumor
-0.0188564	0.606805	Tumor
-0.0172769	0.625143	Tumor
-0.0154861	0.643256	Tumor
-0.0138513	0.660564	Tumor
-0.0115172	0.680241	Tumor
-0.00830297	0.699857	Tumor
-0.00499744	0.718024	Tumor
-0.0015345	0.737872	Tumor
0.00114668	0.756909	Tumor
0.0026653	0.774998	Tumor
0.00344941	0.791795	Tumor
0.00424378	0.811	Tumor
0.00497408	0.833931	Tumor
0.0052959	0.849988	Tumor
0.00542025	0.870704	Tumor
0.0052716	0.885557	Tumor
0.00474761	0.906474	Tumor
0.00374375	0.930858	Tumor
0.00280102	0.947899	Tumor
0.00145683	0.967829	Tumor
0.000572453	0.979257	Tumor
-0.00123632	1	Tumor
0.0969924	0.0679473	Tumor
0.094621	0.0915901	Tumor
0.0920038	0.115081	Tumor
0.0896726	0.133971	Tumor
0.0865422	0.156794	Tumor
0.0841094	0.172844	Tumor
0.081397	0.189291	Tumor
0.0773312	0.211044	Tumor
0.0731665	0.230896	Tumor
0.0698765	0.245673	Tumor
0.0661854	0.261784	Tumor
0.0611933	0.283419	Tumor
0.0565242	0.304201	Tumor
0.0506349	0.328084	Tumor
0.0461522	0.34405	Tumor
0.0420107	0.358124	Tumor
0.0355527	0.379923	Tumor
0.0304171	0.398128	Tumor
0.0258159	0.416304	Tumor
0.0206209	0.436104	Tumor
0.0148909	0.455188	Tumor
0.00935927	0.472994	Tumor
0.00373687	0.491993	Tumor
-0.000686795	0.509163	Tumor
-0.00447602	0.528718	Tumor
-0.00637224	0.548155	Tumor
-0.00657258	0.566449	Tumor
-0.005561	0.586503	Tumor
-0.00380286	0.606805	Tumor
-0.00207996	0.625143	Tumor
-0.000702977	0.643256	Tumor
-8.48917e-05	0.660564	Tumor
0.000130433	0.680241	Tumor
0.000409561	0.699857	Tumor
0.000692213	0.718024	Tumor
0.000990801	0.737872	Tumor
0.00123151	0.756909	Tumor
0.00138648	0.774998	Tumor
0.00145099	0.791795	Tumor
0.00145341	0.811	Tumor
0.00139803	0.833931	Tumor
0.00134797	0.849988	Tumor
0.00130272	0.870704	Tumor
0.00130352	0.885557	Tumor
0.00135704	0.906474	Tumor
0.00147276	0.930858	Tumor
0.0015795	0.947899	Tumor
0.00172292	0.967829	Tumor
0.00181096	0.979257	Tumor
[truncated: 3,451 more rows]

## Sheet: panel_e
Cell-state abundance	Pseudotime (bin)	Disease state
0.080853	0.0679473	Tumor
0.0794488	0.0915901	Tumor
0.0777516	0.115081	Tumor
0.076138	0.133971	Tumor
0.0738568	0.156794	Tumor
0.0720144	0.172844	Tumor
0.0699054	0.189291	Tumor
0.0667222	0.211044	Tumor
0.0634691	0.230896	Tumor
0.0608897	0.245673	Tumor
0.057975	0.261784	Tumor
0.053978	0.283419	Tumor
0.0501533	0.304201	Tumor
0.0449816	0.328084	Tumor
0.0408348	0.34405	Tumor
0.0369302	0.358124	Tumor
0.0307942	0.379923	Tumor
0.0259484	0.398128	Tumor
0.0217167	0.416304	Tumor
0.017388	0.436104	Tumor
0.013081	0.455188	Tumor
0.00918164	0.472994	Tumor
0.0053983	0.491993	Tumor
0.00252882	0.509163	Tumor
0.000152782	0.528718	Tumor
-0.00100468	0.548155	Tumor
-0.0011284	0.566449	Tumor
-0.000543579	0.586503	Tumor
0.000431592	0.606805	Tumor
0.001311	0.625143	Tumor
0.00187851	0.643256	Tumor
0.00187756	0.660564	Tumor
0.00151255	0.680241	Tumor
0.00120842	0.699857	Tumor
0.000968559	0.718024	Tumor
0.000739964	0.737872	Tumor
0.000541367	0.756909	Tumor
0.000360374	0.774998	Tumor
0.00022035	0.791795	Tumor
0.000119132	0.811	Tumor
5.94799e-05	0.833931	Tumor
4.38681e-05	0.849988	Tumor
3.87121e-05	0.870704	Tumor
3.53065e-05	0.885557	Tumor
3.07927e-05	0.906474	Tumor
4.02381e-05	0.930858	Tumor
5.98362e-05	0.947899	Tumor
0.000100022	0.967829	Tumor
0.000132882	0.979257	Tumor
0.000213644	1	Tumor
0.0271017	0.0679473	Tumor
0.0271977	0.0915901	Tumor
0.0271814	0.115081	Tumor
0.0270869	0.133971	Tumor
0.026875	0.156794	Tumor
0.0266617	0.172844	Tumor
0.0263875	0.189291	Tumor
0.0259387	0.211044	Tumor
0.0254442	0.230896	Tumor
0.0250243	0.245673	Tumor
0.0245165	0.261784	Tumor
0.0237533	0.283419	Tumor
0.0229338	0.304201	Tumor
0.0218363	0.328084	Tumor
0.0209994	0.34405	Tumor
0.0202081	0.358124	Tumor
0.01891	0.379923	Tumor
0.0177842	0.398128	Tumor
0.0166475	0.416304	Tumor
0.0152576	0.436104	Tumor
0.0137077	0.455188	Tumor
0.0121792	0.472994	Tumor
0.0105691	0.491993	Tumor
0.00922586	0.509163	Tumor
0.00793667	0.528718	Tumor
0.00676063	0.548155	Tumor
0.00558134	0.566449	Tumor
0.00427451	0.586503	Tumor
0.00300833	0.606805	Tumor
0.00197603	0.625143	Tumor
0.00111621	0.643256	Tumor
0.000492273	0.660564	Tumor
4.77731e-05	0.680241	Tumor
-0.000172864	0.699857	Tumor
-0.000244512	0.718024	Tumor
-0.000249028	0.737872	Tumor
-0.000251041	0.756909	Tumor
-0.00031431	0.774998	Tumor
-0.000378614	0.791795	Tumor
-0.000362942	0.811	Tumor
-0.000244893	0.833931	Tumor
-0.000114066	0.849988	Tumor
9.31258e-05	0.870704	Tumor
0.000256184	0.885557	Tumor
0.000509155	0.906474	Tumor
0.000858442	0.930858	Tumor
0.00114137	0.947899	Tumor
0.00151702	0.967829	Tumor
0.00175579	0.979257	Tumor
0.00223588	1	Tumor
0.0225892	0.0679473	Tumor
0.023096	0.0915901	Tumor
0.0234576	0.115081	Tumor
0.0236443	0.133971	Tumor
0.0237442	0.156794	Tumor
0.0237312	0.172844	Tumor
0.0236458	0.189291	Tumor
0.0234195	0.211044	Tumor
0.0231027	0.230896	Tumor
0.0228008	0.245673	Tumor
0.0224093	0.261784	Tumor
0.0217845	0.283419	Tumor
0.0210813	0.304201	Tumor
0.0200744	0.328084	Tumor
0.0192656	0.34405	Tumor
0.0184834	0.358124	Tumor
0.0171809	0.379923	Tumor
0.0160445	0.398128	Tumor
0.0149009	0.416304	Tumor
0.0134808	0.436104	Tumor
0.0118633	0.455188	Tumor
0.010256	0.472994	Tumor
0.00856472	0.491993	Tumor
0.00716713	0.509163	Tumor
0.00585801	0.528718	Tumor
0.00469907	0.548155	Tumor
0.00354916	0.566449	Tumor
0.00228785	0.586503	Tumor
0.0010803	0.606805	Tumor
0.00011041	0.625143	Tumor
-0.000680223	0.643256	Tumor
-0.00123216	0.660564	Tumor
-0.00158132	0.680241	Tumor
-0.00169009	0.699857	Tumor
-0.00164879	0.718024	Tumor
-0.00152587	0.737872	Tumor
-0.00140773	0.756909	Tumor
-0.00136418	0.774998	Tumor
-0.00133154	0.791795	Tumor
-0.00119923	0.811	Tumor
-0.00093582	0.833931	Tumor
-0.000700521	0.849988	Tumor
-0.000356847	0.870704	Tumor
-9.57049e-05	0.885557	Tumor
0.000295296	0.906474	Tumor
0.000806277	0.930858	Tumor
0.00120308	0.947899	Tumor
0.00171322	0.967829	Tumor
0.00202989	0.979257	Tumor
0.00265313	1	Tumor
0.0285536	0.0679473	Tumor
0.0287496	0.0915901	Tumor
0.0288253	0.115081	Tumor
0.0288003	0.133971	Tumor
0.0286679	0.156794	Tumor
0.028508	0.172844	Tumor
0.0282869	0.189291	Tumor
0.0279074	0.211044	Tumor
0.0274748	0.230896	Tumor
0.0270982	0.245673	Tumor
0.0266338	0.261784	Tumor
0.0259202	0.283419	Tumor
0.0251361	0.304201	Tumor
0.0240803	0.328084	Tumor
0.0232766	0.34405	Tumor
0.0225139	0.358124	Tumor
0.0212515	0.379923	Tumor
0.0201402	0.398128	Tumor
0.0189973	0.416304	Tumor
0.0175805	0.436104	Tumor
0.0159924	0.455188	Tumor
0.0144171	0.472994	Tumor
0.0127449	0.491993	Tumor
0.0113345	0.509163	Tumor
0.0099557	0.528718	Tumor
0.00865319	0.548155	Tumor
0.00731015	0.566449	Tumor
0.00579226	0.586503	Tumor
0.00429855	0.606805	Tumor
0.00306583	0.625143	Tumor
0.00202822	0.643256	Tumor
0.00126666	0.660564	Tumor
0.000691932	0.680241	Tumor
0.000349025	0.699857	Tumor
0.000171972	0.718024	Tumor
6.21577e-05	0.737872	Tumor
-2.9979e-05	0.756909	Tumor
-0.000167933	0.774998	Tumor
-0.000292706	0.791795	Tumor
-0.000337267	0.811	Tumor
-0.000278525	0.833931	Tumor
-0.000180949	0.849988	Tumor
-6.45466e-06	0.870704	Tumor
0.000140316	0.885557	Tumor
0.000380591	0.906474	Tumor
0.000730189	0.930858	Tumor
0.00102296	0.947899	Tumor
0.00142011	0.967829	Tumor
0.00167607	0.979257	Tumor
0.00219637	1	Tumor
0.0461484	0.0679473	Tumor
0.0455541	0.0915901	Tumor
0.0448508	0.115081	Tumor
0.0442029	0.133971	Tumor
0.043321	0.156794	Tumor
0.0426352	0.172844	Tumor
0.0418759	0.189291	Tumor
0.0407902	0.211044	Tumor
0.0397228	0.230896	Tumor
0.0388797	0.245673	Tumor
0.0379125	0.261784	Tumor
0.0365329	0.283419	Tumor
0.0351188	0.304201	Tumor
0.0332892	0.328084	Tumor
0.0319264	0.34405	Tumor
0.0306606	0.358124	Tumor
0.0286315	0.379923	Tumor
0.026922	0.398128	Tumor
0.0252498	0.416304	Tumor
0.023366	0.436104	Tumor
0.0214279	0.455188	Tumor
0.019591	0.472994	Tumor
0.0176842	0.491993	Tumor
0.01608	0.509163	Tumor
0.0144761	0.528718	Tumor
0.0129336	0.548155	Tumor
0.0113547	0.566449	Tumor
0.00956686	0.586503	Tumor
0.00778688	0.606805	Tumor
0.00628386	0.625143	Tumor
0.00496786	0.643256	Tumor
0.00392925	0.660564	Tumor
0.00305441	0.680241	Tumor
0.00244406	0.699857	Tumor
0.00203405	0.718024	Tumor
0.00167107	0.737872	Tumor
0.00132294	0.756909	Tumor
0.000916694	0.774998	Tumor
0.000536555	0.791795	Tumor
0.000216074	0.811	Tumor
-4.55483e-05	0.833931	Tumor
-0.000174977	0.849988	Tumor
-0.000307309	0.870704	Tumor
-0.000396606	0.885557	Tumor
-0.000510314	0.906474	Tumor
-0.000594694	0.930858	Tumor
-0.000616587	0.947899	Tumor
-0.000597029	0.967829	Tumor
-0.000561367	0.979257	Tumor
-0.000446147	1	Tumor
0.035423	0.0679473	Tumor
0.0352812	0.0915901	Tumor
0.0350283	0.115081	Tumor
0.0347432	0.133971	Tumor
0.0343011	0.156794	Tumor
0.0339257	0.172844	Tumor
0.0334856	0.189291	Tumor
0.0328179	0.211044	Tumor
0.0321248	0.230896	Tumor
0.0315571	0.245673	Tumor
0.0308882	0.261784	Tumor
0.0299078	0.283419	Tumor
0.0288779	0.304201	Tumor
0.0275193	0.328084	Tumor
0.0264935	0.34405	Tumor
0.0255315	0.358124	Tumor
0.023971	0.379923	Tumor
0.0226372	0.398128	Tumor
0.0213123	0.416304	Tumor
0.0197438	0.436104	Tumor
0.0180431	0.455188	Tumor
0.0163892	0.472994	Tumor
0.0146577	0.491993	Tumor
0.0132123	0.509163	Tumor
0.0118114	0.528718	Tumor
0.0105291	0.548155	Tumor
0.0092538	0.566449	Tumor
0.00784175	0.586503	Tumor
0.00646416	0.606805	Tumor
0.00532278	0.625143	Tumor
0.00434354	0.643256	Tumor
0.00359129	0.660564	Tumor
0.00299841	0.680241	Tumor
0.00263713	0.699857	Tumor
0.00243404	0.718024	Tumor
0.00227619	0.737872	Tumor
0.00210936	0.756909	Tumor
0.00186594	0.774998	Tumor
0.00162079	0.791795	Tumor
0.00142568	0.811	Tumor
0.00128145	0.833931	Tumor
0.00121854	0.849988	Tumor
0.00115949	0.870704	Tumor
0.00111797	0.885557	Tumor
0.00106479	0.906474	Tumor
0.00103532	0.930858	Tumor
0.00104033	0.947899	Tumor
0.00107786	0.967829	Tumor
0.00111669	0.979257	Tumor
0.00122322	1	Tumor
0.0148568	0.0679473	Tumor
0.015478	0.0915901	Tumor
0.0159867	0.115081	Tumor
0.016317	0.133971	Tumor
0.0166221	0.156794	Tumor
0.0167748	0.172844	Tumor
0.0168781	0.189291	Tumor
0.0169313	0.211044	Tumor
0.0168968	0.230896	Tumor
0.0168202	0.245673	Tumor
0.0166877	0.261784	Tumor
0.0164302	0.283419	Tumor
0.016098	0.304201	Tumor
0.015598	0.328084	Tumor
0.0151895	0.34405	Tumor
0.0147843	0.358124	Tumor
0.0140811	0.379923	Tumor
0.0134309	0.398128	Tumor
0.0127318	0.416304	Tumor
0.0117832	0.436104	Tumor
0.0106385	0.455188	Tumor
0.00946636	0.472994	Tumor
0.00820951	0.491993	Tumor
0.00715795	0.509163	Tumor
0.00616502	0.528718	Tumor
0.00527718	0.548155	Tumor
0.00438604	0.566449	Tumor
0.00339842	0.586503	Tumor
0.00244225	0.606805	Tumor
0.00166411	0.625143	Tumor
0.00101823	0.643256	Tumor
0.0005528	0.660564	Tumor
0.000212819	0.680241	Tumor
2.44761e-05	0.699857	Tumor
-5.57238e-05	0.718024	Tumor
-8.36782e-05	0.737872	Tumor
-9.4625e-05	0.756909	Tumor
-0.000129291	0.774998	Tumor
-0.00015385	0.791795	Tumor
-0.00011484	0.811	Tumor
1.07662e-05	0.833931	Tumor
0.000140499	0.849988	Tumor
0.000346959	0.870704	Tumor
0.000515035	0.885557	Tumor
0.000781337	0.906474	Tumor
0.00114668	0.930858	Tumor
0.00143948	0.947899	Tumor
0.00182357	0.967829	Tumor
0.002065	0.979257	Tumor
0.00254458	1	Tumor
0.0338488	0.0679473	Tumor
0.0353327	0.0915901	Tumor
0.0365799	0.115081	Tumor
0.0374241	0.133971	Tumor
0.0382616	0.156794	Tumor
0.0387349	0.172844	Tumor
0.0391238	0.189291	Tumor
0.0394971	0.211044	Tumor
0.0396892	0.230896	Tumor
0.0397295	0.245673	Tumor
0.0396644	0.261784	Tumor
0.0393822	0.283419	Tumor
0.0388823	0.304201	Tumor
0.0380983	0.328084	Tumor
0.0374748	0.34405	Tumor
0.0368426	0.358124	Tumor
0.0356814	0.379923	Tumor
0.0345136	0.398128	Tumor
0.0331401	0.416304	Tumor
0.0311113	0.436104	Tumor
0.0285671	0.455188	Tumor
0.0259143	0.472994	Tumor
0.0230407	0.491993	Tumor
0.0206232	0.509163	Tumor
0.0183377	0.528718	Tumor
0.0162013	0.548155	Tumor
0.0139215	0.566449	Tumor
0.0112976	0.586503	Tumor
0.00869723	0.606805	Tumor
0.00656043	0.625143	Tumor
0.00479473	0.643256	Tumor
0.00355726	0.660564	Tumor
0.00273366	0.680241	Tumor
0.00236522	0.699857	Tumor
0.00227511	0.718024	Tumor
0.00228525	0.737872	Tumor
0.00223886	0.756909	Tumor
0.00199648	0.774998	Tumor
0.00170773	0.791795	Tumor
0.00152345	0.811	Tumor
0.00145157	0.833931	Tumor
0.00146159	0.849988	Tumor
0.00150348	0.870704	Tumor
0.00152691	0.885557	Tumor
0.00155885	0.906474	Tumor
0.00164044	0.930858	Tumor
0.00173455	0.947899	Tumor
0.0018923	0.967829	Tumor
0.00200939	0.979257	Tumor
0.00227842	1	Tumor
0.04196	0.0679473	Tumor
0.0415526	0.0915901	Tumor
0.0410397	0.115081	Tumor
0.0405493	0.133971	Tumor
0.039864	0.156794	Tumor
0.0393214	0.172844	Tumor
0.0387133	0.189291	Tumor
0.0378344	0.211044	Tumor
0.0369601	0.230896	Tumor
0.0362623	0.245673	Tumor
0.035454	0.261784	Tumor
0.0342868	0.283419	Tumor
0.0330736	0.304201	Tumor
0.031512	0.328084	Tumor
0.0303601	0.34405	Tumor
0.0292899	0.358124	Tumor
0.0275614	0.379923	Tumor
0.026081	0.398128	Tumor
0.0245985	0.416304	Tumor
0.0228717	0.436104	Tumor
0.021048	0.455188	Tumor
0.0192904	0.472994	Tumor
0.0174448	0.491993	Tumor
0.0158797	0.509163	Tumor
0.0143075	0.528718	Tumor
0.0127669	0.548155	Tumor
0.011156	0.566449	Tumor
0.00931482	0.586503	Tumor
0.00748269	0.606805	Tumor
0.0059525	0.625143	Tumor
0.00464473	0.643256	Tumor
0.00366107	0.660564	Tumor
0.00288528	0.680241	Tumor
0.00238393	0.699857	Tumor
0.00208422	0.718024	Tumor
0.00185219	0.737872	Tumor
0.00164015	0.756909	Tumor
0.00137289	0.774998	Tumor
0.00112701	0.791795	Tumor
0.000964046	0.811	Tumor
0.000900962	0.833931	Tumor
0.000920451	0.849988	Tumor
0.000996187	0.870704	Tumor
0.00106945	0.885557	Tumor
0.00120281	0.906474	Tumor
0.00142899	0.930858	Tumor
0.00163774	0.947899	Tumor
0.00194042	0.967829	Tumor
0.00214462	0.979257	Tumor
0.0025766	1	Tumor
0.0635033	0.0679473	Tumor
0.0643883	0.0915901	Tumor
0.0648525	0.115081	Tumor
0.0649067	0.133971	Tumor
0.0645706	0.156794	Tumor
0.0640583	0.172844	Tumor
0.0632862	0.189291	Tumor
0.0618567	0.211044	Tumor
0.060176	0.230896	Tumor
0.0587261	0.245673	Tumor
0.056982	0.261784	Tumor
0.0544227	0.283419	Tumor
0.051791	0.304201	Tumor
0.0479986	0.328084	Tumor
0.0448509	0.34405	Tumor
0.0418163	0.358124	Tumor
0.0368971	0.379923	Tumor
0.0328388	0.398128	Tumor
0.0290807	0.416304	Tumor
0.0247957	0.436104	Tumor
0.0201248	0.455188	Tumor
0.0156541	0.472994	Tumor
0.0111482	0.491993	Tumor
0.00763996	0.509163	Tumor
0.00468999	0.528718	Tumor
0.00278593	0.548155	Tumor
0.00152351	0.566449	Tumor
0.000582129	0.586503	Tumor
-5.93371e-05	0.606805	Tumor
-0.000507612	0.625143	Tumor
-0.000952829	0.643256	Tumor
-0.00149016	0.660564	Tumor
-0.00196107	0.680241	Tumor
-0.00204761	0.699857	Tumor
-0.00191618	0.718024	Tumor
-0.00168269	0.737872	Tumor
-0.00150912	0.756909	Tumor
-0.00151543	0.774998	Tumor
-0.00156222	0.791795	Tumor
-0.00146528	0.811	Tumor
-0.00120748	0.833931	Tumor
-0.000978558	0.849988	Tumor
-0.000678758	0.870704	Tumor
-0.000493386	0.885557	Tumor
-0.000269304	0.906474	Tumor
-1.13395e-05	0.930858	Tumor
0.000178115	0.947899	Tumor
0.000420849	0.967829	Tumor
0.000574765	0.979257	Tumor
0.000890432	1	Tumor
0.0159496	0.0679473	Tumor
0.0160058	0.0915901	Tumor
0.0159958	0.115081	Tumor
0.0159399	0.133971	Tumor
0.0158146	0.156794	Tumor
0.0156884	0.172844	Tumor
0.0155261	0.189291	Tumor
0.0152602	0.211044	Tumor
0.0149673	0.230896	Tumor
0.0147187	0.245673	Tumor
0.0144185	0.261784	Tumor
0.0139682	0.283419	Tumor
0.0134857	0.304201	Tumor
0.0128364	0.328084	Tumor
0.0123385	0.34405	Tumor
0.0118673	0.358124	Tumor
0.0110958	0.379923	Tumor
0.0104299	0.398128	Tumor
0.00976254	0.416304	Tumor
0.0089541	0.436104	Tumor
0.00805792	0.455188	Tumor
0.00717713	0.472994	Tumor
0.00625166	0.491993	Tumor
0.00548101	0.509163	Tumor
0.00474263	0.528718	Tumor
0.00407198	0.548155	Tumor
0.00340239	0.566449	Tumor
0.002662	0.586503	Tumor
0.00194489	0.606805	Tumor
0.0013592	0.625143	Tumor
0.000869126	0.643256	Tumor
0.000509841	0.660564	Tumor
0.0002503	0.680241	Tumor
0.000118686	0.699857	Tumor
7.1996e-05	0.718024	Tumor
6.17774e-05	0.737872	Tumor
5.13149e-05	0.756909	Tumor
3.91768e-06	0.774998	Tumor
-4.46915e-05	0.791795	Tumor
-4.99355e-05	0.811	Tumor
-8.43104e-07	0.833931	Tumor
5.98078e-05	0.849988	Tumor
0.000158063	0.870704	Tumor
0.000235205	0.885557	Tumor
0.000355027	0.906474	Tumor
0.000523074	0.930858	Tumor
0.000661049	0.947899	Tumor
0.000846338	0.967829	Tumor
0.00096517	0.979257	Tumor
0.00120618	1	Tumor
0.00406071	0.0679473	Tumor
0.0105018	0.0915901	Tumor
0.0163975	0.115081	Tumor
0.0207876	0.133971	Tumor
0.02569	0.156794	Tumor
0.0288835	0.172844	Tumor
0.0319459	0.189291	Tumor
0.0355622	0.211044	Tumor
0.0383554	0.230896	Tumor
0.0401293	0.245673	Tumor
0.041774	0.261784	Tumor
0.0435211	0.283419	Tumor
0.0447168	0.304201	Tumor
0.0461011	0.328084	Tumor
0.0471584	0.34405	Tumor
0.0480204	0.358124	Tumor
0.0489457	0.379923	Tumor
0.0490643	0.398128	Tumor
0.0483228	0.416304	Tumor
0.045398	0.436104	Tumor
0.0402428	0.455188	Tumor
0.0341574	0.472994	Tumor
0.0271381	0.491993	Tumor
0.0210402	0.509163	Tumor
0.015231	0.528718	Tumor
0.00995492	0.548155	Tumor
0.00454936	0.566449	Tumor
-0.00136741	0.586503	Tumor
-0.00680928	0.606805	Tumor
-0.0107842	0.625143	Tumor
-0.0134138	0.643256	Tumor
-0.0143531	0.660564	Tumor
-0.0134211	0.680241	Tumor
-0.0109777	0.699857	Tumor
-0.00796166	0.718024	Tumor
-0.00449595	0.737872	Tumor
-0.00164233	0.756909	Tumor
6.4384e-05	0.774998	Tumor
0.0010856	0.791795	Tumor
0.00237666	0.811	Tumor
0.00402811	0.833931	Tumor
0.00521578	0.849988	Tumor
0.00673629	0.870704	Tumor
0.00778835	0.885557	Tumor
0.00924257	0.906474	Tumor
0.0109641	0.930858	Tumor
0.0121914	0.947899	Tumor
0.0136597	0.967829	Tumor
0.0145206	0.979257	Tumor
0.0161242	1	Tumor
-0.0163822	0.0679473	Normal
-0.0135608	0.0915901	Normal
-0.0106876	0.115081	Normal
-0.00835449	0.133971	Normal
-0.00554143	0.156794	Normal
-0.0035859	0.172844	Normal
-0.00161702	0.189291	Normal
0.000859617	0.211044	Normal
0.00302398	0.230896	Normal
0.00463881	0.245673	Normal
0.00645808	0.261784	Normal
0.00909156	0.283419	Normal
0.0119393	0.304201	Normal
0.0143369	0.328084	Normal
0.0150954	0.34405	Normal
0.015547	0.358124	Normal
0.0164574	0.379923	Normal
0.0180086	0.398128	Normal
0.0208564	0.416304	Normal
0.027671	0.436104	Normal
0.0380776	0.455188	Normal
0.049279	0.472994	Normal
0.0608189	0.491993	Normal
0.0691671	0.509163	Normal
0.0742202	0.528718	Normal
0.0744006	0.548155	Normal
0.0719321	0.566449	Normal
0.0673037	0.586503	Normal
0.0616695	0.606805	Normal
0.0567119	0.625143	Normal
0.0527952	0.643256	Normal
0.0507167	0.660564	Normal
0.0500506	0.680241	Normal
0.0501111	0.699857	Normal
0.0504696	0.718024	Normal
0.0508155	0.737872	Normal
0.0507351	0.756909	Normal
0.049952	0.774998	Normal
0.0486583	0.791795	Normal
0.0468849	0.811	Normal
0.0445187	0.833931	Normal
0.0428043	0.849988	Normal
0.0406516	0.870704	Normal
0.0392268	0.885557	Normal
0.0373561	0.906474	Normal
0.0352327	0.930858	Normal
0.0337588	0.947899	Normal
0.0320179	0.967829	Normal
0.0310009	0.979257	Normal
0.0290991	1	Normal
0.00962655	0.0679473	Tumor
0.00761391	0.0915901	Tumor
0.00598348	0.115081	Tumor
0.00494425	0.133971	Tumor
0.00401775	0.156794	Tumor
0.00358517	0.172844	Tumor
0.0033322	0.189291	Tumor
0.00327345	0.211044	Tumor
0.00347457	0.230896	Tumor
0.00378002	0.245673	Tumor
0.00426264	0.261784	Tumor
0.00515322	0.283419	Tumor
0.00626664	0.304201	Tumor
0.00822917	0.328084	Tumor
0.0100305	0.34405	Tumor
0.0118429	0.358124	Tumor
0.0148855	0.379923	Tumor
0.017472	0.398128	Tumor
0.0199253	0.416304	Tumor
0.0230386	0.436104	Tumor
0.0267484	0.455188	Tumor
0.0303631	0.472994	Tumor
0.0338853	0.491993	Tumor
0.0363441	0.509163	Tumor
0.037797	0.528718	Tumor
0.0379503	0.548155	Tumor
0.0374959	0.566449	Tumor
0.0365563	0.586503	Tumor
0.0353783	0.606805	Tumor
0.034329	0.625143	Tumor
0.0334962	0.643256	Tumor
0.0330567	0.660564	Tumor
0.0327999	0.680241	Tumor
0.0324874	0.699857	Tumor
0.0321159	0.718024	Tumor
0.0315848	0.737872	Tumor
0.0309186	0.756909	Tumor
0.0301126	0.774998	Tumor
0.0292008	0.791795	Tumor
0.0279959	0.811	Tumor
0.0263846	0.833931	Tumor
0.0251792	0.849988	Tumor
0.0235735	0.870704	Tumor
0.0224133	0.885557	Tumor
0.0207492	0.906474	Tumor
0.0187113	0.930858	Tumor
0.0172164	0.947899	Tumor
0.0153862	0.967829	Tumor
0.0142937	0.979257	Tumor
0.0122247	1	Tumor
0.0719655	0.0679473	Tumor
0.0690635	0.0915901	Tumor
0.0661318	0.115081	Tumor
0.0637297	0.133971	Tumor
0.0607636	0.156794	Tumor
0.0586293	0.172844	Tumor
0.0563955	0.189291	Tumor
0.0533061	0.211044	Tumor
0.0503458	0.230896	Tumor
0.0480855	0.245673	Tumor
0.0455927	0.261784	Tumor
0.0422435	0.283419	Tumor
0.0390794	0.304201	Tumor
0.0353536	0.328084	Tumor
0.0327474	0.34405	Tumor
0.0304108	0.358124	Tumor
0.0267874	0.379923	Tumor
0.0238223	0.398128	Tumor
0.0209815	0.416304	Tumor
0.0175803	0.436104	Tumor
0.0137746	0.455188	Tumor
0.0100373	0.472994	Tumor
0.00614514	0.491993	Tumor
0.00296459	0.509163	Tumor
3.31231e-05	0.528718	Tumor
-0.00210351	0.548155	Tumor
-0.00360658	0.566449	Tumor
-0.00477606	0.586503	Tumor
-0.00554566	0.606805	Tumor
-0.00596468	0.625143	Tumor
-0.00619542	0.643256	Tumor
-0.00631102	0.660564	Tumor
-0.00615561	0.680241	Tumor
-0.0055999	0.699857	Tumor
-0.00486074	0.718024	Tumor
-0.00395255	0.737872	Tumor
-0.00312457	0.756909	Tumor
-0.00250543	0.774998	Tumor
-0.00201453	0.791795	Tumor
-0.00138184	0.811	Tumor
-0.000529958	0.833931	Tumor
0.000126943	0.849988	Tumor
0.00104533	0.870704	Tumor
0.00175135	0.885557	Tumor
0.0028231	0.906474	Tumor
0.00419816	0.930858	Tumor
0.00523874	0.947899	Tumor
0.00653825	0.967829	Tumor
0.00732327	0.979257	Tumor
0.00882171	1	Tumor
-0.0128006	0.0679473	Normal
-0.00600579	0.0915901	Normal
0.000290203	0.115081	Normal
0.00502745	0.133971	Normal
0.0103675	0.156794	Normal
0.0138739	0.172844	Normal
0.0172556	0.189291	Normal
0.0213499	0.211044	Normal
0.0246825	0.230896	Normal
0.0269223	0.245673	Normal
0.0291382	0.261784	Normal
0.0317574	0.283419	Normal
0.033905	0.304201	Normal
0.036018	0.328084	Normal
0.0372288	0.34405	Normal
0.0381358	0.358124	Normal
0.0391972	0.379923	Normal
0.0397182	0.398128	Normal
0.0398623	0.416304	Normal
0.0389562	0.436104	Normal
0.0368217	0.455188	Normal
0.0341461	0.472994	Normal
0.0310166	0.491993	Normal
0.0283334	0.509163	Normal
0.0259097	0.528718	Normal
0.023765	0.548155	Normal
0.0214903	0.566449	Normal
0.019	0.586503	Normal
0.0167936	0.606805	Normal
0.0153428	0.625143	Normal
0.0146577	0.643256	Normal
0.0149113	0.660564	Normal
0.0166041	0.680241	Normal
0.0194624	0.699857	Normal
0.0225476	0.718024	Normal
0.0257323	0.737872	Normal
0.0279567	0.756909	Normal
0.0287302	0.774998	Normal
0.028646	0.791795	Normal
0.0284446	0.811	Normal
0.0279453	0.833931	Normal
0.0273566	0.849988	Normal
0.0262168	0.870704	Normal
0.0250824	0.885557	Normal
0.0230445	0.906474	Normal
0.0201037	0.930858	Normal
0.0177052	0.947899	Normal
0.01456	0.967829	Normal
0.0125982	0.979257	Normal
0.00875675	1	Normal
0.0120686	0.0679473	Tumor
0.0053104	0.0915901	Tumor
-0.000439462	0.115081	Tumor
-0.00439511	0.133971	Tumor
-0.00841446	0.156794	Tumor
-0.0107633	0.172844	Tumor
-0.0127775	0.189291	Tumor
-0.0148104	0.211044	Tumor
-0.0159606	0.230896	Tumor
-0.0163376	0.245673	Tumor
-0.0162455	0.261784	Tumor
-0.015233	0.283419	Tumor
-0.0132251	0.304201	Tumor
-0.0105831	0.328084	Tumor
-0.00887044	0.34405	Tumor
-0.00716413	0.358124	Tumor
-0.0037454	0.379923	Tumor
0.000233432	0.398128	Tumor
0.00561752	0.416304	Tumor
0.0165306	0.436104	Tumor
0.0327694	0.455188	Tumor
0.0502371	0.472994	Tumor
0.0684581	0.491993	Tumor
0.0820828	0.509163	Tumor
0.0913611	0.528718	Tumor
0.0941705	0.548155	Tumor
0.0936782	0.566449	Tumor
0.0907786	0.586503	Tumor
0.0865555	0.606805	Tumor
0.0826896	0.625143	Tumor
0.07978	0.643256	Tumor
0.0786849	0.660564	Tumor
0.0789396	0.680241	Tumor
0.0795517	0.699857	Tumor
0.0802421	0.718024	Tumor
0.0809162	0.737872	Tumor
0.0812747	0.756909	Tumor
0.0811642	0.774998	Tumor
0.0806832	0.791795	Tumor
0.0799121	0.811	Tumor
0.078839	0.833931	Tumor
0.0780895	0.849988	Tumor
0.0772498	0.870704	Tumor
0.0768114	0.885557	Tumor
0.0763264	0.906474	Tumor
0.0757561	0.930858	Tumor
0.075337	0.947899	Tumor
0.0748072	0.967829	Tumor
0.0744773	0.979257	Tumor
0.0738162	1	Tumor
0.042666	0.0679473	Tumor
0.0419754	0.0915901	Tumor
0.0412089	0.115081	Tumor
0.0405346	0.133971	Tumor
0.0396516	0.156794	Tumor
0.0389861	0.172844	Tumor
0.0382663	0.189291	Tumor
0.0372596	0.211044	Tumor
0.0362872	0.230896	Tumor
0.0355279	0.245673	Tumor
0.0346634	0.261784	Tumor
0.0334388	0.283419	Tumor
0.0321899	0.304201	Tumor
0.0306191	0.328084	Tumor
0.0294825	0.34405	Tumor
0.0284382	0.358124	Tumor
0.0267698	0.379923	Tumor
0.0253553	0.398128	Tumor
0.0239496	0.416304	Tumor
0.022346	0.436104	Tumor
0.0206887	0.455188	Tumor
0.0191065	0.472994	Tumor
0.017446	0.491993	Tumor
0.0160265	0.509163	Tumor
0.0145712	0.528718	Tumor
0.0131277	0.548155	Tumor
0.0116272	0.566449	Tumor
0.0099128	0.586503	Tumor
0.00819894	0.606805	Tumor
0.0067526	0.625143	Tumor
0.00549348	0.643256	Tumor
0.00451333	0.660564	Tumor
0.00368785	0.680241	Tumor
0.00309456	0.699857	Tumor
0.00268315	0.718024	Tumor
0.00231238	0.737872	Tumor
0.0019629	0.756909	Tumor
0.00157204	0.774998	Tumor
0.00120835	0.791795	Tumor
0.000889856	0.811	Tumor
0.000617025	0.833931	Tumor
0.00047732	0.849988	Tumor
0.00033672	0.870704	Tumor
0.000249722	0.885557	Tumor
0.00015075	0.906474	Tumor
9.34969e-05	0.930858	Tumor
9.51727e-05	0.947899	Tumor
0.000145316	0.967829	Tumor
0.000199298	0.979257	Tumor
0.000347841	1	Tumor
-0.0242081	0.0679473	Normal
-0.0174368	0.0915901	Normal
-0.0111117	0.115081	Normal
-0.00632135	0.133971	Normal
-0.000891368	0.156794	Normal
0.00268963	0.172844	Normal
0.00615301	0.189291	Normal
0.0103976	0.211044	Normal
0.0139425	0.230896	Normal
0.0163904	0.245673	Normal
0.018885	0.261784	Normal
0.0219683	0.283419	Normal
0.0246652	0.304201	Normal
0.0270094	0.328084	Normal
0.0280224	0.34405	Normal
0.0286661	0.358124	Normal
0.0294137	0.379923	Normal
0.0300112	0.398128	Normal
0.0307843	0.416304	Normal
0.0323894	0.436104	Normal
0.0346852	0.455188	Normal
0.0369935	0.472994	Normal
0.0391123	0.491993	Normal
0.0402747	0.509163	Normal
0.040195	0.528718	Normal
0.0380008	0.548155	Normal
0.0342225	0.566449	Normal
0.0289469	0.586503	Normal
0.0232357	0.606805	Normal
0.0184818	0.625143	Normal
0.0148166	0.643256	Normal
0.0128455	0.660564	Normal
0.0123252	0.680241	Normal
0.012819	0.699857	Normal
0.0137865	0.718024	Normal
0.0149728	0.737872	Normal
0.0158182	0.756909	Normal
0.0159765	0.774998	Normal
0.0157568	0.791795	Normal
0.0155915	0.811	Normal
0.015503	0.833931	Normal
0.0155044	0.849988	Normal
0.0155743	0.870704	Normal
0.0156663	0.885557	Normal
0.0158436	0.906474	Normal
0.016117	0.930858	Normal
0.016353	0.947899	Normal
0.0166784	0.967829	Normal
0.01689	0.979257	Normal
0.0173224	1	Normal
0.027319	0.0679473	Tumor
0.0273406	0.0915901	Tumor
0.0272572	0.115081	Tumor
0.0271134	0.133971	Tumor
0.0268477	0.156794	Tumor
0.0266001	0.172844	Tumor
0.0262939	0.189291	Tumor
0.0258077	0.211044	Tumor
0.0252847	0.230896	Tumor
0.0248469	0.245673	Tumor
0.0243229	0.261784	Tumor
0.0235437	0.283419	Tumor
0.0227148	0.304201	Tumor
0.0216099	0.328084	Tumor
0.0207691	0.34405	Tumor
0.0199762	0.358124	Tumor
0.0186811	0.379923	Tumor
0.0175649	0.398128	Tumor
0.0164462	0.416304	Tumor
0.015099	0.436104	Tumor
0.0136162	0.455188	Tumor
0.0121625	0.472994	Tumor
0.0106343	0.491993	Tumor
0.00935717	0.509163	Tumor
0.0081227	0.528718	Tumor
0.00698587	0.548155	Tumor
0.00584194	0.566449	Tumor
0.00457049	0.586503	Tumor
0.00333475	0.606805	Tumor
0.00232376	0.625143	Tumor
0.00147784	0.643256	Tumor
0.000859333	0.660564	Tumor
0.00041009	0.680241	Tumor
0.00017502	0.699857	Tumor
8.45508e-05	0.718024	Tumor
5.6988e-05	0.737872	Tumor
3.38459e-05	0.756909	Tumor
-4.55232e-05	0.774998	Tumor
-0.000123358	0.791795	Tumor
-0.000125938	0.811	Tumor
-3.26853e-05	0.833931	Tumor
7.93958e-05	0.849988	Tumor
0.000261421	0.870704	Tumor
0.000406179	0.885557	Tumor
0.000632825	0.906474	Tumor
0.000949837	0.930858	Tumor
0.00120906	0.947899	Tumor
0.00155565	0.967829	Tumor
0.00177706	0.979257	Tumor
0.00222423	1	Tumor
0.0356183	0.0679473	Tumor
0.0356748	0.0915901	Tumor
0.03559	0.115081	Tumor
0.0354179	0.133971	Tumor
0.0350844	0.156794	Tumor
0.0347662	0.172844	Tumor
0.0343676	0.189291	Tumor
0.0337237	0.211044	Tumor
0.0330224	0.230896	Tumor
0.032433	0.245673	Tumor
0.031728	0.261784	Tumor
0.0306836	0.283419	Tumor
0.0295807	0.304201	Tumor
0.0281028	0.328084	Tumor
0.0269688	0.34405	Tumor
0.025898	0.358124	Tumor
0.0241537	0.379923	Tumor
0.0226619	0.398128	Tumor
0.0211842	0.416304	Tumor
0.0194093	0.436104	Tumor
0.0174458	0.455188	Tumor
0.0155198	0.472994	Tumor
0.0135004	0.491993	Tumor
0.0118238	0.509163	Tumor
0.0102251	0.528718	Tumor
0.00880787	0.548155	Tumor
0.00743493	0.566449	Tumor
0.00594867	0.586503	Tumor
0.00453122	0.606805	Tumor
0.00338453	0.625143	Tumor
0.00242885	0.643256	Tumor
0.00172602	0.660564	Tumor
0.00122128	0.680241	Tumor
0.000978014	0.699857	Tumor
0.000906427	0.718024	Tumor
0.000911524	0.737872	Tumor
0.000914926	0.756909	Tumor
0.000841416	0.774998	Tumor
0.00076255	0.791795	Tumor
0.000773188	0.811	Tumor
0.000897606	0.833931	Tumor
0.00103845	0.849988	Tumor
0.00126226	0.870704	Tumor
0.00143795	0.885557	Tumor
0.00171032	0.906474	Tumor
0.00208778	0.930858	Tumor
0.00239456	0.947899	Tumor
0.00280307	0.967829	Tumor
0.00306333	0.979257	Tumor
0.00358785	1	Tumor
0.0676962	0.0679473	Tumor
0.0730881	0.0915901	Tumor
0.0774989	0.115081	Tumor
0.0803378	0.133971	Tumor
0.0828976	0.156794	Tumor
0.0841114	0.172844	Tumor
0.0848395	0.189291	Tumor
0.0848797	0.211044	Tumor
0.0839985	0.230896	Tumor
0.0828424	0.245673	Tumor
0.0811557	0.261784	Tumor
0.0782923	0.283419	Tumor
0.0750189	0.304201	Tumor
0.0698862	0.328084	Tumor
0.0654163	0.34405	Tumor
0.0609816	0.358124	Tumor
0.0535473	0.379923	Tumor
0.0471499	0.398128	Tumor
0.0409224	0.416304	Tumor
0.0325017	0.436104	Tumor
0.0218944	0.455188	Tumor
0.0110634	0.472994	Tumor
-0.000154354	0.491993	Tumor
-0.00884774	0.509163	Tumor
-0.0157126	0.528718	Tumor
-0.019472	0.548155	Tumor
-0.0214386	0.566449	Tumor
-0.0222174	0.586503	Tumor
-0.0219439	0.606805	Tumor
-0.021129	0.625143	Tumor
-0.0201107	0.643256	Tumor
-0.0192173	0.660564	Tumor
-0.0175359	0.680241	Tumor
-0.0146606	0.699857	Tumor
-0.0114716	0.718024	Tumor
-0.00800718	0.737872	Tumor
-0.005284	0.756909	Tumor
-0.00376632	0.774998	Tumor
-0.00293296	0.791795	Tumor
-0.00189224	0.811	Tumor
-0.000680439	0.833931	Tumor
4.99121e-05	0.849988	Tumor
0.000725749	0.870704	Tumor
0.000951974	0.885557	Tumor
0.000943844	0.906474	Tumor
0.000593166	0.930858	Tumor
0.000151942	0.947899	Tumor
-0.000546399	0.967829	Tumor
-0.00102689	0.979257	Tumor
-0.00203075	1	Tumor
0.0170116	0.0679473	Tumor
0.0227675	0.0915901	Tumor
0.0278214	0.115081	Tumor
0.0313938	0.133971	Tumor
0.0351126	0.156794	Tumor
0.0373289	0.172844	Tumor
0.0392522	0.189291	Tumor
0.0411721	0.211044	Tumor
0.0422914	0.230896	Tumor
0.0427712	0.245673	Tumor
0.0429845	0.261784	Tumor
0.04282	0.283419	Tumor
0.0422445	0.304201	Tumor
0.0410061	0.328084	Tumor
0.0397824	0.34405	Tumor
0.0384561	0.358124	Tumor
0.0359714	0.379923	Tumor
0.0335217	0.398128	Tumor
0.030762	0.416304	Tumor
0.0260389	0.436104	Tumor
0.019302	0.455188	Tumor
0.0120617	0.472994	Tumor
0.00434762	0.491993	Tumor
-0.00173281	0.509163	Tumor
-0.00657519	0.528718	Tumor
-0.0095046	0.548155	Tumor
-0.0115503	0.566449	Tumor
-0.0130769	0.586503	Tumor
-0.0139432	0.606805	Tumor
-0.0142103	0.625143	Tumor
-0.014059	0.643256	Tumor
-0.013586	0.660564	Tumor
-0.012113	0.680241	Tumor
-0.00948125	0.699857	Tumor
-0.00649817	0.718024	Tumor
-0.00318059	0.737872	Tumor
-0.000466518	0.756909	Tumor
0.00121187	0.774998	Tumor
0.00232732	0.791795	Tumor
0.00378716	0.811	Tumor
0.00562217	0.833931	Tumor
0.00686068	0.849988	Tumor
0.00826982	0.870704	Tumor
0.00906984	0.885557	Tumor
0.00991602	0.906474	Tumor
0.0106185	0.930858	Tumor
0.0109551	0.947899	Tumor
0.0112155	0.967829	Tumor
0.0113108	0.979257	Tumor
0.0114044	1	Tumor
-0.0163822	0.0679473	Normal
-0.0135608	0.0915901	Normal
-0.0106876	0.115081	Normal
-0.00835449	0.133971	Normal
-0.00554143	0.156794	Normal
-0.0035859	0.172844	Normal
-0.00161702	0.189291	Normal
0.000859617	0.211044	Normal
0.00302398	0.230896	Normal
0.00463881	0.245673	Normal
0.00645808	0.261784	Normal
0.00909156	0.283419	Normal
0.0119393	0.304201	Normal
0.0143369	0.328084	Normal
0.0150954	0.34405	Normal
0.015547	0.358124	Normal
0.0164574	0.379923	Normal
0.0180086	0.398128	Normal
0.0208564	0.416304	Normal
0.027671	0.436104	Normal
0.0380776	0.455188	Normal
0.049279	0.472994	Normal
0.0608189	0.491993	Normal
0.0691671	0.509163	Normal
0.0742202	0.528718	Normal
0.0744006	0.548155	Normal
0.0719321	0.566449	Normal
0.0673037	0.586503	Normal
0.0616695	0.606805	Normal
0.0567119	0.625143	Normal
0.0527952	0.643256	Normal
0.0507167	0.660564	Normal
0.0500506	0.680241	Normal
0.0501111	0.699857	Normal
0.0504696	0.718024	Normal
0.0508155	0.737872	Normal
0.0507351	0.756909	Normal
0.049952	0.774998	Normal
0.0486583	0.791795	Normal
0.0468849	0.811	Normal
0.0445187	0.833931	Normal
0.0428043	0.849988	Normal
0.0406516	0.870704	Normal
0.0392268	0.885557	Normal
0.0373561	0.906474	Normal
0.0352327	0.930858	Normal
0.0337588	0.947899	Normal
0.0320179	0.967829	Normal
0.0310009	0.979257	Normal
0.0290991	1	Normal
-0.0202185	0.0679473	Tumor
-0.0135105	0.0915901	Tumor
-0.00733424	0.115081	Tumor
-0.00270588	0.133971	Tumor
0.00250137	0.156794	Tumor
0.00592154	0.172844	Tumor
0.00922762	0.189291	Tumor
0.0132621	0.211044	Tumor
0.0165638	0.230896	Tumor
0.0187723	0.245673	Tumor
0.0209261	0.261784	Tumor
0.0233815	0.283419	Tumor
0.025244	0.304201	Tumor
0.0272577	0.328084	Tumor
0.0286404	0.34405	Tumor
0.0297533	0.358124	Tumor
0.03105	0.379923	Tumor
0.0315103	0.398128	Tumor
0.031185	0.416304	Tumor
0.0288982	0.436104	Tumor
0.0246112	0.455188	Tumor
0.0195746	0.472994	Tumor
0.0139437	0.491993	Tumor
0.00935298	0.509163	Tumor
0.00556788	0.528718	Tumor
0.00289768	0.548155	Tumor
0.000497077	0.566449	Tumor
-0.00189588	0.586503	Tumor
-0.0039422	0.606805	Tumor
-0.0053594	0.625143	Tumor
-0.00626228	0.643256	Tumor
-0.00657987	0.660564	Tumor
-0.00617086	0.680241	Tumor
-0.00511063	0.699857	Tumor
-0.00382944	0.718024	Tumor
-0.00241169	0.737872	Tumor
-0.00133605	0.756909	Tumor
-0.000845255	0.774998	Tumor
-0.000683167	0.791795	Tumor
-0.000455748	0.811	Tumor
-0.000182634	0.833931	Tumor
-2.69817e-05	0.849988	Tumor
8.48218e-05	0.870704	Tumor
7.58364e-05	0.885557	Tumor
-4.5691e-05	0.906474	Tumor
-0.000293125	0.930858	Tumor
-0.000525979	0.947899	Tumor
-0.000853032	0.967829	Tumor
-0.00106417	0.979257	Tumor
-0.00148529	1	Tumor
-0.0128006	0.0679473	Normal
-0.00600579	0.0915901	Normal
0.000290203	0.115081	Normal
0.00502745	0.133971	Normal
0.0103675	0.156794	Normal
0.0138739	0.172844	Normal
0.0172556	0.189291	Normal
0.0213499	0.211044	Normal
0.0246825	0.230896	Normal
0.0269223	0.245673	Normal
0.0291382	0.261784	Normal
0.0317574	0.283419	Normal
0.033905	0.304201	Normal
0.036018	0.328084	Normal
0.0372288	0.34405	Normal
0.0381358	0.358124	Normal
0.0391972	0.379923	Normal
0.0397182	0.398128	Normal
0.0398623	0.416304	Normal
0.0389562	0.436104	Normal
0.0368217	0.455188	Normal
0.0341461	0.472994	Normal
0.0310166	0.491993	Normal
0.0283334	0.509163	Normal
0.0259097	0.528718	Normal
0.023765	0.548155	Normal
0.0214903	0.566449	Normal
0.019	0.586503	Normal
0.0167936	0.606805	Normal
0.0153428	0.625143	Normal
0.0146577	0.643256	Normal
0.0149113	0.660564	Normal
0.0166041	0.680241	Normal
0.0194624	0.699857	Normal
0.0225476	0.718024	Normal
0.0257323	0.737872	Normal
0.0279567	0.756909	Normal
0.0287302	0.774998	Normal
0.028646	0.791795	Normal
0.0284446	0.811	Normal
0.0279453	0.833931	Normal
0.0273566	0.849988	Normal
0.0262168	0.870704	Normal
0.0250824	0.885557	Normal
0.0230445	0.906474	Normal
0.0201037	0.930858	Normal
0.0177052	0.947899	Normal
0.01456	0.967829	Normal
0.0125982	0.979257	Normal
0.00875675	1	Normal
-0.01942	0.0679473	Tumor
-0.0176169	0.0915901	Tumor
-0.0157015	0.115081	Tumor
-0.0140273	0.133971	Tumor
-0.0117935	0.156794	Tumor
-0.0100541	0.172844	Tumor
-0.0081025	0.189291	Tumor
-0.00517162	0.211044	Tumor
-0.00220368	0.230896	Tumor
0.00010133	0.245673	Tumor
0.00263212	0.261784	Tumor
0.00593243	0.283419	Tumor
0.00884259	0.304201	Tumor
0.0128517	0.328084	Tumor
0.0162169	0.34405	Tumor
0.0193786	0.358124	Tumor
0.0241731	0.379923	Tumor
0.0276325	0.398128	Tumor
0.0301523	0.416304	Tumor
0.032325	0.436104	Tumor
0.0343772	0.455188	Tumor
0.0359921	0.472994	Tumor
0.03712	0.491993	Tumor
0.0373742	0.509163	Tumor
0.0364963	0.528718	Tumor
0.0332588	0.548155	Tumor
0.0278227	0.566449	Tumor
0.0202656	0.586503	Tumor
0.0120623	0.606805	Tumor
0.0051701	0.625143	Tumor
-0.000258688	0.643256	Tumor
-0.00337735	0.660564	Tumor
-0.00489629	0.680241	Tumor
-0.00543083	0.699857	Tumor
-0.00530363	0.718024	Tumor
-0.00475637	0.737872	Tumor
-0.00409876	0.756909	Tumor
-0.00359614	0.774998	Tumor
-0.00307893	0.791795	Tumor
-0.00207586	0.811	Tumor
-0.000355395	0.833931	Tumor
0.00115447	0.849988	Tumor
0.00343193	0.870704	Tumor
0.00526815	0.885557	Tumor
0.00813976	0.906474	Tumor
0.0119422	0.930858	Tumor
0.0148992	0.947899	Tumor
0.0186798	0.967829	Tumor
0.0210078	0.979257	Tumor
0.0255386	1	Tumor
0.0288726	0.0679473	Tumor
0.0293453	0.0915901	Tumor
0.0296745	0.115081	Tumor
0.0298391	0.133971	Tumor
0.029921	0.156794	Tumor
0.0299028	0.172844	Tumor
0.0298202	0.189291	Tumor
0.0296177	0.211044	Tumor
0.0293392	0.230896	Tumor
0.0290696	0.245673	Tumor
0.0287113	0.261784	Tumor
0.0281182	0.283419	Tumor
0.0274198	0.304201	Tumor
0.0264594	0.328084	Tumor
0.0257275	0.34405	Tumor
0.0250246	0.358124	Tumor
0.0238321	0.379923	Tumor
0.0227426	0.398128	Tumor
0.0215732	0.416304	Tumor
0.0200466	0.436104	Tumor
0.0182796	0.455188	Tumor
0.0164989	0.472994	Tumor
0.0145943	0.491993	Tumor
0.0129857	0.509163	Tumor
0.011423	0.528718	Tumor
0.00991807	0.548155	Tumor
0.00831209	0.566449	Tumor
0.00646316	0.586503	Tumor
0.00462965	0.606805	Tumor
0.0031214	0.625143	Tumor
0.0018728	0.643256	Tumor
0.000994478	0.660564	Tumor
0.000386804	0.680241	Tumor
7.90877e-05	0.699857	Tumor
-2.60137e-05	0.718024	Tumor
-3.73715e-05	0.737872	Tumor
-3.83391e-05	0.756909	Tumor
-0.000113224	0.774998	Tumor
-0.000183944	0.791795	Tumor
-0.000140518	0.811	Tumor
5.12365e-05	0.833931	Tumor
0.000254541	0.849988	Tumor
0.000573871	0.870704	Tumor
0.000826194	0.885557	Tumor
0.00121786	0.906474	Tumor
0.00175421	0.930858	Tumor
0.00218549	0.947899	Tumor
0.0027545	0.967829	Tumor
0.00311437	0.979257	Tumor
0.0038344	1	Tumor
0.0288726	0.0679473	Tumor
0.0293453	0.0915901	Tumor
0.0296745	0.115081	Tumor
0.0298391	0.133971	Tumor
0.029921	0.156794	Tumor
0.0299028	0.172844	Tumor
0.0298202	0.189291	Tumor
0.0296177	0.211044	Tumor
0.0293392	0.230896	Tumor
0.0290696	0.245673	Tumor
0.0287113	0.261784	Tumor
0.0281182	0.283419	Tumor
0.0274198	0.304201	Tumor
0.0264594	0.328084	Tumor
0.0257275	0.34405	Tumor
0.0250246	0.358124	Tumor
0.0238321	0.379923	Tumor
0.0227426	0.398128	Tumor
0.0215732	0.416304	Tumor
0.0200466	0.436104	Tumor
0.0182796	0.455188	Tumor
0.0164989	0.472994	Tumor
0.0145943	0.491993	Tumor
0.0129857	0.509163	Tumor
0.011423	0.528718	Tumor
0.00991807	0.548155	Tumor
0.00831209	0.566449	Tumor
0.00646316	0.586503	Tumor
0.00462965	0.606805	Tumor
0.0031214	0.625143	Tumor
0.0018728	0.643256	Tumor
0.000994478	0.660564	Tumor
0.000386804	0.680241	Tumor
7.90877e-05	0.699857	Tumor
-2.60137e-05	0.718024	Tumor
-3.73715e-05	0.737872	Tumor
-3.83391e-05	0.756909	Tumor
-0.000113224	0.774998	Tumor
-0.000183944	0.791795	Tumor
-0.000140518	0.811	Tumor
5.12365e-05	0.833931	Tumor
0.000254541	0.849988	Tumor
0.000573871	0.870704	Tumor
0.000826194	0.885557	Tumor
0.00121786	0.906474	Tumor
0.00175421	0.930858	Tumor
0.00218549	0.947899	Tumor
0.0027545	0.967829	Tumor
0.00311437	0.979257	Tumor
0.0038344	1	Tumor
0.045604	0.0679473	Tumor
0.0447734	0.0915901	Tumor
0.0438133	0.115081	Tumor
0.0429373	0.133971	Tumor
0.041748	0.156794	Tumor
0.0408215	0.172844	Tumor
0.0397912	0.189291	Tumor
0.0382952	0.211044	Tumor
0.0368069	0.230896	Tumor
0.0356338	0.245673	Tumor
0.0343009	0.261784	Tumor
0.0324384	0.283419	Tumor
0.0305907	0.304201	Tumor
0.0281587	0.328084	Tumor
0.0262905	0.34405	Tumor
0.0245492	0.358124	Tumor
0.0217956	0.379923	Tumor
0.0195582	0.398128	Tumor
0.0174933	0.416304	Tumor
0.0152851	0.436104	Tumor
0.0130624	0.455188	Tumor
0.0110004	0.472994	Tumor
0.00891282	0.491993	Tumor
0.00721192	0.509163	Tumor
0.00559195	0.528718	Tumor
0.00420704	0.548155	Tumor
0.00295846	0.566449	Tumor
0.00167756	0.586503	Tumor
0.000503013	0.606805	Tumor
-0.000427379	0.625143	Tumor
-0.00120237	0.643256	Tumor
-0.00178956	0.660564	Tumor
-0.00219143	0.680241	Tumor
-0.00231246	0.699857	Tumor
-0.00226081	0.718024	Tumor
-0.00211835	0.737872	Tumor
-0.00198856	0.756909	Tumor
-0.00195413	0.774998	Tumor
-0.00193626	0.791795	Tumor
-0.00180696	0.811	Tumor
-0.00153455	0.833931	Tumor
-0.00128913	0.849988	Tumor
-0.000933183	0.870704	Tumor
-0.000667037	0.885557	Tumor
-0.000273589	0.906474	Tumor
0.000238841	0.930858	Tumor
0.000636855	0.947899	Tumor
0.00114973	0.967829	Tumor
0.00146905	0.979257	Tumor
0.00209995	1	Tumor
0.0256295	0.0679473	Tumor
0.0229698	0.0915901	Tumor
0.0206911	0.115081	Tumor
0.0190984	0.133971	Tumor
0.0174317	0.156794	Tumor
0.0164123	0.172844	Tumor
0.0154855	0.189291	Tumor
0.0143839	0.211044	Tumor
0.0135273	0.230896	Tumor
0.0130324	0.245673	Tumor
0.012676	0.261784	Tumor
0.0125731	0.283419	Tumor
0.0129704	0.304201	Tumor
0.0139676	0.328084	Tumor
0.0148868	0.34405	Tumor
0.0158675	0.358124	Tumor
0.0177054	0.379923	Tumor
0.0195415	0.398128	Tumor
0.021652	0.416304	Tumor
0.0253195	0.436104	Tumor
0.0304567	0.455188	Tumor
0.0357646	0.472994	Tumor
0.0410279	0.491993	Tumor
0.0446161	0.509163	Tumor
0.0463806	0.528718	Tumor
0.0459932	0.548155	Tumor
0.0447897	0.566449	Tumor
0.0428921	0.586503	Tumor
0.0407399	0.606805	Tumor
0.0389296	0.625143	Tumor
0.0375663	0.643256	Tumor
0.0369223	0.660564	Tumor
0.0366241	0.680241	Tumor
0.0362815	0.699857	Tumor
0.0359395	0.718024	Tumor
0.0355559	0.737872	Tumor
0.035195	0.756909	Tumor
0.0348736	0.774998	Tumor
0.0344912	0.791795	Tumor
0.0338806	0.811	Tumor
0.0330623	0.833931	Tumor
0.0325294	0.849988	Tumor
0.032013	0.870704	Tumor
0.0318347	0.885557	Tumor
0.0317992	0.906474	Tumor
0.0319178	0.930858	Tumor
0.0320814	0.947899	Tumor
0.0323349	0.967829	Tumor
0.032502	0.979257	Tumor
0.0328287	1	Tumor
0.0148568	0.0679473	Tumor
0.015478	0.0915901	Tumor
0.0159867	0.115081	Tumor
0.016317	0.133971	Tumor
0.0166221	0.156794	Tumor
0.0167748	0.172844	Tumor
0.0168781	0.189291	Tumor
0.0169313	0.211044	Tumor
0.0168968	0.230896	Tumor
0.0168202	0.245673	Tumor
0.0166877	0.261784	Tumor
0.0164302	0.283419	Tumor
0.016098	0.304201	Tumor
0.015598	0.328084	Tumor
0.0151895	0.34405	Tumor
0.0147843	0.358124	Tumor
0.0140811	0.379923	Tumor
0.0134309	0.398128	Tumor
0.0127318	0.416304	Tumor
0.0117832	0.436104	Tumor
0.0106385	0.455188	Tumor
0.00946636	0.472994	Tumor
0.00820951	0.491993	Tumor
0.00715795	0.509163	Tumor
0.00616502	0.528718	Tumor
0.00527718	0.548155	Tumor
0.00438604	0.566449	Tumor
0.00339842	0.586503	Tumor
0.00244225	0.606805	Tumor
0.00166411	0.625143	Tumor
0.00101823	0.643256	Tumor
0.0005528	0.660564	Tumor
0.000212819	0.680241	Tumor
2.44761e-05	0.699857	Tumor
-5.57238e-05	0.718024	Tumor
-8.36782e-05	0.737872	Tumor
-9.4625e-05	0.756909	Tumor
-0.000129291	0.774998	Tumor
-0.00015385	0.791795	Tumor
-0.00011484	0.811	Tumor
1.07662e-05	0.833931	Tumor
0.000140499	0.849988	Tumor
0.000346959	0.870704	Tumor
0.000515035	0.885557	Tumor
0.000781337	0.906474	Tumor
0.00114668	0.930858	Tumor
0.00143948	0.947899	Tumor
0.00182357	0.967829	Tumor
0.002065	0.979257	Tumor
0.00254458	1	Tumor
0.0198803	0.0679473	Tumor
0.0185057	0.0915901	Tumor
0.0174373	0.115081	Tumor
0.0168017	0.133971	Tumor
0.0163096	0.156794	Tumor
0.0161501	0.172844	Tumor
0.0161513	0.189291	Tumor
0.0163844	0.211044	Tumor
0.0167989	0.230896	Tumor
0.0172267	0.245673	Tumor
0.0178039	0.261784	Tumor
0.0187523	0.283419	Tumor
0.01984	0.304201	Tumor
0.0216594	0.328084	Tumor
0.0232971	0.34405	Tumor
0.0249243	0.358124	Tumor
0.0276119	0.379923	Tumor
0.0298455	0.398128	Tumor
0.0319024	0.416304	Tumor
0.035014	0.436104	Tumor
0.0392869	0.455188	Tumor
0.0435517	0.472994	Tumor
0.0475068	0.491993	Tumor
0.0497879	0.509163	Tumor
0.0499776	0.528718	Tumor
0.0473825	0.548155	Tumor
0.0431702	0.566449	Tumor
0.0372731	0.586503	Tumor
0.0306883	0.606805	Tumor
0.0248566	0.625143	Tumor
0.0197884	0.643256	Tumor
0.016101	0.660564	Tumor
0.0123851	0.680241	Tumor
0.00828687	0.699857	Tumor
0.00454393	0.718024	Tumor
0.000958019	0.737872	Tumor
-0.00155533	0.756909	Tumor
-0.00271176	0.774998	Tumor
-0.00307019	0.791795	Tumor
-0.0032679	0.811	Tumor
-0.00296095	0.833931	Tumor
-0.00223647	0.849988	Tumor
-0.000484731	0.870704	Tumor
0.00145593	0.885557	Tumor
0.00513897	0.906474	Tumor
0.0106462	0.930858	Tumor
0.0152293	0.947899	Tumor
0.0213139	0.967829	Tumor
0.025139	0.979257	Tumor
0.0326746	1	Tumor
0.0452438	0.0679473	Tumor
0.0448577	0.0915901	Tumor
0.0443343	0.115081	Tumor
0.0438103	0.133971	Tumor
0.0430524	0.156794	Tumor
0.0424361	0.172844	Tumor
0.0417321	0.189291	Tumor
0.0406874	0.211044	Tumor
0.0396245	0.230896	Tumor
0.0387682	0.245673	Tumor
0.0377734	0.261784	Tumor
0.0363413	0.283419	Tumor
0.0348664	0.304201	Tumor
0.0329403	0.328084	Tumor
0.0314909	0.34405	Tumor
0.0301378	0.358124	Tumor
0.0279599	0.379923	Tumor
0.0261202	0.398128	Tumor
0.0243187	0.416304	Tumor
0.0222324	0.436104	Tumor
0.020008	0.455188	Tumor
0.017863	0.472994	Tumor
0.0156255	0.491993	Tumor
0.0137564	0.509163	Tumor
0.0119327	0.528718	Tumor
0.0102511	0.548155	Tumor
0.00858131	0.566449	Tumor
0.00674107	0.586503	Tumor
0.00496146	0.606805	Tumor
0.00350749	0.625143	Tumor
0.00228763	0.643256	Tumor
0.00138719	0.660564	Tumor
0.000726074	0.680241	Tumor
0.000378591	0.699857	Tumor
0.000243099	0.718024	Tumor
0.000199462	0.737872	Tumor
0.000162458	0.756909	Tumor
4.33051e-05	0.774998	Tumor
-7.35546e-05	0.791795	Tumor
-8.09299e-05	0.811	Tumor
5.12253e-05	0.833931	Tumor
0.00021241	0.849988	Tumor
0.000475588	0.870704	Tumor
0.000685594	0.885557	Tumor
0.00101528	0.906474	Tumor
0.00147749	0.930858	Tumor
0.001856	0.947899	Tumor
0.00236252	0.967829	Tumor
0.00268627	0.979257	Tumor
0.00334041	1	Tumor
0.0225584	0.0679473	Tumor
0.0229417	0.0915901	Tumor
0.0232886	0.115081	Tumor
0.0235483	0.133971	Tumor
0.0238455	0.156794	Tumor
0.0240472	0.172844	Tumor
0.0242506	0.189291	Tumor
0.0245131	0.211044	Tumor
0.024734	0.230896	Tumor
0.0248795	0.245673	Tumor
0.0250132	0.261784	Tumor
0.0251408	0.283419	Tumor
0.025194	0.304201	Tumor
0.0252171	0.328084	Tumor
0.0252286	0.34405	Tumor
0.0252266	0.358124	Tumor
0.0251833	0.379923	Tumor
0.025093	0.398128	Tumor
0.0249373	0.416304	Tumor
0.0245563	0.436104	Tumor
0.0239507	0.455188	Tumor
0.0232822	0.472994	Tumor
0.0225722	0.491993	Tumor
0.0220302	0.509163	Tumor
0.0216442	0.528718	Tumor
0.0214989	0.548155	Tumor
0.0214681	0.566449	Tumor
0.0214977	0.586503	Tumor
0.0215358	0.606805	Tumor
0.0215258	0.625143	Tumor
0.0214283	0.643256	Tumor
0.0212132	0.660564	Tumor
0.0210048	0.680241	Tumor
0.0209315	0.699857	Tumor
0.0208498	0.718024	Tumor
0.0205984	0.737872	Tumor
0.0200554	0.756909	Tumor
0.0191359	0.774998	Tumor
0.0180266	0.791795	Tumor
0.0166498	0.811	Tumor
0.0148023	0.833931	Tumor
0.0133436	0.849988	Tumor
0.0112192	0.870704	Tumor
0.00950306	0.885557	Tumor
0.0068281	0.906474	Tumor
0.003379	0.930858	Tumor
0.000764801	0.947899	Tumor
-0.00249776	0.967829	Tumor
-0.00446537	0.979257	Tumor
-0.00821072	1	Tumor
0.0443438	0.0679473	Tumor
0.0445435	0.0915901	Tumor
0.0445841	0.115081	Tumor
0.0445061	0.133971	Tumor
0.0442845	0.156794	Tumor
0.0440476	0.172844	Tumor
0.0437374	0.189291	Tumor
0.0432365	0.211044	Tumor
0.0426873	0.230896	Tumor
0.0422119	0.245673	Tumor
0.0416205	0.261784	Tumor
0.0406918	0.283419	Tumor
0.0396378	0.304201	Tumor
0.0382599	0.328084	Tumor
0.0372557	0.34405	Tumor
0.0363093	0.358124	Tumor
0.0347191	0.379923	Tumor
0.0332648	0.398128	Tumor
0.0316877	0.416304	Tumor
0.0296631	0.436104	Tumor
0.0273774	0.455188	Tumor
0.0250916	0.472994	Tumor
0.0226395	0.491993	Tumor
0.0205403	0.509163	Tumor
0.0184381	0.528718	Tumor
0.0163122	0.548155	Tumor
0.0139796	0.566449	Tumor
0.0112444	0.586503	Tumor
0.00849194	0.606805	Tumor
0.00619914	0.625143	Tumor
0.00427579	0.643256	Tumor
0.00289653	0.660564	Tumor
0.00188068	0.680241	Tumor
0.00127072	0.699857	Tumor
0.000952288	0.718024	Tumor
0.000751745	0.737872	Tumor
0.000583889	0.756909	Tumor
0.00033783	0.774998	Tumor
0.000118381	0.791795	Tumor
4.38696e-05	0.811	Tumor
0.000155023	0.833931	Tumor
0.000332827	0.849988	Tumor
0.000646826	0.870704	Tumor
0.000908402	0.885557	Tumor
0.00133265	0.906474	Tumor
0.00194544	0.930858	Tumor
0.00245681	0.947899	Tumor
0.00314945	0.967829	Tumor
0.00359561	0.979257	Tumor
0.00450256	1	Tumor
0.104431	0.0679473	Tumor
0.101947	0.0915901	Tumor
0.0991417	0.115081	Tumor
0.0966075	0.133971	Tumor
0.0931745	0.156794	Tumor
0.0904933	0.172844	Tumor
0.087498	0.189291	Tumor
0.0830398	0.211044	Tumor
0.0785035	0.230896	Tumor
0.0749174	0.245673	Tumor
0.0708749	0.261784	Tumor
0.0653474	0.283419	Tumor
0.0600755	0.304201	Tumor
0.0531466	0.328084	Tumor
0.0477223	0.34405	Tumor
0.0426547	0.358124	Tumor
0.0347056	0.379923	Tumor
0.0283894	0.398128	Tumor
0.0227826	0.416304	Tumor
0.0166367	0.436104	Tumor
0.0100518	0.455188	Tumor
0.00383014	0.472994	Tumor
-0.00235861	0.491993	Tumor
-0.0070956	0.509163	Tumor
-0.0109553	0.528718	Tumor
-0.0128258	0.548155	Tumor
-0.0131021	0.566449	Tumor
-0.012221	0.586503	Tumor
-0.0105753	0.606805	Tumor
-0.0088765	0.625143	Tumor
-0.00739667	0.643256	Tumor
-0.00651479	0.660564	Tumor
-0.00560639	0.680241	Tumor
-0.00421885	0.699857	Tumor
-0.00272943	0.718024	Tumor
-0.00112574	0.737872	Tumor
0.000148438	0.756909	Tumor
0.000901441	0.774998	Tumor
0.00133118	0.791795	Tumor
0.00180932	0.811	Tumor
0.00232024	0.833931	Tumor
0.00261263	0.849988	Tumor
0.0028772	0.870704	Tumor
0.00296889	0.885557	Tumor
0.0029789	0.906474	Tumor
0.00286129	0.930858	Tumor
0.00270142	0.947899	Tumor
0.00243843	0.967829	Tumor
0.0022526	0.979257	Tumor
0.00185401	1	Tumor
0.0866491	0.0679473	Tumor
0.0850728	0.0915901	Tumor
0.0832593	0.115081	Tumor
0.0816121	0.133971	Tumor
0.0793855	0.156794	Tumor
0.0776577	0.172844	Tumor
0.0757428	0.189291	Tumor
0.0729762	0.211044	Tumor
0.0702353	0.230896	Tumor
0.0680775	0.245673	Tumor
0.0656251	0.261784	Tumor
0.0621919	0.283419	Tumor
0.0587725	0.304201	Tumor
0.054297	0.328084	Tumor
0.0508837	0.34405	Tumor
0.0477067	0.358124	Tumor
0.0426745	0.379923	Tumor
0.0385612	0.398128	Tumor
0.0347249	0.416304	Tumor
0.0305659	0.436104	Tumor
0.0263428	0.455188	Tumor
0.0224032	0.472994	Tumor
0.0184003	0.491993	Tumor
0.0151323	0.509163	Tumor
0.0120195	0.528718	Tumor
0.00932512	0.548155	Tumor
0.00684064	0.566449	Tumor
0.00424514	0.586503	Tumor
0.00182996	0.606805	Tumor
-0.000101886	0.625143	Tumor
-0.00171803	0.643256	Tumor
-0.00293904	0.660564	Tumor
-0.00378652	0.680241	Tumor
-0.00408063	0.699857	Tumor
-0.00403187	0.718024	Tumor
-0.00381217	0.737872	Tumor
-0.00361942	0.756909	Tumor
-0.00361677	0.774998	Tumor
-0.00364427	0.791795	Tumor
-0.00346086	0.811	Tumor
-0.00301146	0.833931	Tumor
-0.00259216	0.849988	Tumor
-0.00197962	0.870704	Tumor
-0.00152426	0.885557	Tumor
-0.000853409	0.906474	Tumor
2.62976e-05	0.930858	Tumor
0.000714839	0.947899	Tumor
0.00160882	0.967829	Tumor
0.00216907	0.979257	Tumor
0.00328352	1	Tumor
0.012672	0.0679473	Tumor
0.0171427	0.0915901	Tumor
0.021054	0.115081	Tumor
0.0238016	0.133971	Tumor
0.026632	0.156794	Tumor
0.0282925	0.172844	Tumor
0.0297035	0.189291	Tumor
0.0310073	0.211044	Tumor
0.0316218	0.230896	Tumor
0.0317746	0.245673	Tumor
0.0316903	0.261784	Tumor
0.0312428	0.283419	Tumor
0.0305447	0.304201	Tumor
0.0291656	0.328084	Tumor
0.0277996	0.34405	Tumor
0.0263658	0.358124	Tumor
0.0238375	0.379923	Tumor
0.0215528	0.398128	Tumor
0.0192252	0.416304	Tumor
0.0155246	0.436104	Tumor
0.0103005	0.455188	Tumor
0.00469715	0.472994	Tumor
-0.00128338	0.491993	Tumor
-0.0060258	0.509163	Tumor
-0.00986798	0.528718	Tumor
-0.0119229	0.548155	Tumor
-0.0127948	0.566449	Tumor
-0.012819	0.586503	Tumor
-0.0121233	0.606805	Tumor
-0.0111078	0.625143	Tumor
-0.00995643	0.643256	Tumor
-0.00890534	0.660564	Tumor
-0.00740473	0.680241	Tumor
-0.0053382	0.699857	Tumor
-0.00321298	0.718024	Tumor
-0.000986569	0.737872	Tumor
0.000737229	0.756909	Tumor
0.00171359	0.774998	Tumor
0.00221772	0.791795	Tumor
0.00272844	0.811	Tumor
0.00319797	0.833931	Tumor
0.00340488	0.849988	Tumor
0.00348482	0.870704	Tumor
0.00338925	0.885557	Tumor
0.00305236	0.906474	Tumor
0.00240696	0.930858	Tumor
0.00180085	0.947899	Tumor
0.000936637	0.967829	Tumor
0.000368045	0.979257	Tumor
-0.000794864	1	Tumor
0.0727729	0.0679473	Tumor
0.0709937	0.0915901	Tumor
0.06903	0.115081	Tumor
0.0672809	0.133971	Tumor
0.0649323	0.156794	Tumor
0.0631069	0.172844	Tumor
0.0610718	0.189291	Tumor
0.0580213	0.211044	Tumor
0.0548965	0.230896	Tumor
0.0524281	0.245673	Tumor
0.0496586	0.261784	Tumor
0.0459131	0.283419	Tumor
0.0424099	0.304201	Tumor
0.0379912	0.328084	Tumor
0.0346278	0.34405	Tumor
0.0315205	0.358124	Tumor
0.0266751	0.379923	Tumor
0.0228219	0.398128	Tumor
0.0193696	0.416304	Tumor
0.0154718	0.436104	Tumor
0.0111726	0.455188	Tumor
0.00702224	0.472994	Tumor
0.00280378	0.491993	Tumor
-0.00051528	0.509163	Tumor
-0.00335832	0.528718	Tumor
-0.00478105	0.548155	Tumor
-0.00493137	0.566449	Tumor
-0.00417239	0.586503	Tumor
-0.00285327	0.606805	Tumor
-0.00156059	0.625143	Tumor
-0.000527447	0.643256	Tumor
-6.37022e-05	0.660564	Tumor
9.78538e-05	0.680241	Tumor
0.000307283	0.699857	Tumor
0.000519357	0.718024	Tumor
0.000743387	0.737872	Tumor
0.000923989	0.756909	Tumor
0.00104026	0.774998	Tumor
0.00108866	0.791795	Tumor
0.00109048	0.811	Tumor
0.00104893	0.833931	Tumor
0.00101137	0.849988	Tumor
0.000977422	0.870704	Tumor
0.00097802	0.885557	Tumor
0.00101818	0.906474	Tumor
0.001105	0.930858	Tumor
0.00118509	0.947899	Tumor
0.0012927	0.967829	Tumor
0.00135876	0.979257	Tumor
[truncated: 31,201 more rows]

## Sheet: panel_f
Cell-state abundance	Pseudotime (bin)	Disease state
0.0113769	0.0679473	Normal
0.0071256	0.0915901	Normal
0.00362636	0.115081	Normal
0.00130378	0.133971	Normal
-0.000956395	0.156794	Normal
-0.00221038	0.172844	Normal
-0.00322629	0.189291	Normal
-0.00432307	0.211044	Normal
-0.00508056	0.230896	Normal
-0.00539762	0.245673	Normal
-0.00541931	0.261784	Normal
-0.00477409	0.283419	Normal
-0.00325476	0.304201	Normal
-0.00212016	0.328084	Normal
-0.00215747	0.34405	Normal
-0.0022433	0.358124	Normal
-0.00162793	0.379923	Normal
0.000405101	0.398128	Normal
0.00461715	0.416304	Normal
0.0160336	0.436104	Normal
0.0342894	0.455188	Normal
0.05399	0.472994	Normal
0.0739127	0.491993	Normal
0.087566	0.509163	Normal
0.0940514	0.528718	Normal
0.0890837	0.548155	Normal
0.0769992	0.566449	Normal
0.0591007	0.586503	Normal
0.03992	0.606805	Normal
0.0250495	0.625143	Normal
0.0156857	0.643256	Normal
0.0143534	0.660564	Normal
0.021515	0.680241	Normal
0.033969	0.699857	Normal
0.0481695	0.718024	Normal
0.0643336	0.737872	Normal
0.0782606	0.756909	Normal
0.0880579	0.774998	Normal
0.0950887	0.791795	Normal
0.103344	0.811	Normal
0.113552	0.833931	Normal
0.120957	0.849988	Normal
0.130862	0.870704	Normal
0.13823	0.885557	Normal
0.148912	0.906474	Normal
0.161712	0.930858	Normal
0.170877	0.947899	Normal
0.181822	0.967829	Normal
0.188208	0.979257	Normal
0.2	1	Normal
0.0218484	0.0679473	Tumor
0.0238731	0.0915901	Tumor
0.025675	0.115081	Tumor
0.0269742	0.133971	Tumor
0.0283676	0.156794	Tumor
0.0292331	0.172844	Tumor
0.030023	0.189291	Tumor
0.0308734	0.211044	Tumor
0.0314337	0.230896	Tumor
0.0317264	0.245673	Tumor
0.0319326	0.261784	Tumor
0.032038	0.283419	Tumor
0.0319706	0.304201	Tumor
0.0316598	0.328084	Tumor
0.0313003	0.34405	Tumor
0.0308916	0.358124	Tumor
0.0301053	0.379923	Tumor
0.0293215	0.398128	Tumor
0.0284389	0.416304	Tumor
0.0270774	0.436104	Tumor
0.0252382	0.455188	Tumor
0.023233	0.472994	Tumor
0.0209716	0.491993	Tumor
0.0189791	0.509163	Tumor
0.0169595	0.528718	Tumor
0.014923	0.548155	Tumor
0.0127237	0.566449	Tumor
0.0102267	0.586503	Tumor
0.00785442	0.606805	Tumor
0.00606007	0.625143	Tumor
0.00480519	0.643256	Tumor
0.00425604	0.660564	Tumor
0.0045098	0.680241	Tumor
0.0054518	0.699857	Tumor
0.00665593	0.718024	Tumor
0.00802506	0.737872	Tumor
0.00908886	0.756909	Tumor
0.00959988	0.774998	Tumor
0.00978188	0.791795	Tumor
0.0100153	0.811	Tumor
0.0103068	0.833931	Tumor
0.0105049	0.849988	Tumor
0.0107354	0.870704	Tumor
0.0108724	0.885557	Tumor
0.0110411	0.906474	Tumor
0.0112313	0.930858	Tumor
0.0113618	0.947899	Tumor
0.0115137	0.967829	Tumor
0.0116012	0.979257	Tumor
0.0117619	1	Tumor
0.0263296	0.0679473	Normal
0.0155271	0.0915901	Normal
0.00632483	0.115081	Normal
7.66851e-05	0.133971	Normal
-0.00604932	0.156794	Normal
-0.00939418	0.172844	Normal
-0.0119714	0.189291	Normal
-0.0137713	0.211044	Normal
-0.0137824	0.230896	Normal
-0.0129195	0.245673	Normal
-0.0112535	0.261784	Normal
-0.00803348	0.283419	Normal
-0.00412904	0.304201	Normal
0.00254682	0.328084	Normal
0.00867011	0.34405	Normal
0.0148254	0.358124	Normal
0.0251439	0.379923	Normal
0.0338947	0.398128	Normal
0.0421681	0.416304	Normal
0.0551621	0.436104	Normal
0.0736219	0.455188	Normal
0.0929308	0.472994	Normal
0.112429	0.491993	Normal
0.126217	0.509163	Normal
0.134085	0.528718	Normal
0.132306	0.548155	Normal
0.124228	0.566449	Normal
0.110603	0.586503	Normal
0.0942839	0.606805	Normal
0.0795738	0.625143	Normal
0.067066	0.643256	Normal
0.0587449	0.660564	Normal
0.0517982	0.680241	Normal
0.0448941	0.699857	Normal
0.0389222	0.718024	Normal
0.0333082	0.737872	Normal
0.0292496	0.756909	Normal
0.0269882	0.774998	Normal
0.0259314	0.791795	Normal
0.0253449	0.811	Normal
0.0257817	0.833931	Normal
0.026996	0.849988	Normal
0.0298825	0.870704	Normal
0.0329959	0.885557	Normal
0.0387297	0.906474	Normal
0.0470999	0.930858	Normal
0.0539925	0.947899	Normal
0.0631082	0.967829	Normal
0.0688346	0.979257	Normal
0.0801306	1	Normal
0.0994152	0.0679473	Tumor
0.0891664	0.0915901	Tumor
0.0796088	0.115081	Tumor
0.0723838	0.133971	Tumor
0.064213	0.156794	Tumor
0.0588387	0.172844	Tumor
0.0536546	0.189291	Tumor
0.0471953	0.211044	Tumor
0.0416354	0.230896	Tumor
0.0377225	0.245673	Tumor
0.0336923	0.261784	Tumor
0.0286942	0.283419	Tumor
0.0243732	0.304201	Tumor
0.0196815	0.328084	Tumor
0.0166467	0.34405	Tumor
0.01414	0.358124	Tumor
0.0107495	0.379923	Tumor
0.00855047	0.398128	Tumor
0.00710009	0.416304	Tumor
0.00726578	0.436104	Tumor
0.0091927	0.455188	Tumor
0.0117035	0.472994	Tumor
0.0142481	0.491993	Tumor
0.0156621	0.509163	Tumor
0.0153333	0.528718	Tumor
0.0131325	0.548155	Tumor
0.010324	0.566449	Tumor
0.00681424	0.586503	Tumor
0.00322378	0.606805	Tumor
0.000313661	0.625143	Tumor
-0.0019215	0.643256	Tumor
-0.00317443	0.660564	Tumor
-0.00385556	0.680241	Tumor
-0.00426732	0.699857	Tumor
-0.00444358	0.718024	Tumor
-0.00444691	0.737872	Tumor
-0.00429965	0.756909	Tumor
-0.00405509	0.774998	Tumor
-0.00383969	0.791795	Tumor
-0.00364665	0.811	Tumor
-0.00333417	0.833931	Tumor
-0.00296218	0.849988	Tumor
-0.00217091	0.870704	Tumor
-0.00131276	0.885557	Tumor
0.000342491	0.906474	Tumor
0.00285511	0.930858	Tumor
0.00495173	0.947899	Tumor
0.00772682	0.967829	Tumor
0.00946266	0.979257	Tumor
0.0128571	1	Tumor
0.0157708	0.0679473	Normal
0.0118693	0.0915901	Normal
0.00860479	0.115081	Normal
0.00644798	0.133971	Normal
0.0044297	0.156794	Normal
0.0034131	0.172844	Normal
0.00273089	0.189291	Normal
0.00252376	0.211044	Normal
0.00303401	0.230896	Normal
0.00377649	0.245673	Normal
0.00487681	0.261784	Normal
0.00672691	0.283419	Normal
0.00877981	0.304201	Normal
0.0110047	0.328084	Normal
0.0123851	0.34405	Normal
0.0136736	0.358124	Normal
0.016055	0.379923	Normal
0.0186496	0.398128	Normal
0.0220306	0.416304	Normal
0.0300237	0.436104	Normal
0.0429445	0.455188	Normal
0.0570721	0.472994	Normal
0.0716806	0.491993	Normal
0.0821785	0.509163	Normal
0.0882718	0.528718	Normal
0.0867483	0.548155	Normal
0.0800635	0.566449	Normal
0.0689089	0.586503	Normal
0.0557267	0.606805	Normal
0.0440794	0.625143	Normal
0.0345228	0.643256	Normal
0.0286998	0.660564	Normal
0.024815	0.680241	Normal
0.0217412	0.699857	Normal
0.0197435	0.718024	Normal
0.0186467	0.737872	Normal
0.0188076	0.756909	Normal
0.0201946	0.774998	Normal
0.0223557	0.791795	Normal
0.0255796	0.811	Normal
0.0306587	0.833931	Normal
0.0351259	0.849988	Normal
0.0421399	0.870704	Normal
0.0481211	0.885557	Normal
0.0578634	0.906474	Normal
0.0710173	0.930858	Normal
0.0813305	0.947899	Normal
0.0945347	0.967829	Normal
0.102651	0.979257	Normal
0.118374	1	Normal
0.0654013	0.0679473	Tumor
0.0668652	0.0915901	Tumor
0.067871	0.115081	Tumor
0.068353	0.133971	Tumor
0.068544	0.156794	Tumor
0.0684202	0.172844	Tumor
0.0680708	0.189291	Tumor
0.067229	0.211044	Tumor
0.0660728	0.230896	Tumor
0.064984	0.245673	Tumor
0.0635857	0.261784	Tumor
0.0613788	0.283419	Tumor
0.0589255	0.304201	Tumor
0.0555265	0.328084	Tumor
0.052865	0.34405	Tumor
0.050312	0.358124	Tumor
0.046068	0.379923	Tumor
0.0423433	0.398128	Tumor
0.0385486	0.416304	Tumor
0.0335086	0.436104	Tumor
0.0274168	0.455188	Tumor
0.0212348	0.472994	Tumor
0.0147312	0.491993	Tumor
0.0094703	0.509163	Tumor
0.00482991	0.528718	Tumor
0.00119902	0.548155	Tumor
-0.00206802	0.566449	Tumor
-0.00536007	0.586503	Tumor
-0.0082534	0.606805	Tumor
-0.010373	0.625143	Tumor
-0.0119041	0.643256	Tumor
-0.0127548	0.660564	Tumor
-0.0126973	0.680241	Tumor
-0.0116338	0.699857	Tumor
-0.0101307	0.718024	Tumor
-0.00833592	0.737872	Tumor
-0.00686961	0.756909	Tumor
-0.00607453	0.774998	Tumor
-0.0056024	0.791795	Tumor
-0.00483684	0.811	Tumor
-0.00372272	0.833931	Tumor
-0.00288681	0.849988	Tumor
-0.00183259	0.870704	Tumor
-0.00114883	0.885557	Tumor
-0.000268052	0.906474	Tumor
0.000734689	0.930858	Tumor
0.00143761	0.947899	Tumor
0.00227999	0.967829	Tumor
0.00277979	0.979257	Tumor
0.00373194	1	Tumor
0.0106122	0.0679473	Normal
0.00570057	0.0915901	Normal
0.00162348	0.115081	Normal
-0.0010551	0.133971	Normal
-0.00355499	0.156794	Normal
-0.00481725	0.172844	Normal
-0.0056752	0.189291	Normal
-0.00600378	0.211044	Normal
-0.00548256	0.230896	Normal
-0.00464443	0.245673	Normal
-0.00334422	0.261784	Normal
-0.0010509	0.283419	Normal
0.0016379	0.304201	Normal
0.00510519	0.328084	Normal
0.00764894	0.34405	Normal
0.0100977	0.358124	Normal
0.0143718	0.379923	Normal
0.0184869	0.398128	Normal
0.0231854	0.416304	Normal
0.0319687	0.436104	Normal
0.0449998	0.455188	Normal
0.0590003	0.472994	Normal
0.0735929	0.491993	Normal
0.0844949	0.509163	Normal
0.091905	0.528718	Normal
0.0935841	0.548155	Normal
0.0917716	0.566449	Normal
0.0871129	0.586503	Normal
0.0807481	0.606805	Normal
0.0746107	0.625143	Normal
0.0691211	0.643256	Normal
0.0652288	0.660564	Normal
0.0618419	0.680241	Normal
0.0584797	0.699857	Normal
0.0554342	0.718024	Normal
0.0522441	0.737872	Normal
0.0493789	0.756909	Normal
0.0468871	0.774998	Normal
0.0446595	0.791795	Normal
0.042078	0.811	Normal
0.0390617	0.833931	Normal
0.0370652	0.849988	Normal
0.0347212	0.870704	Normal
0.0332559	0.885557	Normal
0.0314617	0.906474	Normal
0.0296575	0.930858	Normal
0.0285648	0.947899	Normal
0.0274467	0.967829	Normal
0.0268772	0.979257	Normal
0.0259649	1	Normal
0.110448	0.0679473	Tumor
0.105001	0.0915901	Tumor
0.0996989	0.115081	Tumor
0.0955507	0.133971	Tumor
0.0907183	0.156794	Tumor
0.087462	0.172844	Tumor
0.0842667	0.189291	Tumor
0.080256	0.211044	Tumor
0.0767315	0.230896	Tumor
0.0741406	0.245673	Tumor
0.0713028	0.261784	Tumor
0.0673934	0.283419	Tumor
0.0634403	0.304201	Tumor
0.0592083	0.328084	Tumor
0.0567362	0.34405	Tumor
0.0546538	0.358124	Tumor
0.0513585	0.379923	Tumor
0.0482985	0.398128	Tumor
0.0447274	0.416304	Tumor
0.0396608	0.436104	Tumor
0.0336128	0.455188	Tumor
0.0274274	0.472994	Tumor
0.0207626	0.491993	Tumor
0.0151208	0.509163	Tumor
0.00966127	0.528718	Tumor
0.00423167	0.548155	Tumor
-0.00177294	0.566449	Tumor
-0.00870156	0.586503	Tumor
-0.0153827	0.606805	Tumor
-0.0205214	0.625143	Tumor
-0.0242143	0.643256	Tumor
-0.0259777	0.660564	Tumor
-0.025574	0.680241	Tumor
-0.023236	0.699857	Tumor
-0.0200701	0.718024	Tumor
-0.016309	0.737872	Tumor
-0.0131794	0.756909	Tumor
-0.0113408	0.774998	Tumor
-0.0101834	0.791795	Tumor
-0.00851466	0.811	Tumor
-0.00620488	0.833931	Tumor
-0.00448779	0.849988	Tumor
-0.0022832	0.870704	Tumor
-0.000789275	0.885557	Tumor
0.00124948	0.906474	Tumor
0.00369651	0.930858	Tumor
0.00547371	0.947899	Tumor
0.00764514	0.967829	Tumor
0.0089442	0.979257	Tumor
0.0114198	1	Tumor
0.0229087	0.0679473	Normal
0.0122334	0.0915901	Normal
0.00310998	0.115081	Normal
-0.00314127	0.133971	Normal
-0.00938821	0.156794	Normal
-0.012917	0.172844	Normal
-0.0157854	0.189291	Normal
-0.0182756	0.211044	Normal
-0.0192132	0.230896	Normal
-0.0191366	0.245673	Normal
-0.018346	0.261784	Normal
-0.0162016	0.283419	Normal
-0.0130672	0.304201	Normal
-0.00803135	0.328084	Normal
-0.00375407	0.34405	Normal
0.000571077	0.358124	Normal
0.00820507	0.379923	Normal
0.0153641	0.398128	Normal
0.023137	0.416304	Normal
0.0364082	0.436104	Normal
0.0553474	0.455188	Normal
0.075419	0.472994	Normal
0.0961997	0.491993	Normal
0.111679	0.509163	Normal
0.122222	0.528718	Normal
0.125182	0.548155	Normal
0.123937	0.566449	Normal
0.119405	0.586503	Normal
0.112874	0.606805	Normal
0.106532	0.625143	Normal
0.100971	0.643256	Normal
0.0972911	0.660564	Normal
0.0940959	0.680241	Normal
0.0904937	0.699857	Normal
0.0869655	0.718024	Normal
0.0830983	0.737872	Normal
0.0795689	0.756909	Normal
0.0765528	0.774998	Normal
0.0737938	0.791795	Normal
0.0703535	0.811	Normal
0.0661045	0.833931	Normal
0.0632023	0.849988	Normal
0.0597528	0.870704	Normal
0.0576074	0.885557	Normal
0.0549602	0.906474	Normal
0.0521658	0.930858	Normal
0.0503631	0.947899	Normal
0.0483747	0.967829	Normal
0.0472786	0.979257	Normal
0.0453432	1	Normal
0.0388915	0.0679473	Tumor
0.0413992	0.0915901	Tumor
0.0435212	0.115081	Tumor
0.0449809	0.133971	Tumor
0.046475	0.156794	Tumor
0.0473632	0.172844	Tumor
0.0481454	0.189291	Tumor
0.0489181	0.211044	Tumor
0.0492925	0.230896	Tumor
0.0493536	0.245673	Tumor
0.0491974	0.261784	Tumor
0.0486031	0.283419	Tumor
0.0475942	0.304201	Tumor
0.0462018	0.328084	Tumor
0.0452155	0.34405	Tumor
0.0442366	0.358124	Tumor
0.0423886	0.379923	Tumor
0.0404107	0.398128	Tumor
0.0379188	0.416304	Tumor
0.0335068	0.436104	Tumor
0.027284	0.455188	Tumor
0.0205486	0.472994	Tumor
0.0132275	0.491993	Tumor
0.00722462	0.509163	Tumor
0.00197279	0.528718	Tumor
-0.00220744	0.548155	Tumor
-0.00617154	0.566449	Tumor
-0.0102738	0.586503	Tumor
-0.0138697	0.606805	Tumor
-0.0163775	0.625143	Tumor
-0.0179324	0.643256	Tumor
-0.0183573	0.660564	Tumor
-0.017236	0.680241	Tumor
-0.0147055	0.699857	Tumor
-0.0117013	0.718024	Tumor
-0.00835191	0.737872	Tumor
-0.00571332	0.756909	Tumor
-0.00430646	0.774998	Tumor
-0.00361074	0.791795	Tumor
-0.00272215	0.811	Tumor
-0.00164414	0.833931	Tumor
-0.000950572	0.849988	Tumor
-0.000220589	0.870704	Tumor
0.00013432	0.885557	Tumor
0.000446049	0.906474	Tumor
0.000655441	0.930858	Tumor
0.000716882	0.947899	Tumor
0.000714015	0.967829	Tumor
0.000681353	0.979257	Tumor
0.000574989	1	Tumor
0.0241891	0.0679473	Normal
0.0231684	0.0915901	Normal
0.0222692	0.115081	Normal
0.0216076	0.133971	Normal
0.020856	0.156794	Normal
0.0203439	0.172844	Normal
0.0198212	0.189291	Normal
0.0191081	0.211044	Normal
0.0184764	0.230896	Normal
0.0180606	0.245673	Normal
0.0176977	0.261784	Normal
0.0174222	0.283419	Normal
0.0174626	0.304201	Normal
0.0170711	0.328084	Normal
0.0163244	0.34405	Normal
0.0155501	0.358124	Normal
0.0145038	0.379923	Normal
0.0141288	0.398128	Normal
0.014556	0.416304	Normal
0.0171798	0.436104	Normal
0.0219223	0.455188	Normal
0.0272453	0.472994	Normal
0.0327671	0.491993	Normal
0.036662	0.509163	Normal
0.0386908	0.528718	Normal
0.0377592	0.548155	Normal
0.0350751	0.566449	Normal
0.0310144	0.586503	Normal
0.0266795	0.606805	Normal
0.0234082	0.625143	Normal
0.0215319	0.643256	Normal
0.0216608	0.660564	Normal
0.0243638	0.680241	Normal
0.0288956	0.699857	Normal
0.0338926	0.718024	Normal
0.0393081	0.737872	Normal
0.0435635	0.756909	Normal
0.0459435	0.774998	Normal
0.0471506	0.791795	Normal
0.0484642	0.811	Normal
0.0498478	0.833931	Normal
0.0506381	0.849988	Normal
0.0513674	0.870704	Normal
0.0516448	0.885557	Normal
0.0516569	0.906474	Normal
0.0511459	0.930858	Normal
0.0504724	0.947899	Normal
0.0493738	0.967829	Normal
0.0486001	0.979257	Normal
0.0469436	1	Normal
0.0510153	0.0679473	Tumor
0.0501422	0.0915901	Tumor
0.0490727	0.115081	Tumor
0.0480494	0.133971	Tumor
0.0465989	0.156794	Tumor
0.0454268	0.172844	Tumor
0.0440858	0.189291	Tumor
0.0420334	0.211044	Tumor
0.0398929	0.230896	Tumor
0.0381752	0.245673	Tumor
0.0362178	0.261784	Tumor
0.0335115	0.283419	Tumor
0.030902	0.304201	Tumor
0.0274599	0.328084	Tumor
0.0247668	0.34405	Tumor
0.0222493	0.358124	Tumor
0.0182926	0.379923	Tumor
0.0151366	0.398128	Tumor
0.0123179	0.416304	Tumor
0.0091751	0.436104	Tumor
0.0057483	0.455188	Tumor
0.00246823	0.472994	Tumor
-0.000837295	0.491993	Tumor
-0.00340988	0.509163	Tumor
-0.00557094	0.528718	Tumor
-0.0067678	0.548155	Tumor
-0.00720025	0.566449	Tumor
-0.00709842	0.586503	Tumor
-0.00659533	0.606805	Tumor
-0.0059798	0.625143	Tumor
-0.00538821	0.643256	Tumor
-0.00498454	0.660564	Tumor
-0.00445594	0.680241	Tumor
-0.00361204	0.699857	Tumor
-0.0026877	0.718024	Tumor
-0.00167491	0.737872	Tumor
-0.00085006	0.756909	Tumor
-0.000334648	0.774998	Tumor
-6.70969e-06	0.791795	Tumor
0.000381484	0.811	Tumor
0.000833712	0.833931	Tumor
0.00112404	0.849988	Tumor
0.00144282	0.870704	Tumor
0.00161844	0.885557	Tumor
0.0017991	0.906474	Tumor
0.00193923	0.930858	Tumor
0.0019962	0.947899	Tumor
0.00202428	0.967829	Tumor
0.00202323	0.979257	Tumor
0.00199263	1	Tumor
0.0289118	0.0679473	Normal
0.0145586	0.0915901	Normal
0.00231492	0.115081	Normal
-0.00608356	0.133971	Normal
-0.0145224	0.156794	Normal
-0.0193454	0.172844	Normal
-0.0233416	0.189291	Normal
-0.0270991	0.211044	Normal
-0.0289568	0.230896	Normal
-0.0293619	0.245673	Normal
-0.0288492	0.261784	Normal
-0.0265881	0.283419	Normal
-0.0227114	0.304201	Normal
-0.016262	0.328084	Normal
-0.0108008	0.34405	Normal
-0.0052231	0.358124	Normal
0.00482643	0.379923	Normal
0.0145324	0.398128	Normal
0.0254133	0.416304	Normal
0.0455883	0.436104	Normal
0.0753578	0.455188	Normal
0.106848	0.472994	Normal
0.138711	0.491993	Normal
0.161082	0.509163	Normal
0.173304	0.528718	Normal
0.169985	0.548155	Normal
0.157398	0.566449	Normal
0.136916	0.586503	Normal
0.113232	0.606805	Normal
0.0929011	0.625143	Normal
0.0770624	0.643256	Normal
0.0687285	0.660564	Normal
0.0650197	0.680241	Normal
0.0630689	0.699857	Normal
0.0626543	0.718024	Normal
0.0635524	0.737872	Normal
0.0655646	0.756909	Normal
0.0683627	0.774998	Normal
0.0713853	0.791795	Normal
0.0752755	0.811	Normal
0.0811267	0.833931	Normal
0.0863892	0.849988	Normal
0.0950758	0.870704	Normal
0.102907	0.885557	Normal
0.116024	0.906474	Normal
0.133813	0.930858	Normal
0.147751	0.947899	Normal
0.165533	0.967829	Normal
0.176415	0.979257	Normal
0.197371	1	Normal
0.047302	0.0679473	Tumor
0.04504	0.0915901	Tumor
0.0427693	0.115081	Tumor
0.0409198	0.133971	Tumor
0.0386498	0.156794	Tumor
0.0370257	0.172844	Tumor
0.0353341	0.189291	Tumor
0.0330139	0.211044	Tumor
0.0308112	0.230896	Tumor
0.0291394	0.245673	Tumor
0.0273035	0.261784	Tumor
0.024847	0.283419	Tumor
0.0225341	0.304201	Tumor
0.019647	0.328084	Tumor
0.0175046	0.34405	Tumor
0.0155552	0.358124	Tumor
0.0125665	0.379923	Tumor
0.0102375	0.398128	Tumor
0.00819973	0.416304	Tumor
0.00618214	0.436104	Tumor
0.00426688	0.455188	Tumor
0.00254447	0.472994	Tumor
0.000815827	0.491993	Tumor
-0.000614849	0.509163	Tumor
-0.00205071	0.528718	Tumor
-0.00325804	0.548155	Tumor
-0.00420775	0.566449	Tumor
-0.00504301	0.586503	Tumor
-0.00567177	0.606805	Tumor
-0.00605423	0.625143	Tumor
-0.00626108	0.643256	Tumor
-0.00630168	0.660564	Tumor
-0.00602811	0.680241	Tumor
-0.00539806	0.699857	Tumor
-0.00463505	0.718024	Tumor
-0.00375723	0.737872	Tumor
-0.00302051	0.756909	Tumor
-0.00255059	0.774998	Tumor
-0.00224203	0.791795	Tumor
-0.00185658	0.811	Tumor
-0.00136594	0.833931	Tumor
-0.00101239	0.849988	Tumor
-0.000556203	0.870704	Tumor
-0.000236372	0.885557	Tumor
0.000214794	0.906474	Tumor
0.000762204	0.930858	Tumor
0.00115973	0.947899	Tumor
0.00164159	0.967829	Tumor
0.00192664	0.979257	Tumor
0.00246122	1	Tumor
0.0334608	0.0679473	Normal
0.024654	0.0915901	Normal
0.0170735	0.115081	Normal
0.0118809	0.133971	Normal
0.0067491	0.156794	Normal
0.00392764	0.172844	Normal
0.00174309	0.189291	Normal
0.000173815	0.211044	Normal
3.03866e-05	0.230896	Normal
0.000581283	0.245673	Normal
0.00169819	0.261784	Normal
0.00383626	0.283419	Normal
0.00632703	0.304201	Normal
0.0111887	0.328084	Normal
0.0160532	0.34405	Normal
0.0210047	0.358124	Normal
0.0291715	0.379923	Normal
0.035748	0.398128	Normal
0.0414008	0.416304	Normal
0.0494141	0.436104	Normal
0.060508	0.455188	Normal
0.0718705	0.472994	Normal
0.0830021	0.491993	Normal
0.0904064	0.509163	Normal
0.0936492	0.528718	Normal
0.0899786	0.548155	Normal
0.0814674	0.566449	Normal
0.068501	0.586503	Normal
0.0536593	0.606805	Normal
0.0406396	0.625143	Normal
0.0298234	0.643256	Normal
0.0228663	0.660564	Normal
0.0176762	0.680241	Normal
0.013137	0.699857	Normal
0.00954551	0.718024	Normal
0.00634784	0.737872	Normal
0.00404408	0.756909	Normal
0.00259364	0.774998	Normal
0.00179898	0.791795	Normal
0.0014466	0.811	Normal
0.00193003	0.833931	Normal
0.0029355	0.849988	Normal
0.00514569	0.870704	Normal
0.00742424	0.885557	Normal
0.0115478	0.906474	Normal
0.0175534	0.930858	Normal
0.0225003	0.947899	Normal
0.0290528	0.967829	Normal
0.0331769	0.979257	Normal
0.0413321	1	Normal
0.0445294	0.0679473	Tumor
0.0438171	0.0915901	Tumor
0.0431076	0.115081	Tumor
0.0425783	0.133971	Tumor
0.0420379	0.156794	Tumor
0.0417516	0.172844	Tumor
0.0415624	0.189291	Tumor
0.0414067	0.211044	Tumor
0.0412387	0.230896	Tumor
0.0410533	0.245673	Tumor
0.0407536	0.261784	Tumor
0.0401248	0.283419	Tumor
0.0391972	0.304201	Tumor
0.0384091	0.328084	Tumor
0.038254	0.34405	Tumor
0.0382043	0.358124	Tumor
0.0380043	0.379923	Tumor
0.0374463	0.398128	Tumor
0.0362647	0.416304	Tumor
0.0337144	0.436104	Tumor
0.0299756	0.455188	Tumor
0.0257318	0.472994	Tumor
0.0207962	0.491993	Tumor
0.016314	0.509163	Tumor
0.0115904	0.528718	Tumor
0.00633663	0.548155	Tumor
0.000205413	0.566449	Tumor
-0.00704704	0.586503	Tumor
-0.0141014	0.606805	Tumor
-0.0194849	0.625143	Tumor
-0.0232154	0.643256	Tumor
-0.0247208	0.660564	Tumor
-0.0238645	0.680241	Tumor
-0.0211673	0.699857	Tumor
-0.0177611	0.718024	Tumor
-0.0138506	0.737872	Tumor
-0.0107002	0.756909	Tumor
-0.00896301	0.774998	Tumor
-0.00805677	0.791795	Tumor
-0.00688326	0.811	Tumor
-0.0053773	0.833931	Tumor
-0.00431061	0.849988	Tumor
-0.00298909	0.870704	Tumor
-0.00212124	0.885557	Tumor
-0.000943432	0.906474	Tumor
0.000486055	0.930858	Tumor
0.00152792	0.947899	Tumor
0.00279823	0.967829	Tumor
0.00355451	0.979257	Tumor
0.00498437	1	Tumor
0.0105798	0.0679473	Normal
0.00332028	0.0915901	Normal
-0.00280005	0.115081	Normal
-0.00693468	0.133971	Normal
-0.0109976	0.156794	Normal
-0.0132457	0.172844	Normal
-0.0150293	0.189291	Normal
-0.0165171	0.211044	Normal
-0.0169705	0.230896	Normal
-0.0167558	0.245673	Normal
-0.0159922	0.261784	Normal
-0.0141098	0.283419	Normal
-0.0113913	0.304201	Normal
-0.00784577	0.328084	Normal
-0.00536879	0.34405	Normal
-0.00293292	0.358124	Normal
0.00162873	0.379923	Normal
0.00648657	0.398128	Normal
0.012594	0.416304	Normal
0.0239822	0.436104	Normal
0.0404448	0.455188	Normal
0.0580999	0.472994	Normal
0.0766932	0.491993	Normal
0.0909749	0.509163	Normal
0.101572	0.528718	Normal
0.106502	0.548155	Normal
0.108589	0.566449	Normal
0.108791	0.586503	Normal
0.107594	0.606805	Normal
0.106012	0.625143	Normal
0.104624	0.643256	Normal
0.104023	0.660564	Normal
0.104015	0.680241	Normal
0.103979	0.699857	Normal
0.103716	0.718024	Normal
0.10295	0.737872	Normal
0.101525	0.756909	Normal
0.0993461	0.774998	Normal
0.0966398	0.791795	Normal
0.0929698	0.811	Normal
0.0878725	0.833931	Normal
0.0838967	0.849988	Normal
0.0783434	0.870704	Normal
0.0741106	0.885557	Normal
0.0677439	0.906474	Normal
0.0596175	0.930858	Normal
0.0534795	0.947899	Normal
0.0458124	0.967829	Normal
0.0411748	0.979257	Normal
0.0323019	1	Normal
0.0605382	0.0679473	Tumor
0.0591759	0.0915901	Tumor
0.0577289	0.115081	Tumor
0.0565301	0.133971	Tumor
0.055078	0.156794	Tumor
0.0540764	0.172844	Tumor
0.0530849	0.189291	Tumor
0.0518392	0.211044	Tumor
0.0507037	0.230896	Tumor
0.0498089	0.245673	Tumor
0.0487413	0.261784	Tumor
0.0470815	0.283419	Tumor
0.0451533	0.304201	Tumor
0.0429661	0.328084	Tumor
0.0416683	0.34405	Tumor
0.0405268	0.358124	Tumor
0.0385744	0.379923	Tumor
0.0365878	0.398128	Tumor
0.0341015	0.416304	Tumor
0.0302676	0.436104	Tumor
0.0254329	0.455188	Tumor
0.0203744	0.472994	Tumor
0.0148775	0.491993	Tumor
0.010236	0.509163	Tumor
0.00582235	0.528718	Tumor
0.00133239	0.548155	Tumor
-0.00386884	0.566449	Tumor
-0.01002	0.586503	Tumor
-0.0160379	0.606805	Tumor
-0.0206967	0.625143	Tumor
-0.0240375	0.643256	Tumor
-0.025587	0.660564	Tumor
-0.0251666	0.680241	Tumor
-0.0230465	0.699857	Tumor
-0.0201958	0.718024	Tumor
-0.0167985	0.737872	Tumor
-0.0139344	0.756909	Tumor
-0.0121799	0.774998	Tumor
-0.0109953	0.791795	Tumor
-0.00929004	0.811	Tumor
-0.00692847	0.833931	Tumor
-0.00516925	0.849988	Tumor
-0.00290251	0.870704	Tumor
-0.00135823	0.885557	Tumor
0.000749861	0.906474	Tumor
0.00326577	0.930858	Tumor
0.00508446	0.947899	Tumor
0.00729848	0.967829	Tumor
0.00861947	0.979257	Tumor
0.011131	1	Tumor
0.00664253	0.0679473	Normal
0.0020643	0.0915901	Normal
-0.00152232	0.115081	Normal
-0.00364835	0.133971	Normal
-0.00524209	0.156794	Normal
-0.00568144	0.172844	Normal
-0.005513	0.189291	Normal
-0.00412977	0.211044	Normal
-0.00175563	0.230896	Normal
0.000560355	0.245673	Normal
0.0034962	0.261784	Normal
0.00790508	0.283419	Normal
0.0123927	0.304201	Normal
0.0187481	0.328084	Normal
0.024025	0.34405	Normal
0.0291229	0.358124	Normal
0.0374219	0.379923	Normal
0.0443189	0.398128	Normal
0.0507733	0.416304	Normal
0.0606934	0.436104	Normal
0.0745495	0.455188	Normal
0.0888576	0.472994	Normal
0.103052	0.491993	Normal
0.112749	0.509163	Normal
0.117569	0.528718	Normal
0.11416	0.548155	Normal
0.105009	0.566449	Normal
0.090678	0.586503	Normal
0.0741012	0.606805	Normal
0.0595133	0.625143	Normal
0.0474218	0.643256	Normal
0.0397417	0.660564	Normal
0.0343448	0.680241	Normal
0.0299472	0.699857	Normal
0.0265979	0.718024	Normal
0.0235682	0.737872	Normal
0.021118	0.756909	Normal
0.0190567	0.774998	Normal
0.0173735	0.791795	Normal
0.0158804	0.811	Normal
0.0148286	0.833931	Normal
0.0146474	0.849988	Normal
0.0151917	0.870704	Normal
0.0161827	0.885557	Normal
0.0183866	0.906474	Normal
0.0220198	0.930858	Normal
0.0252194	0.947899	Normal
0.0296316	0.967829	Normal
0.0324799	0.979257	Normal
0.0382269	1	Normal
0.0772611	0.0679473	Tumor
0.0733112	0.0915901	Tumor
0.0693859	0.115081	Tumor
0.0662233	0.133971	Tumor
0.0623886	0.156794	Tumor
0.0596791	0.172844	Tumor
0.0568885	0.189291	Tumor
0.0531263	0.211044	Tumor
0.0496131	0.230896	Tumor
0.0469704	0.245673	Tumor
0.0440815	0.261784	Tumor
0.0402214	0.283419	Tumor
0.0365737	0.304201	Tumor
0.0320021	0.328084	Tumor
0.0286112	0.34405	Tumor
0.025529	0.358124	Tumor
0.0208142	0.379923	Tumor
0.0171552	0.398128	Tumor
0.0139741	0.416304	Tumor
0.0109728	0.436104	Tumor
0.00831289	0.455188	Tumor
0.00601342	0.472994	Tumor
0.00372887	0.491993	Tumor
0.00179275	0.509163	Tumor
-0.000289348	0.528718	Tumor
-0.00234937	0.548155	Tumor
-0.00429886	0.566449	Tumor
-0.00631963	0.586503	Tumor
-0.00810329	0.606805	Tumor
-0.00936798	0.625143	Tumor
-0.0101865	0.643256	Tumor
-0.010474	0.660564	Tumor
-0.0100203	0.680241	Tumor
-0.00884343	0.699857	Tumor
-0.00738551	0.718024	Tumor
-0.00569421	0.737872	Tumor
-0.00427241	0.756909	Tumor
-0.00337231	0.774998	Tumor
-0.00278177	0.791795	Tumor
-0.00202792	0.811	Tumor
-0.00105194	0.833931	Tumor
-0.000341095	0.849988	Tumor
0.000582326	0.870704	Tumor
0.00123249	0.885557	Tumor
0.00215438	0.906474	Tumor
0.00328245	0.930858	Tumor
0.00410785	0.947899	Tumor
0.00511498	0.967829	Tumor
0.00571397	0.979257	Tumor
0.00684344	1	Tumor
0.0360697	0.0679473	Normal
0.0363485	0.0915901	Normal
0.0364561	0.115081	Normal
0.0364212	0.133971	Normal
0.0362359	0.156794	Normal
0.0360125	0.172844	Normal
0.0357045	0.189291	Normal
0.0351861	0.211044	Normal
0.0346052	0.230896	Normal
0.0341006	0.245673	Normal
0.0334758	0.261784	Normal
0.0325063	0.283419	Normal
0.0314249	0.304201	Normal
0.02996	0.328084	Normal
0.0288456	0.34405	Normal
0.0277861	0.358124	Normal
0.0260251	0.379923	Normal
0.0244644	0.398128	Normal
0.022846	0.416304	Normal
0.0208441	0.436104	Normal
0.0186196	0.455188	Normal
0.0164236	0.472994	Normal
0.0140998	0.491993	Normal
0.0121434	0.509163	Normal
0.0102325	0.528718	Normal
0.00833022	0.548155	Normal
0.00624188	0.566449	Normal
0.00381032	0.586503	Normal
0.00140178	0.606805	Normal
-0.000550485	0.625143	Normal
-0.00211108	0.643256	Normal
-0.00312045	0.660564	Normal
-0.00367133	0.680241	Normal
-0.00376651	0.699857	Normal
-0.00357865	0.718024	Normal
-0.00321148	0.737872	Normal
-0.0028378	0.756909	Normal
-0.00258766	0.774998	Normal
-0.00235132	0.791795	Normal
-0.00188664	0.811	Normal
-0.00111016	0.833931	Normal
-0.000454825	0.849988	Normal
0.000486549	0.870704	Normal
0.00120402	0.885557	Normal
0.00227683	0.906474	Normal
0.00365572	0.930858	Normal
0.00470964	0.947899	Normal
0.00604511	0.967829	Normal
0.00686421	0.979257	Normal
0.00845668	1	Normal
0.0539902	0.0679473	Tumor
0.0541789	0.0915901	Tumor
0.0541215	0.115081	Tumor
0.0538962	0.133971	Tumor
0.0534082	0.156794	Tumor
0.052922	0.172844	Tumor
0.0523002	0.189291	Tumor
0.0512869	0.211044	Tumor
0.050177	0.230896	Tumor
0.0492384	0.245673	Tumor
0.0481078	0.261784	Tumor
0.0464168	0.283419	Tumor
0.0446102	0.304201	Tumor
0.0421572	0.328084	Tumor
0.0402597	0.34405	Tumor
0.0384611	0.358124	Tumor
0.0355225	0.379923	Tumor
0.033004	0.398128	Tumor
0.0305074	0.416304	Tumor
0.0275302	0.436104	Tumor
0.0242661	0.455188	Tumor
0.0210781	0.472994	Tumor
0.0177419	0.491993	Tumor
0.0149709	0.509163	Tumor
0.0123194	0.528718	Tumor
0.00988132	0.548155	Tumor
0.00740947	0.566449	Tumor
0.00465959	0.586503	Tumor
0.00200246	0.606805	Tumor
-0.000141033	0.625143	Tumor
-0.00188684	0.643256	Tumor
-0.00309387	0.660564	Tumor
-0.00384557	0.680241	Tumor
-0.00407308	0.699857	Tumor
-0.00397356	0.718024	Tumor
-0.00369413	0.737872	Tumor
-0.00342409	0.756909	Tumor
-0.00331552	0.774998	Tumor
-0.0032306	0.791795	Tumor
-0.00292598	0.811	Tumor
-0.0023316	0.833931	Tumor
-0.00180392	0.849988	Tumor
-0.00103483	0.870704	Tumor
-0.000450612	0.885557	Tumor
0.00042411	0.906474	Tumor
0.00156626	0.930858	Tumor
0.00245234	0.947899	Tumor
0.00359036	0.967829	Tumor
0.00429619	0.979257	Tumor
0.00568402	1	Tumor
0.0413856	0.0679473	Normal
0.0270381	0.0915901	Normal
0.0146871	0.115081	Normal
0.00620564	0.133971	Normal
-0.00222965	0.156794	Normal
-0.00692408	0.172844	Normal
-0.0106332	0.189291	Normal
-0.0133926	0.211044	Normal
-0.01374	0.230896	Normal
-0.0128724	0.245673	Normal
-0.0110226	0.261784	Normal
-0.00738025	0.283419	Normal
-0.00302241	0.304201	Normal
0.00525536	0.328084	Normal
0.0133582	0.34405	Normal
0.0215644	0.358124	Normal
0.0350949	0.379923	Normal
0.0460468	0.398128	Normal
0.0555773	0.416304	Normal
0.0689713	0.436104	Normal
0.0873907	0.455188	Normal
0.106436	0.472994	Normal
0.12557	0.491993	Normal
0.139093	0.509163	Normal
0.146893	0.528718	Normal
0.145128	0.548155	Normal
0.136853	0.566449	Normal
0.122728	0.586503	Normal
0.105548	0.606805	Normal
0.0897064	0.625143	Normal
0.0757101	0.643256	Normal
0.0655857	0.660564	Normal
0.0559947	0.680241	Normal
0.0459034	0.699857	Normal
0.0367271	0.718024	Normal
0.0275979	0.737872	Normal
0.0204091	0.756909	Normal
0.0156239	0.774998	Normal
0.0125268	0.791795	Normal
0.00966887	0.811	Normal
0.00744681	0.833931	Normal
0.00681251	0.849988	Normal
0.00730358	0.870704	Normal
0.00867645	0.885557	Normal
0.0119117	0.906474	Normal
0.0173085	0.930858	Normal
0.0220918	0.947899	Normal
0.028715	0.967829	Normal
0.0330029	0.979257	Normal
0.0416764	1	Normal
0.0526612	0.0679473	Tumor
0.0516307	0.0915901	Tumor
0.0504841	0.115081	Tumor
0.0494836	0.133971	Tumor
0.0481935	0.156794	Tumor
0.0472402	0.172844	Tumor
0.0462295	0.189291	Tumor
0.0447908	0.211044	Tumor
0.0433333	0.230896	Tumor
0.042157	0.245673	Tumor
0.0407842	0.261784	Tumor
0.0387893	0.283419	Tumor
0.0367066	0.304201	Tumor
0.0341604	0.328084	Tumor
0.0323859	0.34405	Tumor
0.0307664	0.358124	Tumor
0.0281431	0.379923	Tumor
0.0258326	0.398128	Tumor
0.0234052	0.416304	Tumor
0.0200877	0.436104	Tumor
0.0160349	0.455188	Tumor
0.0118667	0.472994	Tumor
0.00739581	0.491993	Tumor
0.00366759	0.509163	Tumor
0.000180435	0.528718	Tumor
-0.0029167	0.548155	Tumor
-0.00599765	0.566449	Tumor
-0.00930706	0.586503	Tumor
-0.012312	0.606805	Tumor
-0.0144912	0.625143	Tumor
-0.0159322	0.643256	Tumor
-0.0164613	0.660564	Tumor
-0.015811	0.680241	Tumor
-0.0140756	0.699857	Tumor
-0.0119303	0.718024	Tumor
-0.00946969	0.737872	Tumor
-0.00745561	0.756909	Tumor
-0.00627312	0.774998	Tumor
-0.0055673	0.791795	Tumor
-0.00464202	0.811	Tumor
-0.0034478	0.833931	Tumor
-0.0026021	0.849988	Tumor
-0.00156	0.870704	Tumor
-0.000883117	0.885557	Tumor
8.30354e-06	0.906474	Tumor
0.00104264	0.930858	Tumor
0.00177108	0.947899	Tumor
0.00263785	0.967829	Tumor
0.00314551	0.979257	Tumor
0.00409354	1	Tumor
0.014688	0.0679473	Normal
0.00800623	0.0915901	Normal
0.00248023	0.115081	Normal
-0.0011225	0.133971	Normal
-0.00443239	0.156794	Normal
-0.00605186	0.172844	Normal
-0.00708437	0.189291	Normal
-0.00728206	0.211044	Normal
-0.00628815	0.230896	Normal
-0.00491954	0.245673	Normal
-0.00290255	0.261784	Normal
0.000520777	0.283419	Normal
0.00440371	0.304201	Normal
0.009835	0.328084	Normal
0.0141722	0.34405	Normal
0.0183918	0.358124	Normal
0.0255297	0.379923	Normal
0.0319257	0.398128	Normal
0.0385822	0.416304	Normal
0.0499614	0.436104	Normal
0.0664346	0.455188	Normal
0.0839554	0.472994	Normal
0.102083	0.491993	Normal
0.115513	0.509163	Normal
0.124469	0.528718	Normal
0.126293	0.548155	Normal
0.123795	0.566449	Normal
0.117586	0.586503	Normal
0.108932	0.606805	Normal
0.100213	0.625143	Normal
0.0917961	0.643256	Normal
0.0848443	0.660564	Normal
0.0767643	0.680241	Normal
0.0672657	0.699857	Normal
0.0581922	0.718024	Normal
0.0490907	0.737872	Normal
0.0422391	0.756909	Normal
0.0384125	0.774998	Normal
0.0364151	0.791795	Normal
0.0344095	0.811	Normal
0.0327471	0.833931	Normal
0.0322773	0.849988	Normal
0.0327904	0.870704	Normal
0.0340989	0.885557	Normal
0.0372447	0.906474	Normal
0.0425776	0.930858	Normal
0.0473176	0.947899	Normal
0.0538662	0.967829	Normal
0.0580899	0.979257	Normal
0.0665876	1	Normal
0.0773617	0.0679473	Tumor
0.0797113	0.0915901	Tumor
0.0815626	0.115081	Tumor
0.0827326	0.133971	Tumor
0.0838033	0.156794	Tumor
0.0843525	0.172844	Tumor
0.084758	0.189291	Tumor
0.0850872	0.211044	Tumor
0.0851328	0.230896	Tumor
0.0849537	0.245673	Tumor
0.0845029	0.261784	Tumor
0.0833964	0.283419	Tumor
0.0816941	0.304201	Tumor
0.0795688	0.328084	Tumor
0.0782264	0.34405	Tumor
0.0769338	0.358124	Tumor
0.0744428	0.379923	Tumor
0.0716281	0.398128	Tumor
0.0678791	0.416304	Tumor
0.0616321	0.436104	Tumor
0.0533749	0.455188	Tumor
0.0446154	0.472994	Tumor
0.0351146	0.491993	Tumor
0.0272225	0.509163	Tumor
0.0200292	0.528718	Tumor
0.0134545	0.548155	Tumor
0.00634366	0.566449	Tumor
-0.00180189	0.586503	Tumor
-0.00969031	0.606805	Tumor
-0.0158725	0.625143	Tumor
-0.0205297	0.643256	Tumor
-0.0231325	0.660564	Tumor
-0.0236637	0.680241	Tumor
-0.0222823	0.699857	Tumor
-0.0199698	0.718024	Tumor
-0.0170447	0.737872	Tumor
-0.0145641	0.756909	Tumor
-0.0131504	0.774998	Tumor
-0.0122027	0.791795	Tumor
-0.0105914	0.811	Tumor
-0.00814072	0.833931	Tumor
-0.00621827	0.849988	Tumor
-0.00365506	0.870704	Tumor
-0.00186078	0.885557	Tumor
0.000635271	0.906474	Tumor
0.00367196	0.930858	Tumor
0.00590795	0.947899	Tumor
0.00867559	0.967829	Tumor
0.0103497	0.979257	Tumor
0.0135761	1	Tumor
0.0198868	0.0679473	Normal
0.0120974	0.0915901	Normal
0.00563724	0.115081	Normal
0.00140857	0.133971	Normal
-0.00250273	0.156794	Normal
-0.00444024	0.172844	Normal
-0.00570603	0.189291	Normal
-0.00595875	0.211044	Normal
-0.00472762	0.230896	Normal
-0.00304205	0.245673	Normal
-0.000575993	0.261784	Normal
0.00356425	0.283419	Normal
0.00819128	0.304201	Normal
0.0154322	0.328084	Normal
0.0217477	0.34405	Normal
0.0279594	0.358124	Normal
0.0381744	0.379923	Normal
0.046679	0.398128	Normal
0.0545787	0.416304	Normal
0.0667566	0.436104	Normal
0.0839634	0.455188	Normal
0.101933	0.472994	Normal
0.120076	0.491993	Normal
0.132923	0.509163	Normal
0.140306	0.528718	Normal
0.138793	0.548155	Normal
0.13149	0.566449	Normal
0.119117	0.586503	Normal
0.104298	0.606805	Normal
0.0909711	0.625143	Normal
0.0797041	0.643256	Normal
0.0723166	0.660564	Normal
0.066221	0.680241	Normal
0.060071	0.699857	Normal
0.0546447	0.718024	Normal
0.0493829	0.737872	Normal
0.0453488	0.756909	Normal
0.0427599	0.774998	Normal
0.0411712	0.791795	Normal
0.0398556	0.811	Normal
0.0392527	0.833931	Normal
0.0396292	0.849988	Normal
0.041301	0.870704	Normal
0.0434506	0.885557	Normal
0.0476594	0.906474	Normal
0.053969	0.930858	Normal
0.0592429	0.947899	Normal
0.0662809	0.967829	Normal
0.070727	0.979257	Normal
0.0795355	1	Normal
0.0465307	0.0679473	Tumor
0.0483712	0.0915901	Tumor
0.0498275	0.115081	Tumor
0.0507333	0.133971	Tumor
0.0515165	0.156794	Tumor
0.0518659	0.172844	Tumor
0.0520537	0.189291	Tumor
0.0520066	0.211044	Tumor
0.0516482	0.230896	Tumor
0.0511887	0.245673	Tumor
0.0505027	0.261784	Tumor
0.0492815	0.283419	Tumor
0.0477894	0.304201	Tumor
0.0456462	0.328084	Tumor
0.0439495	0.34405	Tumor
0.0422925	0.358124	Tumor
0.0394527	0.379923	Tumor
0.0368506	0.398128	Tumor
0.0340675	0.416304	Tumor
0.030097	0.436104	Tumor
0.0250841	0.455188	Tumor
0.0198932	0.472994	Tumor
0.0143703	0.491993	Tumor
0.00987558	0.509163	Tumor
0.00590677	0.528718	Tumor
0.00273202	0.548155	Tumor
-0.000238449	0.566449	Tumor
-0.00332011	0.586503	Tumor
-0.00608669	0.606805	Tumor
-0.0081353	0.625143	Tumor
-0.00960875	0.643256	Tumor
-0.0103913	0.660564	Tumor
-0.0103	0.680241	Tumor
-0.00929817	0.699857	Tumor
-0.00790657	0.718024	Tumor
-0.00625952	0.737872	Tumor
-0.00492741	0.756909	Tumor
-0.0042233	0.774998	Tumor
-0.00384016	0.791795	Tumor
-0.00323749	0.811	Tumor
-0.00237572	0.833931	Tumor
-0.00173632	0.849988	Tumor
-0.000937751	0.870704	Tumor
-0.000425532	0.885557	Tumor
0.000234755	0.906474	Tumor
0.000996819	0.930858	Tumor
0.00153679	0.947899	Tumor
0.00218871	0.967829	Tumor
0.0025773	0.979257	Tumor
0.00331977	1	Tumor
0.0390055	0.0679473	Normal
0.0282709	0.0915901	Normal
0.0188758	0.115081	Normal
0.0122771	0.133971	Normal
0.00548655	0.156794	Normal
0.00151145	0.172844	Normal
-0.00185526	0.189291	Normal
-0.00497477	0.211044	Normal
-0.00647206	0.230896	Normal
-0.00686603	0.245673	Normal
-0.00669597	0.261784	Normal
-0.00565538	0.283419	Normal
-0.00398576	0.304201	Normal
-0.000170443	0.328084	Normal
0.00382121	0.34405	Normal
0.00798521	0.358124	Normal
0.0150718	0.379923	Normal
0.021044	0.398128	Normal
0.0265277	0.416304	Normal
0.0350793	0.436104	Normal
0.0473829	0.455188	Normal
0.0603261	0.472994	Normal
0.073458	0.491993	Normal
0.0828054	0.509163	Normal
0.0882462	0.528718	Normal
0.0871409	0.548155	Normal
0.0816695	0.566449	Normal
0.0724015	0.586503	Normal
0.061336	0.606805	Normal
0.0514454	0.625143	Normal
0.0431782	0.643256	Normal
0.0379087	0.660564	Normal
0.0339839	0.680241	Normal
0.0304454	0.699857	Normal
0.0275923	0.718024	Normal
0.0250423	0.737872	Normal
0.0232505	0.756909	Normal
0.0222297	0.774998	Normal
0.0217708	0.791795	Normal
0.0216753	0.811	Normal
0.0222767	0.833931	Normal
0.0232354	0.849988	Normal
0.0252191	0.870704	Normal
0.0272147	0.885557	Normal
0.0307431	0.906474	Normal
0.0357478	0.930858	Normal
0.0398038	0.947899	Normal
0.045119	0.967829	Normal
0.0484404	0.979257	Normal
0.0549689	1	Normal
0.0544387	0.0679473	Tumor
0.0523444	0.0915901	Tumor
0.0502566	0.115081	Tumor
0.0485796	0.133971	Tumor
0.0465639	0.156794	Tumor
0.0451579	0.172844	Tumor
0.043731	0.189291	Tumor
0.0418373	0.211044	Tumor
0.0400759	0.230896	Tumor
0.0387416	0.245673	Tumor
0.0372621	0.261784	Tumor
0.0352304	0.283419	Tumor
0.0332257	0.304201	Tumor
0.0308507	0.328084	Tumor
0.029229	0.34405	Tumor
0.0277856	0.358124	Tumor
0.0255407	0.379923	Tumor
0.0236724	0.398128	Tumor
0.0218282	0.416304	Tumor
0.0196473	0.436104	Tumor
0.0172819	0.455188	Tumor
0.0149623	0.472994	Tumor
0.012494	0.491993	Tumor
0.0103775	0.509163	Tumor
0.00822878	0.528718	Tumor
0.00608696	0.548155	Tumor
0.00384419	0.566449	Tumor
0.00133814	0.586503	Tumor
-0.00102781	0.606805	Tumor
-0.0028249	0.625143	Tumor
-0.00411025	0.643256	Tumor
-0.0047317	0.660564	Tumor
-0.00453335	0.680241	Tumor
-0.00355785	0.699857	Tumor
-0.00227633	0.718024	Tumor
-0.000807665	0.737872	Tumor
0.000331355	0.756909	Tumor
0.000863797	0.774998	Tumor
0.00106578	0.791795	Tumor
0.00138115	0.811	Tumor
0.00180882	0.833931	Tumor
0.00209864	0.849988	Tumor
0.00240745	0.870704	Tumor
0.00255168	0.885557	Tumor
0.00266902	0.906474	Tumor
0.00274663	0.930858	Tumor
0.00277191	0.947899	Tumor
0.00278038	0.967829	Tumor
0.00277846	0.979257	Tumor
0.00276937	1	Tumor
0.0115667	0.0679473	Normal
0.00409529	0.0915901	Normal
-0.00196193	0.115081	Normal
-0.00576694	0.133971	Normal
-0.0090048	0.156794	Normal
-0.0103378	0.172844	Normal
-0.0108514	0.189291	Normal
-0.00983891	0.211044	Normal
-0.00723549	0.230896	Normal
-0.00446505	0.245673	Normal
-0.000817198	0.261784	Normal
0.00480236	0.283419	Normal
0.0106062	0.304201	Normal
0.0195827	0.328084	Normal
0.0275115	0.34405	Normal
0.0352796	0.358124	Normal
0.0478558	0.379923	Normal
0.057998	0.398128	Normal
0.066947	0.416304	Normal
0.0792139	0.436104	Normal
0.0956076	0.455188	Normal
0.112425	0.472994	Normal
0.129339	0.491993	Normal
0.14144	0.509163	Normal
0.148826	0.528718	Normal
0.148014	0.548155	Normal
0.141438	0.566449	Normal
0.129758	0.586503	Normal
0.115332	0.606805	Normal
0.101925	0.625143	Normal
0.0900197	0.643256	Normal
0.0813685	0.660564	Normal
0.0729128	0.680241	Normal
0.0637469	0.699857	Normal
0.0553973	0.718024	Normal
0.047307	0.737872	Normal
0.0414121	0.756909	Normal
0.0382749	0.774998	Normal
0.0369938	0.791795	Normal
0.0363308	0.811	Normal
0.0368714	0.833931	Normal
0.0382484	0.849988	Normal
0.0414091	0.870704	Normal
0.0447366	0.885557	Normal
0.0508275	0.906474	Normal
0.0597679	0.930858	Normal
0.067168	0.947899	Normal
0.0770019	0.967829	Normal
0.0832051	0.979257	Normal
0.0954956	1	Normal
0.0473907	0.0679473	Tumor
0.0447346	0.0915901	Tumor
0.042168	0.115081	Tumor
0.040162	0.133971	Tumor
0.0378142	0.156794	Tumor
0.0362166	0.172844	Tumor
0.0346283	0.189291	Tumor
0.0325789	0.211044	Tumor
0.0307355	0.230896	Tumor
0.0293775	0.245673	Tumor
0.0279088	0.261784	Tumor
0.0259518	0.283419	Tumor
0.0240842	0.304201	Tumor
0.021905	0.328084	Tumor
0.0204325	0.34405	Tumor
0.0191482	0.358124	Tumor
0.0172274	0.379923	Tumor
0.0157285	0.398128	Tumor
0.0143685	0.416304	Tumor
0.0131641	0.436104	Tumor
0.0122607	0.455188	Tumor
0.0115162	0.472994	Tumor
0.0106906	0.491993	Tumor
0.00980017	0.509163	Tumor
0.00847991	0.528718	Tumor
0.00658106	0.548155	Tumor
0.00427303	0.566449	Tumor
0.00144689	0.586503	Tumor
-0.00142258	0.606805	Tumor
-0.00375577	0.625143	Tumor
-0.00557982	0.643256	Tumor
-0.00666604	0.660564	Tumor
-0.00714683	0.680241	Tumor
-0.00711392	0.699857	Tumor
-0.00676948	0.718024	Tumor
-0.00620483	0.737872	Tumor
-0.00563071	0.756909	Tumor
-0.00519358	0.774998	Tumor
-0.00481592	0.791795	Tumor
-0.00423966	0.811	Tumor
-0.00336409	0.833931	Tumor
-0.00263865	0.849988	Tumor
-0.00157738	0.870704	Tumor
-0.000736416	0.885557	Tumor
0.000581591	0.906474	Tumor
0.0023441	0.930858	Tumor
0.00372074	0.947899	Tumor
0.0054826	0.967829	Tumor
0.00656691	0.979257	Tumor
0.00867308	1	Tumor
0.0295942	0.0679473	Normal
0.0216599	0.0915901	Normal
0.0147989	0.115081	Normal
0.0100534	0.133971	Normal
0.00527616	0.156794	Normal
0.0025655	0.172844	Normal
0.000361916	0.189291	Normal
-0.00144347	0.211044	Normal
-0.00196258	0.230896	Normal
-0.00175406	0.245673	Normal
-0.00103946	0.261784	Normal
0.000564929	0.283419	Normal
0.00261554	0.304201	Normal
0.00661879	0.328084	Normal
0.0105693	0.34405	Normal
0.0146046	0.358124	Normal
0.0213531	0.379923	Normal
0.0269456	0.398128	Normal
0.0319925	0.416304	Normal
0.039188	0.436104	Normal
0.0490265	0.455188	Normal
0.0592494	0.472994	Normal
0.0696663	0.491993	Normal
0.0772708	0.509163	Normal
0.0821985	0.528718	Normal
0.0825793	0.548155	Normal
0.0799491	0.566449	Normal
0.0747763	0.586503	Normal
0.0682247	0.606805	Normal
0.0621434	0.625143	Normal
0.0568612	0.643256	Normal
0.0532577	0.660564	Normal
0.0502742	0.680241	Normal
0.0473734	0.699857	Normal
0.0447724	0.718024	Normal
0.0420479	0.737872	Normal
0.0395718	0.756909	Normal
0.0373631	0.774998	Normal
0.0354285	0.791795	Normal
0.0333308	0.811	Normal
0.0309958	0.833931	Normal
0.0294768	0.849988	Normal
0.0276661	0.870704	Normal
0.0264758	0.885557	Normal
0.0248818	0.906474	Normal
0.0230732	0.930858	Normal
0.0218468	0.947899	Normal
0.0204578	0.967829	Normal
0.0196858	0.979257	Normal
0.0183347	1	Normal
0.00301253	0.0679473	Tumor
0.00312908	0.0915901	Tumor
0.003222	0.115081	Tumor
0.00328001	0.133971	Tumor
0.00333003	0.156794	Tumor
0.00335192	0.172844	Tumor
0.00336289	0.189291	Tumor
0.00335887	0.211044	Tumor
0.00333683	0.230896	Tumor
0.00330945	0.245673	Tumor
0.0032693	0.261784	Tumor
0.00319907	0.283419	Tumor
0.00311475	0.304201	Tumor
0.0029892	0.328084	Tumor
0.00288615	0.34405	Tumor
0.00278494	0.358124	Tumor
0.00261313	0.379923	Tumor
0.00245966	0.398128	Tumor
0.0023013	0.416304	Tumor
0.00209168	0.436104	Tumor
0.00184006	0.455188	Tumor
0.00158454	0.472994	Tumor
0.00131407	0.491993	Tumor
0.00109238	0.509163	Tumor
0.000891041	0.528718	Tumor
0.000722631	0.548155	Tumor
0.000561432	0.566449	Tumor
0.000389756	0.586503	Tumor
0.000229977	0.606805	Tumor
0.000105286	0.625143	Tumor
7.17369e-06	0.643256	Tumor
-5.73794e-05	0.660564	Tumor
-8.9553e-05	0.680241	Tumor
-8.50485e-05	0.699857	Tumor
-5.98209e-05	0.718024	Tumor
-2.18157e-05	0.737872	Tumor
1.25479e-05	0.756909	Tumor
3.21308e-05	0.774998	Tumor
4.70328e-05	0.791795	Tumor
7.68573e-05	0.811	Tumor
0.000126355	0.833931	Tumor
0.000167466	0.849988	Tumor
0.000225182	0.870704	Tumor
0.000267899	0.885557	Tumor
0.000330393	0.906474	Tumor
0.000409828	0.930858	Tumor
0.000470184	0.947899	Tumor
0.00054649	0.967829	Tumor
0.000593277	0.979257	Tumor
0.00068434	1	Tumor
0.0235786	0.0679473	Normal
0.0132649	0.0915901	Normal
0.00443074	0.115081	Normal
-0.00158662	0.133971	Normal
-0.00748835	0.156794	Normal
-0.0106979	0.172844	Normal
-0.0131446	0.189291	Normal
-0.0147273	0.211044	Normal
-0.014511	0.230896	Normal
-0.0135029	0.245673	Normal
-0.0117389	0.261784	Normal
-0.00854907	0.283419	Normal
-0.00492382	0.304201	Normal
0.00129672	0.328084	Normal
0.007111	0.34405	Normal
0.0129493	0.358124	Normal
0.0226206	0.379923	Normal
0.0306139	0.398128	Normal
0.0378637	0.416304	Normal
0.0480212	0.436104	Normal
0.0617682	0.455188	Normal
0.0761674	0.472994	Normal
0.091181	0.491993	Normal
0.102702	0.509163	Normal
0.111382	0.528718	Normal
0.115041	0.548155	Normal
0.115431	0.566449	Normal
0.11315	0.586503	Normal
0.108703	0.606805	Normal
0.103488	0.625143	Normal
0.0978042	0.643256	Normal
0.0923925	0.660564	Normal
0.085226	0.680241	Normal
0.0763331	0.699857	Normal
0.067406	0.718024	Normal
0.0578501	0.737872	Normal
0.0498064	0.756909	Normal
0.044022	0.774998	Normal
0.0397623	0.791795	Normal
0.0350058	0.811	Normal
0.0296212	0.833931	Normal
0.0261282	0.849988	Normal
0.0220671	0.870704	Normal
0.0195293	0.885557	Normal
0.0164291	0.906474	Normal
0.0133735	0.930858	Normal
0.0115802	0.947899	Normal
0.00982459	0.967829	Normal
0.00897831	0.979257	Normal
0.00772941	1	Normal
0.15834	0.0679473	Tumor
0.147399	0.0915901	Tumor
0.136734	0.115081	Tumor
0.12827	0.133971	Tumor
0.118138	0.156794	Tumor
0.11105	0.172844	Tumor
0.103799	0.189291	Tumor
0.0941284	0.211044	Tumor
0.0852529	0.230896	Tumor
0.0786934	0.245673	Tumor
0.0716567	0.261784	Tumor
0.0625107	0.283419	Tumor
0.0541935	0.304201	Tumor
0.0441223	0.328084	Tumor
0.0367875	0.34405	Tumor
0.0302159	0.358124	Tumor
0.0203668	0.379923	Tumor
0.0129564	0.398128	Tumor
0.00679558	0.416304	Tumor
0.00147827	0.436104	Tumor
-0.00271325	0.455188	Tumor
-0.00593932	0.472994	Tumor
-0.00880146	0.491993	Tumor
-0.0110006	0.509163	Tumor
-0.0132094	0.528718	Tumor
-0.0145453	0.548155	Tumor
-0.0146427	0.566449	Tumor
-0.0138358	0.586503	Tumor
-0.0124546	0.606805	Tumor
-0.0110733	0.625143	Tumor
-0.00990337	0.643256	Tumor
-0.00924669	0.660564	Tumor
-0.00867026	0.680241	Tumor
-0.00780359	0.699857	Tumor
-0.00684987	0.718024	Tumor
-0.0057623	0.737872	Tumor
-0.00479124	0.756909	Tumor
-0.00403977	0.774998	Tumor
-0.00344993	0.791795	Tumor
-0.00277075	0.811	Tumor
-0.00194659	0.833931	Tumor
-0.0013567	0.849988	Tumor
-0.000574797	0.870704	Tumor
3.40969e-06	0.885557	Tumor
0.000856638	0.906474	Tumor
0.00191672	0.930858	Tumor
0.00269637	0.947899	Tumor
0.00364567	0.967829	Tumor
0.00420705	0.979257	Tumor
0.00525528	1	Tumor
0.0332376	0.0679473	Normal
0.0299618	0.0915901	Normal
0.0269522	0.115081	Normal
0.0247055	0.133971	Normal
0.022193	0.156794	Normal
0.0205558	0.172844	Normal
0.0189869	0.189291	Normal
0.0170891	0.211044	Normal
0.0155445	0.230896	Normal
0.0145139	0.245673	Normal
0.0135088	0.261784	Normal
0.0123581	0.283419	Normal
0.0114732	0.304201	Normal
0.010696	0.328084	Normal
0.0103093	0.34405	Normal
0.0100626	0.358124	Normal
0.00986511	0.379923	Normal
0.0098821	0.398128	Normal
0.0100741	0.416304	Normal
0.0109878	0.436104	Normal
0.0127136	0.455188	Normal
0.0146828	0.472994	Normal
0.0167577	0.491993	Normal
0.0182592	0.509163	Normal
0.019119	0.528718	Normal
0.0190904	0.548155	Normal
0.0186353	0.566449	Normal
0.017824	0.586503	Normal
0.0168479	0.606805	Normal
0.0159868	0.625143	Normal
0.015294	0.643256	Normal
0.0149009	0.660564	Normal
0.0147174	0.680241	Normal
0.0146431	0.699857	Normal
0.0146327	0.718024	Normal
0.0146436	0.737872	Normal
0.0146347	0.756909	Normal
0.0145717	0.774998	Normal
0.0144722	0.791795	Normal
0.0143523	0.811	Normal
0.0142161	0.833931	Normal
0.0141351	0.849988	Normal
0.0140605	0.870704	Normal
0.014035	0.885557	Normal
0.0140246	0.906474	Normal
0.0140259	0.930858	Normal
0.0140341	0.947899	Normal
0.0140499	0.967829	Normal
0.0140614	0.979257	Normal
0.0140858	1	Normal
0.0887457	0.0679473	Tumor
0.0870689	0.0915901	Tumor
0.0852015	0.115081	Tumor
0.0835823	0.133971	Tumor
0.0815192	0.156794	Tumor
0.0800176	0.172844	Tumor
0.0784509	0.189291	Tumor
0.0763761	0.211044	Tumor
0.0744375	0.230896	Tumor
0.0729145	0.245673	Tumor
0.0711308	0.261784	Tumor
0.0684557	0.283419	Tumor
0.0654912	0.304201	Tumor
0.0619985	0.328084	Tumor
0.0597476	0.34405	Tumor
0.0577196	0.358124	Tumor
0.0543211	0.379923	Tumor
0.051071	0.398128	Tumor
0.0472845	0.416304	Tumor
0.0418508	0.436104	Tumor
0.0352687	0.455188	Tumor
0.0285393	0.472994	Tumor
0.0213648	0.491993	Tumor
0.0154279	0.509163	Tumor
0.00994591	0.528718	Tumor
0.00473285	0.548155	Tumor
-0.00104353	0.566449	Tumor
-0.00774673	0.586503	Tumor
-0.0142822	0.606805	Tumor
-0.0194093	0.625143	Tumor
-0.0232464	0.643256	Tumor
-0.0253306	0.660564	Tumor
-0.0255604	0.680241	Tumor
-0.0240643	0.699857	Tumor
-0.0217422	0.718024	Tumor
-0.0188376	0.737872	Tumor
-0.0163338	0.756909	Tumor
-0.0147925	0.774998	Tumor
-0.0136778	0.791795	Tumor
-0.0119162	0.811	Tumor
-0.00933237	0.833931	Tumor
-0.00733974	0.849988	Tumor
-0.00470542	0.870704	Tumor
-0.00286848	0.885557	Tumor
-0.000318364	0.906474	Tumor
0.00277073	0.930858	Tumor
0.00503438	0.947899	Tumor
0.00782276	0.967829	Tumor
0.00950226	0.979257	Tumor
0.0127246	1	Tumor
0.0143382	0.0679473	Normal
0.0147519	0.0915901	Normal
0.0150731	0.115081	Normal
0.0152661	0.133971	Normal
0.0154208	0.156794	Normal
0.0154779	0.172844	Normal
0.0154919	0.189291	Normal
0.0154386	0.211044	Normal
0.0153187	0.230896	Normal
0.0151864	0.245673	Normal
0.0150014	0.261784	Normal
0.014688	0.283419	Normal
0.0143189	0.304201	Normal
0.0137834	0.328084	Normal
0.0133521	0.34405	Normal
0.0129316	0.358124	Normal
0.0122205	0.379923	Normal
0.0115854	0.398128	Normal
0.010928	0.416304	Normal
0.010063	0.436104	Normal
0.00903299	0.455188	Normal
0.00798919	0.472994	Normal
0.00688292	0.491993	Normal
0.00597168	0.509163	Normal
0.00513407	0.528718	Normal
0.00442183	0.548155	Normal
0.0037348	0.566449	Normal
0.00299657	0.586503	Normal
0.00230117	0.606805	Normal
0.00174927	0.625143	Normal
0.00130335	0.643256	Normal
0.000994117	0.660564	Normal
0.000805849	0.680241	Normal
0.000761538	0.699857	Normal
0.000803389	0.718024	Normal
0.00089085	0.737872	Normal
0.000967729	0.756909	Normal
0.000990975	0.774998	Normal
0.00100081	0.791795	Normal
0.00106302	0.811	Normal
0.0011928	0.833931	Normal
0.0013096	0.849988	Normal
0.0014793	0.870704	Normal
0.00160662	0.885557	Normal
0.00179598	0.906474	Normal
0.00204418	0.930858	Normal
0.00223766	0.947899	Normal
0.00248744	0.967829	Normal
0.00264306	0.979257	Normal
0.00295058	1	Normal
0.0552829	0.0679473	Tumor
0.0547903	0.0915901	Tumor
0.0540693	0.115081	Tumor
0.0533124	0.133971	Tumor
0.052176	0.156794	Tumor
0.0512246	0.172844	Tumor
0.050114	0.189291	Tumor
0.0484034	0.211044	Tumor
0.0466091	0.230896	Tumor
0.045151	0.245673	Tumor
0.0434617	0.261784	Tumor
0.0410624	0.283419	Tumor
0.0386561	0.304201	Tumor
0.0354336	0.328084	Tumor
0.0329182	0.34405	Tumor
0.0305536	0.358124	Tumor
0.026784	0.379923	Tumor
0.0236961	0.398128	Tumor
0.0208245	0.416304	Tumor
0.01756	0.436104	Tumor
0.0140276	0.455188	Tumor
0.0106371	0.472994	Tumor
0.00717759	0.491993	Tumor
0.00441344	0.509163	Tumor
0.00194956	0.528718	Tumor
0.000110368	0.548155	Tumor
-0.00135176	0.566449	Tumor
-0.00267918	0.586503	Tumor
-0.00375609	0.606805	Tumor
-0.00452078	0.625143	Tumor
-0.00510281	0.643256	Tumor
-0.00551621	0.660564	Tumor
-0.00562782	0.680241	Tumor
-0.005289	0.699857	Tumor
-0.00472874	0.718024	Tumor
-0.00401604	0.737872	Tumor
-0.0033991	0.756909	Tumor
-0.00302311	0.774998	Tumor
-0.00275054	0.791795	Tumor
-0.00230754	0.811	Tumor
-0.00164645	0.833931	Tumor
-0.00113077	0.849988	Tumor
-0.000442251	0.870704	Tumor
4.2883e-05	0.885557	Tumor
0.000723772	0.906474	Tumor
0.00155814	0.930858	Tumor
0.0021749	0.947899	Tumor
0.00293932	0.967829	Tumor
0.00340164	0.979257	Tumor
[truncated: 301 more rows]
